# Supplementary material for: Transcriptome of iPSC-derived neuronal cells reveals a module of co-expressed genes consistently associated with autism spectrum disorder
Source: Mol Psychiatry. 2020 Feb 14;26(5):1589–605. doi: 10.1038/s41380-020-0669-9 (PMC8159745; doi:10.1038/s41380-020-0669-9)
Supplement: Supplementary file 5 — Supp Table S1 [file 41380_2020_669_MOESM5_ESM.xlsx]

## Sheet: SuppTableS1
Supplemetary Table S1. Patients´ characterization and clones used by experiment
Characterization					Experiments
ID	Status	CARS	WISC - IQ	Spectrum	NPC clones included in transcriptome analysis	Neuron clones included in transcriptome analysis	Proteomics analysis
F2613-1	ASD	na	na	HF*	cl.1, cl.2, cl.3	cl.1, cl.1-GFP	NPC cl.1
F2688-1	ASD	30.5	110	HF	cl.4, cl.6
F2735-1	ASD	32	97	HF	cl.1, cl.2, cl.3	cl.2, cl.3, cl.2-GFP
F6136-1	ASD	na	na	HF*	cl.1, cl.4
F6281-1	ASD	37.5	60	LF	cl.1, cl.2, cl.4	cl.1, cl.4, cl.1-GFP	NPC cl.1
F7511-1	ASD	30.5	95	HF	cl.1, cl.2, cl.3	cl.2	NPC cl.2
F5541-1	Control				cl.1, cl.2, cl.5	cl.1, cl.1-GFP	NPC cl.2
F5618-1	Control				cl.3, cl.6	cl.3, cl.6	NPC cl.3
F6119-1	Control				cl.1, cl.7
F7315-1	Control				cl.4, cl.5
F7647-1	Control				cl.1, cl.2, cl.3	cl.1, cl.3	NPC cl.3
F7672-1	Control				cl.5	cl.5, cl.6, cl.5-GFP, cl.6-GFP
HF: High functioning			*These patients were classified as HF based on clinical observation and neurodevelopmental history
LF: Low functioning
CARS: Childhood Autism Rating Scale
WISC-IQ: Wechsler Intelligence Scale for Children - Intelligence Quotient
