# Supplementary material for: Transcriptome of iPSC-derived neuronal cells reveals a module of co-expressed genes consistently associated with autism spectrum disorder
Source: Mol Psychiatry. 2020 Feb 14;26(5):1589–605. doi: 10.1038/s41380-020-0669-9 (PMC8159745; doi:10.1038/s41380-020-0669-9)
Supplement: Supplementary file 6 — Supp Table S2 [file 41380_2020_669_MOESM6_ESM.xlsx]

## Sheet: Planilha1
Supplementary Table S2. Samples used in RNAseq and estimated neuronal proportion
Sample name	Sample type	Disease status	Library batch	Run batch	Mapped reads	Neur. Proportion	Neur. Prop. Group	Obs
F2613.cl1	NPC	Patient	1	1	26674242	0.436025	B
F2613.cl2	NPC	Patient	2	1	114745262	0.438578	B
F2613.cl3	NPC	Patient	2	1	65081118	0.467881	C
F2688.cl4	NPC	Patient	1	1	57753629	0.469415	C
F2688.cl5	NPC	Patient	2	1	73722325	0.469413	C
F2688.cl6	NPC	Patient	2	1	31122528	0.468162	C
F2735.cl1	NPC	Patient	1	1	29471310	0.452468	B
F2735.cl2	NPC	Patient	2	1	21882173	0.492945	C
F2735.cl3	NPC	Patient	2	1	22730108	0.514419	D
F6136.cl1	NPC	Patient	1	1	69224348	0.349088	A
F7511.cl1	NPC	Patient	1	1	22175124	0.457732	B
F7511.cl2	NPC	Patient	2	1	105065140	0.474093	C
F7511.cl3	NPC	Patient	2	1	22189185	0.349358	A
F6281.cl1	NPC	Patient	1	1	33721647	0.489902	C
F6281.cl2	NPC	Patient	2	1	62341986	0.496485	C
F6281.cl4	NPC	Patient	2	1	21544752	0.492221	C
F5541.cl1	NPC	Control	2	1	37486991	0.54806	D
F5541.cl2	NPC	Control	2	1	15721529	0.558889	D
F5541.cl5	NPC	Control	1	1	20080638	0.428338	B
F5618.cl3	NPC	Control	2	1	44912874	0.463725	C
F5618.cl6	NPC	Control	2	1	15786253	0.459935	B
F6119.cl1	NPC	Control	2	1	52469167	0.437685	B
F6119.cl7	NPC	Control	3	1	15800187	0.43584	B
F7315.cl4	NPC	Control	2	1	100838172	0.511731	D
F7315.cl5	NPC	Control	1	1	35134087	0.508376	C
F7647.cl1	NPC	Control	2	1	16666830	0.469648	C
F7647.cl2	NPC	Control	2	1	23871837	0.467846	C
F7647.cl3	NPC	Control	1	1	62677855	0.476796	C
F7672.cl4	NPC	Control	1	1	56182837	0.443029	B
F2613.CL1	mixed neuronal cells	Patient	4	2	42349021	0.820919	F
F2613.GFP.CL1	neuron	Patient	5	2	37209691	1	F
F2688.CL4	mixed neuronal cells	Patient	4	2	36420127	0.493838	C	removed: low neuronal proportion
F2688.CL6	mixed neuronal cells	Patient	4	2	76877057	0.400293	B	removed: low neuronal proportion
F2735.CL2	mixed neuronal cells	Patient	4	2	60552992	0.649413	E
F2735.CL3	mixed neuronal cells	Patient	4	2	51907959	0.881583	F
F2735.GFP.CL2	neuron	Patient	5	2	40284367	0.718072	E
F6136.CL4	mixed neuronal cells	Patient	4	2	39846672	0.504805	C	removed: low neuronal proportion
F6281.CL1	mixed neuronal cells	Patient	4	2	43087550	0.648677	E
F6281.CL4	mixed neuronal cells	Patient	4	2	36434029	0.605674	D
F6281.GFP.CL1	neuron	Patient	5	2	20620113	0.940137	F
F7511.CL2	mixed neuronal cells	Patient	4	2	19778017	0.597986	D
F5541.CL2	mixed neuronal cells	Control	4	2	54503110	0.539924	D
F5541.GFP.CL2	neuron	Control	5	2	35438210	0.989562	F
F5618.CL3	mixed neuronal cells	Control	4	2	49190118	0.630339	E
F5618.CL6	mixed neuronal cells	Control	4	2	20287768	0.38484	A	removed: low neuronal proportion
F5618.GFP.CL6	neuron	Control	5	2	79108477	0.817544	F
F7647.CL1	mixed neuronal cells	Control	4	2	47271698	0.723921	E
F7647.CL3	mixed neuronal cells	Control	4	2	115432832	0.575334	D
F7672.CL5	mixed neuronal cells	Control	4	2	68422539	0.625026	E
F7672.CL6	mixed neuronal cells	Control	4	2	49545203	0.579552	D
F7672.GFP.CL5	neuron	Control	5	2	30276269	1	F
F7672.GFP.CL6	neuron	Control	5	2	22351198	0.950668	F
