# Supplementary material for: Transcriptome of iPSC-derived neuronal cells reveals a module of co-expressed genes consistently associated with autism spectrum disorder
Source: Mol Psychiatry. 2020 Feb 14;26(5):1589–605. doi: 10.1038/s41380-020-0669-9 (PMC8159745; doi:10.1038/s41380-020-0669-9)
Supplement: Supplementary file 7 — Supp Table S3 [file 41380_2020_669_MOESM7_ESM.xlsx]

## Sheet: pca_correlation_values_nDEGs_HK
Supplementary Table 3: Correlation between principal component of expression profile and neuronal proportion within the sample
Principal component of NPC expression profile X neuronal proportion within the samples
	pca1cor	pca1pvalue	pca2cor	pca2pvalue
BeforeNorm	0.191021	0.320901	0.794572	2.64922e-07
pvalue * threshold >=	0.1				0.2				0.3				0.4				0.5				0.6				0.7				0.8				0.9
k value	pca1cor	pca1pvalue	pca2cor	pca2pvalue	pca1cor	pca1pvalue	pca2cor	pca2pvalue	pca1cor	pca1pvalue	pca2cor	pca2pvalue	pca1cor	pca1pvalue	pca2cor	pca2pvalue	pca1cor	pca1pvalue	pca2cor	pca2pvalue	pca1cor	pca1pvalue	pca2cor	pca2pvalue	pca1cor	pca1pvalue	pca2cor	pca2pvalue	pca1cor	pca1pvalue	pca2cor	pca2pvalue	pca1cor	pca1pvalue	pca2cor	pca2pvalue
1	-0.85025	5.27446e-09	0.576754	0.00105631	-0.849364	5.6803e-09	0.59933	0.000591136	-0.844386	8.54084e-09	0.588795	0.000779159	-0.847078	6.8628e-09	0.592951	0.000699525	-0.845225	7.98177e-09	0.584573	0.00086805	-0.837651	1.45092e-08	0.566083	0.00137008	-0.840893	1.1277e-08	0.583102	0.00090105	-0.853912	3.86279e-09	0.5884	0.00078712	0.716631	1.22631e-05	-0.272363	0.152892
2	0.538008	0.00260969	-0.186488	0.33273	-0.34811	0.0642374	0.114177	0.55536	-0.16219	0.400579	-0.236234	0.217295	-0.400096	0.0315117	0.0743397	0.701532	-0.468368	0.0103917	0.11346	0.557862	0.617698	0.000356736	0.209494	0.275409	-0.617245	0.00036135	0.311226	0.100303	-0.726962	7.95312e-06	-0.313324	0.0979129	-0.764642	1.37056e-06	-0.392727	0.0350844
3	0.387687	0.0377109	0.319432	0.0911986	0.0775898	0.689113	-0.461397	0.0117568	-0.167721	0.384485	-0.483137	0.00793375	-0.293394	0.12242	0.497217	0.00606665	0.310786	0.100809	-0.527028	0.00330867	0.307115	0.105114	-0.552413	0.0018882	0.327432	0.0829397	-0.587956	0.00079615	0.514165	0.00432644	-0.494338	0.00641463	0.511014	0.00461304	-0.185342	0.335764
4	0.11649	0.547323	0.171291	0.374299	0.0428351	0.825382	0.205428	0.285044	0.160967	0.404188	-0.228349	0.233487	0.257187	0.178027	-0.262069	0.169645	0.427347	0.0207629	-0.430331	0.0197966	0.432	0.0192723	-0.478224	0.00869015	0.29838	0.115903	-0.57976	0.000980091	0.356286	0.057821	-0.616588	0.00036812	0.509312	0.00477447	-0.304708	0.108008
5	-0.195225	0.310163	0.101099	0.601791	-0.218223	0.255435	0.101248	0.601252	-0.185876	0.334348	0.104252	0.590445	0.0452041	0.815884	0.178191	0.355064	-0.132275	0.493972	0.192627	0.316771	0.423246	0.0221542	-0.482999	0.00795426	0.351092	0.0618356	-0.471185	0.00987891	0.45804	0.0124659	-0.548696	0.00205544	0.417396	0.0242701	-0.542432	0.00236638
Principal component of Neuron expression profile X neuronal proportion within the samples
	pca1cor	pca1pvalue	pca2cor	pca2pvalue
Before Norm	0.92006	1.68898e-12	0.40071	0.0312243
pvalue * threshold >=	0.1				0.2				0.3				0.4				0.5				0.6				0.7				0.8				0.9
k values	pca1cor	pca1pvalue	pca2cor	pca2pvalue	pca1cor	pca1pvalue	pca2cor	pca2pvalue	pca1cor	pca1pvalue	pca2cor	pca2pvalue	pca1cor	pca1pvalue	pca2cor	pca2pvalue	pca1cor	pca1pvalue	pca2cor	pca2pvalue	pca1cor	pca1pvalue	pca2cor	pca2pvalue	pca1cor	pca1pvalue	pca2cor	pca2pvalue	pca1cor	pca1pvalue	pca2cor	pca2pvalue	pca1cor	pca1pvalue	pca2cor	pca2pvalue
1	-0.313341	0.0978936	-0.366519	0.0505116	-0.281085	0.139656	-0.360155	0.0549662	0.259881	0.173365	-0.34737	0.0648444	0.216342	0.259656	-0.323038	0.0874022	0.190922	0.321155	-0.295401	0.119766	0.13685	0.479017	0.269714	0.157085	0.104128	0.590891	0.199601	0.299225	0.0757151	0.696267	0.166418	0.388245	-0.0799779	0.680038	-0.139195	0.471445
2	-0.115942	0.549221	0.00543274	0.977687	-0.122292	0.527404	0.00487958	0.979958	-0.127067	0.51128	-0.00621586	0.974471	-0.125147	0.517732	-0.0151478	0.937836	-0.131325	0.497107	0.0218357	0.910483	-0.130619	0.499444	0.0159208	0.934671	-0.118557	0.540184	0.00298452	0.987741	-0.136456	0.480297	0.043098	0.824326	0.213798	0.265437	0.00814769	0.966541
3	-0.0979468	0.613224	0.101059	0.601935	-0.106129	0.583738	0.107597	0.578515	-0.111221	0.565707	0.108731	0.574492	-0.113495	0.557739	-0.119052	0.538483	-0.120845	0.532338	-0.125313	0.517174	-0.136105	0.481437	-0.122461	0.52683	-0.130959	0.498317	-0.106849	0.581171	-0.050158	0.796106	-0.000237643	0.999024	0.0523923	0.787225	-0.0329409	0.865297
4	0.0886489	0.647461	0.0786866	0.68494	0.0939493	0.627852	0.0451814	0.815975	0.0930468	0.631174	-0.0272447	0.888431	0.100507	0.603931	0.0828532	0.66917	0.096141	0.619815	-0.107865	0.577562	0.0925057	0.633169	-0.103571	0.59289	0.0724521	0.70878	0.114322	0.554853	-0.0985806	0.610918	0.071421	0.712749	0.0770675	0.691104	-0.0883489	0.648578
5	-0.00588517	0.975829	-0.0814877	0.674323	-0.00768762	0.968429	-0.0789925	0.683778	-0.01109	0.954469	-0.062231	0.748442	0.000320898	0.998682	0.0489874	0.800769	0.00921281	0.96217	0.0032584	0.986616	0.0121534	0.950108	-0.00365605	0.984983	0.0196968	0.919222	0.0802496	0.679009	-0.0787091	0.684854	-0.100789	0.60291	0.0468133	0.809446	-0.13064	0.499373
* This value refers to the cut-off value used to select the non-differentially regulated genes to be used as control genes in RUVseq (see supplementary methods)
In yellow, those conditions in which the correlation between the first two principal components and the neuronal proportion is not significant
