# Supplementary material for: Transcriptome of iPSC-derived neuronal cells reveals a module of co-expressed genes consistently associated with autism spectrum disorder
Source: Mol Psychiatry. 2020 Feb 14;26(5):1589–605. doi: 10.1038/s41380-020-0669-9 (PMC8159745; doi:10.1038/s41380-020-0669-9)
Supplement: Supplementary file 9 — Supp Table S5 [file 41380_2020_669_MOESM9_ESM.xlsx]

## Sheet: dreamanalysis_NPCxNeurons
Supplementary Table S5. Dream analysis results for NPCxNeuron comparison
Ensembl	Gene	logFC	rawFC	FoldChange	AveExpr	t	P.Value	adj.P.Val	z.std
ENSG00000213047	DENND1B	8.88325	472.199	472.199	-1.39052	353.131	1.26757e-80	2.07477e-76	19.0156
ENSG00000229180		8.31221	317.851	317.851	-1.61679	318.593	1.43982e-78	1.17834e-74	18.7657
ENSG00000066827	ZFAT	8.07898	270.405	270.405	-1.70856	260.539	1.49583e-74	8.16125e-71	18.2677
ENSG00000175048	ZDHHC14	9.52304	735.734	735.734	-1.13722	254.062	4.75824e-74	1.94707e-70	18.2044
ENSG00000166359	WDR88	6.24929	76.0718	76.0718	-2.43307	230.963	3.80403e-72	1.24529e-68	17.9629
ENSG00000261534		8.95217	495.304	495.304	-1.36303	228.521	6.20075e-72	1.69156e-68	17.9358
ENSG00000135537	AFG1L	8.26231	307.046	307.046	-1.63621	227.682	7.34244e-72	1.71687e-68	17.9264
ENSG00000169239	CA5B	8.33559	323.045	323.045	-1.60726	223.27	1.80477e-71	3.69256e-68	17.8763
ENSG00000177839	PCDHB9	7.7098	209.354	209.354	-1.85506	217.474	6.04431e-71	1.09926e-67	17.8088
ENSG00000178607	ERN1	8.84152	458.737	458.737	-1.4068	215.329	9.53313e-71	1.56038e-67	17.7832
ENSG00000188312	CENPP	-8.36911	0.00302446	-330.638	0.175051	-214.318	1.18354e-70	1.76111e-67	-17.7711
ENSG00000155158	TTC39B	9.21313	593.51	593.51	-1.25995	211.152	2.34497e-70	3.19854e-67	17.7327
ENSG00000263069	RNF213-AS1	7.04631	132.176	132.176	-2.11751	207.359	5.39415e-70	6.79164e-67	17.6858
ENSG00000213337	ANKRD39	7.6122	195.659	195.659	-1.89364	202.126	1.74599e-69	2.04131e-66	17.6195
ENSG00000182463	TSHZ2	11.6074	3120.1	3120.1	-0.312134	200.125	2.75772e-69	3.00922e-66	17.5936
ENSG00000185634	SHC4	7.97349	251.34	251.34	-1.75047	198.646	3.87765e-69	3.96683e-66	17.5743
ENSG00000163840	DTX3L	8.62394	394.515	394.515	-1.49298	197.934	4.57277e-69	4.40277e-66	17.5649
ENSG00000268895	A1BG-AS1	6.56735	94.8354	94.8354	-2.30718	197.561	4.98724e-69	4.53506e-66	17.56
ENSG00000163947	ARHGEF3	10.1832	1162.67	1162.67	-0.876004	196.395	6.54591e-69	5.63913e-66	17.5446
ENSG00000211451	GNRHR2	6.72653	105.898	105.898	-2.24412	195.368	8.32992e-69	6.81721e-66	17.5309
ENSG00000253552	HOXA-AS2	10.4971	1445.29	1445.29	-0.75184	194.738	9.66232e-69	7.53109e-66	17.5224
ENSG00000266904	LINC00663	7.13681	140.732	140.732	-2.08175	192.684	1.57263e-68	1.17004e-65	17.4947
ENSG00000112293	GPLD1	8.03785	262.804	262.804	-1.72513	192.007	1.84866e-68	1.30918e-65	17.4855
ENSG00000119723	COQ6	7.77393	218.87	218.87	-1.82987	191.85	1.91962e-68	1.30918e-65	17.4833
ENSG00000205704	LINC00634	6.76255	108.575	108.575	-2.22992	190.705	2.5269e-68	1.65441e-65	17.4677
ENSG00000151320	AKAP6	12.344	5198.81	5198.81	-0.0205996	189.845	3.11005e-68	1.9579e-65	17.4558
ENSG00000273081	NA	7.99621	255.328	255.328	-1.74185	189.643	3.26584e-68	1.97982e-65	17.453
ENSG00000138641	HERC3	9.84979	922.744	922.744	-1.00776	187.347	5.71605e-68	3.34144e-65	17.421
ENSG00000100036	SLC35E4	8.27449	309.65	309.65	-1.6317	187.085	6.09452e-68	3.43983e-65	17.4173
ENSG00000151743	AMN1	8.1293	280.003	280.003	-1.68895	186.474	7.08326e-68	3.86462e-65	17.4087
ENSG00000146021	KLHL3	8.72051	421.829	421.829	-1.45493	185.095	9.96138e-68	5.14351e-65	17.3892
ENSG00000167701	GPT	7.4928	180.118	180.118	-1.94062	185.057	1.00557e-67	5.14351e-65	17.3887
ENSG00000152433	ZNF547	7.6456	200.242	200.242	-1.88084	181.642	2.36619e-67	1.17363e-64	17.3395
ENSG00000221883	ARIH2OS	6.37039	82.7329	82.7329	-2.38513	181.251	2.61236e-67	1.25762e-64	17.3339
ENSG00000146006	LRRTM2	10.4768	1425.04	1425.04	-0.759689	180.94	2.82681e-67	1.32198e-64	17.3293
ENSG00000196381	ZNF781	7.93811	245.251	245.251	-1.7648	179.501	4.07917e-67	1.85466e-64	17.3082
ENSG00000186496	ZNF396	7.56731	189.665	189.665	-1.91166	179.049	4.58033e-67	2.02624e-64	17.3015
ENSG00000100784	RPS6KA5	8.52701	368.88	368.88	-1.53158	177.89	6.17227e-67	2.65862e-64	17.2843
ENSG00000259994		7.62811	197.83	197.83	-1.88726	177.013	7.74476e-67	3.25042e-64	17.2712
ENSG00000244041	LINC01011	6.57448	95.3051	95.3051	-2.30439	173.677	1.85606e-66	7.59501e-64	17.2207
ENSG00000261879		6.54776	93.556	93.556	-2.31499	173.408	1.99305e-66	7.95665e-64	17.2166
ENSG00000187951		-9.98776	0.000984885	-1015.35	1.15263	-172.789	2.34843e-66	8.96548e-64	-17.2071
ENSG00000159761	C16orf86	6.53611	92.8035	92.8035	-2.31954	172.778	2.3553e-66	8.96548e-64	17.2069
ENSG00000183960	KCNH8	9.55229	750.802	750.802	-1.12576	171.712	3.12969e-66	1.16425e-63	17.1905
ENSG00000129810	SGO1	-9.25431	0.00163748	-610.694	0.709476	-171.397	3.40557e-66	1.23872e-63	-17.1856
ENSG00000232160	RAP2C-AS1	7.34702	162.808	162.808	-1.99868	169.173	6.2036e-66	2.2074e-63	17.1508
ENSG00000140993	TIGD7	6.94164	122.926	122.926	-2.15897	168.281	7.90859e-66	2.75421e-63	17.1366
ENSG00000106069	CHN2	9.48848	718.318	718.318	-1.15099	168.193	8.10105e-66	2.76246e-63	17.1352
ENSG00000253457	SMIM18	8.02256	260.034	260.034	-1.73128	165.909	1.51815e-65	5.07125e-63	17.0987
ENSG00000225361	PPP1R26-AS1	6.94236	122.987	122.987	-2.15886	165.825	1.55375e-65	5.08636e-63	17.0973
ENSG00000163328	GPR155	9.91012	962.15	962.15	-0.984181	164.731	2.10545e-65	6.75724e-63	17.0796
ENSG00000121621	KIF18A	-10.4725	0.000703813	-1420.83	1.44573	-163.794	2.73614e-65	8.61253e-63	-17.0643
ENSG00000249898	MCPH1-AS1	6.84192	114.716	114.716	-2.1985	162.266	4.20813e-65	1.2996e-62	17.0391
ENSG00000146263	MMS22L	-10.8712	0.000533875	-1873.1	1.68657	-161.416	5.35656e-65	1.61459e-62	-17.025
ENSG00000239213	NCK1-DT	6.11637	69.3763	69.3763	-2.48567	161.371	5.42537e-65	1.61459e-62	17.0243
ENSG00000172167	MTBP	-9.73794	0.00117108	-853.91	1.00166	-160.733	6.50816e-65	1.90224e-62	-17.0136
ENSG00000171714	ANO5	10.0264	1042.88	1042.88	-0.938044	159.574	9.07331e-65	2.60547e-62	16.9942
ENSG00000175911	NA	6.78648	110.391	110.391	-2.22036	158.307	1.30843e-64	3.61893e-62	16.9727
ENSG00000170396	ZNF804A	9.01148	516.09	516.09	-1.33982	158.262	1.32561e-64	3.61893e-62	16.9719
ENSG00000232344		6.55324	93.9124	93.9124	-2.31274	158.259	1.32659e-64	3.61893e-62	16.9719
ENSG00000177692	DNAJC28	6.94577	123.278	123.278	-2.15742	158.135	1.37528e-64	3.69025e-62	16.9697
ENSG00000109944	JHY	8.12882	279.911	279.911	-1.68915	157.383	1.71171e-64	4.51892e-62	16.9569
ENSG00000205791	LOH12CR2	6.13057	70.0627	70.0627	-2.48006	157.089	1.8654e-64	4.84649e-62	16.9518
ENSG00000218416		7.90098	239.019	239.019	-1.77973	156.763	2.05201e-64	5.24802e-62	16.9462
ENSG00000183558	NA	6.71925	105.365	105.365	-2.24711	156.548	2.18511e-64	5.50244e-62	16.9425
ENSG00000234432		6.93402	122.278	122.278	-2.16206	156.224	2.40314e-64	5.9598e-62	16.9369
ENSG00000261087		7.72641	211.778	211.778	-1.84831	156.112	2.48392e-64	6.06818e-62	16.935
ENSG00000138134	STAMBPL1	7.68651	206.001	206.001	-1.86448	155.586	2.89994e-64	6.98032e-62	16.9259
ENSG00000215022		6.54412	93.3204	93.3204	-2.31638	153.844	4.86367e-64	1.15375e-61	16.8954
ENSG00000219891	ZSCAN12P1	5.8787	58.8388	58.8388	-2.57976	153.706	5.06821e-64	1.18509e-61	16.893
ENSG00000069712	NA	9.50026	724.209	724.209	-1.14662	153.595	5.23853e-64	1.20767e-61	16.891
ENSG00000198838	RYR3	10.0469	1057.86	1057.86	-0.92966	151.256	1.05992e-63	2.40954e-61	16.8494
ENSG00000224713		6.54781	93.5595	93.5595	-2.31492	150.295	1.41998e-63	3.18387e-61	16.8321
ENSG00000269069		7.16514	143.523	143.523	-2.07055	148.345	2.58647e-63	5.72099e-61	16.7966
ENSG00000179044	EXOC3L1	7.15656	142.672	142.672	-2.07405	147.909	2.96047e-63	6.46092e-61	16.7885
ENSG00000182700	IGIP	7.47864	178.36	178.36	-1.94646	147.226	3.66153e-63	7.88579e-61	16.7759
ENSG00000247121		6.78595	110.351	110.351	-2.22065	146.704	4.30971e-63	9.16121e-61	16.7662
ENSG00000092295	TGM1	7.96854	250.479	250.479	-1.75266	146.405	4.73216e-63	9.93025e-61	16.7607
ENSG00000257167	TMPO-AS1	-8.48983	0.00278167	-359.496	0.248466	-145.197	6.9215e-63	1.43406e-60	-16.7381
ENSG00000095752	IL11	6.81405	112.521	112.521	-2.20959	144.998	7.37153e-63	1.50822e-60	16.7343
ENSG00000176909	MAMSTR	6.76353	108.649	108.649	-2.22959	142.702	1.5338e-62	3.09942e-60	16.6906
ENSG00000213988	ZNF90	-8.75491	0.00231478	-432.006	0.407354	-142.593	1.58864e-62	3.17109e-60	-16.6885
ENSG00000272630		6.5361	92.803	92.803	-2.31962	141.488	2.27053e-62	4.47759e-60	16.6672
ENSG00000272341		7.87291	234.414	234.414	-1.79043	140.995	2.66462e-62	5.1922e-60	16.6576
ENSG00000239268		6.58959	96.3081	96.3081	-2.29836	140.424	3.21051e-62	6.18231e-60	16.6465
ENSG00000254505	CHMP4A	6.13407	70.2329	70.2329	-2.47868	139.338	4.58435e-62	8.7252e-60	16.6251
ENSG00000177570	SAMD12	9.36845	660.974	660.974	-1.19862	138.91	5.27904e-62	9.93188e-60	16.6167
ENSG00000260948		7.00716	128.637	128.637	-2.13293	138.789	5.49587e-62	1.01856e-59	16.6142
ENSG00000163577	EIF5A2	7.73034	212.356	212.356	-1.84704	138.75	5.56717e-62	1.01856e-59	16.6135
ENSG00000197927	C2orf27A	6.92309	121.355	121.355	-2.16652	138.731	5.6006e-62	1.01856e-59	16.6131
ENSG00000197550		7.87975	235.527	235.527	-1.78766	138.517	6.01191e-62	1.08135e-59	16.6089
ENSG00000154898	CCDC144CP	8.06303	267.433	267.433	-1.71546	138.087	6.93439e-62	1.23372e-59	16.6003
ENSG00000152078	TLCD4	8.09917	274.216	274.216	-1.70107	137.431	8.62835e-62	1.51859e-59	16.5872
ENSG00000176723	ZNF843	7.27054	154.402	154.402	-2.0291	136.09	1.35299e-61	2.35593e-59	16.5601
ENSG00000258472		-7.75263	0.00463688	-215.662	-0.197005	-135.77	1.50749e-61	2.59732e-59	-16.5536
ENSG00000127720	METTL25	-7.34545	0.00614893	-162.63	-0.443035	-134.091	2.66871e-61	4.55015e-59	-16.5192
ENSG00000272320		6.91409	120.6	120.6	-2.16995	134.042	2.71393e-61	4.57955e-59	16.5182
ENSG00000255735	NA	6.26366	76.8331	76.8331	-2.42739	133.803	2.94542e-61	4.91945e-59	16.5133
ENSG00000238228	OR7E7P	5.64061	49.8875	49.8875	-2.674	130.147	1.04969e-60	1.73548e-58	16.4364
ENSG00000051341	POLQ	-10.6161	0.000637148	-1569.49	1.5322	-129.376	1.37882e-60	2.25686e-58	-16.4199
ENSG00000228214	NA	7.4956	180.468	180.468	-1.93986	128.067	2.19824e-60	3.56246e-58	16.3915
ENSG00000166578	IQCD	7.12532	139.616	139.616	-2.0864	127.788	2.42969e-60	3.89893e-58	16.3854
ENSG00000168792	ABHD15	7.00723	128.643	128.643	-2.13311	127.238	2.96111e-60	4.70557e-58	16.3734
ENSG00000237517	DGCR5	8.93823	490.542	490.542	-1.3688	127.156	3.05018e-60	4.80051e-58	16.3716
ENSG00000165973	NELL1	10.2942	1255.6	1255.6	-0.832037	126.864	3.38974e-60	5.28412e-58	16.3652
ENSG00000137261	KIAA0319	7.97374	251.383	251.383	-1.75072	126.782	3.49196e-60	5.39211e-58	16.3634
ENSG00000247950	SEC24B-AS1	6.25684	76.4708	76.4708	-2.43011	126.42	3.98157e-60	6.09069e-58	16.3554
ENSG00000225125	RANP4	7.2901	156.509	156.509	-2.02136	126.157	4.37982e-60	6.60819e-58	16.3496
ENSG00000161265	U2AF1L4	6.82715	113.547	113.547	-2.2045	126.144	4.40061e-60	6.60819e-58	16.3493
ENSG00000065923	SLC9A7	9.75383	863.369	863.369	-1.04604	125.571	5.42282e-60	8.06916e-58	16.3366
ENSG00000246203		6.20997	74.0266	74.0266	-2.44864	125.072	6.51016e-60	9.59985e-58	16.3254
ENSG00000188610	FAM72B	-7.71321	0.00476533	-209.849	-0.222168	-125.034	6.60149e-60	9.6476e-58	-16.3246
ENSG00000260276		6.65144	100.527	100.527	-2.27375	123.99	9.69813e-60	1.40477e-57	16.3011
ENSG00000227450	NA	6.17925	72.4671	72.4671	-2.46078	123.782	1.04737e-59	1.5038e-57	16.2964
ENSG00000272899	ATP6V1FNB	7.15375	142.394	142.394	-2.07503	121.675	2.30171e-59	3.27603e-57	16.2482
ENSG00000251661		6.2291	75.0146	75.0146	-2.44109	121.298	2.65394e-59	3.74481e-57	16.2394
ENSG00000239650	GUSBP4	5.37721	41.5624	41.5624	-2.77828	120.807	3.19547e-59	4.47038e-57	16.228
ENSG00000151006	PRSS53	7.89985	238.832	238.832	-1.78047	119.692	4.89002e-59	6.78304e-57	16.2019
ENSG00000146410	MTFR2	-7.89261	0.00420811	-237.636	-0.113192	-119.569	5.126e-59	7.05062e-57	-16.199
ENSG00000181322	NME9	7.24116	151.288	151.288	-2.04057	119.274	5.74074e-59	7.83037e-57	16.192
ENSG00000172361	CFAP53	6.85934	116.109	116.109	-2.19169	119.228	5.84352e-59	7.90469e-57	16.1909
ENSG00000205085	FAM71F2	6.17505	72.2564	72.2564	-2.46246	117.914	9.71325e-59	1.30317e-56	16.1596
ENSG00000250318		6.2981	78.6897	78.6897	-2.41375	117.677	1.06528e-58	1.4176e-56	16.1539
ENSG00000240370	RPL13P5	5.86566	58.3096	58.3096	-2.58492	117.614	1.09167e-58	1.44101e-56	16.1524
ENSG00000181039	NA	7.6099	195.348	195.348	-1.89455	117.519	1.13286e-58	1.48341e-56	16.1501
ENSG00000127366	TAS2R5	5.84463	57.4656	57.4656	-2.59324	117.199	1.28365e-58	1.66753e-56	16.1424
ENSG00000271851		6.20873	73.9628	73.9628	-2.44914	117.122	1.32286e-58	1.70493e-56	16.1406
ENSG00000105963	ADAP1	7.86447	233.047	233.047	-1.79414	116.452	1.72118e-58	2.20096e-56	16.1243
ENSG00000267388		4.46035	22.014	22.014	-3.14119	116.285	1.83776e-58	2.33181e-56	16.1203
ENSG00000131848	ZSCAN5A	-7.82197	0.00441929	-226.281	-0.1553	-115.205	2.81916e-58	3.54953e-56	-16.0938
ENSG00000261005	NA	6.15909	71.4612	71.4612	-2.46876	114.743	3.38919e-58	4.23467e-56	16.0824
ENSG00000151917	BEND6	8.37097	331.064	331.064	-1.59321	114.063	4.45173e-58	5.52014e-56	16.0655
ENSG00000112599	GUCA1B	6.38127	83.3591	83.3591	-2.3808	113.16	6.40783e-58	7.88597e-56	16.0429
ENSG00000205929	C21orf62	8.74399	428.75	428.75	-1.44538	113.13	6.48493e-58	7.9213e-56	16.0422
ENSG00000266053	NDUFV2-AS1	5.83636	57.1374	57.1374	-2.59651	112.921	7.05898e-58	8.55862e-56	16.0369
ENSG00000221916	C19orf73	5.12651	34.9328	34.9328	-2.8775	112.201	9.46635e-58	1.1393e-55	16.0187
ENSG00000237846		6.87102	117.053	117.053	-2.18693	112.019	1.01949e-57	1.21804e-55	16.0141
ENSG00000145248	SLC10A4	7.79373	221.895	221.895	-1.82152	111.703	1.16055e-57	1.37651e-55	16.006
ENSG00000176920	FUT2	6.8129	112.431	112.431	-2.20988	111.613	1.20399e-57	1.41776e-55	16.0037
ENSG00000154678	PDE1C	8.8442	459.59	459.59	-1.40566	111.543	1.23926e-57	1.44887e-55	16.0019
ENSG00000108439	PNPO	7.30367	157.988	157.988	-2.01591	111.266	1.3887e-57	1.61207e-55	15.9948
ENSG00000177106	EPS8L2	7.48027	178.561	178.561	-1.94624	111.021	1.53658e-57	1.77118e-55	15.9885
ENSG00000224113	NA	-7.3401	0.00617175	-162.029	-0.446697	-110.454	1.94333e-57	2.22437e-55	-15.9739
ENSG00000197208	SLC22A4	6.61173	97.7978	97.7978	-2.28963	110.404	1.98381e-57	2.25494e-55	15.9726
ENSG00000261118		5.02218	32.4958	32.4958	-2.91879	110.312	2.06129e-57	2.32684e-55	15.9702
ENSG00000263843		6.23528	75.3368	75.3368	-2.43862	108.86	3.78295e-57	4.24105e-55	15.9323
ENSG00000259726	CSPG4P11	7.35419	163.618	163.618	-1.99579	108.499	4.40421e-57	4.90396e-55	15.9228
ENSG00000175352	NRIP3	8.64519	400.37	400.37	-1.48467	107.585	6.49005e-57	7.17765e-55	15.8985
ENSG00000174371	EXO1	-10.7606	0.000576437	-1734.8	1.61944	-180.193	6.97397e-57	7.66107e-55	-15.894
ENSG00000105976	MET	8.11998	278.2	278.2	-1.6923	107.204	7.63685e-57	8.33333e-55	15.8883
ENSG00000165995	CACNB2	8.08074	270.736	270.736	-1.70828	106.253	1.14862e-56	1.24508e-54	15.8627
ENSG00000173208	ABCD2	8.24612	303.62	303.62	-1.6431	105.932	1.31939e-56	1.42078e-54	15.854
ENSG00000182050	MGAT4C	7.39717	168.566	168.566	-1.97893	105.678	1.47263e-56	1.57494e-54	15.8471
ENSG00000184979	USP18	6.31305	79.509	79.509	-2.40786	105.664	1.4818e-56	1.57494e-54	15.8467
ENSG00000258959		6.05552	66.5109	66.5109	-2.50977	104.517	2.44288e-56	2.57968e-54	15.8152
ENSG00000197461	PDGFA	7.57891	191.196	191.196	-1.90675	104.183	2.82851e-56	2.96776e-54	15.806
ENSG00000149489	ROM1	6.81339	112.47	112.47	-2.21001	103.452	3.90485e-56	4.071e-54	15.7857
ENSG00000228395		5.76712	54.4597	54.4597	-2.62392	103.259	4.25415e-56	4.40708e-54	15.7803
ENSG00000151632	AKR1C2	9.82371	906.218	906.218	-1.01827	103.194	4.37822e-56	4.50709e-54	15.7784
ENSG00000272918		6.61583	98.0762	98.0762	-2.28796	102.935	4.91267e-56	5.02566e-54	15.7712
ENSG00000149295	DRD2	7.75325	215.756	215.756	-1.83782	102.873	5.0512e-56	5.13528e-54	15.7694
ENSG00000101049	SGK2	6.70492	104.324	104.324	-2.25271	102.646	5.58895e-56	5.64691e-54	15.763
ENSG00000247199		5.9989	63.9513	63.9513	-2.5322	102.591	5.72605e-56	5.74994e-54	15.7615
ENSG00000272327	NA	7.53002	184.826	184.826	-1.92645	101.87	7.91109e-56	7.89565e-54	15.7411
ENSG00000213928	IRF9	7.16637	143.645	143.645	-2.07007	101.739	8.38985e-56	8.32273e-54	15.7373
ENSG00000267778		5.49761	45.1801	45.1801	-2.73059	101.208	1.06658e-55	1.05167e-53	15.7221
ENSG00000272543	MIR4787	4.18201	18.1514	18.1514	-3.25135	101.1	1.11975e-55	1.09749e-53	15.7191
ENSG00000260448	LCMT1-AS1	5.51502	45.7286	45.7286	-2.72372	101.07	1.13535e-55	1.10615e-53	15.7182
ENSG00000272871		5.38029	41.6514	41.6514	-2.77702	100.626	1.38871e-55	1.345e-53	15.7054
ENSG00000255509	NA	9.72082	843.837	843.837	-1.05918	100.549	1.43858e-55	1.37964e-53	15.7032
ENSG00000215039	CD27-AS1	7.44694	174.482	174.482	-1.95874	100.544	1.44134e-55	1.37964e-53	15.7031
ENSG00000143507	DUSP10	7.38253	166.864	166.864	-1.98486	99.5381	2.28461e-55	2.1741e-53	15.6738
ENSG00000198208	RPS6KL1	10.9831	2024.14	2024.14	-0.560389	268.294	2.36228e-55	2.23502e-53	15.6717
ENSG00000244242	IFITM10	7.50866	182.11	182.11	-1.93466	98.8283	3.17052e-55	2.98247e-53	15.653
ENSG00000129173	E2F8	-8.72084	0.0023701	-421.924	0.387043	-98.6071	3.51316e-55	3.28591e-53	-15.6464
ENSG00000214309	MBLAC1	6.41199	85.153	85.153	-2.36868	98.4585	3.76426e-55	3.50076e-53	15.642
ENSG00000225400	RAB28P5	5.42603	42.993	42.993	-2.75893	97.803	5.11104e-55	4.72641e-53	15.6226
ENSG00000267355	RPL9P29	5.5098	45.5634	45.5634	-2.72576	97.3256	6.39451e-55	5.88007e-53	15.6083
ENSG00000271344		5.57981	47.829	47.829	-2.69806	96.9955	7.47059e-55	6.83121e-53	15.5983
ENSG00000221955	SLC12A8	7.239	151.062	151.062	-2.04126	96.9613	7.59225e-55	6.90388e-53	15.5973
ENSG00000008441	NFIX	12.357	5245.97	5245.97	-0.0154204	96.9443	7.65327e-55	6.92092e-53	15.5968
ENSG00000261141		4.9639	31.2092	31.2092	-2.94186	96.5767	9.10725e-55	8.19052e-53	15.5857
ENSG00000260941	LINC00622	7.14499	141.533	141.533	-2.07846	96.479	9.53918e-55	8.53209e-53	15.5827
ENSG00000136492	BRIP1	-11.285	0.000400751	-2495.32	1.93745	-140.025	1.04608e-54	9.30554e-53	-15.5768
ENSG00000267632		6.64409	100.016	100.016	-2.27694	96.1486	1.1161e-54	9.87477e-53	15.5727
ENSG00000267707		5.99331	63.704	63.704	-2.5344	96.0421	1.17419e-54	1.03328e-52	15.5694
ENSG00000140511	HAPLN3	-7.70895	0.00477941	-209.231	-0.222332	-95.6146	1.44024e-54	1.26063e-52	-15.5564
ENSG00000118193	KIF14	-11.3143	0.000392708	-2546.42	1.95483	-117.963	1.98656e-54	1.72957e-52	-15.5358
ENSG00000177807	KCNJ10	10.1886	1167.02	1167.02	-0.873815	94.4112	2.57166e-54	2.22714e-52	15.5192
ENSG00000166289	PLEKHF1	6.47154	88.7414	88.7414	-2.34509	94.0133	3.12002e-54	2.68782e-52	15.5068
ENSG00000257178		7.177	144.708	144.708	-2.06576	94.001	3.13869e-54	2.68974e-52	15.5064
ENSG00000178187	ZNF454	7.0507	132.578	132.578	-2.1161	93.947	3.22233e-54	2.74704e-52	15.5047
ENSG00000217801		6.14705	70.8675	70.8675	-2.47354	93.5373	3.93586e-54	3.33794e-52	15.4919
ENSG00000154027	AK5	8.23634	301.568	301.568	-1.64664	93.4992	4.00993e-54	3.38323e-52	15.4907
ENSG00000179935	LINC00652	6.94043	122.823	122.823	-2.15956	93.0946	4.89014e-54	4.10471e-52	15.4779
ENSG00000272084		6.48626	89.6516	89.6516	-2.33926	92.9454	5.26255e-54	4.39477e-52	15.4732
ENSG00000246528		6.56264	94.5261	94.5261	-2.309	92.6943	5.95626e-54	4.94883e-52	15.4652
ENSG00000272425		6.02998	65.3438	65.3438	-2.51988	92.6466	6.09821e-54	5.04119e-52	15.4637
ENSG00000116830	TTF2	-11.0379	0.00047561	-2102.56	1.78829	-150.066	6.35269e-54	5.22517e-52	-15.4611
ENSG00000273032	DGCR9	7.21928	149.012	149.012	-2.04969	92.3116	7.19775e-54	5.89064e-52	15.453
ENSG00000231607	DLEU2	-8.51029	0.0027425	-364.631	0.260589	-91.5758	1.03804e-53	8.45308e-52	-15.4294
ENSG00000144681	STAC	7.57489	190.665	190.665	-1.90816	91.3803	1.14465e-53	9.24702e-52	15.4231
ENSG00000104140	RHOV	5.94306	61.5234	61.5234	-2.55428	91.3765	1.14684e-53	9.24702e-52	15.423
ENSG00000258410		6.04685	66.1124	66.1124	-2.51319	91.1423	1.28976e-53	1.03484e-51	15.4154
ENSG00000261420		5.7401	53.4493	53.4493	-2.63463	90.3204	1.952e-53	1.55855e-51	15.3886
ENSG00000270557		5.1712	36.0319	36.0319	-2.8598	89.8499	2.47886e-53	1.96961e-51	15.3731
ENSG00000247735		5.72967	53.0642	53.0642	-2.63875	89.6463	2.74988e-53	2.17439e-51	15.3664
ENSG00000255129		6.0011	64.0489	64.0489	-2.53134	89.1695	3.50965e-53	2.76183e-51	15.3506
ENSG00000272769		7.24283	151.464	151.464	-2.04017	88.3656	5.31069e-53	4.15911e-51	15.3237
ENSG00000235280	MCF2L-AS1	6.48134	89.3463	89.3463	-2.3413	88.3513	5.35024e-53	4.17013e-51	15.3232
ENSG00000229873	OGFR-AS1	4.8634	29.1091	29.1091	-2.98164	87.9571	6.56422e-53	5.09209e-51	15.3099
ENSG00000198857	HSD3BP5	6.47403	88.8949	88.8949	-2.34406	87.9185	6.69733e-53	5.17084e-51	15.3086
ENSG00000250616		6.2416	75.6674	75.6674	-2.43615	87.601	7.90229e-53	6.07252e-51	15.2979
ENSG00000226416	MRPL23-AS1	6.17887	72.4479	72.4479	-2.46095	87.5006	8.32772e-53	6.36954e-51	15.2944
ENSG00000263214	NA	5.98484	63.3309	63.3309	-2.53774	87.1308	1.01078e-52	7.69507e-51	15.2818
ENSG00000260838		6.51844	91.6742	91.6742	-2.3266	87.1191	1.017e-52	7.70662e-51	15.2814
ENSG00000261963	CCDC92B	5.8343	57.0558	57.0558	-2.59732	86.7821	1.21418e-52	9.15841e-51	15.2699
ENSG00000166979	EVA1C	8.34664	325.528	325.528	-1.60252	86.5131	1.39935e-52	1.05067e-50	15.2606
ENSG00000178814	OPLAH	-7.19523	0.00682372	-146.548	-0.532966	-86.4056	1.48122e-52	1.10706e-50	-15.2569
ENSG00000222018	FAM243A	5.60618	48.711	48.711	-2.68764	86.2462	1.61171e-52	1.19911e-50	15.2514
ENSG00000179304	FAM156B	6.84479	114.944	114.944	-2.19744	86.1937	1.65722e-52	1.22739e-50	15.2496
ENSG00000250156	LINC02060	5.55935	47.1554	47.1554	-2.70617	85.0367	3.07416e-52	2.26084e-50	15.2092
ENSG00000224892	RPS4XP16	5.26098	38.3454	38.3454	-2.82426	85.033	3.0802e-52	2.26084e-50	15.209
ENSG00000258903		6.48276	89.4345	89.4345	-2.3407	84.8969	3.31429e-52	2.4218e-50	15.2042
ENSG00000228436		5.03799	32.8539	32.8539	-2.91254	84.2876	4.60652e-52	3.35109e-50	15.1827
ENSG00000161544	CYGB	7.67475	204.329	204.329	-1.86915	84.1761	4.89383e-52	3.54434e-50	15.1787
ENSG00000244050	DEFB109F	6.00976	64.4342	64.4342	-2.52787	83.9035	5.67612e-52	4.0928e-50	15.169
ENSG00000147127	RAB41	5.88902	59.2613	59.2613	-2.57567	83.5455	6.90103e-52	4.95421e-50	15.1561
ENSG00000185561	TLCD2	5.53569	46.3884	46.3884	-2.71552	83.5371	6.93295e-52	4.9554e-50	15.1558
ENSG00000185518	SV2B	9.01535	517.476	517.476	-1.33931	83.3651	7.61792e-52	5.42131e-50	15.1496
ENSG00000262619	LINC00621	5.28266	38.926	38.926	-2.81568	83.1174	8.72745e-52	6.18402e-50	15.1407
ENSG00000232093	DCST1-AS1	-5.70436	0.0191785	-52.1417	-1.43463	-83.0996	8.81353e-52	6.2181e-50	-15.1401
ENSG00000241481	NA	6.2483	76.0194	76.0194	-2.43344	83.0909	8.85544e-52	6.22085e-50	15.1397
ENSG00000120913	PDLIM2	-8.12188	0.0035898	-278.567	0.0257381	-82.8707	9.99738e-52	6.97321e-50	-15.1318
ENSG00000170293	CMTM8	-6.31061	0.0125985	-79.3747	-1.06828	-82.8681	1.00116e-51	6.97321e-50	-15.1317
ENSG00000260351		5.29796	39.341	39.341	-2.80964	82.7751	1.0539e-51	7.30942e-50	15.1283
ENSG00000176658	MYO1D	-8.75247	0.0023187	-431.276	0.408302	-82.7066	1.09451e-51	7.55906e-50	-15.1258
ENSG00000269439		5.49208	45.0069	45.0069	-2.73278	82.5438	1.19766e-51	8.23666e-50	15.1199
ENSG00000147488	ST18	11.0248	2083.48	2083.48	-0.54282	82.4892	1.23442e-51	8.45394e-50	15.1179
ENSG00000155962	CLIC2	6.49123	89.9614	89.9614	-2.33723	82.4476	1.26323e-51	8.61521e-50	15.1164
ENSG00000272970		6.32533	80.1887	80.1887	-2.40297	82.1289	1.50777e-51	1.02403e-49	15.1047
ENSG00000231443		6.18696	72.8553	72.8553	-2.45774	82.0754	1.55335e-51	1.05063e-49	15.1027
ENSG00000181800	CELF2-AS1	6.26914	77.1257	77.1257	-2.42527	81.9592	1.65725e-51	1.11629e-49	15.0985
ENSG00000229036	VDAC1P8	-7.06793	0.00745318	-134.171	-0.610736	-81.8447	1.76661e-51	1.18508e-49	-15.0943
ENSG00000168124	OR1F1	5.52445	46.0283	46.0283	-2.71997	81.7429	1.86997e-51	1.24929e-49	15.0905
ENSG00000230148	HOXB-AS1	6.51695	91.5794	91.5794	-2.32719	80.8692	3.05535e-51	2.03293e-49	15.0581
ENSG00000235609		-8.2441	0.00329822	-303.194	0.0996801	-80.6661	3.42728e-51	2.27116e-49	-15.0505
ENSG00000267348	GEMIN7-AS1	5.10109	34.3226	34.3226	-2.88755	80.4963	3.77356e-51	2.49055e-49	15.0441
ENSG00000249362	LINC02488	5.13768	35.2042	35.2042	-2.87307	80.434	3.90937e-51	2.56982e-49	15.0418
ENSG00000144847	IGSF11	8.06831	268.412	268.412	-1.71266	80.0642	4.8254e-51	3.15929e-49	15.0278
ENSG00000267750	RUNDC3A-AS1	7.28265	155.703	155.703	-2.02468	80.0539	4.85391e-51	3.16496e-49	15.0274
ENSG00000163378	EOGT	-9.05571	0.00187914	-532.157	0.591022	-80.0471	4.87274e-51	3.16496e-49	-15.0272
ENSG00000203685	STUM	10.0726	1076.85	1076.85	-0.919908	79.7705	5.70743e-51	3.68462e-49	15.0167
ENSG00000233895	NA	5.64382	49.9987	49.9987	-2.67272	79.7673	5.71783e-51	3.68462e-49	15.0166
ENSG00000215217	C5orf49	7.52792	184.557	184.557	-1.92714	79.6893	5.97902e-51	3.83783e-49	15.0136
ENSG00000272072		5.2351	37.6636	37.6636	-2.83453	79.5063	6.64118e-51	4.2462e-49	15.0067
ENSG00000224043	CCNT2-AS1	5.48462	44.7749	44.7749	-2.73575	79.1524	8.14206e-51	5.18557e-49	14.9931
ENSG00000102683	SGCG	6.79164	110.787	110.787	-2.21839	78.7105	1.05141e-50	6.67037e-49	14.9761
ENSG00000249388		6.19831	73.4304	73.4304	-2.45325	78.6588	1.08346e-50	6.84711e-49	14.9741
ENSG00000254944	ATP5PBP5	5.54642	46.7347	46.7347	-2.71128	78.5973	1.12286e-50	7.06882e-49	14.9718
ENSG00000251485		5.36317	41.1599	41.1599	-2.78379	78.5652	1.144e-50	7.17432e-49	14.9705
ENSG00000254281	NA	5.34677	40.6947	40.6947	-2.79026	78.3936	1.26413e-50	7.89744e-49	14.9639
ENSG00000235475	NA	4.76651	27.2183	27.2183	-3.02001	77.4438	2.2055e-50	1.37261e-48	14.9268
ENSG00000169085	VXN	9.18359	581.483	581.483	-1.27154	77.1208	2.66929e-50	1.65496e-48	14.9141
ENSG00000176046	NUPR1	8.39845	337.432	337.432	-1.58298	76.6801	3.46742e-50	2.14169e-48	14.8966
ENSG00000250990		5.0173	32.386	32.386	-2.92074	76.5986	3.63987e-50	2.23975e-48	14.8934
ENSG00000258102	MAP1LC3B2	5.67694	51.16	51.16	-2.65962	76.5774	3.6861e-50	2.2597e-48	14.8925
ENSG00000270035		5.46668	44.2217	44.2217	-2.74282	75.8515	5.69375e-50	3.47744e-48	14.8634
ENSG00000170684	ZNF296	6.23338	75.2377	75.2377	-2.43936	75.7848	5.92706e-50	3.60647e-48	14.8607
ENSG00000260806		-5.82962	0.0175837	-56.8708	-1.35897	-75.5919	6.658e-50	4.03623e-48	-14.8529
ENSG00000243627	SMIM34A	5.18954	36.4928	36.4928	-2.85257	75.4305	7.34037e-50	4.43347e-48	14.8464
ENSG00000178977	LINC00324	5.87955	58.8736	58.8736	-2.57941	75.346	7.72537e-50	4.64886e-48	14.843
ENSG00000204410	MSH5	-7.6811	0.00487257	-205.23	-0.240983	-75.135	8.7803e-50	5.251e-48	-14.8344
ENSG00000228606		4.4115	21.2811	21.2811	-3.16053	75.1332	8.79016e-50	5.251e-48	14.8343
ENSG00000182010	RTKN2	-10.8884	0.000527544	-1895.57	1.69721	-107.848	8.98059e-50	5.34525e-48	-14.8329
ENSG00000154274	C4orf19	6.08912	68.0783	68.0783	-2.49645	74.778	1.09123e-49	6.47147e-48	14.8198
ENSG00000164463	CREBRF	10.0054	1027.83	1027.83	-0.947354	267.355	1.13633e-49	6.71461e-48	14.8171
ENSG00000159674	SPON2	7.42972	172.412	172.412	-1.96608	74.6717	1.16439e-49	6.85567e-48	14.8154
ENSG00000233901	LINC01503	6.62449	98.6664	98.6664	-2.28449	74.5297	1.27005e-49	7.45096e-48	14.8096
ENSG00000229598	PRDX3P1	4.8415	28.6706	28.6706	-2.99028	74.4325	1.34799e-49	7.87998e-48	14.8056
ENSG00000151623	NR3C2	7.7774	219.397	219.397	-1.82808	74.3716	1.39925e-49	8.15052e-48	14.8031
ENSG00000232046	LINC01798	5.95207	61.9088	61.9088	-2.55071	74.056	1.69885e-49	9.86055e-48	14.79
ENSG00000137252	HCRTR2	6.17548	72.2777	72.2777	-2.4623	73.8969	1.87406e-49	1.08391e-47	14.7834
ENSG00000189171	S100A13	-7.81225	0.00444918	-224.761	-0.159817	-73.7605	2.03886e-49	1.17507e-47	-14.7777
ENSG00000224945		-7.074	0.0074219	-134.736	-0.607361	-73.4653	2.44809e-49	1.40597e-47	-14.7654
ENSG00000123080	CDKN2C	6.69171	103.373	103.373	-2.25816	73.3539	2.6236e-49	1.50151e-47	14.7607
ENSG00000271757	NA	5.61018	48.8463	48.8463	-2.68604	73.2862	2.73649e-49	1.56066e-47	14.7579
ENSG00000143858	SYT2	9.13226	561.155	561.155	-1.29196	72.6443	4.08777e-49	2.32321e-47	14.7308
ENSG00000182601	HS3ST4	7.24085	151.257	151.257	-2.04044	72.2878	5.11598e-49	2.89752e-47	14.7156
ENSG00000154839	SKA1	-9.97777	0.000991726	-1008.34	1.14879	-132.86	5.72627e-49	3.23198e-47	-14.708
ENSG00000156564	LRFN2	7.69927	207.831	207.831	-1.85939	72.0491	5.94872e-49	3.346e-47	14.7054
ENSG00000267636		5.33665	40.4104	40.4104	-2.7943	71.8815	6.61526e-49	3.70817e-47	14.6982
ENSG00000227740	LINC02803	4.75944	27.0854	27.0854	-3.02277	71.7999	6.96694e-49	3.89198e-47	14.6947
ENSG00000273473		4.35126	20.4108	20.4108	-3.18434	71.5816	8.00497e-49	4.45665e-47	14.6853
ENSG00000170500	LONRF2	12.7031	6668.25	6668.25	0.124658	248.249	1.225e-48	6.7969e-47	14.6565
ENSG00000173705	SUSD5	-7.8169	0.00443485	-225.487	-0.15854	-70.747	1.3664e-48	7.55583e-47	-14.649
ENSG00000100060	MFNG	7.18553	145.566	145.566	-2.06247	70.733	1.3788e-48	7.59873e-47	14.6484
ENSG00000224097		5.68559	51.4674	51.4674	-2.65621	70.3843	1.72726e-48	9.48716e-47	14.6331
ENSG00000260978		5.46723	44.2384	44.2384	-2.74261	70.2286	1.91069e-48	1.04596e-46	14.6262
ENSG00000267890		5.19666	36.6733	36.6733	-2.84972	70.1746	1.97888e-48	1.07968e-46	14.6238
ENSG00000125864	BFSP1	-6.91467	0.00828851	-120.649	-0.703066	-69.9023	2.36256e-48	1.28473e-46	-14.6118
ENSG00000171320	ESCO2	-9.89216	0.00105236	-950.245	1.09501	-125.275	2.94392e-48	1.59467e-46	-14.5968
ENSG00000224050	NA	5.34325	40.5956	40.5956	-2.7917	69.5615	2.952e-48	1.59467e-46	14.5966
ENSG00000131095	GFAP	14.6206	25190.8	25190.8	0.880495	69.5176	3.03823e-48	1.63584e-46	14.5946
ENSG00000253641		5.2556	38.2026	38.2026	-2.8264	69.4555	3.16445e-48	1.69822e-46	14.5919
ENSG00000107742	SPOCK2	12.9361	7837.28	7837.28	0.212529	215.705	3.28758e-48	1.75853e-46	14.5893
ENSG00000272556	GTF2IP13	5.44217	43.4768	43.4768	-2.75255	69.2139	3.70917e-48	1.97758e-46	14.581
ENSG00000184596	NA	4.94741	30.8545	30.8545	-2.94836	69.0474	4.13932e-48	2.19975e-46	14.5735
ENSG00000228782	MRPL45P2	-6.04809	0.0151128	-66.1692	-1.22699	-67.8234	9.35105e-48	4.95333e-46	-14.5178
ENSG00000215417	MIR17HG	-9.42405	0.00145572	-686.943	0.813374	-67.6883	1.02402e-47	5.4068e-46	-14.5115
ENSG00000254370		4.6295	24.7525	24.7525	-3.07424	67.4066	1.23821e-47	6.51672e-46	14.4985
ENSG00000267662		5.52148	45.9338	45.9338	-2.72114	67.3602	1.27765e-47	6.70273e-46	14.4964
ENSG00000259344	NA	6.18608	72.8109	72.8109	-2.45813	67.3027	1.32838e-47	6.94664e-46	14.4937
ENSG00000139714	MORN3	5.6309	49.5529	49.5529	-2.67783	67.0354	1.59226e-47	8.30001e-46	14.4812
ENSG00000259888	NA	4.30171	19.7216	19.7216	-3.20397	67.0226	1.60623e-47	8.34626e-46	14.4806
ENSG00000217648		5.76984	54.5627	54.5627	-2.62283	67.0147	1.61482e-47	8.36436e-46	14.4803
ENSG00000235326	NA	5.13611	35.166	35.166	-2.8737	66.8067	1.86041e-47	9.60607e-46	14.4705
ENSG00000105974	CAV1	7.61804	196.452	196.452	-1.89039	66.7805	1.89398e-47	9.74864e-46	14.4693
ENSG00000272040		5.11797	34.7266	34.7266	-2.88085	66.7375	1.95035e-47	1.00073e-45	14.4673
ENSG00000147576	ADHFE1	7.17937	144.946	144.946	-2.06565	66.7195	1.97453e-47	1.00997e-45	14.4664
ENSG00000267838		4.83717	28.5847	28.5847	-2.99204	66.5347	2.24034e-47	1.14236e-45	14.4577
ENSG00000270581	NA	4.67405	25.5288	25.5288	-3.05658	66.3418	2.55695e-47	1.29976e-45	14.4486
ENSG00000133640	LRRIQ1	-8.08968	0.00367082	-272.419	0.00574002	-66.0901	3.04007e-47	1.54055e-45	-14.4367
ENSG00000051180	RAD51	-10.1205	0.000898324	-1113.18	1.228	-152.89	3.26422e-47	1.64726e-45	-14.4318
ENSG00000162992	NEUROD1	8.0102	257.817	257.817	-1.73583	65.984	3.27077e-47	1.64726e-45	14.4317
ENSG00000271265		4.94352	30.7714	30.7714	-2.94986	65.951	3.34611e-47	1.68003e-45	14.4301
ENSG00000269068		4.9172	30.2152	30.2152	-2.96031	65.8472	3.59492e-47	1.79944e-45	14.4251
ENSG00000272511	NA	6.0811	67.7008	67.7008	-2.49964	65.7933	3.73147e-47	1.8621e-45	14.4226
ENSG00000179603	GRM8	8.16859	287.733	287.733	-1.67324	65.643	4.14106e-47	2.06021e-45	14.4154
ENSG00000273162		-6.07208	0.0148636	-67.2786	-1.21248	-65.5531	4.40753e-47	2.18614e-45	-14.4111
ENSG00000272599		-5.2122	0.0269757	-37.0704	-1.73197	-65.1263	5.93382e-47	2.93428e-45	-14.3905
ENSG00000188641	DPYD	-8.21259	0.00337105	-296.644	0.0798794	-65.1132	5.98842e-47	2.95236e-45	-14.3899
ENSG00000100302	RASD2	8.77797	438.966	438.966	-1.43255	65.0395	6.30507e-47	3.09914e-45	14.3863
ENSG00000272905		4.39543	21.0454	21.0454	-3.16688	64.777	7.57921e-47	3.71427e-45	14.3736
ENSG00000123374	CDK2	-2.81132	0.142465	-7.01926	5.52172	-64.4713	9.40031e-47	4.59296e-45	-14.3587
ENSG00000147536	GINS4	-10.627	0.000632347	-1581.41	1.54172	-118.263	1.07028e-46	5.21381e-45	-14.3497
ENSG00000267913	NA	4.98148	31.5919	31.5919	-2.93491	64.1677	1.16524e-46	5.65956e-45	14.3438
ENSG00000097096	SYDE2	-8.6539	0.00248265	-402.795	0.346916	-64.1354	1.1922e-46	5.77337e-45	-14.3422
ENSG00000112118	MCM3	-3.10291	0.116394	-8.5915	7.37521	-64.0484	1.26817e-46	6.12311e-45	-14.3379
ENSG00000203684	IBA57-DT	4.52763	23.065	23.065	-3.11456	63.9965	1.31584e-46	6.32661e-45	14.3353
ENSG00000230105		5.92087	60.5844	60.5844	-2.56306	63.9941	1.31804e-46	6.32661e-45	14.3352
ENSG00000224969		5.3112	39.7036	39.7036	-2.8044	63.9323	1.37737e-46	6.59205e-45	14.3322
ENSG00000169126	ARMC4	-8.08625	0.00367957	-271.771	0.00319858	-63.7169	1.60595e-46	7.66363e-45	-14.3215
ENSG00000265945	NA	4.54243	23.3028	23.3028	-3.10872	63.6621	1.66996e-46	7.9459e-45	14.3188
ENSG00000148908	RGS10	-7.5087	0.00549105	-182.115	-0.342963	-63.6503	1.68414e-46	7.99013e-45	-14.3182
ENSG00000271824	SMIM32	6.00334	64.1482	64.1482	-2.5304	63.5833	1.76679e-46	8.35805e-45	14.3149
ENSG00000124479	NDP	6.52064	91.8138	91.8138	-2.32566	63.3773	2.04792e-46	9.66005e-45	14.3046
ENSG00000270903	HNRNPA3P9	4.71272	26.2222	26.2222	-3.04127	63.3586	2.07557e-46	9.76236e-45	14.3037
ENSG00000257842	LINC02588	5.41597	42.6943	42.6943	-2.76289	63.0254	2.63813e-46	1.23727e-44	14.287
ENSG00000225193	RPS12P26	3.886	14.7843	14.7843	-3.36854	62.8916	2.90593e-46	1.35898e-44	14.2802
ENSG00000268518		4.19042	18.2575	18.2575	-3.24803	62.4424	4.0257e-46	1.87729e-44	14.2575
ENSG00000260526		-6.07239	0.0148604	-67.2931	-1.21228	-62.3938	4.17093e-46	1.93948e-44	-14.255
ENSG00000100629	CEP128	-9.20615	0.00169306	-590.646	0.679618	-171.861	4.3499e-46	2.01697e-44	-14.2521
ENSG00000181284	TMEM102	6.13805	70.4266	70.4266	-2.47709	62.0011	5.55791e-46	2.56983e-44	14.235
ENSG00000253649	PRSS51	5.02419	32.5411	32.5411	-2.91804	61.3925	8.70291e-46	4.01265e-44	14.2036
ENSG00000184260	HIST2H2AC	-6.36534	0.0121295	-82.4439	-1.03532	-60.8102	1.34215e-45	6.1709e-44	-14.1732
ENSG00000226645		4.54034	23.269	23.269	-3.10952	60.7046	1.45249e-45	6.65948e-44	14.1677
ENSG00000024422	EHD2	9.45097	699.882	699.882	-1.16583	60.6435	1.52051e-45	6.95185e-44	14.1645
ENSG00000152487	NA	5.50061	45.2739	45.2739	-2.72943	60.6385	1.52616e-45	6.95827e-44	14.1642
ENSG00000133101	CCNA1	6.8325	113.969	113.969	-2.20227	60.5191	1.66912e-45	7.58894e-44	14.1579
ENSG00000231769		4.7864	27.5962	27.5962	-3.01213	60.2938	1.97748e-45	8.96602e-44	14.146
ENSG00000133958	UNC79	10.8059	1790.2	1790.2	-0.627632	274.529	2.01031e-45	9.0897e-44	14.1448
ENSG00000076770	MBNL3	-9.9119	0.00103805	-963.342	1.10538	-115.789	2.10258e-45	9.48071e-44	-14.1417
ENSG00000214114	MYCBP	-8.97891	0.00198189	-504.569	0.541701	-234.139	2.42128e-45	1.08878e-43	-14.1317
ENSG00000243697		4.97401	31.4287	31.4287	-2.93785	60.0097	2.45084e-45	1.09905e-43	14.1309
ENSG00000144504	ANKMY1	8.9773	504.007	504.007	-1.35335	317.99	2.66774e-45	1.19305e-43	14.1249
ENSG00000231107	LINC01508	6.17101	72.054	72.054	-2.46406	59.632	3.26481e-45	1.45609e-43	14.1107
ENSG00000260541		4.22571	18.7096	18.7096	-3.23405	59.5716	3.41867e-45	1.52057e-43	14.1074
ENSG00000254489	MPPED2-AS1	5.1385	35.2242	35.2242	-2.87275	59.5186	3.55969e-45	1.579e-43	14.1046
ENSG00000062822	POLD1	-2.31818	0.20052	-4.98703	6.17187	-59.3888	3.93077e-45	1.73889e-43	-14.0976
ENSG00000132623	ANKEF1	-7.18374	0.00687825	-145.386	-0.541077	-59.1399	4.75683e-45	2.09865e-43	-14.0841
ENSG00000273403		5.58368	47.9574	47.9574	-2.69654	59.1281	4.80012e-45	2.11205e-43	14.0835
ENSG00000115353	TACR1	8.71192	419.325	419.325	-1.4594	59.0227	5.20548e-45	2.28427e-43	14.0777
ENSG00000254783		4.562	23.621	23.621	-3.10094	58.4729	7.96144e-45	3.4843e-43	14.0477
ENSG00000163918	RFC4	-2.21393	0.215546	-4.63939	5.61794	-58.349	8.76646e-45	3.82638e-43	-14.0408
ENSG00000117602	RCAN3	8.30056	315.295	315.295	-1.62174	58.3234	8.94298e-45	3.89305e-43	14.0394
ENSG00000185480	PARPBP	-9.67613	0.00122234	-818.101	0.96689	-168.039	8.97892e-45	3.89833e-43	-14.0391
ENSG00000139618	BRCA2	-10.1451	0.00088315	-1132.31	1.2478	-102.639	9.08544e-45	3.93414e-43	-14.0383
ENSG00000166863	TAC3	6.86171	116.3	116.3	-2.19052	58.2583	9.40825e-45	4.06317e-43	14.0358
ENSG00000258568	RHOQP1	-4.65706	0.0396357	-25.2298	-2.06739	-58.0728	1.08735e-44	4.68362e-43	-14.0256
ENSG00000254389	RHPN1-AS1	-6.08646	0.0147161	-67.9526	-1.20381	-58.0084	1.14354e-44	4.9127e-43	-14.022
ENSG00000252793	NA	5.00382	32.0847	32.0847	-2.92608	57.9254	1.22029e-44	5.22872e-43	14.0174
ENSG00000147246	HTR2C	6.86002	116.164	116.164	-2.19146	57.8999	1.24496e-44	5.31886e-43	14.016
ENSG00000273483		4.37872	20.803	20.803	-3.1735	57.897	1.24783e-44	5.31886e-43	14.0158
ENSG00000237950		4.88971	29.6449	29.6449	-2.97122	57.7316	1.42086e-44	6.04067e-43	14.0066
ENSG00000172137	CALB2	8.07032	268.786	268.786	-1.71218	57.7202	1.43363e-44	6.07917e-43	14.0059
ENSG00000272729		6.35241	81.7081	81.7081	-2.39228	57.5346	1.65924e-44	7.00408e-43	13.9956
ENSG00000079616	KIF22	-2.54807	0.170984	-5.84851	6.82427	-57.5338	1.6603e-44	7.00408e-43	-13.9955
ENSG00000132646	PCNA	-3.11017	0.11581	-8.63484	7.49106	-57.3507	1.91867e-44	8.07322e-43	-13.9852
ENSG00000176912	TYMSOS	-5.75345	0.018537	-53.9463	-1.40498	-57.3054	1.9887e-44	8.34642e-43	-13.9827
ENSG00000081059	TCF7	-9.41446	0.00146543	-682.394	0.806836	-57.2696	2.04593e-44	8.56465e-43	-13.9807
ENSG00000257935	LHX5-AS1	5.97569	62.9308	62.9308	-2.54137	57.2642	2.05467e-44	8.5793e-43	13.9804
ENSG00000162482	AKR7A3	-5.6108	0.0204635	-48.8674	-1.49116	-57.1859	2.18627e-44	9.10558e-43	-13.9759
ENSG00000077080	ACTL6B	10.9978	2044.93	2044.93	-0.555422	256.714	2.23797e-44	9.29722e-43	13.9743
ENSG00000269894		4.22356	18.6817	18.6817	-3.23492	57.1416	2.26463e-44	9.38419e-43	13.9734
ENSG00000267746		4.27633	19.3778	19.3778	-3.21403	57.075	2.38766e-44	9.86901e-43	13.9697
ENSG00000269997		4.46882	22.1436	22.1436	-3.13787	57.0197	2.49496e-44	1.02865e-42	13.9665
ENSG00000226465		4.23576	18.8404	18.8404	-3.23008	56.9128	2.71675e-44	1.11728e-42	13.9605
ENSG00000269814	NA	4.31357	19.8845	19.8845	-3.19927	56.8206	2.92418e-44	1.19957e-42	13.9552
ENSG00000273164	DGCR10	5.01698	32.3788	32.3788	-2.92082	56.8111	2.94642e-44	1.20568e-42	13.9547
ENSG00000235026	DPP10-AS1	5.46472	44.1616	44.1616	-2.74362	56.4977	3.78687e-44	1.54572e-42	13.9368
ENSG00000237838		5.50099	45.286	45.286	-2.72928	56.4558	3.91627e-44	1.59456e-42	13.9344
ENSG00000260903	XKR7	10.6532	1610.37	1610.37	-0.691919	250.521	3.95645e-44	1.60693e-42	13.9336
ENSG00000264491		4.92536	30.3865	30.3865	-2.95708	56.3556	4.24491e-44	1.71982e-42	13.9286
ENSG00000259799	NA	4.92558	30.3912	30.3912	-2.95702	56.1247	5.11387e-44	2.06676e-42	13.9153
ENSG00000212123	PRR22	-6.87491	0.0085201	-117.37	-0.727653	-55.9234	6.01867e-44	2.42644e-42	-13.9037
ENSG00000229431		5.35499	40.9271	40.9271	-2.78705	55.7992	6.65719e-44	2.67727e-42	13.8964
ENSG00000108309	RUNDC3A	11.1825	2324.17	2324.17	-0.484329	213.741	6.78596e-44	2.72237e-42	13.8951
ENSG00000226310		4.42753	21.5188	21.5188	-3.15418	55.7176	7.11425e-44	2.84709e-42	13.8917
ENSG00000260949		4.924	30.3579	30.3579	-2.95767	55.645	7.54735e-44	3.01305e-42	13.8875
ENSG00000148842	CNNM2	10.5664	1516.35	1516.35	-0.7222	273.396	8.39913e-44	3.33902e-42	13.8798
ENSG00000251161		4.55836	23.5616	23.5616	-3.10242	55.5131	8.40466e-44	3.33902e-42	13.8797
ENSG00000078725	BRINP1	11.5548	3008.35	3008.35	-0.330612	194.938	8.74403e-44	3.46543e-42	13.8769
ENSG00000257509		4.36174	20.5597	20.5597	-3.1802	55.4471	8.87072e-44	3.50715e-42	13.8759
ENSG00000163009	NA	-6.46463	0.0113227	-88.3179	-0.975533	-55.0699	1.20876e-43	4.76745e-42	-13.8537
ENSG00000163637	PRICKLE2	10.3559	1310.53	1310.53	-0.809845	135.343	1.24564e-43	4.90112e-42	13.8515
ENSG00000212380	SNORD115-45	4.48289	22.3606	22.3606	-3.13225	54.8456	1.45431e-43	5.70843e-42	13.8404
ENSG00000130520	LSM4	-1.82646	0.281956	-3.54665	6.6761	-54.8269	1.47702e-43	5.78369e-42	-13.8393
ENSG00000154920	EME1	-9.3566	0.0015254	-655.568	0.767751	-166.432	1.57586e-43	6.15599e-42	-13.8346
ENSG00000237943	PRKCQ-AS1	-6.70015	0.00961731	-103.979	-0.832822	-54.5134	1.9153e-43	7.46419e-42	-13.8206
ENSG00000120907	ADRA1A	8.77986	439.541	439.541	-1.43187	54.1673	2.55614e-43	9.93797e-42	13.7998
ENSG00000168393	DTYMK	-1.92386	0.263548	-3.79438	5.70757	-54.1471	2.59963e-43	1.00831e-41	-13.7986
ENSG00000256360	NA	4.2954	19.6356	19.6356	-3.20647	54.1356	2.6247e-43	1.01563e-41	13.7979
ENSG00000142235	LMTK3	11.7859	3531.09	3531.09	-0.246796	184.668	3.00735e-43	1.16095e-41	13.7881
ENSG00000229743	LINC01159	-7.93374	0.00408984	-244.508	-0.0890063	-53.9357	3.1036e-43	1.19529e-41	-13.7858
ENSG00000137449	CPEB2	11.2925	2508.36	2508.36	-0.43537	253.456	3.31316e-43	1.273e-41	13.7811
ENSG00000259407		5.88564	59.1226	59.1226	-2.57703	53.829	3.39484e-43	1.30133e-41	13.7793
ENSG00000167670	CHAF1A	-3.23178	0.106448	-9.39429	5.90467	-53.8215	3.41654e-43	1.30659e-41	-13.7789
ENSG00000268996	MAN1B1-DT	4.41518	21.3355	21.3355	-3.15905	53.7926	3.5005e-43	1.33558e-41	13.7771
ENSG00000263011		4.61791	24.5543	24.5543	-3.07879	53.7654	3.58151e-43	1.36331e-41	13.7754
ENSG00000205129	C4orf47	5.89626	59.5596	59.5596	-2.57281	53.6895	3.81835e-43	1.45009e-41	13.7708
ENSG00000186871	ERCC6L	-9.82716	0.00110085	-908.386	1.05354	-127.318	3.99934e-43	1.51531e-41	-13.7675
ENSG00000134057	CCNB1	-3.67038	0.0785426	-12.732	6.68604	-53.5962	4.13125e-43	1.56167e-41	-13.7651
ENSG00000229368		4.62224	24.6283	24.6283	-3.07711	53.5141	4.42814e-43	1.67004e-41	13.7601
ENSG00000267394		4.09084	17.0399	17.0399	-3.28746	53.4655	4.61422e-43	1.73622e-41	13.7571
ENSG00000135324	MRAP2	5.92932	60.9403	60.9403	-2.55973	53.4625	4.62597e-43	1.73665e-41	13.757
ENSG00000076003	MCM6	-2.83636	0.140013	-7.14217	6.99043	-53.2085	5.73939e-43	2.14971e-41	-13.7414
ENSG00000270248		4.26819	19.2688	19.2688	-3.21725	53.1001	6.29463e-43	2.35229e-41	13.7347
ENSG00000267500	ZNF887P	-5.63939	0.020062	-49.8455	-1.47392	-53.0189	6.74627e-43	2.51533e-41	-13.7296
ENSG00000145808	ADAMTS19	-8.37228	0.00301781	-331.366	0.178497	-52.827	7.95006e-43	2.95742e-41	-13.7177
ENSG00000184445	KNTC1	-2.80978	0.142617	-7.01176	6.47097	-52.8123	8.05061e-43	2.98804e-41	-13.7168
ENSG00000005020	SKAP2	11.9713	4015.32	4015.32	-0.161123	142.929	8.70995e-43	3.22544e-41	13.7111
ENSG00000240906	NA	4.87269	29.2971	29.2971	-2.97792	52.485	1.06669e-42	3.94039e-41	13.6964
ENSG00000092377	TBL1Y	-6.72715	0.00943898	-105.944	-0.817241	-52.4826	1.06887e-42	3.94039e-41	-13.6963
ENSG00000272375		4.65128	25.129	25.129	-3.0656	52.3252	1.22452e-42	4.50402e-41	13.6864
ENSG00000106546	AHR	8.71855	421.255	421.255	-1.45586	52.3128	1.23773e-42	4.54243e-41	13.6856
ENSG00000261744		4.46431	22.0746	22.0746	-3.13958	52.2598	1.29578e-42	4.74481e-41	13.6823
ENSG00000273274	ZBTB8B	9.70366	833.858	833.858	-1.066	205.782	1.58339e-42	5.78502e-41	13.6677
ENSG00000249776		4.79628	27.7858	27.7858	-3.00817	51.9503	1.69541e-42	6.18051e-41	13.6627
ENSG00000228439	NA	-5.206	0.0270917	-36.9117	-1.73566	-51.8931	1.78211e-42	6.48214e-41	-13.6591
ENSG00000069535	MAOB	6.77501	109.517	109.517	-2.22474	51.8784	1.80499e-42	6.55078e-41	13.6582
ENSG00000167861	HID1	11.1025	2198.72	2198.72	-0.516933	179.421	2.46993e-42	8.9442e-41	13.6353
ENSG00000162981	LRATD1	11.2721	2473.01	2473.01	-0.440007	160.941	2.86188e-42	1.03407e-40	13.6245
ENSG00000220161	LINC02076	-6.24765	0.0131604	-75.9856	-1.10644	-51.3388	2.89671e-42	1.04435e-40	-13.6237
ENSG00000104889	RNASEH2A	-2.82179	0.141435	-7.07037	5.26077	-51.2055	3.25804e-42	1.17203e-40	-13.6151
ENSG00000255503		4.17292	18.0374	18.0374	-3.25494	51.0394	3.77383e-42	1.3546e-40	13.6043
ENSG00000267560		4.42528	21.4854	21.4854	-3.15507	50.9668	4.02479e-42	1.43959e-40	13.5996
ENSG00000255366		6.18277	72.6437	72.6437	-2.45944	50.9658	4.02818e-42	1.43959e-40	13.5996
ENSG00000243902		6.17375	72.1914	72.1914	-2.46297	50.8978	4.27888e-42	1.52585e-40	13.5951
ENSG00000130513	GDF15	7.06175	133.598	133.598	-2.11124	50.7185	5.01909e-42	1.78592e-40	13.5835
ENSG00000236772		4.78694	27.6066	27.6066	-3.01187	50.6285	5.43883e-42	1.93108e-40	13.5776
ENSG00000121858	TNFSF10	6.81879	112.892	112.892	-2.20768	50.5528	5.81942e-42	2.06174e-40	13.5726
ENSG00000136842	TMOD1	7.65658	201.772	201.772	-1.87667	50.243	7.68275e-42	2.71601e-40	13.5523
ENSG00000131370	SH3BP5	9.90279	957.278	957.278	-0.98591	210.905	8.50167e-42	2.99904e-40	13.5448
ENSG00000254305	MRPL9P1	5.27827	38.8077	38.8077	-2.81741	50.0836	8.8691e-42	3.12192e-40	13.5417
ENSG00000166848	TERF2IP	2.00598	4.0166	4.0166	6.86562	50.0767	8.92504e-42	3.13487e-40	13.5413
ENSG00000257596	SCAT2	-5.19987	0.0272071	-36.7551	-1.73951	-50.0009	9.55718e-42	3.34972e-40	-13.5362
ENSG00000267191		4.56767	23.714	23.714	-3.09864	49.7204	1.23231e-41	4.30992e-40	13.5175
ENSG00000271830		4.56997	23.7519	23.7519	-3.09778	49.7055	1.24909e-41	4.3593e-40	13.5165
ENSG00000104369	JPH1	-7.35988	0.00608774	-164.265	-0.435091	-49.5718	1.41073e-41	4.91294e-40	-13.5076
ENSG00000207217	SNORA80D	4.0299	16.335	16.335	-3.31157	49.5269	1.46963e-41	5.10721e-40	13.5046
ENSG00000159055	MIS18A	-2.42794	0.185831	-5.38123	4.84194	-49.3812	1.6789e-41	5.8221e-40	-13.4948
ENSG00000171877	FRMD5	10.4401	1389.27	1389.27	-0.76654	176.033	1.71224e-41	5.92514e-40	13.4933
ENSG00000272853		5.40523	42.3776	42.3776	-2.76715	49.2191	1.94762e-41	6.72544e-40	13.4838
ENSG00000231754		4.94019	30.7004	30.7004	-2.95124	49.2144	1.95594e-41	6.73996e-40	13.4835
ENSG00000135709	KIAA0513	3.10668	8.61399	8.61399	5.12644	49.1601	2.05611e-41	7.07025e-40	13.4798
ENSG00000073111	MCM2	-3.10321	0.11637	-8.59331	7.34924	-49.1185	2.13615e-41	7.3301e-40	-13.477
ENSG00000113810	SMC4	-3.01204	0.123961	-8.06706	7.11449	-49.0412	2.29352e-41	7.85362e-40	-13.4718
ENSG00000233237	LINC00472	-8.18424	0.00343795	-290.871	0.0617588	-48.9195	2.56595e-41	8.76816e-40	-13.4635
ENSG00000139734	DIAPH3	-10.0997	0.00091135	-1097.27	1.21175	-132.247	3.00849e-41	1.02589e-39	-13.4517
ENSG00000167550	RHEBL1	-5.89453	0.01681	-59.4883	-1.31973	-48.7025	3.13635e-41	1.06727e-39	-13.4486
ENSG00000226029	LINC01772	7.40441	169.414	169.414	-1.97754	252.391	3.20498e-41	1.08836e-39	13.447
ENSG00000110436	SLC1A2	13.1117	8851.76	8851.76	0.280023	176.042	3.47029e-41	1.17602e-39	13.4411
ENSG00000189056	RELN	12.7514	6895.41	6895.41	0.140894	98.9039	4.52112e-41	1.52896e-39	13.4216
ENSG00000180938	ZNF572	-6.5593	0.0106036	-94.3072	-0.918011	-48.2957	4.57967e-41	1.54557e-39	-13.4206
ENSG00000231154	MORF4L2-AS1	-6.14259	0.0141546	-70.6485	-1.16994	-48.2885	4.61049e-41	1.55277e-39	-13.4201
ENSG00000133318	RTN3	2.21393	4.63937	4.63937	8.12689	48.2535	4.76377e-41	1.6011e-39	13.4177
ENSG00000223878	PPIAP53	4.25409	19.0813	19.0813	-3.22283	48.2444	4.80447e-41	1.61147e-39	13.4171
ENSG00000180914	OXTR	-7.50804	0.00549358	-182.031	-0.345362	-48.2373	4.83677e-41	1.61898e-39	-13.4166
ENSG00000197299	BLM	-4.30509	0.0505871	-19.7679	4.69419	-48.2053	4.98341e-41	1.66466e-39	-13.4143
ENSG00000268743		4.66167	25.3106	25.3106	-3.06145	48.0815	5.59703e-41	1.86583e-39	13.4057
ENSG00000269489		4.21493	18.5704	18.5704	-3.23832	47.8351	7.05652e-41	2.34453e-39	13.3885
ENSG00000134259	NGF	5.27971	38.8465	38.8465	-2.81684	47.8344	7.06168e-41	2.34453e-39	13.3885
ENSG00000273402		4.56843	23.7266	23.7266	-3.09841	47.8099	7.22672e-41	2.39447e-39	13.3868
ENSG00000121152	NCAPH	-3.8416	0.0697529	-14.3363	5.32138	-47.6964	8.04473e-41	2.66013e-39	-13.3788
ENSG00000096060	FKBP5	-11.6767	0.000305474	-3273.6	2.17293	-86.2575	8.35593e-41	2.75746e-39	-13.376
ENSG00000261801	LOXL1-AS1	-6.96759	0.00799	-125.156	-0.67078	-47.4175	1.04804e-40	3.45157e-39	-13.3591
ENSG00000134690	CDCA8	-4.24795	0.0526306	-19.0003	5.22926	-47.3243	1.14529e-40	3.76429e-39	-13.3525
ENSG00000138182	KIF20B	-2.90154	0.133829	-7.47223	5.38153	-47.3153	1.15511e-40	3.78894e-39	-13.3519
ENSG00000144810	COL8A1	9.50912	728.671	728.671	-1.1428	47.2601	1.21759e-40	3.98589e-39	13.3479
ENSG00000225171	DUTP6	4.14353	17.6737	17.6737	-3.2666	47.2338	1.24848e-40	4.07115e-39	13.3461
ENSG00000265262	TRMT112P3	4.02344	16.2621	16.2621	-3.31412	47.2337	1.24861e-40	4.07115e-39	13.3461
ENSG00000228477		-4.38905	0.0477269	-20.9525	-2.22931	-47.1942	1.29666e-40	4.21944e-39	-13.3433
ENSG00000259840		4.7592	27.0808	27.0808	-3.02287	46.9013	1.71681e-40	5.57554e-39	13.3223
ENSG00000010292	NCAPD2	-2.09922	0.233385	-4.28476	7.4145	-46.8058	1.88196e-40	6.0998e-39	-13.3155
ENSG00000213391	NA	4.26066	19.1684	19.1684	-3.22025	46.7987	1.89489e-40	6.12957e-39	13.315
ENSG00000164104	HMGB2	-3.72429	0.0756618	-13.2167	7.58067	-46.7535	1.97925e-40	6.38981e-39	-13.3117
ENSG00000229348	HYI-AS1	4.38594	20.9073	20.9073	-3.17065	46.7506	1.9847e-40	6.39481e-39	13.3115
ENSG00000196132	MYT1	11.4087	2718.78	2718.78	-0.387992	170.138	1.99642e-40	6.41993e-39	13.3111
ENSG00000203760	CENPW	-4.20557	0.0541997	-18.4503	3.71761	-46.7391	2.00696e-40	6.44116e-39	-13.3107
ENSG00000164611	PTTG1	-3.23296	0.106361	-9.40197	5.44269	-46.4848	2.56617e-40	8.21977e-39	-13.2923
ENSG00000261131		3.3638	10.2945	10.2945	-3.57524	46.4523	2.64852e-40	8.46698e-39	13.2899
ENSG00000101210	EEF1A2	5.45888	43.9833	43.9833	4.63587	46.4152	2.74558e-40	8.76018e-39	13.2872
ENSG00000120075	HOXB5	12.9654	7997.89	7997.89	0.226518	189.902	3.38186e-40	1.07693e-38	13.2716
ENSG00000219992		3.84854	14.4054	14.4054	-3.38336	46.1843	3.43713e-40	1.09241e-38	13.2704
ENSG00000103056	SMPD3	11.6275	3163.94	3163.94	-0.306922	187.96	3.44774e-40	1.09366e-38	13.2702
ENSG00000033627	ATP6V0A1	2.03571	4.10026	4.10026	6.38678	46.1682	3.4916e-40	1.10362e-38	13.2692
ENSG00000101958	GLRA2	11.929	3899.24	3899.24	-0.184974	143.587	3.49263e-40	1.10362e-38	13.2692
ENSG00000076382	SPAG5	-3.1475	0.112852	-8.86118	6.1459	-46.1537	3.54136e-40	1.11686e-38	-13.2682
ENSG00000085433	WDR47	2.85537	7.23687	7.23687	5.34258	46.1376	3.59746e-40	1.13146e-38	13.267
ENSG00000121653	MAPK8IP1	2.59927	6.05981	6.05981	5.65769	46.1364	3.6015e-40	1.13146e-38	13.2669
ENSG00000101349	PAK5	10.5858	1536.86	1536.86	-0.713183	185.549	5.01337e-40	1.57201e-38	13.2421
ENSG00000269815		4.37434	20.7399	20.7399	-3.17521	45.796	5.0277e-40	1.57349e-38	13.2419
ENSG00000125743	SNRPD2	-1.75644	0.295978	-3.37863	6.9509	-45.6535	5.7849e-40	1.80701e-38	-13.2313
ENSG00000225578	NCBP2-AS1	3.89373	14.8638	14.8638	-3.36546	45.583	6.2021e-40	1.93364e-38	13.2261
ENSG00000260418		4.72941	26.5273	26.5273	-3.0347	45.4474	7.09213e-40	2.20692e-38	13.216
ENSG00000078295	ADCY2	11.4324	2763.8	2763.8	-0.384751	148.248	7.71115e-40	2.39499e-38	13.2097
ENSG00000175063	UBE2C	-4.32985	0.0497261	-20.1102	5.48519	-45.1429	9.59796e-40	2.97537e-38	-13.1932
ENSG00000270062		-4.83069	0.0351413	-28.4565	-1.96245	-45.0222	1.08278e-39	3.35028e-38	-13.1841
ENSG00000226644		-4.82497	0.0352809	-28.344	-1.966	-44.964	1.14761e-39	3.54417e-38	-13.1798
ENSG00000145386	CCNA2	-3.60064	0.0824324	-12.1311	5.97287	-44.9283	1.18943e-39	3.66639e-38	-13.1771
ENSG00000231970		4.55981	23.5853	23.5853	-3.1018	44.9159	1.20429e-39	3.70524e-38	13.1761
ENSG00000183018	SPNS2	10.2629	1228.72	1228.72	-0.845549	230.068	1.23784e-39	3.80132e-38	13.174
ENSG00000069974	RAB27A	-8.67463	0.00244723	-408.625	0.359447	-130.47	1.30105e-39	3.98795e-38	-13.1703
ENSG00000198826	ARHGAP11A	-3.5429	0.0857987	-11.6552	5.75483	-44.8157	1.33155e-39	4.07381e-38	-13.1685
ENSG00000178999	AURKB	-4.57918	0.0418341	-23.9039	5.19386	-44.7991	1.35392e-39	4.13452e-38	-13.1673
ENSG00000140538	NTRK3	10.7778	1755.68	1755.68	-0.641048	163.52	1.56227e-39	4.76187e-38	13.1565
ENSG00000233588	CYP51A1P2	-6.99862	0.00781996	-127.878	-0.65238	-44.5939	1.66447e-39	5.06396e-38	-13.1517
ENSG00000204851	PNMA8B	9.00952	515.388	515.388	-1.34133	204.306	1.99269e-39	6.05127e-38	13.1381
ENSG00000078967	UBE2D4	8.84292	459.18	459.18	-1.40819	357.406	2.18186e-39	6.61346e-38	13.1312
ENSG00000142731	PLK4	-3.57777	0.0837496	-11.9404	5.18399	-44.2675	2.31629e-39	7.00794e-38	-13.1267
ENSG00000130208	APOC1	-5.96665	0.0159904	-62.5374	-1.27617	-44.2566	2.34197e-39	7.07257e-38	-13.1258
ENSG00000167281	RBFOX3	10.3286	1285.91	1285.91	-0.815356	193.8	2.364e-39	7.12597e-38	13.1251
ENSG00000146216	TTBK1	10.7091	1674.01	1674.01	-0.672573	212.525	2.44176e-39	7.34682e-38	13.1227
ENSG00000150967	ABCB9	9.27101	617.806	617.806	-1.2377	249.68	2.541e-39	7.63141e-38	13.1197
ENSG00000119715	ESRRB	7.28961	156.455	156.455	-2.02204	44.0853	2.78814e-39	8.35829e-38	13.1126
ENSG00000251593	MSNP1	-7.00164	0.00780365	-128.145	-0.650322	-44.0682	2.83724e-39	8.48993e-38	-13.1113
ENSG00000177679	SRRM3	10.7945	1776.15	1776.15	-0.642257	158.012	3.01821e-39	9.01496e-38	13.1066
ENSG00000155085	AK9	9.19409	585.73	585.73	-1.26592	264.138	3.17817e-39	9.47547e-38	13.1027
ENSG00000162426	SLC45A1	9.19755	587.134	587.134	-1.26991	232.524	3.28467e-39	9.77518e-38	13.1002
ENSG00000140525	FANCI	-3.46878	0.0903222	-11.0715	6.4763	-43.9027	3.35998e-39	9.98115e-38	-13.0985
ENSG00000105997	HOXA3	11.4617	2820.34	2820.34	-0.370409	173.966	3.40829e-39	1.01063e-37	13.0974
ENSG00000257185	LINC02293	4.86208	29.0826	29.0826	-2.98209	43.8351	3.60113e-39	1.06588e-37	13.0932
ENSG00000236609	ZNF853	2.22057	4.66076	4.66076	4.99706	43.8302	3.61913e-39	1.06928e-37	13.0928
ENSG00000162105	SHANK2	10.8192	1806.83	1806.83	-0.623392	171.71	3.85231e-39	1.13499e-37	13.0881
ENSG00000273209		-5.27373	0.0258493	-38.6858	-1.69491	-43.7686	3.8554e-39	1.13499e-37	-13.088
ENSG00000237819		-5.59135	0.0207413	-48.2129	-1.50294	-43.6754	4.24285e-39	1.2468e-37	-13.0807
ENSG00000187017	ESPN	7.33259	161.187	161.187	-2.00367	43.6703	4.26529e-39	1.25115e-37	13.0803
ENSG00000146670	CDCA5	-3.56338	0.0845893	-11.8218	5.4894	-43.5692	4.73328e-39	1.38595e-37	-13.0724
ENSG00000232439	RPL18AP7	4.63825	24.9031	24.9031	-3.07078	43.4979	5.09511e-39	1.48923e-37	13.0668
ENSG00000153253	SCN3A	12.2033	4715.83	4715.83	-0.0751135	182.354	5.52562e-39	1.61218e-37	13.0606
ENSG00000224592	MIR3659HG	4.64316	24.988	24.988	-3.06881	43.4	5.63805e-39	1.64206e-37	13.0591
ENSG00000127415	IDUA	10.4047	1355.61	1355.61	-0.791553	157.819	5.7975e-39	1.6855e-37	13.057
ENSG00000154553	PDLIM3	11.2445	2426.29	2426.29	-0.459364	112.257	6.13577e-39	1.78068e-37	13.0527
ENSG00000142945	KIF2C	-3.78274	0.0726579	-13.7631	5.57888	-43.2671	6.47035e-39	1.87446e-37	-13.0486
ENSG00000153044	CENPH	-2.95428	0.129024	-7.75047	5.0528	-43.2255	6.75606e-39	1.95123e-37	-13.0453
ENSG00000130816	DNMT1	-1.4035	0.378012	-2.64542	8.01631	-43.2251	6.75922e-39	1.95123e-37	-13.0453
ENSG00000251550		-5.0194	0.0308326	-32.4332	-1.84842	-43.19	7.01007e-39	2.02008e-37	-13.0425
ENSG00000224790		4.14532	17.6956	17.6956	-3.26587	43.0978	7.71656e-39	2.21976e-37	13.0352
ENSG00000012048	BRCA1	-3.21746	0.10751	-9.30147	5.32226	-43.0444	8.1586e-39	2.34281e-37	-13.0309
ENSG00000111247	RAD51AP1	-3.70919	0.0764578	-13.0791	4.60352	-42.8965	9.5216e-39	2.72941e-37	-13.0192
ENSG00000261204		4.09484	17.0872	17.0872	-3.28584	42.8855	9.63216e-39	2.75628e-37	13.0183
ENSG00000114346	ECT2	-3.01021	0.124119	-8.0568	6.2284	-42.8429	1.0072e-38	2.87711e-37	-13.0149
ENSG00000202343		3.65821	12.6249	12.6249	-3.45873	42.8196	1.03213e-38	2.94319e-37	13.013
ENSG00000167632	TRAPPC9	10.7818	1760.51	1760.51	-0.646995	297.719	1.05934e-38	3.01552e-37	13.011
ENSG00000162062	TEDC2	-1.96702	0.255781	-3.9096	4.71476	-42.7915	1.06298e-38	3.02063e-37	-13.0107
ENSG00000125746	EML2	9.43831	693.769	693.769	-1.17472	181.627	1.15604e-38	3.27937e-37	13.0043
ENSG00000088325	TPX2	-3.39172	0.0952778	-10.4956	6.90275	-42.6734	1.20342e-38	3.40788e-37	-13.0013
ENSG00000151690	MFSD6	9.82311	905.839	905.839	-1.01498	192.343	1.26162e-38	3.56066e-37	12.9976
ENSG00000256299		3.92912	15.2329	15.2329	-3.35146	42.6284	1.26172e-38	3.56066e-37	12.9976
ENSG00000100479	POLE2	-2.98168	0.126597	-7.89906	3.83005	-42.6157	1.27875e-38	3.6025e-37	-12.9966
ENSG00000164362	TERT	-7.42872	0.00580405	-172.294	-0.393906	-42.603	1.29589e-38	3.64452e-37	-12.9956
ENSG00000163618	CADPS	12.1058	4407.68	4407.68	-0.115915	148.439	1.32004e-38	3.70608e-37	12.9942
ENSG00000160190	SLC37A1	10.5406	1489.47	1489.47	-0.744176	195.503	1.4177e-38	3.97344e-37	12.9887
ENSG00000077514	POLD3	-1.9388	0.260834	-3.83385	5.75561	-42.4809	1.47409e-38	4.12443e-37	-12.9857
ENSG00000157456	CCNB2	-3.9163	0.0662333	-15.0982	5.49635	-42.4702	1.49084e-38	4.16417e-37	-12.9849
ENSG00000141905	NFIC	10.8081	1792.87	1792.87	-0.632908	120.29	1.63007e-38	4.54531e-37	12.978
ENSG00000167972	ABCA3	3.34083	10.1319	10.1319	5.6766	42.3821	1.63654e-38	4.55559e-37	12.9777
ENSG00000268816	NA	-4.69623	0.0385739	-25.9243	-2.0436	-42.3242	1.74003e-38	4.83546e-37	-12.973
ENSG00000272588		4.68225	25.6742	25.6742	-3.05338	42.2708	1.8414e-38	5.10847e-37	12.9687
ENSG00000018189	RUFY3	1.80861	3.50306	3.50306	7.43773	42.2556	1.87139e-38	5.18289e-37	12.9675
ENSG00000122952	ZWINT	-3.72284	0.0757381	-13.2034	5.84389	-42.2535	1.87564e-38	5.1859e-37	-12.9673
ENSG00000259762		4.70149	26.0189	26.0189	-3.04575	42.206	1.97272e-38	5.44511e-37	12.9634
ENSG00000267834		4.29279	19.6002	19.6002	-3.2075	42.1908	2.00481e-38	5.52438e-37	12.9622
ENSG00000146918	NCAPG2	-2.61875	0.162809	-6.14217	6.14958	-42.1756	2.0374e-38	5.60472e-37	-12.9609
ENSG00000203877	RIPPLY2	4.57024	23.7564	23.7564	-3.09764	42.1389	2.11869e-38	5.81858e-37	12.9579
ENSG00000198088	NUP62CL	-7.4448	0.00573974	-174.224	-0.3849	-42.136	2.12514e-38	5.82652e-37	-12.9577
ENSG00000088808	PPP1R13B	10.4595	1408.04	1408.04	-0.774837	175.885	2.22648e-38	6.09416e-37	12.9541
ENSG00000179546	HTR1D	6.98572	126.739	126.739	-2.14208	42.062	2.29952e-38	6.28357e-37	12.9517
ENSG00000181544	FANCB	-8.28802	0.00319932	-312.566	0.124003	-147.911	2.31274e-38	6.30915e-37	-12.9512
ENSG00000144554	FANCD2	-3.25917	0.104446	-9.5743	5.42279	-42.0471	2.33631e-38	6.36285e-37	-12.9504
ENSG00000184792	OSBP2	9.51964	733.999	733.999	-1.13838	262.1	2.41878e-38	6.5765e-37	12.9478
ENSG00000240616	RPS6P25	-7.23749	0.00662673	-150.904	-0.507351	-41.9495	2.59315e-38	7.03893e-37	-12.9424
ENSG00000116183	PAPPA2	9.72125	844.086	844.086	-1.05867	41.9468	2.60052e-38	7.04723e-37	12.9422
ENSG00000166111	SVOP	10.3826	1334.99	1334.99	-0.797346	225.449	2.7382e-38	7.40806e-37	12.9382
ENSG00000246922	UBAP1L	9.9161	966.149	966.149	-0.98281	158.483	2.89022e-38	7.80645e-37	12.9341
ENSG00000170616	NA	10.9033	1915.22	1915.22	-0.584845	184.382	2.96026e-38	7.98246e-37	12.9323
ENSG00000164061	BSN	3.37539	10.3775	10.3775	5.43566	41.8095	3.01259e-38	8.11021e-37	12.9309
ENSG00000272990		4.45876	21.9898	21.9898	-3.14182	41.7053	3.369e-38	9.05482e-37	12.9223
ENSG00000257060		-6.71195	0.00953895	-104.833	-0.826153	-41.6092	3.73639e-38	1.00258e-36	-12.9143
ENSG00000219355	RPL31P52	3.78703	13.8041	13.8041	-3.4077	41.6054	3.75149e-38	1.00498e-36	12.914
ENSG00000151150	ANK3	2.91494	7.54195	7.54195	6.55198	41.5763	3.8714e-38	1.03541e-36	12.9116
ENSG00000131018	SYNE1	12.2362	4824.73	4824.73	-0.0646185	222.917	4.40574e-38	1.1764e-36	12.9016
ENSG00000263146	LINC01896	7.89961	238.792	238.792	-1.78034	41.2936	5.2559e-38	1.40112e-36	12.888
ENSG00000065534	MYLK	-10.0934	0.000915315	-1092.52	1.21636	-62.5425	5.75571e-38	1.53186e-36	-12.881
ENSG00000101003	GINS1	-2.65619	0.158638	-6.30364	5.60172	-41.2057	5.78276e-38	1.53656e-36	-12.8807
ENSG00000177602	HASPIN	-8.93999	0.00203608	-491.141	0.517945	-129.645	5.82104e-38	1.54263e-36	-12.8802
ENSG00000152214	RIT2	5.77065	54.5932	54.5932	-2.62252	41.1991	5.82443e-38	1.54263e-36	12.8801
ENSG00000137135	ARHGEF39	-9.0674	0.00186397	-536.488	0.596223	-96.3565	6.07836e-38	1.60728e-36	-12.8768
ENSG00000145920	CPLX2	11.9612	3987.35	3987.35	-0.174677	169.074	6.08898e-38	1.60749e-36	12.8767
ENSG00000265577	NA	3.40522	10.5944	10.5944	-3.55884	41.1349	6.24626e-38	1.64636e-36	12.8747
ENSG00000124194	GDAP1L1	4.49003	22.4716	22.4716	3.70526	41.0844	6.59963e-38	1.7367e-36	12.8705
ENSG00000101447	FAM83D	-3.56363	0.084575	-11.8238	4.55733	-40.9945	7.28028e-38	1.91274e-36	-12.8629
ENSG00000237649	KIFC1	-3.77586	0.0730052	-13.6976	5.92828	-40.973	7.4535e-38	1.95433e-36	-12.8611
ENSG00000258741	H2AFVP1	-7.21324	0.00673906	-148.389	-0.522629	-40.9719	7.46248e-38	1.95433e-36	-12.861
ENSG00000217889	KRT18P48	4.78007	27.4754	27.4754	-3.01462	40.9091	7.99325e-38	2.08999e-36	12.8557
ENSG00000267533		-6.77652	0.00912146	-109.632	-0.786611	-40.8974	8.0959e-38	2.11346e-36	-12.8547
ENSG00000176170	SPHK1	-10.8539	0.000540338	-1850.7	1.67583	-47.2462	8.35825e-38	2.17847e-36	-12.8522
ENSG00000181409	AATK	10.6675	1626.41	1626.41	-0.694737	161.266	8.88595e-38	2.31233e-36	12.8475
ENSG00000172803	SNX32	9.39861	674.935	674.935	-1.18524	197.53	9.21581e-38	2.39436e-36	12.8447
ENSG00000010404	IDS	2.29258	4.89931	4.89931	6.74343	40.7707	9.30317e-38	2.41322e-36	12.8439
ENSG00000125450	NUP85	-1.41363	0.375367	-2.66406	5.97452	-40.5883	1.13713e-37	2.94502e-36	-12.8284
ENSG00000111206	FOXM1	-3.43556	0.0924261	-10.8195	5.88128	-40.5636	1.16858e-37	3.02168e-36	-12.8263
ENSG00000267096		-4.64234	0.0400419	-24.9738	-2.07627	-40.4804	1.28117e-37	3.3076e-36	-12.8191
ENSG00000233111	RAB1C	-6.15032	0.014079	-71.028	-1.16516	-40.4716	1.29371e-37	3.33471e-36	-12.8184
ENSG00000243964	RPL23AP65	-6.95481	0.00806107	-124.053	-0.678286	-40.4106	1.38407e-37	3.56201e-36	-12.8131
ENSG00000136895	GARNL3	10.2286	1199.81	1199.81	-0.855135	214.441	1.43471e-37	3.68656e-36	12.8104
ENSG00000151702	FLI1	-9.95695	0.00100615	-993.892	1.13709	-40.3286	1.51573e-37	3.88862e-36	-12.8061
ENSG00000137807	KIF23	-3.54888	0.0854438	-11.7036	5.51957	-40.3233	1.52474e-37	3.90562e-36	-12.8056
ENSG00000188486	H2AFX	-2.49199	0.17776	-5.62555	7.16151	-40.2501	1.65391e-37	4.22988e-36	-12.7993
ENSG00000206082	NA	5.57006	47.5068	47.5068	-2.70194	40.2385	1.67533e-37	4.27797e-36	12.7983
ENSG00000272010		4.57702	23.8682	23.8682	-3.09495	40.16	1.82839e-37	4.66155e-36	12.7915
ENSG00000159259	CHAF1B	-2.70458	0.153405	-6.5187	4.80221	-40.0924	1.97143e-37	5.0184e-36	-12.7857
ENSG00000272482		6.4305	86.2528	86.2528	-2.36135	40.0499	2.06742e-37	5.25458e-36	12.782
ENSG00000165490	DDIAS	-10.1595	0.000874324	-1143.74	1.2583	-86.7362	2.12542e-37	5.39362e-36	-12.7798
ENSG00000134602	STK26	-3.51827	0.0872759	-11.4579	5.27571	-39.9689	2.26338e-37	5.73482e-36	-12.7749
ENSG00000100567	PSMA3	-1.43648	0.369469	-2.70659	6.50615	-39.8963	2.45517e-37	6.21117e-36	-12.7686
ENSG00000154153	RETREG1	9.8221	905.203	905.203	-1.02721	163.44	2.62011e-37	6.6182e-36	12.7635
ENSG00000213225	NOC2LP1	-6.68467	0.00972104	-102.87	-0.842379	-39.8351	2.62969e-37	6.63217e-36	-12.7633
ENSG00000111348	ARHGDIB	-7.42734	0.00580962	-172.128	-0.392299	-39.8263	2.65572e-37	6.68752e-36	-12.7625
ENSG00000233930	KRTAP5-AS1	8.06621	268.023	268.023	-1.71275	161.257	2.74398e-37	6.89914e-36	12.7599
ENSG00000143669	LYST	11.1063	2204.6	2204.6	-0.507832	162.696	2.87045e-37	7.20605e-36	12.7564
ENSG00000270061		3.65852	12.6277	12.6277	-3.45856	39.6789	3.13481e-37	7.85766e-36	12.7496
ENSG00000163539	CLASP2	2.00795	4.0221	4.0221	7.44959	39.6765	3.14341e-37	7.86718e-36	12.7494
ENSG00000106004	HOXA5	12.7384	6833.41	6833.41	0.148176	175.73	3.18038e-37	7.94756e-36	12.7484
ENSG00000113657	DPYSL3	2.82934	7.10751	7.10751	9.39047	39.6332	3.30068e-37	8.2356e-36	12.7455
ENSG00000104147	OIP5	-2.8776	0.136068	-7.34927	2.61852	-39.5783	3.51174e-37	8.74889e-36	-12.7407
ENSG00000109805	NCAPG	-3.49859	0.0884751	-11.3026	5.97428	-39.5647	3.56608e-37	8.87077e-36	-12.7395
ENSG00000184828	ZBTB7C	9.60917	780.994	780.994	-1.10854	144.976	3.64996e-37	9.06564e-36	12.7377
ENSG00000233101	HOXB-AS3	12.0955	4376.26	4376.26	-0.115019	139.679	4.15214e-37	1.02973e-35	12.7276
ENSG00000127423	AUNIP	-8.64528	0.00249754	-400.395	0.342402	-108.375	4.70961e-37	1.16622e-35	-12.7178
ENSG00000228887	EEF1DP1	-7.03311	0.00763526	-130.971	-0.631206	-39.2563	5.05967e-37	1.25101e-35	-12.7122
ENSG00000166851	PLK1	-3.09096	0.117362	-8.52062	6.08087	-39.2109	5.32838e-37	1.31546e-35	-12.7081
ENSG00000149548	CCDC15	-8.38785	0.00298543	-334.96	0.186094	-146.523	5.57715e-37	1.3748e-35	-12.7046
ENSG00000156475	PPP2R2B	11.2259	2395.2	2395.2	-0.458467	138.033	6.26157e-37	1.54119e-35	12.6955
ENSG00000130338	TULP4	1.61202	3.0568	3.0568	6.00448	38.9548	7.14063e-37	1.75492e-35	12.6852
ENSG00000117399	CDC20	-4.019	0.0616824	-16.2121	5.80277	-38.8963	7.63648e-37	1.87202e-35	-12.68
ENSG00000186409	CCDC30	8.73022	424.677	424.677	-1.44922	278.534	7.63998e-37	1.87202e-35	12.6799
ENSG00000267765		4.65085	25.1214	25.1214	-3.06578	38.8842	7.74368e-37	1.8946e-35	12.6789
ENSG00000157978	LDLRAP1	-9.44732	0.00143243	-698.117	0.823812	-80.0186	8.15146e-37	1.99139e-35	-12.6748
ENSG00000136938	ANP32B	-2.23809	0.211967	-4.71771	7.16616	-38.8233	8.30548e-37	2.02599e-35	-12.6734
ENSG00000114841	DNAH1	10.2603	1226.5	1226.5	-0.844558	152.33	8.71399e-37	2.12248e-35	12.6696
ENSG00000143324	XPR1	2.0997	4.28619	4.28619	7.62145	38.7353	9.19085e-37	2.2353e-35	12.6654
ENSG00000121988	ZRANB3	-9.00182	0.00195067	-512.645	0.558463	-155.763	9.51116e-37	2.30977e-35	-12.6627
ENSG00000233723	LINC01122	8.49083	359.744	359.744	-1.54488	239.666	9.5672e-37	2.31994e-35	12.6623
ENSG00000259746	HSPE1P3	-6.60092	0.0103021	-97.068	-0.892878	-38.6798	9.79905e-37	2.37265e-35	-12.6604
ENSG00000115266	APC2	3.74329	13.3919	13.3919	7.63536	38.6782	9.81641e-37	2.37334e-35	12.6603
ENSG00000013810	TACC3	-3.21768	0.107493	-9.30289	6.18374	-38.6396	1.02643e-36	2.47797e-35	-12.6568
ENSG00000160439	RDH13	8.77882	439.227	439.227	-1.43537	221.017	1.05665e-36	2.54717e-35	12.6545
ENSG00000115977	AAK1	11.2529	2440.32	2440.32	-0.450972	162.628	1.10629e-36	2.66291e-35	12.6509
ENSG00000162825	NBPF20	8.88959	474.279	474.279	-1.38314	207.087	1.20912e-36	2.90615e-35	12.6439
ENSG00000182389	CACNB4	10.0596	1067.22	1067.22	-0.922618	148.996	1.22266e-36	2.93439e-35	12.643
ENSG00000181982	CCDC149	9.4431	696.074	696.074	-1.17548	222.651	1.26102e-36	3.02201e-35	12.6406
ENSG00000155961	RAB39B	1.95191	3.86886	3.86886	3.96264	38.4331	1.30394e-36	3.12031e-35	12.638
ENSG00000085999	RAD54L	-3.17975	0.110357	-9.06153	4.56683	-38.4268	1.31347e-36	3.13851e-35	-12.6374
ENSG00000188467	SLC24A5	8.55469	376.026	376.026	-1.52211	189.52	1.31678e-36	3.14184e-35	12.6372
ENSG00000090889	KIF4A	-3.51376	0.0875491	-11.4222	5.60129	-38.4174	1.32791e-36	3.16378e-35	-12.6365
ENSG00000141433	ADCYAP1	7.51498	182.909	182.909	-1.93193	38.4087	1.34132e-36	3.1911e-35	12.6357
ENSG00000110675	ELMOD1	11.2316	2404.64	2404.64	-0.466432	118.077	1.49142e-36	3.54303e-35	12.6274
ENSG00000147234	FRMPD3	10.3165	1275.2	1275.2	-0.827825	162.441	1.64253e-36	3.89638e-35	12.6198
ENSG00000273079	GRIN2B	12.296	5028.71	5028.71	-0.0418588	122.319	1.65848e-36	3.9285e-35	12.619
ENSG00000171960	PPIH	-1.86914	0.273736	-3.65315	4.68285	-38.1792	1.75271e-36	4.14572e-35	-12.6147
ENSG00000188452	CERKL	-7.84282	0.00435587	-229.575	-0.142101	-38.1549	1.80311e-36	4.25877e-35	-12.6124
ENSG00000198939	ZFP2	7.58561	192.086	192.086	-1.90813	188.966	1.90319e-36	4.48868e-35	12.6082
ENSG00000008300	CELSR3	2.14065	4.40961	4.40961	6.85297	38.097	1.92964e-36	4.54452e-35	12.6071
ENSG00000123975	CKS2	-2.85531	0.138187	-7.23658	5.37564	-38.04	2.06302e-36	4.85165e-35	-12.6018
ENSG00000267274		3.61639	12.2643	12.2643	-3.47524	38.0382	2.06732e-36	4.8548e-35	12.6017
ENSG00000085840	ORC1	-4.04619	0.0605307	-16.5205	4.46451	-43.1939	2.07944e-36	4.87625e-35	-12.6012
ENSG00000004660	CAMKK1	9.37674	664.782	664.782	-1.19527	185.185	2.09627e-36	4.90855e-35	12.6006
ENSG00000001461	NIPAL3	10.3017	1262.22	1262.22	-0.834237	138.032	2.09921e-36	4.90855e-35	12.6005
ENSG00000131507	NDFIP1	1.50909	2.8463	2.8463	7.58813	38.0134	2.12825e-36	4.96936e-35	12.5994
ENSG00000139410	SDSL	-5.99545	0.0156743	-63.7985	-1.25877	-37.906	2.41467e-36	5.63011e-35	-12.5894
ENSG00000256211		-6.08969	0.0146832	-68.105	-1.20177	-37.8926	2.45305e-36	5.71145e-35	-12.5882
ENSG00000123485	HJURP	-4.06186	0.0598769	-16.7009	4.96053	-37.8853	2.4742e-36	5.75252e-35	-12.5875
ENSG00000148541	FAM13C	9.53335	741.013	741.013	-1.12233	228.884	2.58534e-36	6.0024e-35	12.584
ENSG00000189007	ADAT2	-8.76632	0.00229654	-435.438	0.416705	-115.616	2.80207e-36	6.49636e-35	-12.5777
ENSG00000211829	TRDC	5.55413	46.9851	46.9851	-2.70825	37.7091	3.04598e-36	7.05185e-35	12.5711
ENSG00000109927	TECTA	8.63694	398.087	398.087	-1.48863	197.336	3.22405e-36	7.45357e-35	12.5666
ENSG00000180801	ARSJ	-8.18868	0.00342736	-291.769	0.0682314	-37.5888	3.51235e-36	8.10863e-35	-12.5598
ENSG00000156050	FAM161B	9.60337	777.86	777.86	-1.10452	254.597	3.53838e-36	8.15722e-35	12.5592
ENSG00000109674	NEIL3	-9.17527	0.0017297	-578.136	0.656849	-132.523	3.76063e-36	8.65738e-35	-12.5544
ENSG00000196814	MVB12B	1.25647	2.38911	2.38911	6.51547	37.5103	3.8552e-36	8.86263e-35	12.5524
ENSG00000162374	ELAVL4	12.0802	4330.24	4330.24	-0.130972	107.206	4.00297e-36	9.18943e-35	12.5494
ENSG00000171817	ZNF540	8.87703	470.168	470.168	-1.39218	181.87	4.30633e-36	9.87199e-35	12.5437
ENSG00000116852	KIF21B	2.90041	7.4664	7.4664	7.31175	37.3724	4.54289e-36	1.03997e-34	12.5394
ENSG00000099992	TBC1D10A	8.0731	269.306	269.306	-1.71231	222.261	4.56185e-36	1.04285e-34	12.5391
ENSG00000010818	HIVEP2	10.8217	1809.86	1809.86	-0.621638	123.692	4.75963e-36	1.08655e-34	12.5357
ENSG00000101057	MYBL2	-4.15454	0.0561513	-17.809	6.00544	-37.2999	4.95388e-36	1.12932e-34	-12.5326
ENSG00000124788	ATXN1	11.3298	2573.95	2573.95	-0.420994	180.592	4.99452e-36	1.137e-34	12.5319
ENSG00000070814	TCOF1	-1.45579	0.364554	-2.74307	6.89573	-37.2725	5.11858e-36	1.16362e-34	-12.53
ENSG00000219507	FTH1P8	-7.01465	0.00773356	-129.307	-0.6421	-37.2583	5.20625e-36	1.18191e-34	-12.5286
ENSG00000145362	ANK2	3.78879	13.821	13.821	6.98639	37.2442	5.29465e-36	1.20032e-34	12.5273
ENSG00000269899		3.12581	8.72893	8.72893	-3.66944	37.2215	5.44057e-36	1.23169e-34	12.5251
ENSG00000271782	NA	4.12915	17.4984	17.4984	-3.27229	37.1557	5.88662e-36	1.33083e-34	12.5189
ENSG00000229659	RPL26P6	3.60803	12.1934	12.1934	-3.47855	37.1446	5.96581e-36	1.34687e-34	12.5178
ENSG00000101443	WFDC2	-5.43191	0.023165	-43.1686	-1.59926	-37.1066	6.24397e-36	1.40773e-34	-12.5142
ENSG00000187187	ZNF546	8.42262	343.133	343.133	-1.57205	363.037	6.30775e-36	1.42016e-34	12.5134
ENSG00000250068		3.52386	11.5024	11.5024	-3.51186	37.0843	6.41357e-36	1.442e-34	12.5121
ENSG00000155980	KIF5A	4.51402	22.8484	22.8484	5.88784	37.0705	6.52029e-36	1.46398e-34	12.5108
ENSG00000166046	TCP11L2	8.88159	471.656	471.656	-1.39253	173.93	6.5798e-36	1.47532e-34	12.51
ENSG00000169057	MECP2	1.21731	2.32513	2.32513	6.98551	37.0585	6.61546e-36	1.48128e-34	12.5096
ENSG00000269938		4.03112	16.3488	16.3488	-3.31109	37.0409	6.75688e-36	1.51088e-34	12.5079
ENSG00000183684	ALYREF	-2.26788	0.207635	-4.81614	6.10192	-37.0139	6.9795e-36	1.55853e-34	-12.5053
ENSG00000159409	CELF3	4.22087	18.6469	18.6469	5.37601	36.9319	7.70397e-36	1.71796e-34	12.4975
ENSG00000134548	SPX	-7.35402	0.00611251	-163.599	-0.438446	-36.9198	7.81779e-36	1.74097e-34	-12.4963
ENSG00000268040	NA	3.61143	12.2222	12.2222	-3.4772	36.9028	7.97946e-36	1.77456e-34	12.4947
ENSG00000251102	CTBP2P4	-5.96349	0.0160255	-62.4005	-1.27807	-36.8951	8.05454e-36	1.78883e-34	-12.494
ENSG00000125675	GRIA3	10.6713	1630.74	1630.74	-0.682009	140.478	8.07974e-36	1.79199e-34	12.4937
ENSG00000150477	KIAA1328	9.06102	534.12	534.12	-1.32163	256.208	8.13602e-36	1.80203e-34	12.4932
ENSG00000063015	SEZ6	11.2587	2450.2	2450.2	-0.440499	133.881	8.29917e-36	1.83569e-34	12.4916
ENSG00000106772	PRUNE2	10.1168	1110.34	1110.34	-0.896555	110.902	8.51465e-36	1.88081e-34	12.4895
ENSG00000260916	CCPG1	8.90642	479.844	479.844	-1.38043	282.362	9.0151e-36	1.98867e-34	12.485
ENSG00000157680	DGKI	11.106	2204.18	2204.18	-0.501852	129.344	9.05754e-36	1.99534e-34	12.4846
ENSG00000105011	ASF1B	-3.76182	0.0737192	-13.565	4.6428	-36.7955	9.08461e-36	1.99861e-34	-12.4844
ENSG00000089685	BIRC5	-4.01534	0.0618391	-16.171	4.36009	-41.7803	9.40102e-36	2.06545e-34	-12.4817
ENSG00000133121	STARD13	8.75842	433.058	433.058	-1.44172	176.542	9.98582e-36	2.19099e-34	12.4769
ENSG00000158258	CLSTN2	12.7754	7010.96	7010.96	0.163616	131.658	1.06091e-35	2.32462e-34	12.472
ENSG00000176956	LY6H	4.30662	19.789	19.789	3.17119	36.6407	1.09589e-35	2.39806e-34	12.4694
ENSG00000254369	HOXA-AS3	10.2224	1194.64	1194.64	-0.867297	143.515	1.11358e-35	2.43353e-34	12.4682
ENSG00000133636	NTS	5.71357	52.4754	52.4754	-2.64511	36.6044	1.14542e-35	2.49976e-34	12.4659
ENSG00000124159	MATN4	6.37741	83.1368	83.1368	-2.38239	36.5885	1.1677e-35	2.54499e-34	12.4644
ENSG00000144567	RETREG2	1.30613	2.47278	2.47278	6.58092	36.5839	1.1743e-35	2.55598e-34	12.4639
ENSG00000264383	NA	3.80247	13.9526	13.9526	-3.40159	36.5336	1.24846e-35	2.71379e-34	12.4591
ENSG00000196154	S100A4	-6.77921	0.00910445	-109.836	-0.784808	-36.5132	1.27988e-35	2.7784e-34	-12.4571
ENSG00000260583		4.1983	18.3576	18.3576	-3.24489	36.512	1.28168e-35	2.77861e-34	12.457
ENSG00000269947		-4.65979	0.0395607	-25.2776	-2.06572	-36.4836	1.32693e-35	2.87291e-34	-12.4542
ENSG00000125970	RALY	-1.20844	0.432737	-2.31087	7.58288	-36.425	1.42519e-35	3.08158e-34	-12.4485
ENSG00000228107		4.10743	17.2369	17.2369	-3.28087	36.4165	1.44019e-35	3.10991e-34	12.4477
ENSG00000242338	BMS1P4	-5.76064	0.0184448	-54.2157	-1.40065	-36.4106	1.45056e-35	3.12817e-34	-12.4471
ENSG00000102034	ELF4	-6.92125	0.0082508	-121.2	-0.698789	-36.4018	1.46626e-35	3.15787e-34	-12.4462
ENSG00000106399	RPA3	-2.25062	0.210134	-4.75886	4.65352	-36.3709	1.52275e-35	3.27521e-34	-12.4432
ENSG00000087586	AURKA	-3.50312	0.0881972	-11.3382	4.77092	-36.3658	1.5322e-35	3.29121e-34	-12.4427
ENSG00000106628	POLD2	-1.17171	0.443896	-2.25278	6.70531	-36.3425	1.57651e-35	3.38196e-34	-12.4404
ENSG00000080986	NDC80	-3.87745	0.0680409	-14.697	5.04722	-36.3113	1.63801e-35	3.50928e-34	-12.4374
ENSG00000197599	CCDC154	7.99661	255.4	255.4	-1.7399	142.044	1.6654e-35	3.5633e-34	12.436
ENSG00000234917		4.29748	19.6639	19.6639	-3.20563	36.2608	1.74259e-35	3.72359e-34	12.4324
ENSG00000129514	FOXA1	8.35107	326.53	326.53	-1.60158	36.1677	1.95358e-35	4.16901e-34	12.4233
ENSG00000252081	RNU6-277P	3.6618	12.6564	12.6564	-3.4573	36.1058	2.10817e-35	4.49304e-34	12.4172
ENSG00000130244	FAM98C	1.53006	2.88797	2.88797	3.65625	36.0884	2.15397e-35	4.58467e-34	12.4155
ENSG00000126787	DLGAP5	-4.13772	0.0568095	-17.6027	5.74809	-36.0519	2.25298e-35	4.78446e-34	-12.4119
ENSG00000108511	HOXB6	13.089	8713.44	8713.44	0.27961	141.934	2.25368e-35	4.78446e-34	12.4119
ENSG00000140374	ETFA	-1.0685	0.476815	-2.09725	6.199	-36.023	2.33468e-35	4.95001e-34	-12.409
ENSG00000105464	GRIN2D	11.1278	2237.73	2237.73	-0.508381	123.989	2.35586e-35	4.98844e-34	12.4083
ENSG00000186487	MYT1L	11.7057	3340.2	3340.2	-0.282216	125.583	2.39207e-35	5.05857e-34	12.4071
ENSG00000171962	DRC3	9.30962	634.563	634.563	-1.21959	275.261	2.40195e-35	5.07291e-34	12.4068
ENSG00000107864	CPEB3	10.2046	1179.99	1179.99	-0.863801	133.472	2.43603e-35	5.13827e-34	12.4056
ENSG00000260027	HOXB7	11.6669	3251.43	3251.43	-0.281754	138.348	2.45205e-35	5.1654e-34	12.4051
ENSG00000068903	SIRT2	1.71801	3.28981	3.28981	5.43561	35.8931	2.7416e-35	5.76794e-34	12.3962
ENSG00000137571	SLCO5A1	10.2056	1180.83	1180.83	-0.872191	178.355	2.88737e-35	6.0668e-34	12.392
ENSG00000235411		-5.64069	0.0200439	-49.8905	-1.47312	-35.8372	2.93821e-35	6.16572e-34	-12.3906
ENSG00000120093	HOXB3	13.8861	15139.7	15139.7	0.585969	159.788	2.97217e-35	6.22899e-34	12.3897
ENSG00000233330		3.79497	13.8804	13.8804	-3.40458	35.8053	3.05662e-35	6.3978e-34	12.3874
ENSG00000011426	ANLN	-3.20125	0.108725	-9.19755	5.88994	-35.7599	3.234e-35	6.76043e-34	-12.3829
ENSG00000026036	RTEL1-TNFRSF6B	8.28086	311.019	311.019	-1.63289	187.355	3.34773e-35	6.98925e-34	12.3801
ENSG00000230929		3.34515	10.1623	10.1623	-3.58263	35.7208	3.39529e-35	7.07949e-34	12.379
ENSG00000163536	SERPINI1	9.54015	744.511	744.511	-1.13447	90.6759	3.44158e-35	7.1669e-34	12.3779
ENSG00000253230	LINC00599	11.4178	2735.97	2735.97	-0.387325	126.143	3.46603e-35	7.20863e-34	12.3773
ENSG00000138193	PLCE1	10.5515	1500.76	1500.76	-0.726849	145.684	3.52438e-35	7.32069e-34	12.376
ENSG00000118160	SLC8A2	11.8964	3812.25	3812.25	-0.207656	141.34	3.72232e-35	7.72204e-34	12.3716
ENSG00000230910		9.85896	928.63	928.63	-1.0076	141.523	3.7742e-35	7.81977e-34	12.3705
ENSG00000117707	PROX1	11.5307	2958.55	2958.55	-0.352567	111.195	3.86659e-35	8.00105e-34	12.3686
ENSG00000175264	CHST1	9.77151	874.012	874.012	-1.03721	124.265	3.87935e-35	8.01733e-34	12.3683
ENSG00000075702	WDR62	-2.97887	0.126844	-7.88368	5.20785	-35.5999	3.94705e-35	8.14694e-34	-12.3669
ENSG00000146005	PSD2	10.9766	2015.05	2015.05	-0.56596	161.004	4.26312e-35	8.78825e-34	12.3607
ENSG00000233654		4.14321	17.6697	17.6697	-3.26669	35.5274	4.32132e-35	8.89702e-34	12.3596
ENSG00000170312	CDK1	-3.7369	0.0750034	-13.3327	6.17182	-35.5254	4.33197e-35	8.90775e-34	-12.3594
ENSG00000040275	SPDL1	-1.64446	0.319866	-3.12631	5.95161	-35.4143	4.97862e-35	1.02246e-33	-12.3482
ENSG00000123219	CENPK	-3.17007	0.1111	-9.00088	4.54352	-35.4004	5.06612e-35	1.03913e-33	-12.3468
ENSG00000238334	NA	-4.72666	0.0377687	-26.4769	-2.02533	-35.3944	5.10453e-35	1.04569e-33	-12.3462
ENSG00000166448	TMEM130	11.3282	2571.1	2571.1	-0.42818	110.028	5.22183e-35	1.06839e-33	12.3444
ENSG00000123473	STIL	-2.80935	0.142659	-7.00971	4.83449	-35.286	5.8493e-35	1.19527e-33	-12.3353
ENSG00000169679	BUB1	-3.79176	0.0722049	-13.8495	5.8285	-35.2492	6.12656e-35	1.25037e-33	-12.3315
ENSG00000138160	KIF11	-3.40724	0.094258	-10.6092	6.43227	-35.2461	6.15063e-35	1.25372e-33	-12.3312
ENSG00000232187	FTH1P7	-7.39381	0.00594625	-168.173	-0.412908	-35.241	6.19023e-35	1.26022e-33	-12.3307
ENSG00000198739	LRRTM3	9.29261	627.127	627.127	-1.22938	109.267	6.22135e-35	1.26498e-33	12.3303
ENSG00000235065	RPL24P2	-4.58437	0.0416839	-23.9901	-2.11139	-35.2337	6.24725e-35	1.26867e-33	-12.33
ENSG00000156970	BUB1B	-3.89619	0.0671628	-14.8892	5.75334	-35.2263	6.30537e-35	1.27889e-33	-12.3292
ENSG00000168843	FSTL5	10.1265	1117.81	1117.81	-0.905294	122.108	6.74388e-35	1.36614e-33	12.3238
ENSG00000186185	KIF18B	-3.52541	0.0868451	-11.5148	5.46092	-35.1649	6.81302e-35	1.37844e-33	-12.323
ENSG00000255571	MIR9-3HG	11.5695	3039.17	3039.17	-0.337573	114.788	7.03894e-35	1.42239e-33	12.3203
ENSG00000227398	KIF9-AS1	8.59088	385.578	385.578	-1.50933	189.843	7.15362e-35	1.44378e-33	12.319
ENSG00000091622	PITPNM3	9.77058	873.449	873.449	-1.04424	108.752	7.30123e-35	1.47176e-33	12.3174
ENSG00000178385	PLEKHM3	8.62929	395.981	395.981	-1.49373	225.234	7.73613e-35	1.5575e-33	12.3127
ENSG00000174501	ANKRD36C	9.73871	854.367	854.367	-1.05164	189.355	7.87097e-35	1.5827e-33	12.3113
ENSG00000144395	CCDC150	-9.64294	0.00125079	-799.494	0.941367	-78.4286	7.95496e-35	1.59763e-33	-12.3105
ENSG00000178093	TSSK6	6.40508	84.7465	84.7465	-2.37024	178.328	8.84013e-35	1.77323e-33	12.302
ENSG00000270110		-5.37084	0.0241666	-41.3795	-1.63617	-34.9295	9.17877e-35	1.8389e-33	-12.2989
ENSG00000108786	HSD17B1	8.50718	363.846	363.846	-1.53761	270.939	9.4242e-35	1.88576e-33	12.2968
ENSG00000165970	SLC6A5	11.3986	2699.79	2699.79	-0.389369	90.0542	9.63377e-35	1.92508e-33	12.295
ENSG00000139219	COL2A1	-5.50434	0.0220307	-45.3912	7.87739	-34.8906	9.64424e-35	1.92508e-33	-12.2949
ENSG00000183763	TRAIP	-2.14666	0.225834	-4.42803	4.10101	-34.8662	9.94864e-35	1.98343e-33	-12.2924
ENSG00000260966		9.07762	540.301	540.301	-1.31475	199.169	1.01688e-34	2.02486e-33	12.2906
ENSG00000174939	ASPHD1	8.87857	470.668	470.668	-1.39303	173.894	1.12131e-34	2.23008e-33	12.2827
ENSG00000074219	TEAD2	-2.48487	0.17864	-5.59784	6.55059	-34.7687	1.12644e-34	2.23758e-33	-12.2824
ENSG00000106100	NOD1	-8.11036	0.00361859	-276.351	0.0189661	-122.178	1.16461e-34	2.31058e-33	-12.2797
ENSG00000165304	MELK	-3.67935	0.078056	-12.8113	5.09454	-34.7218	1.19588e-34	2.36976e-33	-12.2775
ENSG00000264345	LINC01894	-4.76254	0.0368411	-27.1436	-2.00356	-34.7132	1.20905e-34	2.39295e-33	-12.2766
ENSG00000075218	GTSE1	-3.42811	0.0929043	-10.7638	5.2458	-34.7017	1.22704e-34	2.42562e-33	-12.2755
ENSG00000197406	DIO3	-6.45573	0.0113929	-87.7743	-0.980991	-34.6983	1.23231e-34	2.4331e-33	-12.2751
ENSG00000140945	CDH13	10.9851	2026.94	2026.94	-0.553119	94.864	1.24145e-34	2.4482e-33	12.2745
ENSG00000262686	GLIS2-AS1	3.68709	12.8802	12.8802	-3.44725	34.6829	1.25689e-34	2.47566e-33	12.2735
ENSG00000073910	FRY	11.8748	3755.59	3755.59	-0.20981	146.13	1.26712e-34	2.49282e-33	12.2729
ENSG00000127124	HIVEP3	9.90352	957.762	957.762	-0.986971	172.939	1.2786e-34	2.51237e-33	12.2721
ENSG00000138722	MMRN1	-10.9569	0.000503102	-1987.67	1.73816	-45.9156	1.35997e-34	2.66907e-33	-12.2671
ENSG00000272024		4.17095	18.0128	18.0128	-3.25574	34.6155	1.36995e-34	2.68543e-33	12.2665
ENSG00000184156	KCNQ3	10.5601	1509.76	1509.76	-0.726379	121.884	1.37283e-34	2.68785e-33	12.2664
ENSG00000224468	LAMC1-AS1	-4.54561	0.0428189	-23.3542	-2.13472	-34.6018	1.3942e-34	2.72643e-33	-12.2651
ENSG00000152253	SPC25	-3.87741	0.0680429	-14.6966	3.77227	-34.5971	1.40263e-34	2.73964e-33	-12.2646
ENSG00000253729	PRKDC	-1.46998	0.360989	-2.77017	9.12353	-34.5646	1.46236e-34	2.85291e-33	-12.2612
ENSG00000240038	AMY2B	8.73552	426.24	426.24	-1.44972	154.016	1.58965e-34	3.09755e-33	12.2545
ENSG00000122584	NXPH1	10.7085	1673.29	1673.29	-0.689428	115.395	1.69997e-34	3.30857e-33	12.249
ENSG00000205959		7.01935	129.728	129.728	-2.12815	236.858	1.73216e-34	3.36721e-33	12.2475
ENSG00000180354	MTURN	3.20792	9.24017	9.24017	5.4152	34.4264	1.74657e-34	3.39121e-33	12.2468
ENSG00000188848	BEND4	10.0048	1027.38	1027.38	-0.955919	100.603	1.83879e-34	3.56604e-33	12.2427
ENSG00000144868	TMEM108	10.1498	1136.05	1136.05	-0.888217	126.201	1.84727e-34	3.57824e-33	12.2423
ENSG00000112742	TTK	-3.77704	0.0729454	-13.7089	5.11079	-34.3583	1.90676e-34	3.68911e-33	-12.2397
ENSG00000130713	EXOSC2	-1.01082	0.496263	-2.01506	5.8681	-34.3555	1.91373e-34	3.69822e-33	-12.2394
ENSG00000069424	KCNAB2	10.0701	1074.97	1074.97	-0.926999	135.842	1.92303e-34	3.71181e-33	12.239
ENSG00000272102	NA	3.94288	15.3788	15.3788	-3.34601	34.3443	1.94151e-34	3.74306e-33	12.2383
ENSG00000140025	EFCAB11	-8.12461	0.00358301	-279.095	0.0274827	-139.26	2.02454e-34	3.89854e-33	-12.2349
ENSG00000183023	SLC8A1	10.9413	1966.35	1966.35	-0.574037	111.695	2.03444e-34	3.91301e-33	12.2345
ENSG00000162999	DUSP19	7.75998	216.763	216.763	-1.83482	181.782	2.07483e-34	3.98601e-33	12.2329
ENSG00000198929	NOS1AP	9.54371	746.349	746.349	-1.13917	167.235	2.14041e-34	4.10717e-33	12.2303
ENSG00000137804	NUSAP1	-3.11922	0.115086	-8.68916	6.61943	-34.2227	2.27177e-34	4.35414e-33	-12.2255
ENSG00000186318	BACE1	1.09813	2.14078	2.14078	6.43363	34.1767	2.41135e-34	4.61625e-33	12.2207
ENSG00000070193	FGF10	-6.82075	0.00884603	-113.045	-0.760741	-34.1514	2.49184e-34	4.76476e-33	-12.218
ENSG00000170091	NSG2	13.8491	14756.7	14756.7	0.571109	160.011	2.54687e-34	4.86431e-33	12.2162
ENSG00000267571		4.09834	17.1286	17.1286	-3.28445	34.1334	2.55056e-34	4.86568e-33	12.2161
ENSG00000111490	TBC1D30	10.1095	1104.74	1104.74	-0.90257	136.772	2.64761e-34	5.04495e-33	12.2131
ENSG00000169783	LINGO1	2.95406	7.74925	7.74925	5.34697	34.0798	2.7343e-34	5.20407e-33	12.2104
ENSG00000128536	CDHR3	8.96771	500.668	500.668	-1.36525	123.04	2.83713e-34	5.39352e-33	12.2074
ENSG00000273116	NA	4.19467	18.3114	18.3114	-3.24632	34.0393	2.88238e-34	5.47318e-33	12.2061
ENSG00000258839	MC1R	8.96665	500.301	500.301	-1.35841	133.99	2.96389e-34	5.62144e-33	12.2039
ENSG00000033122	LRRC7	10.9779	2016.92	2016.92	-0.553389	116.591	3.0342e-34	5.74812e-33	12.202
ENSG00000167513	CDT1	-3.16645	0.111379	-8.97834	4.8746	-33.9737	3.13914e-34	5.94006e-33	-12.1992
ENSG00000130940	CASZ1	9.29894	629.885	629.885	-1.22644	131.972	3.37793e-34	6.38451e-33	12.1932
ENSG00000103365	GGA2	-1.03683	0.487398	-2.05171	7.01285	-33.8427	3.72457e-34	7.03157e-33	-12.1853
ENSG00000166073	GPR176	9.71229	838.865	838.865	-1.06103	88.7373	4.01604e-34	7.5731e-33	12.1791
ENSG00000100078	PLA2G3	-9.39365	0.00148672	-672.623	0.795322	-53.9454	4.2671e-34	8.03727e-33	-12.1742
ENSG00000198901	PRC1	-2.49529	0.177354	-5.63843	6.28152	-33.7183	4.38409e-34	8.24814e-33	-12.172
ENSG00000016391	CHDH	-8.14165	0.00354094	-282.411	0.0376534	-101.902	4.43227e-34	8.32921e-33	-12.1711
ENSG00000072501	SMC1A	-1.12003	0.460085	-2.17351	7.95277	-33.6965	4.51128e-34	8.46796e-33	-12.1696
ENSG00000171462	DLK2	8.071	268.915	268.915	-1.70881	165.741	4.56862e-34	8.56577e-33	12.1686
ENSG00000138621	PPCDC	-8.0153	0.00386505	-258.729	-0.0408019	-113.375	4.61607e-34	8.64483e-33	-12.1678
ENSG00000072571	HMMR	-4.38391	0.0478974	-20.878	4.71182	-33.6107	5.05016e-34	9.44697e-33	-12.1604
ENSG00000148225	WDR31	8.25508	305.511	305.511	-1.64362	176.336	5.19627e-34	9.7092e-33	12.1581
ENSG00000166902	MRPL16	-1.07788	0.473723	-2.11094	4.94305	-33.584	5.2305e-34	9.76202e-33	-12.1575
ENSG00000178921	PFAS	-1.69263	0.309362	-3.23246	6.79826	-33.5731	5.30604e-34	9.89171e-33	-12.1564
ENSG00000269337	NA	6.98136	126.357	126.357	-2.13972	147.588	5.34268e-34	9.94868e-33	12.1558
ENSG00000161547	SRSF2	-2.00718	0.248759	-4.01995	7.61978	-33.5663	5.35387e-34	9.9582e-33	-12.1556
ENSG00000144893	MED12L	9.15836	571.4	571.4	-1.27921	178.16	5.56078e-34	1.03313e-32	12.1525
ENSG00000037280	FLT4	-8.95881	0.0020097	-497.587	0.527552	-78.4237	5.57933e-34	1.0354e-32	-12.1523
ENSG00000168824	NSG1	4.35698	20.4919	20.4919	5.7802	33.5256	5.64949e-34	1.04723e-32	12.1513
ENSG00000100603	SNW1	-0.990598	0.503269	-1.98701	6.16838	-33.5203	5.68881e-34	1.05333e-32	-12.1507
ENSG00000184661	CDCA2	-3.9227	0.0659403	-15.1652	4.29903	-33.4882	5.93501e-34	1.09768e-32	-12.1472
ENSG00000259976		3.69413	12.9433	12.9433	2.1012	33.4004	6.66576e-34	1.23143e-32	12.1377
ENSG00000217027	TPT1P4	-5.86479	0.0171602	-58.2743	-1.33768	-33.3966	6.69952e-34	1.23628e-32	-12.1373
ENSG00000105642	KCNN1	9.4058	678.309	678.309	-1.19522	121.386	6.85801e-34	1.2641e-32	12.1354
ENSG00000104833	TUBB4A	11.6362	3182.95	3182.95	-0.30399	110.542	7.23269e-34	1.33166e-32	12.131
ENSG00000119283	TRIM67	11.5271	2951.25	2951.25	-0.342656	113.397	7.34684e-34	1.35116e-32	12.1298
ENSG00000186868	MAPT	14.1786	18542.6	18542.6	0.702739	127.647	7.44217e-34	1.36715e-32	12.1287
ENSG00000111786	SRSF9	-1.05381	0.481694	-2.07601	7.77893	-33.2939	7.67635e-34	1.40859e-32	-12.1262
ENSG00000133119	RFC3	-2.76279	0.147339	-6.78707	5.61928	-33.2924	7.69182e-34	1.40985e-32	-12.126
ENSG00000006740	ARHGAP44	9.38427	668.262	668.262	-1.19327	157.852	7.96238e-34	1.45781e-32	12.1232
ENSG00000067221	STOML1	2.27747	4.84826	4.84826	3.76784	33.2347	8.30496e-34	1.51883e-32	12.1197
ENSG00000132130	NA	11.2335	2407.84	2407.84	-0.46398	96.0932	8.44956e-34	1.54355e-32	12.1183
ENSG00000254604		-4.14778	0.056415	-17.7258	-2.37511	-33.1949	8.75685e-34	1.59791e-32	-12.1154
ENSG00000132718	SYT11	2.15888	4.46569	4.46569	7.8782	33.1801	8.93131e-34	1.62793e-32	12.1138
ENSG00000144406	UNC80	10.0587	1066.52	1066.52	-0.919971	149.581	9.40233e-34	1.71187e-32	12.1095
ENSG00000166257	SCN3B	12.6224	6305.6	6305.6	0.0842823	128.427	9.52008e-34	1.73138e-32	12.1085
ENSG00000259298		4.07972	16.909	16.909	-3.29184	33.0592	1.04936e-33	1.90631e-32	12.1005
ENSG00000100941	PNN	-1.12896	0.457244	-2.18701	8.01128	-32.9914	1.14904e-33	2.08508e-32	-12.0931
ENSG00000234036	TXNP6	-5.96517	0.0160068	-62.4734	-1.27701	-32.9846	1.15953e-33	2.1018e-32	-12.0923
ENSG00000149554	CHEK1	-3.38206	0.095918	-10.4256	5.50722	-47.8271	1.2176e-33	2.20462e-32	-12.0883
ENSG00000140534	TICRR	-2.50266	0.176451	-5.6673	5.26622	-32.9459	1.22126e-33	2.20879e-32	-12.0881
ENSG00000056972	TRAF3IP2	8.33179	322.195	322.195	-1.60183	165.476	1.23512e-33	2.23139e-32	12.0871
ENSG00000168785	TSPAN5	2.72835	6.62695	6.62695	6.124	32.9247	1.2565e-33	2.26752e-32	12.0857
ENSG00000148120	AOPEP	-9.66146	0.00123484	-809.821	0.963716	-68.7098	1.30054e-33	2.3444e-32	-12.0829
ENSG00000139220	PPFIA2	10.6179	1571.48	1571.48	-0.698795	120.357	1.33877e-33	2.41067e-32	12.0805
ENSG00000141376	BCAS3	9.47158	709.955	709.955	-1.15566	202.323	1.43372e-33	2.57881e-32	12.0749
ENSG00000147642	SYBU	9.99515	1020.56	1020.56	-0.943232	128.558	1.44457e-33	2.59547e-32	12.0743
ENSG00000183715	OPCML	11.2759	2479.64	2479.64	-0.441987	96.1904	1.49807e-33	2.68865e-32	12.0713
ENSG00000172985	SH3RF3	9.18676	582.761	582.761	-1.26857	143.05	1.50509e-33	2.69827e-32	12.0709
ENSG00000170743	SYT9	6.90612	119.936	119.936	-2.17384	32.7842	1.51765e-33	2.71671e-32	12.0702
ENSG00000127922	SEM1	-1.77557	0.292079	-3.42373	5.80891	-32.7837	1.51869e-33	2.71671e-32	-12.0701
ENSG00000080854	IGSF9B	10.9709	2007.1	2007.1	-0.551076	147.065	1.53973e-33	2.75135e-32	12.069
ENSG00000207525		2.91616	7.54832	7.54832	-3.75241	32.7582	1.5717e-33	2.80541e-32	12.0673
ENSG00000101489	CELF4	12.3878	5359.11	5359.11	0.00748257	138.326	1.61087e-33	2.8722e-32	12.0653
ENSG00000176204	LRRTM4	9.35374	654.268	654.268	-1.20183	151.806	1.66412e-33	2.9639e-32	12.0626
ENSG00000224680	PLA2G12AP1	-4.43991	0.0460737	-21.7044	-2.19856	-32.6802	1.74616e-33	3.10666e-32	-12.0587
ENSG00000144426	NBEAL1	9.30962	634.565	634.565	-1.21941	179.516	1.75819e-33	3.12465e-32	12.0581
ENSG00000250305	TRMT9B	8.87539	469.633	469.633	-1.3947	139.116	1.94949e-33	3.46088e-32	12.0496
ENSG00000125319	C17orf53	-2.67882	0.156169	-6.40333	3.24386	-32.5827	1.99216e-33	3.5328e-32	-12.0478
ENSG00000127084	FGD3	8.9028	478.64	478.64	-1.38449	120.788	2.07461e-33	3.67503e-32	12.0444
ENSG00000028277	POU2F2	10.9182	1935.12	1935.12	-0.580083	117.993	2.18792e-33	3.87155e-32	12.0401
ENSG00000112137	PHACTR1	9.78568	882.64	882.64	-1.03591	166.797	2.25775e-33	3.99081e-32	12.0375
ENSG00000156876	SASS6	-1.78563	0.290049	-3.44769	4.22579	-32.4875	2.26682e-33	4.00251e-32	-12.0371
ENSG00000018236	CNTN1	12.6818	6570.37	6570.37	0.106324	114.833	2.31786e-33	4.08822e-32	12.0353
ENSG00000272154		4.52351	22.9992	22.9992	-3.11624	32.4601	2.3527e-33	4.1452e-32	12.0341
ENSG00000239552	HOXB-AS2	10.0217	1039.55	1039.55	-0.945064	127.33	2.36575e-33	4.16372e-32	12.0336
ENSG00000102878	HSF4	9.74067	855.527	855.527	-1.05396	159.18	2.42174e-33	4.25768e-32	12.0317
ENSG00000165480	SKA3	-3.75336	0.0741525	-13.4857	4.30146	-32.4342	2.437e-33	4.27991e-32	-12.0312
ENSG00000093009	CDC45	-4.10868	0.0579648	-17.2519	4.53986	-38.8686	2.47771e-33	4.34675e-32	-12.0298
ENSG00000162063	CCNF	-2.11809	0.230352	-4.34119	5.46473	-32.4122	2.51114e-33	4.40067e-32	-12.0287
ENSG00000148408	CACNA1B	11.1817	2322.87	2322.87	-0.490727	122.255	2.54988e-33	4.4638e-32	12.0274
ENSG00000265205		-3.96564	0.0640066	-15.6234	-2.48511	-32.3794	2.62582e-33	4.59181e-32	-12.025
ENSG00000145016	RUBCN	1.55207	2.93238	2.93238	5.52934	32.3482	2.74002e-33	4.78642e-32	12.0215
ENSG00000104154	SLC30A4	9.38896	670.439	670.439	-1.18501	173.743	2.75204e-33	4.80228e-32	12.0211
ENSG00000091651	ORC6	-3.29207	0.102091	-9.79514	5.50075	-47.0624	2.82294e-33	4.92075e-32	-12.019
ENSG00000067606	PRKCZ	9.54321	746.091	746.091	-1.13189	146.354	2.83341e-33	4.93376e-32	12.0187
ENSG00000132872	SYT4	12.5751	6102.23	6102.23	0.0658602	102.892	2.85306e-33	4.96269e-32	12.0181
ENSG00000157064	NMNAT2	3.77904	13.7279	13.7279	5.50692	32.288	2.97449e-33	5.16842e-32	12.0147
ENSG00000116254	CHD5	12.311	5081.51	5081.51	-0.0460181	105.738	2.98781e-33	5.18605e-32	12.0143
ENSG00000112414	ADGRG6	-8.72849	0.00235756	-424.167	0.392134	-32.281	3.00296e-33	5.20682e-32	-12.0139
ENSG00000107281	NPDC1	2.20657	4.61576	4.61576	6.1571	32.2801	3.00697e-33	5.20827e-32	12.0138
ENSG00000135472	FAIM2	11.0061	2056.66	2056.66	-0.549618	129.824	3.06954e-33	5.31103e-32	12.0121
ENSG00000101298	SNPH	10.6153	1568.65	1568.65	-0.707418	192.662	3.13333e-33	5.41566e-32	12.0104
ENSG00000149571	KIRREL3	10.6677	1626.64	1626.64	-0.683952	104.573	3.21605e-33	5.55277e-32	12.0082
ENSG00000145087	STXBP5L	9.46009	704.32	704.32	-1.1616	179.583	3.27103e-33	5.64175e-32	12.0068
ENSG00000144152	FBLN7	-9.65149	0.0012434	-804.245	0.938089	-88.9305	3.2833e-33	5.65695e-32	-12.0065
ENSG00000128891	CCDC32	8.33675	323.305	323.305	-1.60658	227.128	3.38352e-33	5.8235e-32	12.004
ENSG00000082438	COBLL1	-9.74177	0.00116798	-856.178	1.0122	-52.744	3.39369e-33	5.83487e-32	-12.0038
ENSG00000187672	ERC2	10.6549	1612.24	1612.24	-0.695842	120.543	3.54763e-33	6.09314e-32	12.0001
ENSG00000143502	SUSD4	9.8232	905.898	905.898	-1.01777	98.8098	3.59517e-33	6.16831e-32	11.999
ENSG00000136274	NACAD	2.85219	7.22094	7.22094	5.05341	32.1131	3.77939e-33	6.4776e-32	11.9949
ENSG00000143228	NUF2	-3.64245	0.0800781	-12.4878	4.9062	-32.1095	3.79829e-33	6.50317e-32	-11.9945
ENSG00000176208	ATAD5	-1.87784	0.272091	-3.67523	5.1437	-32.0667	4.02788e-33	6.88906e-32	-11.9896
ENSG00000135905	DOCK10	-9.77483	0.00114152	-876.024	1.02792	-54.6783	4.27221e-33	7.29933e-32	-11.9847
ENSG00000185133	INPP5J	9.39086	671.322	671.322	-1.19536	146.109	4.28429e-33	7.31234e-32	11.9845
ENSG00000116675	DNAJC6	11.8715	3746.82	3746.82	-0.209244	100.326	4.6198e-33	7.87606e-32	11.9782
ENSG00000008710	PKD1	1.78584	3.44819	3.44819	7.94772	31.9664	4.6242e-33	7.87606e-32	11.9782
ENSG00000224165	DNAJC27-AS1	7.41526	170.693	170.693	-1.97187	168.907	4.69348e-33	7.98575e-32	11.9769
ENSG00000140451	PIF1	-10.7988	0.000561348	-1781.43	1.63744	-57.3352	5.00048e-33	8.49927e-32	-11.9717
ENSG00000068489	PRR11	-2.44239	0.183978	-5.43543	5.45693	-31.8936	5.1129e-33	8.68133e-32	-11.9698
ENSG00000083799	CYLD	1.47654	2.7828	2.7828	5.06358	31.8816	5.19828e-33	8.81715e-32	11.9685
ENSG00000117724	CENPF	-3.46124	0.0907953	-11.0138	7.92277	-31.8753	5.24345e-33	8.88456e-32	-11.9677
ENSG00000132017	DCAF15	-1.16953	0.444566	-2.24939	6.12934	-31.868	5.29705e-33	8.96608e-32	-11.9669
ENSG00000082515	MRPL22	-1.37389	0.38585	-2.59168	4.50455	-31.861	5.34856e-33	9.04394e-32	-11.9661
ENSG00000215210	RBMXP2	-6.1066	0.0145121	-68.9081	-1.19154	-31.8407	5.50103e-33	9.29213e-32	-11.9638
ENSG00000120068	HOXB8	14.5761	24425.4	24425.4	0.874163	171.708	5.64662e-33	9.52823e-32	11.9616
ENSG00000160957	RECQL4	-1.83415	0.280457	-3.56561	6.04375	-31.8159	5.69284e-33	9.59633e-32	-11.9609
ENSG00000197959	DNM3	11.4388	2776.08	2776.08	-0.378124	106.822	5.8332e-33	9.82281e-32	11.9589
ENSG00000162385	MAGOH	-2.07048	0.23808	-4.20026	4.89432	-31.7462	6.26986e-33	1.05473e-31	-11.9529
ENSG00000187134	AKR1C1	10.0615	1068.61	1068.61	-0.934053	117.097	6.40791e-33	1.07685e-31	11.9511
ENSG00000107249	GLIS3	10.7436	1714.56	1714.56	-0.655418	105.819	6.56415e-33	1.10197e-31	11.9491
ENSG00000100490	CDKL1	7.85231	231.089	231.089	-1.79978	161.785	6.61306e-33	1.10904e-31	11.9485
ENSG00000149503	INCENP	-2.15079	0.225189	-4.44071	6.2387	-31.6694	6.97525e-33	1.16859e-31	-11.944
ENSG00000262039		3.41596	10.6735	10.6735	-3.55458	31.6568	7.09891e-33	1.18809e-31	11.9426
ENSG00000143614	GATAD2B	1.18238	2.26951	2.26951	6.36809	31.6415	7.25157e-33	1.2124e-31	11.9408
ENSG00000176406	RIMS2	9.90807	960.784	960.784	-0.978514	117.918	7.71513e-33	1.28858e-31	11.9357
ENSG00000158856	DMTN	10.3523	1307.25	1307.25	-0.821796	123.584	7.79464e-33	1.30054e-31	11.9348
ENSG00000159713	TPPP3	9.647	801.747	801.747	-1.0867	95.3343	8.0247e-33	1.33756e-31	11.9324
ENSG00000126768	TIMM17B	-1.04974	0.483056	-2.07015	5.38412	-31.5582	8.14412e-33	1.35608e-31	-11.9311
ENSG00000152256	PDK1	-9.35551	0.00152655	-655.073	0.771269	-87.765	8.51054e-33	1.41566e-31	-11.9275
ENSG00000095203	EPB41L4B	10.5552	1504.68	1504.68	-0.728103	121.803	8.70559e-33	1.44663e-31	11.9256
ENSG00000008056	SYN1	11.3827	2670.14	2670.14	-0.403014	104.868	8.88653e-33	1.4752e-31	11.9239
ENSG00000124313	IQSEC2	10.2342	1204.48	1204.48	-0.859809	126.561	9.51497e-33	1.57792e-31	11.9182
ENSG00000182054	IDH2	-1.27399	0.413516	-2.41829	7.34295	-31.4412	9.58994e-33	1.58875e-31	-11.9175
ENSG00000253476		-4.42637	0.0465083	-21.5015	-2.20672	-31.4156	9.94035e-33	1.64513e-31	-11.9145
ENSG00000174943	KCTD13	1.53021	2.88829	2.88829	4.55326	31.4077	1.00501e-32	1.66162e-31	11.9136
ENSG00000149527	PLCH2	9.90484	958.635	958.635	-0.999794	128.983	1.01131e-32	1.67035e-31	11.9131
ENSG00000268533		4.03535	16.3969	16.3969	-3.30939	31.3925	1.02671e-32	1.69407e-31	11.9119
ENSG00000140526	ABHD2	1.35164	2.55202	2.55202	6.46146	31.3896	1.0308e-32	1.69911e-31	11.9115
ENSG00000131153	GINS2	-3.73371	0.0751692	-13.3033	5.28594	-51.3767	1.06939e-32	1.76038e-31	-11.9085
ENSG00000169330	MINAR1	10.526	1474.47	1474.47	-0.745121	163.973	1.07012e-32	1.76038e-31	11.9084
ENSG00000129003	VPS13C	1.9651	3.9044	3.9044	5.83152	31.3394	1.106e-32	1.81758e-31	11.9056
ENSG00000259244		3.90208	14.9501	14.9501	-3.36217	31.3207	1.13548e-32	1.86414e-31	11.9035
ENSG00000222493	NA	-4.63276	0.0403089	-24.8084	-2.08196	-31.297	1.17395e-32	1.92538e-31	-11.9007
ENSG00000003402	CFLAR	9.64479	800.519	800.519	-1.08748	152.115	1.23687e-32	2.02653e-31	11.8963
ENSG00000127241	MASP1	11.0598	2134.62	2134.62	-0.538411	107.642	1.28241e-32	2.09904e-31	11.8933
ENSG00000215397	SCRT2	11.1378	2253.28	2253.28	-0.500183	111.823	1.29394e-32	2.1158e-31	11.8926
ENSG00000230454		7.72063	210.931	210.931	-1.85477	141.807	1.30717e-32	2.1353e-31	11.8917
ENSG00000272795		3.83297	14.2508	14.2508	-3.38951	31.2081	1.33024e-32	2.17082e-31	11.8902
ENSG00000103995	CEP152	-10.0318	0.00095529	-1046.8	1.18013	-89.4084	1.35637e-32	2.21104e-31	-11.8886
ENSG00000234106	SRP14P2	-5.78562	0.0181282	-55.1627	-1.38556	-31.1937	1.35758e-32	2.21104e-31	-11.8885
ENSG00000128944	KNSTRN	-1.6494	0.318772	-3.13703	5.35963	-31.1762	1.39152e-32	2.26406e-31	-11.8865
ENSG00000261669		4.58537	24.0068	24.0068	-3.09166	31.1687	1.40624e-32	2.28573e-31	11.8856
ENSG00000114166	KAT2B	1.8493	3.60326	3.60326	4.29306	31.1583	1.427e-32	2.31718e-31	11.8844
ENSG00000013619	MAMLD1	10.1772	1157.83	1157.83	-0.863292	108.329	1.58771e-32	2.57558e-31	11.8755
ENSG00000141524	TMC6	-10.3546	0.000763758	-1309.32	1.37644	-46.56	1.59712e-32	2.58829e-31	-11.875
ENSG00000111445	RFC5	-1.58183	0.334058	-2.99349	5.36927	-31.0742	1.607e-32	2.60172e-31	-11.8744
ENSG00000186231	KLHL32	8.47952	356.936	356.936	-1.5586	119.743	1.63695e-32	2.64759e-31	11.8729
ENSG00000254978	ALG1L9P	-4.21718	0.0537655	-18.5993	-2.33313	-31.0477	1.66854e-32	2.69602e-31	-11.8713
ENSG00000072506	HSD17B10	-1.51083	0.350909	-2.84974	5.70619	-31.0317	1.70686e-32	2.75522e-31	-11.8694
ENSG00000185666	SYN3	10.1543	1139.56	1139.56	-0.883098	110.932	1.71546e-32	2.76385e-31	11.869
ENSG00000128872	TMOD2	12.9102	7697.7	7697.7	0.20135	111.684	1.71559e-32	2.76385e-31	11.869
ENSG00000232044	SILC1	8.54088	372.443	372.443	-1.53406	146.329	1.72845e-32	2.78183e-31	11.8683
ENSG00000066279	ASPM	-3.46735	0.0904114	-11.0606	6.42779	-31.0107	1.75834e-32	2.82716e-31	-11.8669
ENSG00000030419	IKZF2	9.1518	568.81	568.81	-1.2733	127.432	1.80592e-32	2.90081e-31	11.8647
ENSG00000186648	CARMIL3	10.8223	1810.66	1810.66	-0.621161	118.909	1.88593e-32	3.02637e-31	11.8611
ENSG00000167770	OTUB1	-0.808584	0.570942	-1.75149	6.92561	-30.95	1.91624e-32	3.07199e-31	-11.8597
ENSG00000185090	MANEAL	9.38182	667.128	667.128	-1.19158	167.36	1.9866e-32	3.18167e-31	11.8567
ENSG00000258548	LINC00645	9.98686	1014.71	1014.71	-0.960075	95.5431	2.09932e-32	3.35891e-31	11.8521
ENSG00000196584	XRCC2	-3.61137	0.0818216	-12.2217	4.45045	-30.881	2.11388e-32	3.37891e-31	-11.8515
ENSG00000233266	HMGB1P31	3.81569	14.0811	14.0811	-3.39638	30.8243	2.29146e-32	3.65919e-31	11.8447
ENSG00000184672	RALYL	10.0206	1038.7	1038.7	-0.933634	132.75	2.38431e-32	3.80374e-31	11.8414
ENSG00000226711	FAM66C	8.14756	283.569	283.569	-1.68229	196.143	2.4945e-32	3.97565e-31	11.8376
ENSG00000068354	TBC1D25	1.34859	2.54664	2.54664	3.9913	30.755	2.5296e-32	4.02767e-31	11.8364
ENSG00000231073		3.61082	12.217	12.217	-3.47744	30.7315	2.61597e-32	4.16115e-31	11.8336
ENSG00000241007	SEPTIN7P6	-5.79608	0.0179972	-55.5641	-1.37926	-30.7256	2.63822e-32	4.19247e-31	-11.8329
ENSG00000151490	PTPRO	11.7849	3528.66	3528.66	-0.239124	119.255	2.67098e-32	4.24041e-31	11.8319
ENSG00000163808	KIF15	-3.27334	0.103425	-9.66885	5.70438	-30.6795	2.81798e-32	4.46944e-31	-11.8274
ENSG00000232801	SDCBPP3	-5.34437	0.0246141	-40.6271	-1.65218	-30.6708	2.85321e-32	4.52094e-31	-11.8263
ENSG00000238197	PAXBP1-AS1	8.4541	350.701	350.701	-1.56079	223.826	2.91679e-32	4.61721e-31	11.8245
ENSG00000221870	NA	6.39307	84.0437	84.0437	-2.37615	30.6543	2.92125e-32	4.61981e-31	11.8244
ENSG00000100473	COCH	8.19284	292.612	292.612	-1.66451	212.439	2.93853e-32	4.64265e-31	11.8239
ENSG00000150048	CLEC1A	-7.08149	0.00738346	-135.438	-0.60058	-30.6346	3.00473e-32	4.74267e-31	-11.822
ENSG00000237037	NDUFA6-DT	9.9576	994.346	994.346	-0.960421	156.12	3.02736e-32	4.77377e-31	11.8214
ENSG00000158555	GDPD5	10.4355	1384.85	1384.85	-0.781784	118.946	3.05352e-32	4.8104e-31	11.8206
ENSG00000201496	RN7SKP275	3.38313	10.4333	10.4333	-3.56757	30.6074	3.1244e-32	4.91733e-31	11.8187
ENSG00000175611	LINC00476	7.93138	244.11	244.11	-1.77765	124.733	3.3027e-32	5.19295e-31	11.814
ENSG00000113763	UNC5A	9.42796	688.807	688.807	-1.18575	112.225	3.32707e-32	5.22624e-31	11.8134
ENSG00000105519	CAPS	8.76866	436.145	436.145	-1.44327	133.297	3.33574e-32	5.23485e-31	11.8132
ENSG00000269975	NA	9.45661	702.626	702.626	-1.17245	133.31	3.37922e-32	5.298e-31	11.8121
ENSG00000166803	PCLAF	-3.61451	0.081644	-12.2483	4.31882	-30.5517	3.38442e-32	5.30106e-31	-11.812
ENSG00000072954	TMEM38A	9.14447	565.926	565.926	-1.28994	143.074	3.48538e-32	5.45399e-31	11.8095
ENSG00000256663		-10.4292	0.000725271	-1378.8	1.42154	-50.6395	3.59513e-32	5.62036e-31	-11.8069
ENSG00000138180	CEP55	-3.88732	0.0675773	-14.7979	4.35622	-30.4868	3.71545e-32	5.80292e-31	-11.8041
ENSG00000133136	GNG5P2	-5.93615	0.0163321	-61.2291	-1.29453	-30.485	3.72531e-32	5.81276e-31	-11.8039
ENSG00000262246	CORO7	8.52296	367.846	367.846	-1.5332	265.587	3.78835e-32	5.9055e-31	11.8025
ENSG00000139767	SRRM4	3.4973	11.2926	11.2926	5.01506	30.466	3.82863e-32	5.96261e-31	11.8016
ENSG00000119844	AFTPH	1.50111	2.8306	2.8306	5.29798	30.4471	3.93409e-32	6.12102e-31	11.7993
ENSG00000130726	TRIM28	-1.1055	0.46474	-2.15174	9.24502	-30.431	4.02626e-32	6.25848e-31	-11.7974
ENSG00000261220		-4.97654	0.0317622	-31.484	-1.87456	-30.4185	4.09945e-32	6.36451e-31	-11.7959
ENSG00000120899	PTK2B	9.18862	583.513	583.513	-1.26362	213.533	4.10224e-32	6.36451e-31	11.7958
ENSG00000168026	TTC21A	9.18406	581.67	581.67	-1.26877	140.779	4.26112e-32	6.60474e-31	11.7926
ENSG00000125966	MMP24	11.1786	2317.83	2317.83	-0.486715	127.005	4.34625e-32	6.73032e-31	11.7909
ENSG00000135766	EGLN1	1.2097	2.3129	2.3129	5.95031	30.377	4.35255e-32	6.7337e-31	11.7908
ENSG00000065328	MCM10	-4.26532	0.052001	-19.2304	5.07556	-36.2226	4.62398e-32	7.14687e-31	-11.7857
ENSG00000186567	CEACAM19	8.88423	472.518	472.518	-1.40567	134.257	4.70562e-32	7.26618e-31	11.7843
ENSG00000176268	CYCSP34	3.68601	12.8706	12.8706	-3.44769	30.318	4.74033e-32	7.31288e-31	11.7836
ENSG00000240891	PLCXD2	8.79433	443.973	443.973	-1.42422	129.153	5.10395e-32	7.86642e-31	11.7774
ENSG00000226564	FTH1P20	-4.82201	0.0353533	-28.2859	-1.96792	-30.2573	5.17556e-32	7.96929e-31	-11.7762
ENSG00000072864	NDE1	-1.95616	0.257713	-3.88028	4.70501	-30.2545	5.19652e-32	7.99405e-31	-11.7759
ENSG00000179915	NRXN1	12.7981	7122.12	7122.12	0.164071	117.587	5.36219e-32	8.24116e-31	11.7732
ENSG00000140939	NOL3	9.03173	523.385	523.385	-1.33706	162.756	5.73588e-32	8.80721e-31	11.7676
ENSG00000110013	SIAE	9.8744	938.619	938.619	-0.987618	145.491	5.89834e-32	9.04817e-31	11.7652
ENSG00000232794	HNRNPDP1	-5.74428	0.0186552	-53.6043	-1.41055	-30.1513	6.03588e-32	9.24273e-31	-11.7633
ENSG00000135476	ESPL1	-3.66445	0.0788663	-12.6797	5.60448	-30.1513	6.03646e-32	9.24273e-31	-11.7633
ENSG00000120645	IQSEC3	10.0012	1024.83	1024.83	-0.947897	107.428	6.16496e-32	9.43066e-31	11.7615
ENSG00000089199	CHGB	11.5208	2938.27	2938.27	-0.349113	142.004	6.34402e-32	9.69551e-31	11.7591
ENSG00000136052	SLC41A2	8.78632	441.515	441.515	-1.42558	157.47	6.41703e-32	9.79794e-31	11.7581
ENSG00000196220	SRGAP3	2.38713	5.23116	5.23116	6.98946	30.0906	6.59383e-32	1.00585e-30	11.7558
ENSG00000129990	SYT5	10.62	1573.72	1573.72	-0.712535	114.954	6.71681e-32	1.02366e-30	11.7542
ENSG00000186472	PCLO	11.7663	3483.52	3483.52	-0.239556	95.4873	6.74054e-32	1.02632e-30	11.7539
ENSG00000005884	ITGA3	10.1985	1175.05	1175.05	-0.876773	103.747	6.79291e-32	1.03333e-30	11.7533
ENSG00000121053	EPX	6.8234	113.253	113.253	-2.20941	140.221	6.86532e-32	1.04338e-30	11.7524
ENSG00000173175	ADCY5	11.241	2420.39	2420.39	-0.451003	137.671	6.88973e-32	1.04611e-30	11.7521
ENSG00000253106		7.03305	130.966	130.966	-2.12422	143.256	7.77896e-32	1.18004e-30	11.7418
ENSG00000174521	TTC9B	10.246	1214.41	1214.41	-0.860456	119.68	7.90412e-32	1.19791e-30	11.7405
ENSG00000267544		-4.76048	0.0368938	-27.1048	-2.00486	-29.9616	7.95915e-32	1.20514e-30	-11.7399
ENSG00000214018	RRM2P3	-5.23913	0.0264767	-37.769	-1.71579	-29.9493	8.10338e-32	1.22584e-30	-11.7384
ENSG00000230590	FTX	7.78441	220.466	220.466	-1.8258	199.384	8.14253e-32	1.23063e-30	11.738
ENSG00000271711		-4.80398	0.035798	-27.9345	-1.97873	-29.9375	8.24496e-32	1.24496e-30	-11.7369
ENSG00000186575	NF2	1.15615	2.22862	2.22862	5.76399	29.9283	8.35645e-32	1.26063e-30	11.7358
ENSG00000136002	ARHGEF4	12.2913	5012.35	5012.35	-0.0500098	99.356	8.6905e-32	1.30982e-30	11.7325
ENSG00000270808		3.67663	12.7872	12.7872	-3.45143	29.8996	8.71482e-32	1.31227e-30	11.7322
ENSG00000144290	SLC4A10	9.92606	972.84	972.84	-0.987347	92.2012	8.76732e-32	1.31897e-30	11.7317
ENSG00000115194	SLC30A3	9.68514	823.225	823.225	-1.08133	101.988	8.81522e-32	1.32495e-30	11.7312
ENSG00000272316		8.74368	428.657	428.657	-1.44497	178.066	9.11998e-32	1.3695e-30	11.7284
ENSG00000109758	HGFAC	9.55087	750.065	750.065	-1.14111	143.737	9.24437e-32	1.38691e-30	11.7272
ENSG00000167968	DNASE1L2	7.66732	203.28	203.28	-1.87193	137.438	9.5528e-32	1.43187e-30	11.7244
ENSG00000170537	TMC7	7.58689	192.256	192.256	-1.90999	165.128	9.77215e-32	1.46341e-30	11.7225
ENSG00000168675	LDLRAD4	11.3415	2595	2595	-0.436082	104.399	9.96253e-32	1.49055e-30	11.7209
ENSG00000268896		3.60951	12.2059	12.2059	-3.47799	29.7986	1.01063e-31	1.51069e-30	11.7197
ENSG00000117650	NEK2	-3.36423	0.0971105	-10.2976	4.31755	-29.7931	1.0189e-31	1.52166e-30	-11.719
ENSG00000138670	RASGEF1B	9.64789	802.238	802.238	-1.09276	121.836	1.04315e-31	1.55645e-30	11.717
ENSG00000102226	USP11	1.01279	2.01781	2.01781	7.92003	29.7678	1.05743e-31	1.57633e-30	11.7158
ENSG00000165633	VSTM4	10.1538	1139.23	1139.23	-0.887379	122.045	1.0683e-31	1.59108e-30	11.715
ENSG00000077092	RARB	11.1805	2320.97	2320.97	-0.477055	89.6751	1.102e-31	1.63978e-30	11.7123
ENSG00000260855		7.411	170.19	170.19	-1.98079	134.854	1.14596e-31	1.70364e-30	11.709
ENSG00000100307	CBX7	8.9683	500.873	500.873	-1.36261	140.093	1.16927e-31	1.73672e-30	11.7073
ENSG00000074211	PPP2R2C	11.789	3538.66	3538.66	-0.229629	120.561	1.19003e-31	1.76594e-30	11.7058
ENSG00000271904		4.06227	16.7058	16.7058	-3.29878	29.6852	1.19423e-31	1.77057e-30	11.7055
ENSG00000130590	SAMD10	2.19614	4.5825	4.5825	3.60786	29.6829	1.19828e-31	1.77498e-30	11.7052
ENSG00000149927	DOC2A	8.66222	405.125	405.125	-1.4791	117.075	1.29632e-31	1.91846e-30	11.6986
ENSG00000104450	SPAG1	8.32641	320.997	320.997	-1.60507	132.139	1.3295e-31	1.96579e-30	11.6964
ENSG00000239419	RN7SL535P	-4.12795	0.0571957	-17.4838	-2.38705	-29.6042	1.34603e-31	1.98844e-30	-11.6954
ENSG00000076864	RAP1GAP	10.2052	1180.52	1180.52	-0.880516	93.8539	1.38095e-31	2.03818e-30	11.6932
ENSG00000024526	DEPDC1	-3.65135	0.0795855	-12.5651	4.47405	-29.5811	1.39262e-31	2.05355e-30	-11.6925
ENSG00000272168	CASC15	9.68519	823.252	823.252	-1.09109	108.276	1.41622e-31	2.08647e-30	11.6911
ENSG00000197885	NKIRAS1	1.57002	2.96909	2.96909	3.92694	29.5574	1.44238e-31	2.1231e-30	11.6895
ENSG00000182621	PLCB1	11.0653	2142.84	2142.84	-0.506465	113.89	1.4506e-31	2.13328e-30	11.689
ENSG00000196275	GTF2IRD2	8.27141	308.989	308.989	-1.63206	153.549	1.46629e-31	2.15443e-30	11.6881
ENSG00000146352	CLVS2	10.5164	1464.69	1464.69	-0.742628	115.724	1.52641e-31	2.24075e-30	11.6847
ENSG00000235944	ZNF815P	8.10387	275.111	275.111	-1.70675	152.945	1.55825e-31	2.28543e-30	11.6829
ENSG00000258947	TUBB3	8.97799	504.248	504.248	-1.36847	138.145	1.56908e-31	2.29925e-30	11.6823
ENSG00000078549	ADCYAP1R1	3.78556	13.7901	13.7901	5.69827	29.4926	1.5878e-31	2.32461e-30	11.6813
ENSG00000136935	GOLGA1	1.02001	2.02793	2.02793	5.0402	29.4665	1.6505e-31	2.41424e-30	11.678
ENSG00000113430	IRX4	5.92604	60.8016	60.8016	-2.56102	29.4507	1.68961e-31	2.46924e-30	11.6761
ENSG00000225131	PSME2P2	-5.34751	0.0245607	-40.7155	-1.65028	-29.4384	1.72074e-31	2.5125e-30	-11.6745
ENSG00000232362	ATP5MGP2	-5.78715	0.018109	-55.2211	-1.38466	-29.4239	1.75825e-31	2.56497e-30	-11.6727
ENSG00000270344	POC1B-AS1	3.39383	10.511	10.511	-3.56333	29.4129	1.78714e-31	2.6048e-30	11.6713
ENSG00000137812	KNL1	-3.24023	0.105826	-9.44948	5.56625	-29.3679	1.91096e-31	2.78279e-30	-11.6656
ENSG00000178031	ADAMTSL1	11.1422	2260.14	2260.14	-0.48425	68.7465	1.92279e-31	2.79753e-30	11.6651
ENSG00000249673	NOP14-AS1	1.06685	2.09486	2.09486	4.17717	29.3454	1.97599e-31	2.87238e-30	11.6627
ENSG00000166450	PRTG	-13.5325	8.43949e-05	-11849.1	3.30777	-40.1204	2.00069e-31	2.90571e-30	-11.6617
ENSG00000101152	DNAJC5	1.02182	2.03047	2.03047	7.44987	29.3354	2.00587e-31	2.91065e-30	11.6615
ENSG00000111846	GCNT2	9.63739	796.423	796.423	-1.0986	168.141	2.0183e-31	2.92609e-30	11.6609
ENSG00000237515	SHISA9	9.12302	557.574	557.574	-1.29503	94.8874	2.12151e-31	3.073e-30	11.6567
ENSG00000124440	HIF3A	10.026	1042.6	1042.6	-0.937254	110.954	2.13937e-31	3.09612e-30	11.656
ENSG00000230793	SMARCE1P5	-5.32686	0.0249147	-40.137	-1.66275	-29.2793	2.18077e-31	3.15326e-30	-11.6543
ENSG00000167065	DUSP18	8.19624	293.302	293.302	-1.65744	166.414	2.21973e-31	3.20676e-30	11.6528
ENSG00000153551	CMTM7	-10.2606	0.000815191	-1226.71	1.32078	-52.2217	2.2313e-31	3.22063e-30	-11.6524
ENSG00000222448	RN7SKP150	3.24518	9.4819	9.4819	-3.62217	29.2545	2.26288e-31	3.26333e-30	11.6512
ENSG00000256018	NA	-4.14427	0.0565523	-17.6827	-2.37718	-29.2475	2.28675e-31	3.29486e-30	-11.6503
ENSG00000172824	CES4A	8.7929	443.535	443.535	-1.4265	172.184	2.3155e-31	3.33335e-30	11.6492
ENSG00000213023	SYT3	10.0556	1064.23	1064.23	-0.93716	100.975	2.43228e-31	3.49838e-30	11.645
ENSG00000171130	ATP6V0E2	2.24416	4.73762	4.73762	5.39495	29.1933	2.47987e-31	3.5637e-30	11.6434
ENSG00000151470	C4orf33	8.99715	510.99	510.99	-1.34493	179.733	2.5181e-31	3.61546e-30	11.6421
ENSG00000005102	MEOX1	-6.90143	0.00836491	-119.547	-0.709516	-29.1788	2.53436e-31	3.63562e-30	-11.6415
ENSG00000110318	CEP126	10.2343	1204.57	1204.57	-0.852417	114.779	2.53833e-31	3.63813e-30	11.6414
ENSG00000196504	PRPF40A	-0.896329	0.537252	-1.86132	7.67925	-29.1621	2.59833e-31	3.72087e-30	-11.6394
ENSG00000256393	RPL41P5	-5.42645	0.0232528	-43.0056	-1.60259	-29.1463	2.66061e-31	3.80671e-30	-11.6374
ENSG00000026297	RNASET2	8.06856	268.459	268.459	-1.71485	178.384	2.68127e-31	3.83293e-30	11.6367
ENSG00000260230	FRRS1L	11.6787	3278.31	3278.31	-0.279253	101.919	2.73544e-31	3.90695e-30	11.635
ENSG00000212864	RNF208	2.70605	6.52532	6.52532	2.67837	29.1251	2.74654e-31	3.91938e-30	11.6347
ENSG00000175305	CCNE2	-8.66122	0.00247009	-404.844	0.346306	-89.3149	2.76792e-31	3.94646e-30	-11.634
ENSG00000155792	DEPTOR	7.52418	184.079	184.079	-1.9288	141.086	2.77735e-31	3.95645e-30	11.6337
ENSG00000107282	APBA1	11.5287	2954.58	2954.58	-0.338434	106.805	2.82627e-31	4.02265e-30	11.6322
ENSG00000132692	BCAN	12.3888	5363.09	5363.09	-0.0111635	69.0437	2.82924e-31	4.02338e-30	11.6321
ENSG00000134376	CRB1	9.39447	673.002	673.002	-1.19967	98.718	2.84215e-31	4.03823e-30	11.6317
ENSG00000196391	ZNF774	8.20875	295.855	295.855	-1.66777	118.075	2.88314e-31	4.0929e-30	11.6305
ENSG00000260833	NA	-5.31378	0.0251416	-39.7746	-1.67062	-29.0903	2.89395e-31	4.10469e-30	-11.6302
ENSG00000185615	PDIA2	10.041	1053.55	1053.55	-0.935679	102.424	2.95328e-31	4.18522e-30	11.6285
ENSG00000171532	NEUROD2	10.1101	1105.19	1105.19	-0.917755	101.187	3.00938e-31	4.26103e-30	11.6269
ENSG00000118432	CNR1	4.66283	25.331	25.331	5.42388	29.0576	3.03972e-31	4.30027e-30	11.626
ENSG00000196912	ANKRD36B	8.34018	324.074	324.074	-1.60887	158.363	3.10718e-31	4.39191e-30	11.6241
ENSG00000134508	CABLES1	-9.32425	0.00155999	-641.029	0.747788	-64.894	3.13029e-31	4.42076e-30	-11.6235
ENSG00000166971	AKTIP	1.54081	2.90958	2.90958	4.39106	29.0179	3.22693e-31	4.55331e-30	11.6209
ENSG00000178685	PARP10	7.84241	229.51	229.51	-1.80266	197.707	3.4271e-31	4.83158e-30	11.6158
ENSG00000168216	LMBRD1	1.17212	2.25343	2.25343	4.95919	28.9608	3.51654e-31	4.94984e-30	11.6136
ENSG00000163535	SGO2	-2.74239	0.149437	-6.69179	5.21325	-28.9607	3.51702e-31	4.94984e-30	-11.6136
ENSG00000108509	CAMTA2	1.84068	3.58179	3.58179	4.42458	28.9413	3.62118e-31	5.09206e-30	11.6111
ENSG00000132359	RAP1GAP2	9.55536	752.4	752.4	-1.12809	128.993	3.64812e-31	5.12553e-30	11.6104
ENSG00000253676	TAGLN2P1	-4.31842	0.0501216	-19.9515	-2.27202	-28.9297	3.68513e-31	5.17309e-30	-11.6096
ENSG00000138614	INTS14	-0.91023	0.5321	-1.87935	5.73025	-28.9277	3.6965e-31	5.18461e-30	-11.6093
ENSG00000065989	PDE4A	9.15954	571.869	571.869	-1.29771	103.338	3.85704e-31	5.40514e-30	11.6057
ENSG00000205336	ADGRG1	3.69689	12.968	12.968	6.72433	28.8916	3.90353e-31	5.46561e-30	11.6046
ENSG00000171189	GRIK1	8.99371	509.773	509.773	-1.34317	113.843	3.95748e-31	5.53641e-30	11.6035
ENSG00000152582	SPEF2	9.13421	561.916	561.916	-1.28584	118.247	4.09622e-31	5.72561e-30	11.6005
ENSG00000087085	ACHE	10.396	1347.39	1347.39	-0.796761	88.8518	4.13885e-31	5.78026e-30	11.5996
ENSG00000268179	NA	4.51594	22.8789	22.8789	-3.11921	28.845	4.1885e-31	5.84462e-30	11.5986
ENSG00000171303	KCNK3	10.4408	1389.93	1389.93	-0.768844	113.708	4.22413e-31	5.88932e-30	11.5979
ENSG00000042062	RIPOR3	7.81196	224.715	224.715	-1.8148	118.771	4.35103e-31	6.06108e-30	11.5953
ENSG00000233347	ERP29P1	-5.46398	0.0226557	-44.139	-1.57993	-28.7984	4.4944e-31	6.25547e-30	-11.5926
ENSG00000140323	DISP2	10.4386	1387.83	1387.83	-0.770296	127.719	4.52663e-31	6.29497e-30	11.592
ENSG00000152558	TMEM123	-1.44258	0.367908	-2.71807	7.53796	-28.7879	4.56665e-31	6.34524e-30	-11.5912
ENSG00000163739	CXCL1	5.25926	38.2998	38.2998	-2.82489	28.7842	4.59223e-31	6.37537e-30	11.5907
ENSG00000100100	PIK3IP1	8.86836	467.351	467.351	-1.39672	140.797	4.70338e-31	6.52415e-30	11.5887
ENSG00000171735	CAMTA1	1.64076	3.1183	3.1183	6.49383	28.763	4.74268e-31	6.57309e-30	11.588
ENSG00000092853	CLSPN	-3.36042	0.0973674	-10.2704	4.96405	-36.4179	4.74843e-31	6.57549e-30	-11.5879
ENSG00000105278	ZFR2	9.08135	541.698	541.698	-1.32304	104.838	4.89684e-31	6.77527e-30	11.5852
ENSG00000075891	PAX2	11.1207	2226.74	2226.74	-0.504721	69.235	4.9092e-31	6.78663e-30	11.585
ENSG00000229519		3.24444	9.47706	9.47706	-3.62246	28.7296	4.98871e-31	6.89074e-30	11.5836
ENSG00000108294	NA	-1.33423	0.396604	-2.5214	6.04618	-28.7222	5.04552e-31	6.96333e-30	-11.5827
ENSG00000144061	NPHP1	-8.47467	0.00281106	-355.737	0.237638	-86.2225	5.22682e-31	7.20747e-30	-11.5796
ENSG00000256579	NA	3.83717	14.2924	14.2924	-3.38783	28.6242	5.8561e-31	8.0684e-30	11.5699
ENSG00000260664		8.43462	345.998	345.998	-1.57385	126.59	5.86641e-31	8.07581e-30	11.5697
ENSG00000175445	LPL	-11.7241	0.000295598	-3382.97	2.1944	-34.0359	5.92762e-31	8.15322e-30	-11.5688
ENSG00000259820		-8.01708	0.00386026	-259.05	-0.0393862	-84.2797	5.97502e-31	8.21151e-30	-11.5682
ENSG00000165548	TMEM63C	10.4192	1369.3	1369.3	-0.786011	111.069	6.22787e-31	8.55182e-30	11.5646
ENSG00000101746	NOL4	9.68839	825.077	825.077	-1.07565	122.264	6.26571e-31	8.59658e-30	11.5641
ENSG00000105696	TMEM59L	3.88218	14.7453	14.7453	4.82795	28.5671	6.3896e-31	8.75921e-30	11.5624
ENSG00000172264	MACROD2	8.9867	507.303	507.303	-1.34866	97.7099	6.81962e-31	9.34088e-30	11.5568
ENSG00000059728	MXD1	2.22913	4.6885	4.6885	3.79775	28.5092	6.97976e-31	9.55224e-30	11.5548
ENSG00000197905	TEAD4	-9.41326	0.00146665	-681.825	0.799359	-82.7472	7.11572e-31	9.73016e-30	-11.5532
ENSG00000186275	NA	9.04708	528.985	528.985	-1.33874	135.283	7.53254e-31	1.02915e-29	11.5483
ENSG00000049759	NEDD4L	2.03192	4.0895	4.0895	6.75101	28.4485	7.65947e-31	1.04562e-29	11.5468
ENSG00000238260		4.45363	21.9117	21.9117	-3.14381	28.4273	7.91239e-31	1.07925e-29	11.544
ENSG00000111644	ACRBP	7.33697	161.677	161.677	-2.00996	114.108	7.9603e-31	1.08488e-29	11.5435
ENSG00000183775	KCTD16	9.19222	584.97	584.97	-1.2616	103.595	8.16889e-31	1.11238e-29	11.5413
ENSG00000173064	HECTD4	2.16314	4.47888	4.47888	7.39647	28.4034	8.20725e-31	1.11668e-29	11.5409
ENSG00000160199	PKNOX1	1.70676	3.26426	3.26426	5.03022	28.3793	8.51756e-31	1.15794e-29	11.5377
ENSG00000188674	C2orf80	8.19921	293.905	293.905	-1.65326	141.017	8.77661e-31	1.19216e-29	11.5351
ENSG00000140612	SEC11A	-1.19148	0.437852	-2.28388	6.63918	-28.3557	8.8306e-31	1.1985e-29	-11.5346
ENSG00000189136	UBE2Q2P1	8.08869	272.232	272.232	-1.7154	116.565	8.87013e-31	1.20287e-29	11.5342
ENSG00000093217	XYLB	-7.96257	0.00400891	-249.444	-0.0692508	-93.3278	8.98721e-31	1.21774e-29	-11.5331
ENSG00000021645	NRXN3	10.9716	2008.02	2008.02	-0.564101	94.1145	9.12018e-31	1.23473e-29	11.5318
ENSG00000100599	RIN3	-9.03247	0.00190966	-523.653	0.573344	-58.9008	9.31422e-31	1.25996e-29	-11.53
ENSG00000183628	DGCR6	9.06814	536.762	536.762	-1.31131	117.383	9.59146e-31	1.29639e-29	11.5275
ENSG00000049192	ADAMTS6	8.08819	272.137	272.137	-1.71436	91.0935	9.61025e-31	1.29786e-29	11.5273
ENSG00000160783	PMF1	-1.62775	0.323592	-3.09031	4.03194	-28.3002	9.61844e-31	1.29789e-29	-11.5272
ENSG00000227034		-5.34279	0.0246411	-40.5826	-1.6533	-28.2724	1.00393e-30	1.35356e-29	-11.5235
ENSG00000160460	SPTBN4	10.1806	1160.55	1160.55	-0.887479	94.8135	1.00487e-30	1.35372e-29	11.5235
ENSG00000129993	CBFA2T3	10.0769	1080.04	1080.04	-0.917408	136.142	1.00812e-30	1.3567e-29	11.5232
ENSG00000142675	CNKSR1	8.04165	263.499	263.499	-1.72057	172.607	1.00874e-30	1.3567e-29	11.5231
ENSG00000169607	CKAP2L	-3.29014	0.102228	-9.78205	4.66197	-28.2619	1.02018e-30	1.37096e-29	-11.5222
ENSG00000198663	C6orf89	1.19041	2.28218	2.28218	6.69329	28.249	1.04069e-30	1.39737e-29	11.5204
ENSG00000143603	KCNN3	11.4105	2722.02	2722.02	-0.40666	113.194	1.07276e-30	1.43925e-29	11.5178
ENSG00000180828	BHLHE22	10.3112	1270.53	1270.53	-0.831988	70.2028	1.07642e-30	1.44298e-29	11.5175
ENSG00000113805	CNTN3	9.38034	666.444	666.444	-1.19314	106.487	1.13398e-30	1.5189e-29	11.513
ENSG00000151503	NCAPD3	-1.47799	0.358988	-2.78561	6.03731	-28.1862	1.14658e-30	1.53453e-29	-11.5121
ENSG00000143473	KCNH1	7.04667	132.208	132.208	-2.11553	126.917	1.16288e-30	1.55507e-29	11.5109
ENSG00000130653	PNPLA7	8.86906	467.576	467.576	-1.39232	131.935	1.16926e-30	1.56233e-29	11.5104
ENSG00000187556	NANOS3	6.80037	111.459	111.459	-2.21359	179.432	1.1817e-30	1.57766e-29	11.5095
ENSG00000166446	CDYL2	9.41665	683.432	683.432	-1.20143	90.9251	1.20024e-30	1.6011e-29	11.5082
ENSG00000164087	POC1A	-2.5949	0.165522	-6.04148	3.86622	-40.1923	1.20882e-30	1.61124e-29	-11.5075
ENSG00000137337	MDC1	-1.30991	0.403347	-2.47926	6.85726	-28.1456	1.22084e-30	1.62594e-29	-11.5067
ENSG00000229512		3.55072	11.7185	11.7185	-3.50123	28.1431	1.22555e-30	1.63087e-29	11.5064
ENSG00000007516	BAIAP3	3.01212	8.0675	8.0675	5.34186	28.1331	1.24475e-30	1.65509e-29	11.505
ENSG00000183778	B3GALT5	9.43296	691.202	691.202	-1.16454	112.578	1.27186e-30	1.68976e-29	11.5032
ENSG00000175161	CADM2	11.7025	3332.78	3332.78	-0.271086	94.8862	1.33594e-30	1.77345e-29	11.4989
ENSG00000156113	KCNMA1	10.324	1281.83	1281.83	-0.809132	114.814	1.3927e-30	1.8473e-29	11.4953
ENSG00000227598		-4.02875	0.0612668	-16.322	-2.44696	-28.0324	1.45498e-30	1.92835e-29	-11.4915
ENSG00000236480	PKMP1	-5.44052	0.0230271	-43.427	-1.59409	-28.0274	1.46621e-30	1.94166e-29	-11.4909
ENSG00000240950		-5.33254	0.0248168	-40.2954	-1.65942	-28.0257	1.47014e-30	1.94529e-29	-11.4906
ENSG00000184916	JAG2	10.2321	1202.76	1202.76	-0.867826	110.808	1.47136e-30	1.94534e-29	11.4906
ENSG00000160785	SLC25A44	0.961095	1.94679	1.94679	5.49149	28.0113	1.50336e-30	1.98604e-29	11.4887
ENSG00000167642	SPINT2	9.49409	721.116	721.116	-1.14584	131.163	1.53143e-30	2.02149e-29	11.4871
ENSG00000254373		-5.32178	0.0250025	-39.996	-1.6659	-27.9874	1.5602e-30	2.0578e-29	-11.4855
ENSG00000171488	LRRC8C	-9.41623	0.00146363	-683.23	0.814903	-69.0858	1.60688e-30	2.11767e-29	-11.483
ENSG00000144285	SCN1A	10.9526	1981.85	1981.85	-0.573269	85.6702	1.66489e-30	2.19235e-29	11.4799
ENSG00000169962	TAS1R3	7.91638	241.584	241.584	-1.77303	200.638	1.68036e-30	2.21094e-29	11.4791
ENSG00000090539	CHRD	9.46401	706.238	706.238	-1.16981	94.4905	1.72587e-30	2.26899e-29	11.4768
ENSG00000214595	EML6	9.13342	561.609	561.609	-1.29397	112.879	1.72965e-30	2.27214e-29	11.4766
ENSG00000160949	TONSL	-1.8859	0.270575	-3.69584	6.08737	-27.8608	1.90022e-30	2.49421e-29	-11.4685
ENSG00000164100	NDST3	9.86022	929.442	929.442	-1.01768	74.1372	1.90592e-30	2.49969e-29	11.4682
ENSG00000112984	KIF20A	-3.76175	0.0737225	-13.5644	5.87692	-27.8562	1.91389e-30	2.50813e-29	-11.4678
ENSG00000213949	ITGA1	-10.149	0.000880756	-1135.39	1.24204	-47.3041	1.98401e-30	2.59794e-29	-11.4647
ENSG00000204209	DAXX	-1.28798	0.409525	-2.44185	6.47213	-27.8221	2.01882e-30	2.64034e-29	-11.4632
ENSG00000196295	GARS-DT	9.92955	975.196	975.196	-0.964339	142.636	2.01961e-30	2.64034e-29	11.4632
ENSG00000135912	TTLL4	-1.25951	0.417686	-2.39414	5.94211	-27.8149	2.04152e-30	2.66685e-29	-11.4622
ENSG00000054356	PTPRN	11.0321	2094.13	2094.13	-0.549354	91.4064	2.13924e-30	2.79227e-29	11.4582
ENSG00000182742	HOXB4	11.5197	2936.18	2936.18	-0.344743	109.005	2.15311e-30	2.80814e-29	11.4576
ENSG00000112624	BICRAL	1.66233	3.16528	3.16528	4.53558	27.7727	2.18092e-30	2.84215e-29	11.4565
ENSG00000115163	CENPA	-3.3618	0.0972743	-10.2802	3.45476	-27.7537	2.24681e-30	2.92567e-29	-11.4539
ENSG00000144583	2019-03-04	10.7535	1726.37	1726.37	-0.641115	111.464	2.31283e-30	3.00926e-29	11.4514
ENSG00000227036	LINC00511	9.31097	635.157	635.157	-1.22853	127.542	2.34768e-30	3.05217e-29	11.4501
ENSG00000154265	ABCA5	9.44864	698.755	698.755	-1.15985	87.0039	2.36782e-30	3.07591e-29	11.4494
ENSG00000232821		-7.11999	0.00718902	-139.101	-0.576876	-27.7178	2.37655e-30	3.0848e-29	-11.4491
ENSG00000129195	PIMREG	-4.31106	0.0503781	-19.8499	5.53957	-37.9432	2.41476e-30	3.13191e-29	-11.4477
ENSG00000197535	MYO5A	2.09513	4.27264	4.27264	6.86051	27.7047	2.42603e-30	3.14404e-29	11.4473
ENSG00000185697	MYBL1	-8.7094	0.00238897	-418.591	0.382512	-79.7733	2.46339e-30	3.18993e-29	-11.446
ENSG00000265415		-2.40286	0.189089	-5.2885	2.5267	-27.6842	2.50541e-30	3.24178e-29	-11.4445
ENSG00000138496	PARP9	8.6436	399.928	399.928	-1.49461	119.084	2.52073e-30	3.25903e-29	11.444
ENSG00000242173	ARHGDIG	9.27941	621.414	621.414	-1.24071	109.265	2.59088e-30	3.34708e-29	11.4416
ENSG00000239149	SNORA59A	2.93469	7.64591	7.64591	-3.74509	27.6576	2.61231e-30	3.3721e-29	11.4409
ENSG00000123136	DDX39A	-1.3086	0.403713	-2.47701	6.44997	-27.6473	2.65462e-30	3.42402e-29	-11.4395
ENSG00000138778	CENPE	-3.28352	0.102698	-9.7373	5.9427	-27.6378	2.69464e-30	3.47291e-29	-11.4382
ENSG00000135407	AVIL	8.59409	386.437	386.437	-1.51611	140.512	2.70757e-30	3.48682e-29	11.4378
ENSG00000158402	CDC25C	-10.0899	0.000917557	-1089.85	1.21788	-109.448	2.74274e-30	3.52934e-29	-11.4366
ENSG00000144959	NCEH1	8.95979	497.925	497.925	-1.35392	78.3208	2.76768e-30	3.55863e-29	11.4359
ENSG00000121297	TSHZ3	4.06781	16.77	16.77	4.52742	27.6076	2.82559e-30	3.63024e-29	11.4341
ENSG00000119242	CCDC92	1.12737	2.1846	2.1846	5.51521	27.5955	2.8799e-30	3.69711e-29	11.4324
ENSG00000106799	TGFBR1	-1.46994	0.360998	-2.7701	7.55209	-27.5789	2.95639e-30	3.79234e-29	-11.4301
ENSG00000136531	SCN2A	11.774	3502.19	3502.19	-0.247335	84.1819	2.96518e-30	3.80063e-29	11.4299
ENSG00000114738	MAPKAPK3	-1.37999	0.384222	-2.60266	4.89639	-27.5754	2.97275e-30	3.80735e-29	-11.4297
ENSG00000003987	MTMR7	9.26176	613.856	613.856	-1.24174	143.439	2.99095e-30	3.82767e-29	11.4291
ENSG00000243444	NA	8.72204	422.275	422.275	-1.45249	112.665	3.01215e-30	3.85178e-29	11.4285
ENSG00000133878	DUSP26	10.0613	1068.46	1068.46	-0.940738	94.6715	3.02312e-30	3.86279e-29	11.4282
ENSG00000122574	WIPF3	8.71129	419.139	419.139	-1.47372	94.3044	3.04032e-30	3.88175e-29	11.4277
ENSG00000069275	NUCKS1	-1.12538	0.458382	-2.18159	9.27822	-27.5211	3.23817e-30	4.13113e-29	-11.4222
ENSG00000164418	GRIK2	10.5487	1497.86	1497.86	-0.710216	97.8973	3.26485e-30	4.16192e-29	11.4215
ENSG00000248015		6.93465	122.332	122.332	-2.16354	135.042	3.30312e-30	4.20742e-29	11.4205
ENSG00000125462	C1orf61	13.0586	8531.5	8531.5	0.250969	83.1356	3.36105e-30	4.27789e-29	11.419
ENSG00000198753	PLXNB3	8.90931	480.805	480.805	-1.38679	133.28	3.49678e-30	4.44718e-29	11.4156
ENSG00000171368	TPPP	10.4572	1405.84	1405.84	-0.764013	93.1325	3.59497e-30	4.56851e-29	11.4131
ENSG00000158321	AUTS2	1.40876	2.65508	2.65508	8.42533	27.4508	3.61846e-30	4.59479e-29	11.4126
ENSG00000107771	CCSER2	1.00582	2.00809	2.00809	6.10024	27.449	3.62919e-30	4.60485e-29	11.4123
ENSG00000243431	RPL5P30	6.18922	72.9696	72.9696	-2.45738	134.851	3.73704e-30	4.73803e-29	11.4098
ENSG00000179832	MROH1	8.92716	486.793	486.793	-1.37804	134.644	3.89369e-30	4.93281e-29	11.4062
ENSG00000213213	CCDC183	6.61308	97.8893	97.8893	-2.29	126.584	3.9249e-30	4.96851e-29	11.4055
ENSG00000233006	MIR3936HG	7.74861	215.062	215.062	-1.84322	132.882	3.95026e-30	4.99675e-29	11.4049
ENSG00000149972	CNTN5	10.0505	1060.5	1060.5	-0.929059	104.71	3.96462e-30	5.01104e-29	11.4046
ENSG00000187902	SHISA7	10.0113	1032.09	1032.09	-0.936688	127.805	3.9939e-30	5.04415e-29	11.404
ENSG00000242553		3.78595	13.7938	13.7938	-3.40811	27.3824	4.03253e-30	5.08901e-29	11.4032
ENSG00000198513	ATL1	2.07202	4.20474	4.20474	3.91002	27.3379	4.32712e-30	5.45657e-29	11.397
ENSG00000153823	PID1	10.0576	1065.68	1065.68	-0.940644	88.6666	4.35506e-30	5.48758e-29	11.3965
ENSG00000105576	TNPO2	0.824362	1.77075	1.77075	7.87125	27.3168	4.47489e-30	5.63423e-29	11.3941
ENSG00000235388	NA	3.79426	13.8735	13.8735	-3.40486	27.3123	4.50649e-30	5.66966e-29	11.3935
ENSG00000164649	CDCA7L	-1.99297	0.25122	-3.98057	4.51296	-27.3062	4.55069e-30	5.72087e-29	-11.3926
ENSG00000119547	ONECUT2	9.5663	758.131	758.131	-1.11289	76.5924	4.67317e-30	5.87033e-29	11.3903
ENSG00000066248	NGEF	7.87524	234.793	234.793	-1.78541	90.4207	4.73923e-30	5.94875e-29	11.3891
ENSG00000120251	GRIA2	12.5583	6031.39	6031.39	0.0736969	95.8118	4.84204e-30	6.07314e-29	11.3872
ENSG00000183856	IQGAP3	-3.26575	0.10397	-9.61812	5.33505	-27.2641	4.86599e-30	6.09851e-29	-11.3868
ENSG00000079482	OPHN1	2.78939	6.91336	6.91336	4.4268	27.2568	4.92268e-30	6.16484e-29	11.3858
ENSG00000137727	ARHGAP20	9.82315	905.863	905.863	-1.02371	79.6775	5.06553e-30	6.33889e-29	11.3833
ENSG00000273066		7.70541	208.718	208.718	-1.8708	114.127	5.14875e-30	6.4381e-29	11.3819
ENSG00000171450	CDK5R2	9.91987	968.678	968.678	-0.983455	90.3708	5.17341e-30	6.464e-29	11.3814
ENSG00000088854	C20orf194	1.62766	3.09011	3.09011	5.93735	27.2205	5.2159e-30	6.51212e-29	11.3807
ENSG00000099338	CATSPERG	8.82674	454.061	454.061	-1.42038	124.484	5.22894e-30	6.52343e-29	11.3805
ENSG00000242083	RPL7AP31	-5.94891	0.0161882	-61.7734	-1.2868	-27.1735	5.62142e-30	7.00772e-29	-11.3742
ENSG00000214026	MRPL23	-1.46463	0.362328	-2.75993	4.8157	-27.1615	5.73024e-30	7.13794e-29	-11.3725
ENSG00000121350	PYROXD1	7.81636	225.402	225.402	-1.81158	116.302	5.75699e-30	7.16581e-29	11.3721
ENSG00000103528	SYT17	8.88035	471.251	471.251	-1.40718	123.424	6.21667e-30	7.7321e-29	11.3654
ENSG00000128602	SMO	-1.3001	0.406099	-2.46245	7.00681	-27.1042	6.27979e-30	7.80242e-29	-11.3645
ENSG00000123572	NRK	-8.07785	0.00370106	-270.193	-0.000986626	-27.1039	6.28274e-30	7.80242e-29	-11.3645
ENSG00000155265	GOLGA7B	10.2353	1205.38	1205.38	-0.861196	93.3666	6.40895e-30	7.95313e-29	11.3628
ENSG00000221995	TIAF1	7.89613	238.217	238.217	-1.79295	142.249	6.48214e-30	8.03785e-29	11.3618
ENSG00000008086	CDKL5	8.46537	353.451	353.451	-1.55228	135.143	6.59099e-30	8.16664e-29	11.3603
ENSG00000197375	SLC22A5	8.79769	445.01	445.01	-1.42224	144.921	6.7111e-30	8.30917e-29	11.3587
ENSG00000166669	ATF7IP2	-8.2506	0.00328339	-304.563	0.10818	-97.004	6.72311e-30	8.31775e-29	-11.3586
ENSG00000121211	MND1	-3.80486	0.0715522	-13.9758	2.98448	-37.9766	6.79342e-30	8.3984e-29	-11.3577
ENSG00000147874	HAUS6	-1.3082	0.403825	-2.47632	6.25653	-27.0535	6.81058e-30	8.41325e-29	-11.3574
ENSG00000099958	DERL3	-8.51425	0.00273499	-365.632	0.260521	-86.45	6.98875e-30	8.62683e-29	-11.3552
ENSG00000264278	ZNF236-DT	5.82613	56.7336	56.7336	-2.6025	101.742	7.10784e-30	8.76723e-29	11.3537
ENSG00000174799	CEP135	-1.37652	0.385147	-2.59641	4.96986	-27.0116	7.28307e-30	8.9766e-29	-11.3516
ENSG00000152402	GUCY1A2	11.196	2345.96	2345.96	-0.467882	108.218	7.37569e-30	9.08392e-29	11.3505
ENSG00000236364		-4.41871	0.0467558	-21.3877	-2.21151	-26.9961	7.46635e-30	9.18867e-29	-11.3494
ENSG00000137502	RAB30	2.38618	5.22772	5.22772	4.93393	26.98	7.66238e-30	9.42283e-29	11.3471
ENSG00000127589	TUBBP1	-11.008	0.000485571	-2059.43	1.77534	-36.3824	7.82102e-30	9.60635e-29	-11.3454
ENSG00000253626	EIF5AL1	-10.2029	0.000848437	-1178.64	1.28383	-39.318	7.82335e-30	9.60635e-29	-11.3453
ENSG00000133019	CHRM3	10.0302	1045.69	1045.69	-0.93434	87.1874	7.98686e-30	9.79977e-29	11.3435
ENSG00000135127	BICDL1	10.3104	1269.85	1269.85	-0.840958	101.479	8.1286e-30	9.96621e-29	11.342
ENSG00000101745	ANKRD12	1.43665	2.70692	2.70692	5.93639	26.9396	8.17563e-30	1.00164e-28	11.3415
ENSG00000215067	ALOX12-AS1	6.61123	97.7642	97.7642	-2.29877	124.889	8.73888e-30	1.06984e-28	11.3356
ENSG00000136861	CDK5RAP2	-0.861179	0.550503	-1.81652	7.11045	-26.8761	9.05623e-30	1.10787e-28	-11.3325
ENSG00000150672	DLG2	10.1209	1113.49	1113.49	-0.912869	85.5983	9.37233e-30	1.14568e-28	11.3295
ENSG00000226986		-4.99451	0.0313692	-31.8785	-1.8636	-26.8364	9.65395e-30	1.17922e-28	-11.3269
ENSG00000162552	WNT4	10.6541	1611.39	1611.39	-0.685791	70.2765	9.69726e-30	1.18363e-28	11.3265
ENSG00000128534	LSM8	-1.091	0.469435	-2.13022	5.40746	-26.8287	9.77555e-30	1.1923e-28	-11.3258
ENSG00000258090		-5.08281	0.0295068	-33.8905	-1.81021	-26.8065	1.01314e-29	1.23478e-28	-11.3227
ENSG00000089116	LHX5	8.4536	350.579	350.579	-1.56007	85.2171	1.01687e-29	1.23841e-28	11.3224
ENSG00000196361	ELAVL3	3.57818	11.9437	11.9437	5.63027	26.7884	1.04327e-29	1.2696e-28	11.3201
ENSG00000155066	PROM2	8.16364	286.747	286.747	-1.67713	161.911	1.1096e-29	1.34933e-28	11.3147
ENSG00000163995	ABLIM2	8.68713	412.179	412.179	-1.48175	115.446	1.141e-29	1.38649e-28	11.3123
ENSG00000166897	ELFN2	10.613	1566.17	1566.17	-0.713154	69.7286	1.16105e-29	1.4098e-28	11.3107
ENSG00000109452	INPP4B	-9.37714	0.00150383	-664.967	0.790718	-42.6241	1.16453e-29	1.41226e-28	-11.3105
ENSG00000177182	CLVS1	8.90768	480.263	480.263	-1.38256	164.034	1.16481e-29	1.41226e-28	11.3105
ENSG00000144596	GRIP2	10.8319	1822.8	1822.8	-0.628386	81.671	1.18929e-29	1.44089e-28	11.3086
ENSG00000065717	TLE2	10.2048	1180.21	1180.21	-0.8813	78.2988	1.19971e-29	1.45243e-28	11.3079
ENSG00000148356	LRSAM1	1.74324	3.34787	3.34787	4.89499	26.6675	1.26879e-29	1.53493e-28	11.303
ENSG00000080644	CHRNA3	9.20945	591.999	591.999	-1.26636	92.6831	1.28346e-29	1.55153e-28	11.3019
ENSG00000233594	BTF3P5	-5.33255	0.0248165	-40.2957	-1.65939	-26.6492	1.30711e-29	1.57867e-28	-11.3003
ENSG00000173210	ABLIM3	10.5168	1465.12	1465.12	-0.748482	84.1801	1.30784e-29	1.57867e-28	11.3003
ENSG00000197653	DNAH10	9.01005	515.58	515.58	-1.34269	170.077	1.32221e-29	1.59484e-28	11.2993
ENSG00000265458		-4.20307	0.0542938	-18.4183	-2.3417	-26.636	1.33539e-29	1.60954e-28	-11.2985
ENSG00000104435	STMN2	4.65495	25.193	25.193	6.93412	26.6323	1.34342e-29	1.61803e-28	11.2979
ENSG00000070808	CAMK2A	8.87035	467.994	467.994	-1.3986	127.477	1.43888e-29	1.73165e-28	11.2919
ENSG00000139278	GLIPR1	8.75829	433.02	433.02	-1.43266	84.9999	1.43987e-29	1.73165e-28	11.2918
ENSG00000268632	NA	3.26368	9.60429	9.60429	-3.61484	26.5793	1.46421e-29	1.75963e-28	11.2904
ENSG00000185046	ANKS1B	10.0669	1072.59	1072.59	-0.916735	106.09	1.49171e-29	1.79137e-28	11.2887
ENSG00000249889	ALG1L11P	3.87811	14.7038	14.7038	-3.37163	26.5572	1.51794e-29	1.82152e-28	11.2872
ENSG00000167037	SGSM1	9.70847	836.647	836.647	-1.06911	87.8376	1.5311e-29	1.83597e-28	11.2864
ENSG00000118473	SGIP1	10.8226	1810.98	1810.98	-0.624095	101.268	1.56295e-29	1.8728e-28	11.2846
ENSG00000167100	SAMD14	1.89569	3.72101	3.72101	5.21147	26.5041	1.65507e-29	1.98173e-28	11.2796
ENSG00000196363	WDR5	-1.06093	0.479322	-2.08628	6.50995	-26.4959	1.67738e-29	2.00697e-28	-11.2784
ENSG00000152061	RABGAP1L	1.73524	3.32936	3.32936	4.93248	26.479	1.72438e-29	2.06169e-28	11.276
ENSG00000214826	DDX12P	-3.20144	0.10871	-9.19875	4.4585	-26.4758	1.73336e-29	2.07092e-28	-11.2755
ENSG00000157087	ATP2B2	10.8096	1794.73	1794.73	-0.629444	96.8811	1.74987e-29	2.08912e-28	11.2747
ENSG00000185737	NRG3	10.0991	1096.82	1096.82	-0.900627	99.4899	1.76433e-29	2.10485e-28	11.274
ENSG00000101204	CHRNA4	10.0559	1064.46	1064.46	-0.933086	84.3378	1.79286e-29	2.13733e-28	11.2726
ENSG00000108175	ZMIZ1	1.53452	2.89691	2.89691	8.51969	26.4442	1.82518e-29	2.17428e-28	11.271
ENSG00000268027		-6.05912	0.0149977	-66.6771	-1.22037	-26.4433	1.82776e-29	2.17576e-28	-11.2709
ENSG00000258895		-5.19835	0.0272359	-36.7162	-1.74043	-26.434	1.85587e-29	2.20762e-28	-11.2695
ENSG00000164604	GPR85	9.25999	613.104	613.104	-1.24542	108.045	1.89813e-29	2.25626e-28	11.2675
ENSG00000168490	PHYHIP	8.70157	416.327	416.327	-1.47069	103.326	1.91542e-29	2.27515e-28	11.2667
ENSG00000143469	SYT14	9.16049	572.243	572.243	-1.28455	119.156	1.98909e-29	2.36095e-28	11.2634
ENSG00000047648	ARHGAP6	-7.99915	0.00390856	-255.848	-0.0457044	-92.8468	1.99646e-29	2.36797e-28	-11.2631
ENSG00000143476	DTL	-3.77967	0.0728124	-13.7339	5.41265	-36.7575	1.99986e-29	2.37029e-28	-11.2629
ENSG00000169946	ZFPM2	9.66659	812.706	812.706	-1.07627	91.5905	2.01505e-29	2.38657e-28	11.2623
ENSG00000133069	TMCC2	1.95301	3.87182	3.87182	4.56345	26.3828	2.01824e-29	2.38862e-28	11.2621
ENSG00000173889	PHC3	1.03184	2.04464	2.04464	5.58896	26.3766	2.0386e-29	2.41097e-28	11.2612
ENSG00000108518	PFN1	-2.13392	0.227837	-4.3891	7.78497	-26.3714	2.05628e-29	2.43012e-28	-11.2605
ENSG00000158987	RAPGEF6	9.42376	686.808	686.808	-1.18348	129.005	2.07792e-29	2.45393e-28	11.2596
ENSG00000101180	HRH3	7.42456	171.797	171.797	-1.97085	125.065	2.0872e-29	2.46311e-28	11.2592
ENSG00000186638	KIF24	-2.12092	0.2299	-4.34972	4.25083	-26.3603	2.09376e-29	2.46907e-28	-11.2589
ENSG00000030066	NUP160	-1.18942	0.438479	-2.28061	7.16685	-26.2961	2.32649e-29	2.74154e-28	-11.2496
ENSG00000152784	PRDM8	11.6229	3153.86	3153.86	-0.317409	76.9492	2.36121e-29	2.78046e-28	11.2483
ENSG00000204176	SYT15	8.95765	497.19	497.19	-1.37325	103.303	2.4085e-29	2.8341e-28	11.2465
ENSG00000225882	LINC01456	4.55126	23.4459	23.4459	-3.10515	26.2711	2.42413e-29	2.85045e-28	11.246
ENSG00000153814	JAZF1	9.97254	1004.69	1004.69	-0.95938	112.36	2.45997e-29	2.89051e-28	11.2447
ENSG00000254270	ERHP1	-6.12164	0.0143616	-69.6302	-1.18243	-26.2541	2.4929e-29	2.9271e-28	-11.2435
ENSG00000102384	CENPI	-3.21008	0.108062	-9.25399	3.96653	-26.2486	2.51541e-29	2.95141e-28	-11.2427
ENSG00000196482	ESRRG	11.1854	2328.82	2328.82	-0.496904	75.5992	2.60231e-29	3.05119e-28	11.2397
ENSG00000138821	SLC39A8	-8.12391	0.00358475	-278.96	0.0247952	-81.6763	2.61709e-29	3.06632e-28	-11.2392
ENSG00000171476	HOPX	10.3634	1317.34	1317.34	-0.835453	86.9589	2.62861e-29	3.07762e-28	11.2388
ENSG00000228415	PTMAP1	3.101	8.58015	8.58015	-3.67928	26.2087	2.68612e-29	3.14271e-28	11.2369
ENSG00000229739		3.42978	10.7762	10.7762	-3.5491	26.205	2.70264e-29	3.15977e-28	11.2364
ENSG00000196267	ZNF836	8.26137	306.846	306.846	-1.6364	152.615	2.70666e-29	3.16222e-28	11.2362
ENSG00000001561	ENPP4	2.0766	4.21813	4.21813	2.89875	26.2024	2.714e-29	3.16853e-28	11.236
ENSG00000154654	NCAM2	11.6903	3304.78	3304.78	-0.277311	90.5215	2.72041e-29	3.17375e-28	11.2358
ENSG00000198673	TAFA2	10.0171	1036.19	1036.19	-0.941974	107.232	2.83703e-29	3.30556e-28	11.2321
ENSG00000137842	TMEM62	8.2594	306.427	306.427	-1.64315	196.113	2.83744e-29	3.30556e-28	11.2321
ENSG00000157168	NRG1	8.90205	478.391	478.391	-1.39245	108.6	2.85593e-29	3.32474e-28	11.2315
ENSG00000166002	SMCO4	-2.37356	0.192969	-5.18219	2.7805	-26.1576	2.9224e-29	3.3997e-28	-11.2295
ENSG00000116539	ASH1L	1.17241	2.25388	2.25388	6.61246	26.1465	2.9765e-29	3.46018e-28	11.2278
ENSG00000221829	FANCG	-1.3008	0.405901	-2.46366	5.95191	-26.1452	2.98264e-29	3.46485e-28	-11.2277
ENSG00000132470	ITGB4	11.2051	2360.8	2360.8	-0.472	63.0213	3.02901e-29	3.51623e-28	11.2263
ENSG00000179532	DNHD1	9.40166	676.366	676.366	-1.1689	106.538	3.05895e-29	3.54847e-28	11.2254
ENSG00000112081	SRSF3	-1.37987	0.384252	-2.60246	8.81647	-26.1283	3.067e-29	3.55529e-28	-11.2252
ENSG00000160216	AGPAT3	1.74237	3.34583	3.34583	5.84832	26.104	3.19288e-29	3.69858e-28	11.2216
ENSG00000182379	NXPH4	9.97906	1009.24	1009.24	-0.954191	90.656	3.23085e-29	3.73993e-28	11.2206
ENSG00000218175		-11.4893	0.000347839	-2874.89	2.06402	-36.6499	3.36205e-29	3.88905e-28	-11.2171
ENSG00000072952	MRVI1	-8.13872	0.00354815	-281.837	0.0379383	-71.182	3.50125e-29	4.04721e-28	-11.2135
ENSG00000118420	UBE3D	-8.16842	0.00347585	-287.699	0.0460443	-81.4862	3.54383e-29	4.09353e-28	-11.2124
ENSG00000237911	SRP68P3	2.87867	7.3547	7.3547	-3.76728	26.007	3.7493e-29	4.32782e-28	11.2074
ENSG00000120334	CENPL	-1.352	0.391748	-2.55266	3.78799	-26.0063	3.75352e-29	4.32965e-28	-11.2073
ENSG00000213088	ACKR1	9.53652	742.64	742.64	-1.13782	111.357	3.90945e-29	4.50633e-28	11.2037
ENSG00000198961	PJA2	1.3024	2.46639	2.46639	7.94735	25.9747	3.95563e-29	4.55635e-28	11.2027
ENSG00000162613	FUBP1	-0.870832	0.546832	-1.82872	8.3457	-25.9643	4.02411e-29	4.63197e-28	-11.2012
ENSG00000229132	EIF4A1P10	-10.873	0.000533195	-1875.49	1.69185	-36.1746	4.0621e-29	4.67241e-28	-11.2003
ENSG00000204767	INSYN2B	8.18025	290.069	290.069	-1.68418	95.8593	4.15924e-29	4.78079e-28	11.1982
ENSG00000147676	MAL2	8.63501	397.554	397.554	-1.48518	109.806	4.17856e-29	4.79962e-28	11.1978
ENSG00000213642		-5.12719	0.0286129	-34.9493	-1.78342	-25.9182	4.3447e-29	4.98696e-28	-11.1944
ENSG00000234690	EPCAM-DT	6.98155	126.373	126.373	-2.14405	93.9654	4.41471e-29	5.0615e-28	11.193
ENSG00000124171	PARD6B	8.45334	350.516	350.516	-1.57122	129.507	4.41678e-29	5.0615e-28	11.1929
ENSG00000174282	ZBTB4	2.03899	4.10957	4.10957	5.75267	25.908	4.41892e-29	5.0615e-28	11.1929
ENSG00000135341	MAP3K7	-0.681158	0.623665	-1.60343	6.74004	-25.9033	4.45374e-29	5.09782e-28	-11.1922
ENSG00000004139	SARM1	1.32938	2.51294	2.51294	4.16176	25.9015	4.46749e-29	5.10999e-28	11.1919
ENSG00000251192	ZNF674	7.95669	248.43	248.43	-1.75726	145.229	4.62865e-29	5.29062e-28	11.1888
ENSG00000100031	GGT1	7.75766	216.415	216.415	-1.83781	154.137	5.00293e-29	5.71445e-28	11.1819
ENSG00000140718	FTO	1.00648	2.009	2.009	5.84223	25.8165	5.14746e-29	5.87543e-28	11.1793
ENSG00000139266	2019-03-09	2.57394	5.95435	5.95435	4.24945	25.8133	5.17442e-29	5.90209e-28	11.1789
ENSG00000204131	NHSL2	-8.79728	0.00224779	-444.881	0.438935	-53.4351	5.23672e-29	5.96899e-28	-11.1778
ENSG00000213553	RPLP0P6	-13.0236	0.00012009	-8327.07	2.99549	-38.8758	5.56082e-29	6.33285e-28	-11.1725
ENSG00000232454		-5.28152	0.0257102	-38.8951	-1.69019	-25.7699	5.56368e-29	6.33285e-28	-11.1724
ENSG00000178631	ACTG1P1	5.48681	44.843	44.843	-2.73698	106.263	5.59167e-29	6.36029e-28	11.172
ENSG00000160179	ABCG1	9.39177	671.746	671.746	-1.20057	107.237	5.75671e-29	6.54346e-28	11.1694
ENSG00000115295	CLIP4	9.43393	691.667	691.667	-1.1597	125.667	5.89035e-29	6.69072e-28	11.1674
ENSG00000162618	ADGRL4	-9.1235	0.00179289	-557.758	0.629798	-25.7235	6.01247e-29	6.8247e-28	-11.1655
ENSG00000218426		-12.0042	0.000243433	-4107.9	2.3769	-37.4617	6.20838e-29	7.04219e-28	-11.1627
ENSG00000228487		6.1026	68.7175	68.7175	-2.4937	112.891	6.2702e-29	7.10739e-28	11.1618
ENSG00000136010	ALDH1L2	10.105	1101.32	1101.32	-0.908391	95.2472	6.32472e-29	7.16423e-28	11.161
ENSG00000127081	ZNF484	1.16528	2.24277	2.24277	3.63952	25.6859	6.40405e-29	7.24907e-28	11.1599
ENSG00000183850	ZNF730	-8.75787	0.00231004	-432.893	0.408824	-93.0279	6.46609e-29	7.31423e-28	-11.1591
ENSG00000183199	HSP90AB3P	-10.8659	0.000535847	-1866.2	1.69218	-37.9289	6.47548e-29	7.3198e-28	-11.1589
ENSG00000107643	MAPK8	1.12051	2.17424	2.17424	6.79587	25.6786	6.48291e-29	7.32314e-28	11.1588
ENSG00000142676	RPL11	-1.21424	0.431	-2.32018	8.8668	-25.6766	6.5051e-29	7.34314e-28	-11.1585
ENSG00000002746	HECW1	10.5913	1542.76	1542.76	-0.708687	91.0225	6.54732e-29	7.3857e-28	11.158
ENSG00000132849	PATJ	10.5878	1539.07	1539.07	-0.75265	81.5516	6.59964e-29	7.43959e-28	11.1573
ENSG00000269191		3.46614	11.0513	11.0513	-3.53469	25.6625	6.66082e-29	7.5034e-28	11.1564
ENSG00000122012	SV2C	10.5499	1499.1	1499.1	-0.712417	84.6321	6.81094e-29	7.66722e-28	11.1545
ENSG00000095383	TBC1D2	7.60455	194.625	194.625	-1.90762	122.281	6.91455e-29	7.77852e-28	11.1531
ENSG00000065609	SNAP91	11.7017	3330.86	3330.86	-0.266895	83.8752	7.25502e-29	8.15592e-28	11.1488
ENSG00000234645	YWHAEP5	-5.54397	0.0214338	-46.6552	-1.53154	-25.6094	7.28206e-29	8.18069e-28	-11.1485
ENSG00000092051	JPH4	4.21304	18.5461	18.5461	4.98555	25.5989	7.41161e-29	8.32053e-28	11.1469
ENSG00000198948	MFAP3L	9.10876	552.088	552.088	-1.30699	102.755	7.45553e-29	8.36409e-28	11.1464
ENSG00000271614	ATP2B1-AS1	8.46158	352.524	352.524	-1.56053	124.804	7.53561e-29	8.44814e-28	11.1455
ENSG00000124772	CPNE5	8.93596	489.771	489.771	-1.36555	121.925	7.73193e-29	8.65958e-28	11.1432
ENSG00000100442	FKBP3	-1.02539	0.491277	-2.03551	6.33782	-25.5735	7.73479e-29	8.65958e-28	-11.1431
ENSG00000108239	TBC1D12	1.23159	2.34826	2.34826	4.53616	25.5633	7.8691e-29	8.80392e-28	11.1416
ENSG00000241592		3.2033	9.21061	9.21061	-3.63876	25.5551	7.97809e-29	8.91977e-28	11.1404
ENSG00000025039	RRAGD	2.88403	7.38207	7.38207	4.71749	25.5221	8.4339e-29	9.42294e-28	11.1354
ENSG00000218283	MORF4L1P1	-12.1368	0.000222061	-4503.26	2.45613	-36.1212	8.47198e-29	9.45903e-28	-11.135
ENSG00000259022	DNAJC8P1	-4.39396	0.0475649	-21.0239	-2.22636	-25.5161	8.52019e-29	9.50637e-28	-11.1345
ENSG00000165434	PGM2L1	2.79981	6.96347	6.96347	6.0618	25.5025	8.71798e-29	9.72043e-28	11.1325
ENSG00000116663	FBXO6	7.32388	160.216	160.216	-2.02098	121.823	8.73397e-29	9.73163e-28	11.1323
ENSG00000196975	ANXA4	8.34211	324.507	324.507	-1.60234	102.815	8.81171e-29	9.81156e-28	11.1315
ENSG00000156959	LHFPL4	9.23844	604.014	604.014	-1.25838	106.534	8.84567e-29	9.84269e-28	11.1312
ENSG00000096433	ITPR3	-9.77576	0.00114079	-876.589	1.02738	-42.5153	8.94059e-29	9.94155e-28	-11.1302
ENSG00000130518	IQCN	9.10365	550.137	550.137	-1.29764	140.086	9.50767e-29	1.05649e-27	11.1247
ENSG00000230091	TMEM254-AS1	7.34838	162.961	162.961	-1.989	116.513	9.54796e-29	1.06025e-27	11.1244
ENSG00000115896	PLCL1	9.80575	895.006	895.006	-1.04177	71.4786	9.80956e-29	1.08856e-27	11.122
ENSG00000115392	FANCL	-1.14185	0.453177	-2.20664	4.51001	-25.4239	9.95527e-29	1.10398e-27	-11.1206
ENSG00000106688	SLC1A1	9.47426	711.274	711.274	-1.15633	111.471	1.04461e-28	1.15763e-27	11.1163
ENSG00000163625	WDFY3	1.45563	2.74276	2.74276	6.91334	25.329	1.16932e-28	1.29495e-27	11.1063
ENSG00000077238	IL4R	-9.64919	0.00124538	-802.966	0.952874	-47.5421	1.17517e-28	1.30055e-27	-11.1058
ENSG00000019485	PRDM11	7.84807	230.411	230.411	-1.79702	167.702	1.22222e-28	1.35171e-27	11.1023
ENSG00000272797		3.76133	13.5604	13.5604	-3.41791	25.2991	1.23009e-28	1.35949e-27	11.1018
ENSG00000172350	ABCG4	8.75855	433.098	433.098	-1.44803	81.7797	1.29205e-28	1.42701e-27	11.0974
ENSG00000164099	PRSS12	9.42721	688.449	688.449	-1.16466	66.2001	1.30485e-28	1.44018e-27	11.0965
ENSG00000171206	TRIM8	1.21311	2.31837	2.31837	5.78499	25.2616	1.31111e-28	1.44611e-27	11.096
ENSG00000218672		-5.57161	0.0210271	-47.5577	-1.51492	-25.2515	1.33385e-28	1.46994e-27	-11.0945
ENSG00000166780	BMERB1	1.88234	3.68673	3.68673	5.58017	25.2512	1.33451e-28	1.46994e-27	11.0945
ENSG00000178538	CA8	7.67993	205.064	205.064	-1.87015	104.341	1.34892e-28	1.48481e-27	11.0935
ENSG00000157542	KCNJ6	9.05043	530.215	530.215	-1.32851	125.218	1.41936e-28	1.56129e-27	11.089
ENSG00000076554	TPD52	9.16775	575.132	575.132	-1.27623	111.931	1.44154e-28	1.58463e-27	11.0876
ENSG00000261098		7.53009	184.834	184.834	-1.92232	131.343	1.46647e-28	1.61096e-27	11.086
ENSG00000060709	RIMBP2	11.3388	2590.07	2590.07	-0.407044	102.081	1.49361e-28	1.63966e-27	11.0844
ENSG00000259494	MRPL46	-7.76709	0.00459062	-217.835	-0.188255	-103.015	1.51784e-28	1.66514e-27	-11.083
ENSG00000118407	FILIP1	8.44614	348.772	348.772	-1.56232	118.266	1.52835e-28	1.67555e-27	11.0823
ENSG00000067955	CBFB	-1.64843	0.318988	-3.13492	5.97816	-25.1601	1.55858e-28	1.70756e-27	-11.0806
ENSG00000100003	SEC14L2	8.61941	393.28	393.28	-1.49487	90.7187	1.56307e-28	1.71133e-27	11.0803
ENSG00000124615	MOCS1	-1.20618	0.433416	-2.30725	3.98199	-25.1569	1.56734e-28	1.71485e-27	-11.0801
ENSG00000173898	SPTBN2	1.47696	2.78362	2.78362	6.90994	25.1546	1.57328e-28	1.7202e-27	11.0797
ENSG00000247240	UBL7-AS1	-7.04184	0.00758916	-131.767	-0.62631	-122.503	1.635e-28	1.78649e-27	-11.0763
ENSG00000204253	HNRNPCP2	-11.7171	0.000297032	-3366.64	2.20284	-36.056	1.71731e-28	1.87518e-27	-11.0719
ENSG00000071205	ARHGAP10	-8.41861	0.00292243	-342.181	0.205846	-57.5136	1.7557e-28	1.91582e-27	-11.0699
ENSG00000149599	DUSP15	7.87881	235.374	235.374	-1.79861	112.416	1.78304e-28	1.94436e-27	11.0685
ENSG00000119042	SATB2	-8.88778	0.00211112	-473.682	0.480889	-72.8392	1.78819e-28	1.94867e-27	-11.0683
ENSG00000180769	WDFY3-AS2	8.26247	307.079	307.079	-1.63688	222.049	1.81292e-28	1.97431e-27	11.067
ENSG00000000419	DPM1	-1.14624	0.4518	-2.21337	5.13624	-25.0611	1.84622e-28	2.00924e-27	-11.0654
ENSG00000187486	KCNJ11	7.80893	224.244	224.244	-1.82566	106.121	1.84843e-28	2.0103e-27	11.0653
ENSG00000229638	RPL4P4	-12.4075	0.000184061	-5432.99	2.62038	-36.408	1.84986e-28	2.01053e-27	-11.0652
ENSG00000157103	SLC6A1	12.5981	6200.17	6200.17	0.101089	70.5106	1.85836e-28	2.01842e-27	11.0648
ENSG00000255875		-4.78168	0.0363554	-27.5062	-1.99228	-25.0505	1.88016e-28	2.04075e-27	-11.0638
ENSG00000036530	CYP46A1	8.87577	469.757	469.757	-1.39154	113.443	1.91511e-28	2.07731e-27	11.0621
ENSG00000162959	MEMO1	8.1325	280.625	280.625	-1.68932	157.437	1.92765e-28	2.08952e-27	11.0615
ENSG00000266045	NA	9.48075	714.479	714.479	-1.13822	89.4495	1.93122e-28	2.092e-27	11.0614
ENSG00000118418	HMGN3	-1.21348	0.431228	-2.31896	6.32297	-25.0274	1.95605e-28	2.1175e-27	-11.0602
ENSG00000123144	TRIR	-0.851825	0.554083	-1.80478	6.88792	-25.0257	1.96179e-28	2.12231e-27	-11.06
ENSG00000111727	HCFC2	1.56524	2.95926	2.95926	4.10372	25.0249	1.96434e-28	2.12367e-27	11.0598
ENSG00000067601	PMS2P4	6.43469	86.5039	86.5039	-2.36184	109.374	1.9942e-28	2.15452e-27	11.0585
ENSG00000176472	ZNF575	7.00005	128.005	128.005	-2.1439	129.529	2.05115e-28	2.21459e-27	11.056
ENSG00000162065	TBC1D24	1.86856	3.65169	3.65169	5.37183	24.9946	2.06905e-28	2.23244e-27	11.0552
ENSG00000206579	XKR4	10.6221	1576.08	1576.08	-0.679874	77.4845	2.09476e-28	2.2587e-27	11.0541
ENSG00000251615		8.68479	411.511	411.511	-1.46666	130.187	2.12508e-28	2.28988e-27	11.0528
ENSG00000272434		3.48192	11.1728	11.1728	-3.5285	24.9786	2.1268e-28	2.29023e-27	11.0527
ENSG00000006125	AP2B1	0.872289	1.83056	1.83056	8.71217	24.9276	2.32166e-28	2.49842e-27	11.0448
ENSG00000106608	URGCP	0.900581	1.86682	1.86682	4.90568	24.9132	2.38e-28	2.55952e-27	11.0426
ENSG00000266935	NA	6.66263	101.31	101.31	-2.28285	113.023	2.38169e-28	2.55965e-27	11.0426
ENSG00000175564	UCP3	6.86858	116.856	116.856	-2.19624	132.515	2.50141e-28	2.68656e-27	11.0381
ENSG00000196189	SEMA4A	9.21533	594.417	594.417	-1.25775	108.417	2.51488e-28	2.69925e-27	11.0377
ENSG00000109819	PPARGC1A	8.93922	490.879	490.879	-1.35325	92.675	2.74621e-28	2.9456e-27	11.0298
ENSG00000234072		-1.57281	0.336153	-2.97484	3.69023	-24.8291	2.75148e-28	2.94933e-27	-11.0296
ENSG00000176105	YES1	-0.939668	0.521353	-1.91809	6.95636	-24.8275	2.75903e-28	2.95548e-27	-11.0293
ENSG00000131831	RAI2	9.05215	530.848	530.848	-1.31948	104.979	2.85743e-28	3.05889e-27	11.0262
ENSG00000201563		3.20294	9.20832	9.20832	-3.63884	24.802	2.88315e-28	3.0844e-27	11.0254
ENSG00000151789	ZNF385D	8.78272	440.415	440.415	-1.42937	116.554	2.90962e-28	3.11069e-27	11.0246
ENSG00000183092	BEGAIN	8.79889	445.38	445.38	-1.42767	81.4987	2.91994e-28	3.11969e-27	11.0242
ENSG00000110169	HPX	6.84858	115.246	115.246	-2.19917	101.171	2.94021e-28	3.13777e-27	11.0236
ENSG00000254539		6.07545	67.4362	67.4362	-2.50369	102.145	2.94231e-28	3.13777e-27	11.0235
ENSG00000105323	HNRNPUL1	-0.640215	0.641617	-1.55856	8.45018	-24.7902	2.94262e-28	3.13777e-27	-11.0235
ENSG00000130669	PAK4	-1.19207	0.437674	-2.28481	5.8118	-24.7836	2.97626e-28	3.17158e-27	-11.0225
ENSG00000224631	RPS27AP16	-11.439	0.000360174	-2776.43	2.03403	-36.4471	2.98487e-28	3.17868e-27	-11.0223
ENSG00000260878		4.1621	17.9027	17.9027	-3.25923	24.7752	3.01999e-28	3.214e-27	11.0212
ENSG00000176890	TYMS	-4.00891	0.0621152	-16.0991	5.35663	-40.4197	3.0327e-28	3.22542e-27	-11.0208
ENSG00000067798	NAV3	11.1153	2218.44	2218.44	-0.498688	92.9277	3.04711e-28	3.23864e-27	11.0204
ENSG00000156504	FAM122B	-1.21465	0.430877	-2.32085	5.24444	-24.7659	3.0691e-28	3.2599e-27	-11.0198
ENSG00000228903	RASA4CP	7.21294	148.358	148.358	-2.0482	105.695	3.10168e-28	3.29236e-27	11.0188
ENSG00000101182	PSMA7	-1.1872	0.439153	-2.27711	7.45111	-24.727	3.28287e-28	3.48244e-27	-11.0137
ENSG00000166405	RIC3	2.6542	6.29497	6.29497	3.93104	24.7187	3.33062e-28	3.5308e-27	11.0124
ENSG00000155052	CNTNAP5	9.5942	772.931	772.931	-1.10055	72.6445	3.34448e-28	3.5432e-27	11.012
ENSG00000075461	CACNG4	1.92145	3.78805	3.78805	6.0494	24.7149	3.3525e-28	3.5494e-27	11.0118
ENSG00000168993	CPLX1	9.0387	525.921	525.921	-1.3312	94.84	3.36645e-28	3.56186e-27	11.0114
ENSG00000113231	PDE8B	9.20972	592.109	592.109	-1.25076	97.4714	3.37677e-28	3.57048e-27	11.0111
ENSG00000171385	KCND3	11.0265	2085.99	2085.99	-0.566651	96.6631	3.43128e-28	3.62577e-27	11.0097
ENSG00000154162	CDH12	8.6664	406.3	406.3	-1.47631	128.047	3.4585e-28	3.65217e-27	11.009
ENSG00000058404	CAMK2B	10.7077	1672.38	1672.38	-0.679205	81.657	3.46958e-28	3.66151e-27	11.0087
ENSG00000050030	NEXMIF	11.0583	2132.46	2132.46	-0.526715	87.5583	3.52601e-28	3.71867e-27	11.0073
ENSG00000226415	TPI1P1	-10.8024	0.000559953	-1785.87	1.64462	-35.2018	3.53493e-28	3.72568e-27	-11.007
ENSG00000147862	NFIB	3.73882	13.3505	13.3505	5.59444	24.6833	3.54109e-28	3.72977e-27	11.0069
ENSG00000173166	RAPH1	8.60017	388.069	388.069	-1.5022	177.634	3.55473e-28	3.74173e-27	11.0065
ENSG00000261266		-4.13789	0.0568032	-17.6047	-2.38105	-24.6674	3.64066e-28	3.82971e-27	-11.0044
ENSG00000269982		7.16327	143.337	143.337	-2.06791	152.623	3.79848e-28	3.99316e-27	11.0005
ENSG00000138798	EGF	9.45398	701.347	701.347	-1.18376	88.2917	3.92719e-28	4.12581e-27	10.9975
ENSG00000198205	ZXDA	7.87199	234.264	234.264	-1.80683	84.5859	3.9514e-28	4.14859e-27	10.997
ENSG00000249353	NPM1P27	-12.2335	0.000207664	-4815.46	2.51626	-36.3224	3.95477e-28	4.14947e-27	-10.9969
ENSG00000241506	PSMC1P1	-10.6963	0.000602674	-1659.27	1.57783	-35.6528	3.97485e-28	4.16786e-27	-10.9964
ENSG00000253047		2.97088	7.84014	7.84014	-3.73078	24.6098	4.02381e-28	4.2165e-27	10.9953
ENSG00000128059	PPAT	-1.62908	0.323294	-3.09316	5.76184	-24.5914	4.15446e-28	4.35062e-27	-10.9925
ENSG00000160007	ARHGAP35	0.822839	1.76888	1.76888	8.15513	24.5865	4.19063e-28	4.38569e-27	10.9917
ENSG00000236312	RPL34P34	-4.75206	0.0371097	-26.9471	-2.0102	-24.5507	4.45974e-28	4.66435e-27	-10.9861
ENSG00000184408	KCND2	10.7141	1679.81	1679.81	-0.668554	91.715	4.53462e-28	4.73963e-27	10.9846
ENSG00000232311		3.45421	10.9603	10.9603	-3.53945	24.5168	4.73197e-28	4.94275e-27	10.9807
ENSG00000008324	SS18L2	-1.33711	0.395813	-2.52645	3.9372	-24.5131	4.76226e-28	4.97121e-27	-10.9801
ENSG00000224411	HSP90AA2P	-10.5531	0.000665559	-1502.5	1.50158	-37.4759	4.78928e-28	4.99624e-27	-10.9796
ENSG00000064995	TAF11	-0.824057	0.564851	-1.77038	5.15066	-24.479	5.05468e-28	5.26974e-27	-10.9747
ENSG00000183405	NA	-11.9572	0.000251499	-3976.16	2.34752	-35.7082	5.17439e-28	5.39111e-27	-10.9726
ENSG00000203326	ZNF525	7.99789	255.626	255.626	-1.75406	105.917	5.26697e-28	5.48408e-27	10.971
ENSG00000262691		6.6531	100.643	100.643	-2.27513	85.5948	5.32645e-28	5.54249e-27	10.97
ENSG00000165966	PDZRN4	9.49713	722.636	722.636	-1.16436	80.5021	5.48685e-28	5.70577e-27	10.9673
ENSG00000137872	SEMA6D	3.37695	10.3888	10.3888	5.81883	24.4245	5.56034e-28	5.77852e-27	10.9661
ENSG00000159377	PSMB4	-0.803982	0.572766	-1.74591	7.27609	-24.3977	5.82821e-28	6.05305e-27	-10.9619
ENSG00000251749	NA	-3.59191	0.0829328	-12.058	-2.71085	-24.391	5.897e-28	6.12062e-27	-10.9608
ENSG00000137216	TMEM63B	1.40681	2.6515	2.6515	5.93065	24.3802	6.00896e-28	6.23287e-27	10.9591
ENSG00000240489	SETP14	-11.6141	0.000319017	-3134.63	2.13834	-34.6665	6.0453e-28	6.26659e-27	-10.9586
ENSG00000107295	SH3GL2	9.60769	780.195	780.195	-1.09975	84.2592	6.26452e-28	6.48972e-27	10.9553
ENSG00000141720	NA	0.967738	1.95577	1.95577	8.31549	24.3512	6.3228e-28	6.54595e-27	10.9545
ENSG00000124205	EDN3	-8.60819	0.00256258	-390.232	0.325642	-24.3407	6.44133e-28	6.66446e-27	-10.9528
ENSG00000043143	JADE2	8.68748	412.279	412.279	-1.46904	110.441	6.58411e-28	6.80787e-27	10.9508
ENSG00000232434	AJM1	9.09998	548.741	548.741	-1.30847	91.9515	6.61166e-28	6.83205e-27	10.9505
ENSG00000101407	TTI1	-0.954449	0.516039	-1.93784	5.88426	-24.3222	6.65346e-28	6.87091e-27	-10.9499
ENSG00000231991	ANXA2P2	-10.3165	0.000784221	-1275.15	1.34054	-31.3053	6.90031e-28	7.12133e-27	-10.9466
ENSG00000213967	ZNF726	-8.29481	0.00318429	-314.042	0.133869	-82.4377	7.23111e-28	7.45802e-27	-10.9423
ENSG00000234281	LANCL1-AS1	5.4105	42.5327	42.5327	-2.76516	97.4901	7.35853e-28	7.58466e-27	10.9408
ENSG00000196914	ARHGEF12	0.925577	1.89944	1.89944	7.76486	24.2476	7.58705e-28	7.81528e-27	10.938
ENSG00000181619	GPR135	8.12374	278.925	278.925	-1.69573	122.34	7.65159e-28	7.87681e-27	10.9372
ENSG00000065526	SPEN	0.825369	1.77199	1.77199	7.80834	24.2399	7.69123e-28	7.91263e-27	10.9367
ENSG00000259410		4.21821	18.6126	18.6126	-3.23706	24.2363	7.74004e-28	7.95785e-27	10.9362
ENSG00000151849	CENPJ	-1.18562	0.439636	-2.27461	5.87242	-24.2339	7.77289e-28	7.98661e-27	-10.9358
ENSG00000174111	NA	1.21544	2.32212	2.32212	4.1823	24.2299	7.82727e-28	8.03743e-27	10.9352
ENSG00000107954	NEURL1	9.11088	552.904	552.904	-1.31689	76.6196	7.84624e-28	8.05187e-27	10.9349
ENSG00000144460	NYAP2	8.19504	293.058	293.058	-1.66916	121.49	7.85229e-28	8.05302e-27	10.9349
ENSG00000154518	ATP5MC3	-1.00863	0.49702	-2.01199	7.28737	-24.1938	8.34312e-28	8.55105e-27	-10.9294
ENSG00000213036		-5.02898	0.0306286	-32.6493	-1.84277	-24.1808	8.53611e-28	8.74337e-27	-10.9273
ENSG00000152954	NRSN1	9.65599	806.759	806.759	-1.10462	79.2162	8.60984e-28	8.81337e-27	10.9265
ENSG00000227128	LBX1-AS1	9.28511	623.872	623.872	-1.22992	85.2149	8.64927e-28	8.8482e-27	10.9261
ENSG00000163634	THOC7	-1.24168	0.422881	-2.36473	5.11815	-24.1676	8.73829e-28	8.93369e-27	-10.9252
ENSG00000157764	BRAF	1.01756	2.0245	2.0245	5.62628	24.1624	8.81903e-28	9.01061e-27	10.9243
ENSG00000070010	UFD1	-1.02071	0.492873	-2.02892	5.52512	-24.1453	9.08968e-28	9.28134e-27	-10.9216
ENSG00000172409	CLP1	-1.23778	0.424024	-2.35836	4.16281	-24.1406	9.16514e-28	9.35256e-27	-10.9208
ENSG00000198879	SFMBT2	9.9155	965.748	965.748	-0.972166	90.4606	9.19554e-28	9.37773e-27	10.9205
ENSG00000165323	FAT3	2.37895	5.20159	5.20159	6.92521	24.1205	9.49659e-28	9.67872e-27	10.9176
ENSG00000182179	UBA7	9.10491	550.619	550.619	-1.2987	102.368	9.75814e-28	9.9391e-27	10.9151
ENSG00000149403	GRIK4	9.9674	1001.12	1001.12	-0.980355	92.0364	1.03005e-27	1.0485e-26	10.9102
ENSG00000137857	DUOX1	8.51234	365.149	365.149	-1.5398	114.659	1.03219e-27	1.05002e-26	10.91
ENSG00000048707	VPS13D	1.3729	2.5899	2.5899	6.34468	24.0612	1.05487e-27	1.07243e-26	10.9081
ENSG00000129521	EGLN3	8.66397	405.616	405.616	-1.47807	81.3848	1.05836e-27	1.07531e-26	10.9078
ENSG00000203867	RBM20	9.74416	857.601	857.601	-1.07053	87.7935	1.06334e-27	1.0797e-26	10.9073
ENSG00000079841	RIMS1	9.77487	876.052	876.052	-1.03729	92.1874	1.06501e-27	1.08072e-26	10.9072
ENSG00000074276	CDHR2	8.40062	337.94	337.94	-1.58428	142.488	1.07108e-27	1.08573e-26	10.9067
ENSG00000087510	TFAP2C	-7.77072	0.00457909	-218.384	-0.182067	-24.0525	1.07127e-27	1.08573e-26	-10.9067
ENSG00000183765	CHEK2	-2.83046	0.140587	-7.11303	4.05093	-42.5235	1.09033e-27	1.10436e-26	-10.9051
ENSG00000150054	MPP7	8.159	285.827	285.827	-1.68223	102.169	1.0955e-27	1.10892e-26	10.9046
ENSG00000179476	C14orf28	7.27146	154.5	154.5	-2.03107	154.697	1.10356e-27	1.11623e-26	10.904
ENSG00000074755	ZZEF1	0.934884	1.91174	1.91174	6.35516	24.0355	1.10409e-27	1.11623e-26	10.9039
ENSG00000260686		7.04771	132.303	132.303	-2.10412	112.278	1.11916e-27	1.13077e-26	10.9027
ENSG00000000460	C1orf112	-1.86485	0.274552	-3.6423	4.11837	-24.0232	1.12862e-27	1.13962e-26	-10.9019
ENSG00000229523	NA	3.10098	8.57998	8.57998	-3.67929	24.0224	1.13009e-27	1.14041e-26	10.9018
ENSG00000198870	STKLD1	7.34621	162.716	162.716	-1.99722	120.173	1.13275e-27	1.14238e-26	10.9016
ENSG00000129235	TXNDC17	-1.93289	0.261904	-3.8182	4.98541	-24.0171	1.14087e-27	1.14986e-26	-10.9009
ENSG00000182752	PAPPA	-9.2995	0.00158698	-630.126	0.736443	-35.4671	1.15438e-27	1.16276e-26	-10.8999
ENSG00000233762		-9.92004	0.00103221	-968.791	1.11482	-39.454	1.15601e-27	1.16369e-26	-10.8997
ENSG00000203667	COX20	8.63989	398.901	398.901	-1.4883	143.028	1.18686e-27	1.194e-26	10.8973
ENSG00000167900	TK1	-3.9037	0.0668143	-14.9668	4.71969	-33.1953	1.19855e-27	1.20503e-26	-10.8964
ENSG00000105991	HOXA1	8.25729	305.979	305.979	-1.639	102.762	1.21533e-27	1.22115e-26	10.8952
ENSG00000143222	UFC1	-0.983422	0.505779	-1.97715	5.28047	-23.979	1.22069e-27	1.22579e-26	-10.8948
ENSG00000100162	CENPM	-2.96501	0.128069	-7.80831	3.53009	-36.1783	1.22527e-27	1.22962e-26	-10.8944
ENSG00000139239	RPL14P1	-11.2498	0.000410665	-2435.08	1.92127	-36.5184	1.23823e-27	1.24187e-26	-10.8935
ENSG00000261200		7.64828	200.615	200.615	-1.87611	148.699	1.26309e-27	1.26603e-26	10.8917
ENSG00000141854	MISP3	7.93742	245.133	245.133	-1.76566	152.352	1.26633e-27	1.2685e-26	10.8914
ENSG00000163565	IFI16	10.1302	1120.73	1120.73	-0.918977	73.3036	1.2735e-27	1.2749e-26	10.8909
ENSG00000169567	HINT1	-1.06248	0.478809	-2.08852	7.39236	-23.9539	1.27665e-27	1.27727e-26	-10.8907
ENSG00000140688	C16orf58	0.799721	1.74076	1.74076	5.27806	23.9362	1.31752e-27	1.31736e-26	10.8878
ENSG00000073150	PANX2	8.71512	420.255	420.255	-1.45726	97.6317	1.34301e-27	1.34202e-26	10.8861
ENSG00000229786	SNRPFP2	2.83057	7.11355	7.11355	-3.78627	23.9039	1.39549e-27	1.39361e-26	10.8826
ENSG00000273237	NA	7.04721	132.258	132.258	-2.11608	88.9074	1.4168e-27	1.41404e-26	10.8812
ENSG00000138136	LBX1	9.65477	806.076	806.076	-1.07676	83.3271	1.42223e-27	1.41859e-26	10.8809
ENSG00000236603	RANP1	-10.4708	0.000704632	-1419.18	1.44764	-34.2531	1.42857e-27	1.42405e-26	-10.8804
ENSG00000185591	SP1	-0.79214	0.577487	-1.73164	7.04554	-23.8694	1.48413e-27	1.47853e-26	-10.877
ENSG00000168702	LRP1B	10.1508	1136.83	1136.83	-0.863443	74.0892	1.50219e-27	1.49561e-26	10.8759
ENSG00000248508	SRP14-AS1	7.71071	209.485	209.485	-1.85295	132.843	1.52987e-27	1.52225e-26	10.8742
ENSG00000260608		3.27896	9.70658	9.70658	-3.6088	23.8502	1.53596e-27	1.52738e-26	10.8738
ENSG00000204060	FOXO6	8.74761	429.827	429.827	-1.44949	112.15	1.55892e-27	1.54927e-26	10.8725
ENSG00000126453	BCL2L12	-3.14538	0.113018	-8.84815	4.39171	-38.5055	1.57933e-27	1.5686e-26	-10.8713
ENSG00000228824	MIR4500HG	7.18589	145.603	145.603	-2.06415	102.643	1.59284e-27	1.58034e-26	10.8705
ENSG00000130876	SLC7A10	7.50297	181.392	181.392	-1.9446	115.159	1.59308e-27	1.58034e-26	10.8705
ENSG00000013293	SLC7A14	10.6671	1625.95	1625.95	-0.65571	82.8429	1.60819e-27	1.59436e-26	10.8696
ENSG00000105778	AVL9	0.788128	1.72683	1.72683	6.30473	23.8154	1.63455e-27	1.61951e-26	10.8682
ENSG00000229852		8.0459	264.275	264.275	-1.72472	70.0205	1.66812e-27	1.65178e-26	10.8663
ENSG00000141622	RNF165	1.30476	2.47043	2.47043	6.54778	23.7906	1.70899e-27	1.69122e-26	10.8641
ENSG00000106993	CDC37L1	1.07645	2.10884	2.10884	4.03004	23.7816	1.73666e-27	1.71756e-26	10.8626
ENSG00000172974		-10.1419	0.000885096	-1129.82	1.24231	-36.8166	1.74102e-27	1.72003e-26	-10.8624
ENSG00000127152	BCL11B	10.3104	1269.78	1269.78	-0.817071	78.19	1.74126e-27	1.72003e-26	10.8624
ENSG00000272977		7.36472	164.817	164.817	-1.98935	93.2464	1.74441e-27	1.7221e-26	10.8622
ENSG00000214113	LYRM4	-0.820539	0.56623	-1.76607	5.23282	-23.7781	1.74742e-27	1.72404e-26	-10.8621
ENSG00000196668	LINC00173	7.19256	146.277	146.277	-2.07029	95.4129	1.7648e-27	1.74013e-26	10.8612
ENSG00000145990	GFOD1	9.79049	885.586	885.586	-1.01793	83.0574	1.7796e-27	1.75367e-26	10.8604
ENSG00000177181	RIMKLA	9.80444	894.193	894.193	-1.02953	92.1103	1.78764e-27	1.76054e-26	10.86
ENSG00000186340	THBS2	11.5124	2921.21	2921.21	-0.318651	74.7916	1.79971e-27	1.77135e-26	10.8594
ENSG00000153982	GDPD1	2.42782	5.38078	5.38078	3.58137	23.7591	1.808e-27	1.77844e-26	10.859
ENSG00000132274	TRIM22	9.37886	665.759	665.759	-1.18968	67.649	1.81405e-27	1.78332e-26	10.8587
ENSG00000134802	SLC43A3	-7.70637	0.00478797	-208.857	-0.226638	-92.1697	1.82069e-27	1.78878e-26	-10.8583
ENSG00000245317		6.46547	88.3689	88.3689	-2.34698	92.5027	1.85385e-27	1.82027e-26	10.8567
ENSG00000088812	ATRN	0.958445	1.94321	1.94321	6.94244	23.7398	1.87194e-27	1.83693e-26	10.8558
ENSG00000244617	ASPRV1	7.29534	157.078	157.078	-2.02333	151.865	1.87932e-27	1.84307e-26	10.8554
ENSG00000213005	PTTG3P	-4.82758	0.0352172	-28.3952	-1.96447	-23.7337	1.89231e-27	1.85469e-26	-10.8548
ENSG00000135124	P2RX4	8.18482	290.988	290.988	-1.66476	134.916	1.94789e-27	1.90802e-26	10.8522
ENSG00000067900	ROCK1	-0.807264	0.571465	-1.74989	6.58562	-23.7075	1.9837e-27	1.94174e-26	-10.8505
ENSG00000021574	SPAST	0.988979	1.98478	1.98478	6.33881	23.7072	1.98468e-27	1.94174e-26	10.8504
ENSG00000117600	PLPPR4	9.97316	1005.13	1005.13	-0.970013	79.7647	1.98803e-27	1.94385e-26	10.8503
ENSG00000172382	PRSS27	8.66487	405.87	405.87	-1.47696	138.579	2.00939e-27	1.96357e-26	10.8493
ENSG00000177030	DEAF1	0.841678	1.79213	1.79213	5.89497	23.6751	2.10253e-27	2.05336e-26	10.8452
ENSG00000254343		5.14579	35.4029	35.4029	-2.8716	76.899	2.16642e-27	2.11449e-26	10.8424
ENSG00000206739		2.4922	5.62636	5.62636	-3.92021	23.6563	2.17478e-27	2.12138e-26	10.8421
ENSG00000132570	PCBD2	-8.10804	0.00362441	-275.907	0.00951663	-109.693	2.18888e-27	2.13387e-26	-10.8415
ENSG00000071626	DAZAP1	-1.0672	0.477243	-2.09537	6.9768	-23.6485	2.20578e-27	2.14906e-26	-10.8408
ENSG00000147394	ZNF185	-9.33524	0.00154815	-645.934	0.74984	-41.3896	2.3641e-27	2.30194e-26	-10.8344
ENSG00000174428	GTF2IRD2B	8.24234	302.826	302.826	-1.64739	103.045	2.38814e-27	2.32397e-26	10.8335
ENSG00000188747	NOXA1	8.65697	403.653	403.653	-1.49828	87.4633	2.39574e-27	2.32997e-26	10.8332
ENSG00000118733	OLFM3	9.69797	830.577	830.577	-1.06408	83.5946	2.40047e-27	2.33319e-26	10.833
ENSG00000049769	PPP1R3F	1.23988	2.36179	2.36179	4.15514	23.5996	2.40867e-27	2.33977e-26	10.8327
ENSG00000102057	KCND1	7.99686	255.443	255.443	-1.74932	109.311	2.65857e-27	2.58065e-26	10.8237
ENSG00000176485	PLAAT3	9.90772	960.551	960.551	-0.985642	71.963	2.6598e-27	2.58065e-26	10.8236
ENSG00000166831	RBPMS2	-3.28453	0.102626	-9.7441	4.26254	-36.6404	2.68087e-27	2.59956e-26	-10.8229
ENSG00000143786	CNIH3	7.57012	190.035	190.035	-1.9099	191.206	2.78826e-27	2.70208e-26	10.8193
ENSG00000269903		3.38523	10.4485	10.4485	-3.56671	23.518	2.79116e-27	2.70329e-26	10.8192
ENSG00000272163		7.31912	159.689	159.689	-2.00881	166.614	2.81425e-27	2.72405e-26	10.8185
ENSG00000259917	HNRNPLP2	-10.4468	0.00071646	-1395.75	1.43291	-35.1222	2.8356e-27	2.7431e-26	-10.8178
ENSG00000227354	RBM26-AS1	7.04721	132.258	132.258	-2.12676	81.2698	2.88214e-27	2.78646e-26	10.8163
ENSG00000197275	RAD54B	-8.3518	0.00306096	-326.695	0.158273	-112.321	2.92114e-27	2.8225e-26	-10.8151
ENSG00000189403	HMGB1	-1.31293	0.402502	-2.48446	9.20413	-23.4824	2.97698e-27	2.87476e-26	-10.8133
ENSG00000204618	RNF39	7.05742	133.197	133.197	-2.11214	121.78	2.98907e-27	2.88473e-26	10.8129
ENSG00000008988	RPS20	-1.25783	0.418171	-2.39136	8.77954	-23.4769	3.00664e-27	2.89998e-26	-10.8124
ENSG00000175874	CREG2	9.0634	535	535	-1.32838	71.5476	3.04409e-27	2.93437e-26	10.8113
ENSG00000076344	RGS11	8.87423	469.255	469.255	-1.4138	77.7679	3.06131e-27	2.94924e-26	10.8108
ENSG00000141013	GAS8	8.52942	369.498	369.498	-1.55032	95.7167	3.14788e-27	3.03085e-26	10.8082
ENSG00000158815	FGF17	8.84917	461.175	461.175	-1.42613	84.7422	3.15397e-27	3.03493e-26	10.808
ENSG00000187391	MAGI2	2.37424	5.18463	5.18463	4.75469	23.4383	3.22509e-27	3.10154e-26	10.806
ENSG00000182836	PLCXD3	9.49175	719.948	719.948	-1.15555	72.7634	3.32019e-27	3.19112e-26	10.8033
ENSG00000067842	ATP2B3	9.52965	739.112	739.112	-1.15039	86.7511	3.38622e-27	3.25268e-26	10.8015
ENSG00000117151	CTBS	7.52732	184.48	184.48	-1.92688	99.5418	3.45559e-27	3.31555e-26	10.7996
ENSG00000164010	ERMAP	-7.46398	0.00566394	-176.556	-0.375399	-98.8825	3.45572e-27	3.31555e-26	-10.7996
ENSG00000155324	GRAMD2B	8.00905	257.612	257.612	-1.73155	80.6161	3.55762e-27	3.41042e-26	10.797
ENSG00000134709	HOOK1	8.78251	440.35	440.35	-1.42714	107.841	3.56206e-27	3.41042e-26	10.7969
ENSG00000157693	TMEM268	1.53833	2.90458	2.90458	4.05541	23.3834	3.56278e-27	3.41042e-26	10.7968
ENSG00000258986	TMEM179	8.81809	451.346	451.346	-1.42785	91.5797	3.56294e-27	3.41042e-26	10.7968
ENSG00000091640	SPAG7	-0.953067	0.516533	-1.93598	5.75549	-23.3813	3.57627e-27	3.42118e-26	-10.7965
ENSG00000257499	NA	7.55456	187.997	187.997	-1.92621	100.75	3.64588e-27	3.48574e-26	10.7947
ENSG00000164626	KCNK5	-9.70336	0.00119949	-833.685	0.99315	-39.1228	3.65839e-27	3.49565e-26	-10.7944
ENSG00000007968	E2F2	-2.89168	0.134746	-7.42136	4.10191	-23.3643	3.68859e-27	3.52246e-26	-10.7936
ENSG00000053371	AKR7A2	-0.856626	0.552242	-1.8108	5.27297	-23.3581	3.7307e-27	3.56059e-26	-10.7926
ENSG00000105784	RUNDC3B	9.90175	956.582	956.582	-0.988601	100.844	3.74015e-27	3.56753e-26	10.7924
ENSG00000131375	CAPN7	0.749514	1.68123	1.68123	5.69984	23.3545	3.75542e-27	3.58001e-26	10.792
ENSG00000057704	TMCC3	9.1216	557.024	557.024	-1.31543	84.2152	3.78639e-27	3.60743e-26	10.7912
ENSG00000084636	COL16A1	11.0114	2064.26	2064.26	-0.54749	54.8654	3.876e-27	3.69066e-26	10.7891
ENSG00000158445	KCNB1	10.204	1179.51	1179.51	-0.872385	81.1234	3.88209e-27	3.6943e-26	10.7889
ENSG00000165891	E2F7	-3.43806	0.0922657	-10.8383	4.99904	-28.3726	3.93789e-27	3.74523e-26	-10.7876
ENSG00000234664	HMGN2P5	-10.6431	0.000625346	-1599.11	1.54546	-33.9601	4.03798e-27	3.8382e-26	-10.7853
ENSG00000244692	RN7SL724P	3.20084	9.19493	9.19493	-3.63976	23.3126	4.0528e-27	3.85005e-26	10.785
ENSG00000183044	ABAT	2.20573	4.61306	4.61306	7.41513	23.3114	4.0615e-27	3.85606e-26	10.7848
ENSG00000243199		-10.7059	0.00059868	-1670.34	1.58546	-38.1141	4.13955e-27	3.92789e-26	-10.783
ENSG00000185567	AHNAK2	9.98994	1016.88	1016.88	-0.950467	69.8034	4.19683e-27	3.97994e-26	10.7818
ENSG00000116396	KCNC4	8.22595	299.404	299.404	-1.66742	70.8064	4.3134e-27	4.08811e-26	10.7793
ENSG00000260285		7.62685	197.656	197.656	-1.88257	144.001	4.33424e-27	4.10549e-26	10.7788
ENSG00000124140	SLC12A5	11.0194	2075.76	2075.76	-0.550517	73.7786	4.3801e-27	4.14653e-26	10.7778
ENSG00000116299	KIAA1324	8.6643	405.709	405.709	-1.4775	127.385	4.57521e-27	4.32873e-26	10.7738
ENSG00000205403	CFI	12.2245	4785.81	4785.81	-0.0671838	73.1476	4.61751e-27	4.36433e-26	10.773
ENSG00000224934		6.70935	104.644	104.644	-2.25936	81.4367	4.61817e-27	4.36433e-26	10.773
ENSG00000110090	CPT1A	9.22618	598.904	598.904	-1.2731	82.9583	4.64912e-27	4.39104e-26	10.7724
ENSG00000219665	ZNF433-AS1	-7.55676	0.00531114	-188.284	-0.322127	-80.4076	4.69965e-27	4.43621e-26	-10.7714
ENSG00000263327	TAPT1-AS1	7.09778	136.976	136.976	-2.09716	148.927	4.75926e-27	4.48989e-26	10.7702
ENSG00000151914	DST	1.99201	3.97791	3.97791	8.2208	23.2206	4.79377e-27	4.51984e-26	10.7695
ENSG00000157625	TAB3	0.885952	1.84798	1.84798	5.49354	23.2189	4.80887e-27	4.53147e-26	10.7693
ENSG00000140199	SLC12A6	1.89286	3.71371	3.71371	4.39198	23.2135	4.85677e-27	4.57397e-26	10.7683
ENSG00000189266	PNRC2	-1.09019	0.469699	-2.12902	7.12197	-23.2111	4.87839e-27	4.59052e-26	-10.7679
ENSG00000206913		3.00542	8.03012	8.03012	-3.71706	23.2109	4.87996e-27	4.59052e-26	10.7679
ENSG00000232352	SEMA3B-AS1	5.81038	56.1176	56.1176	-2.6069	101.794	4.97579e-27	4.67798e-26	10.7661
ENSG00000254427	LINC02696	5.81097	56.1407	56.1407	-2.6118	71.8421	4.98797e-27	4.68674e-26	10.7659
ENSG00000005810	MYCBP2	1.63589	3.10778	3.10778	7.01725	23.1853	5.11373e-27	4.80216e-26	10.7636
ENSG00000103044	HAS3	8.58893	385.057	385.057	-1.51554	88.2511	5.14324e-27	4.8271e-26	10.7631
ENSG00000186010	NDUFA13	7.61367	195.859	195.859	-1.91049	82.5091	5.14704e-27	4.82789e-26	10.763
ENSG00000178171	AMER3	9.43663	692.96	692.96	-1.18593	74.1327	5.17082e-27	4.84742e-26	10.7626
ENSG00000038532	CLEC16A	1.12308	2.17812	2.17812	5.65747	23.1738	5.22312e-27	4.89365e-26	10.7616
ENSG00000175497	DPP10	10.4019	1352.92	1352.92	-0.787657	88.8154	5.34175e-27	5.00193e-26	10.7596
ENSG00000156711	MAPK13	7.53769	185.811	185.811	-1.92207	92.2845	5.41893e-27	5.06854e-26	10.7583
ENSG00000178301	AQP11	7.89374	237.822	237.822	-1.78054	116.203	5.41907e-27	5.06854e-26	10.7582
ENSG00000179292	TMEM151A	9.08477	542.985	542.985	-1.31809	83.262	5.47032e-27	5.11355e-26	10.7574
ENSG00000197815		6.17843	72.4258	72.4258	-2.46826	89.3761	5.63815e-27	5.26742e-26	10.7546
ENSG00000224747	MTCYBP21	5.74271	53.5461	53.5461	-2.63697	78.4685	5.93957e-27	5.54586e-26	10.7498
ENSG00000163393	SLC22A15	8.0881	272.12	272.12	-1.70728	117.703	5.99295e-27	5.59251e-26	10.749
ENSG00000164796	CSMD3	9.81773	902.466	902.466	-1.01227	81.9139	6.02027e-27	5.61481e-26	10.7485
ENSG00000115145	STAM2	1.01897	2.02647	2.02647	5.31906	23.0952	6.03245e-27	5.62296e-26	10.7484
ENSG00000204264	PSMB8	6.4914	89.9718	89.9718	-2.33314	75.1572	6.06718e-27	5.65211e-26	10.7478
ENSG00000183621	ZNF438	7.75587	216.147	216.147	-1.84571	116.409	6.08997e-27	5.67011e-26	10.7475
ENSG00000234450		3.80425	13.9699	13.9699	-3.40085	23.0834	6.16548e-27	5.73716e-26	10.7463
ENSG00000106665	CLIP2	1.2883	2.4424	2.4424	7.20981	23.0768	6.24027e-27	5.80345e-26	10.7452
ENSG00000204103	MAFB	8.75544	432.166	432.166	-1.43708	58.7069	6.32258e-27	5.87666e-26	10.744
ENSG00000152763	WDR78	8.21216	296.556	296.556	-1.63996	91.4454	6.74029e-27	6.25794e-26	10.7381
ENSG00000146677		-10.9181	0.000516796	-1935	1.7187	-34.3164	6.74044e-27	6.25794e-26	-10.7381
ENSG00000082898	XPO1	-0.958818	0.514478	-1.94372	8.45237	-23.034	6.75094e-27	6.26413e-26	-10.738
ENSG00000119969	HELLS	-3.02403	0.122935	-8.13436	5.91298	-40.5215	6.84174e-27	6.3448e-26	-10.7367
ENSG00000219626	FAM228B	8.52508	368.388	368.388	-1.53364	135.827	6.94068e-27	6.4329e-26	10.7354
ENSG00000172586	CHCHD1	-0.972349	0.509675	-1.96203	4.93343	-23.0122	7.0276e-27	6.50978e-26	-10.7343
ENSG00000227855	DPY19L2P3	7.09439	136.655	136.655	-2.08961	128.879	7.33343e-27	6.78923e-26	10.7303
ENSG00000047410	TPR	-0.682706	0.622996	-1.60515	8.20061	-22.9866	7.36751e-27	6.81692e-26	-10.7299
ENSG00000227615		-10.8377	0.000546426	-1830.07	1.66855	-34.353	7.43991e-27	6.88003e-26	-10.729
ENSG00000116983	HPCAL4	10.2793	1242.77	1242.77	-0.846902	86.9452	7.44423e-27	6.88013e-26	10.7289
ENSG00000145934	TENM2	2.26598	4.8098	4.8098	5.72302	22.9764	7.50796e-27	6.93512e-26	10.7282
ENSG00000184076	UQCR10	-0.950528	0.517443	-1.93258	5.74181	-22.9678	7.62808e-27	7.0421e-26	-10.7267
ENSG00000113649	TCERG1	-0.654178	0.635438	-1.57372	7.66469	-22.9671	7.63757e-27	7.04689e-26	-10.7266
ENSG00000173926	2019-03-03	9.41625	683.242	683.242	-1.19911	80.343	7.6782e-27	7.08038e-26	10.7261
ENSG00000197410	DCHS2	9.80718	895.889	895.889	-1.04173	73.4095	7.93933e-27	7.31706e-26	10.723
ENSG00000130813	SHFL	8.7425	428.307	428.307	-1.45285	84.5903	7.95318e-27	7.3257e-26	10.7228
ENSG00000123104	ITPR2	10.2236	1195.65	1195.65	-0.858454	65.5565	8.00059e-27	7.36522e-26	10.7223
ENSG00000213866	YBX1P10	-10.9539	0.000504149	-1983.54	1.74086	-34.2183	8.12383e-27	7.47447e-26	-10.7209
ENSG00000184922	FMNL1	8.06959	268.651	268.651	-1.72461	81.5703	8.18482e-27	7.52635e-26	10.7202
ENSG00000236801	RPL24P8	-10.2607	0.00081514	-1226.78	1.31388	-34.8164	8.33533e-27	7.66045e-26	-10.7185
ENSG00000184809	B3GALT5-AS1	7.10821	137.97	137.97	-2.08968	119.84	8.35597e-27	7.67511e-26	10.7183
ENSG00000245526	LINC00461	4.25706	19.1206	19.1206	5.61015	22.9159	8.39498e-27	7.70662e-26	10.7178
ENSG00000204420	MPIG6B	6.69935	103.921	103.921	-2.27209	93.5167	8.76746e-27	8.04404e-26	10.7138
ENSG00000095713	CRTAC1	9.84676	920.812	920.812	-1.00418	54.8811	8.82618e-27	8.09339e-26	10.7132
ENSG00000139546	TARBP2	-0.917667	0.529364	-1.88906	5.60575	-22.878	9.00413e-27	8.25194e-26	-10.7113
ENSG00000174482	LINGO2	8.40702	339.441	339.441	-1.5734	110.191	9.21872e-27	8.44387e-26	10.7092
ENSG00000178878	APOLD1	-9.64209	0.00125153	-799.022	0.930529	-37.2907	9.25704e-27	8.47423e-26	-10.7088
ENSG00000165379	LRFN5	10.0698	1074.76	1074.76	-0.922884	94.4509	9.36951e-27	8.57239e-26	10.7077
ENSG00000005022	SLC25A5	-1.24291	0.422521	-2.36675	7.17369	-22.856	9.37912e-27	8.57639e-26	-10.7076
ENSG00000177108	ZDHHC22	3.77127	13.6542	13.6542	3.71385	22.8413	9.63916e-27	8.80925e-26	10.705
ENSG00000164197	RNF180	8.82771	454.364	454.364	-1.42139	105.644	9.72624e-27	8.88388e-26	10.7042
ENSG00000239377		3.88174	14.7408	14.7408	-3.37021	22.8295	9.85152e-27	8.99329e-26	10.703
ENSG00000132932	ATP8A2	11.3449	2601.07	2601.07	-0.407511	69.03	1.00756e-26	9.19275e-26	10.7009
ENSG00000185250	PPIL6	8.30447	316.151	316.151	-1.60764	90.6685	1.01294e-26	9.23668e-26	10.7004
ENSG00000116544	DLGAP3	9.52332	735.875	735.875	-1.1451	77.7364	1.01377e-26	9.23905e-26	10.7004
ENSG00000245498		7.24965	152.181	152.181	-2.05023	97.819	1.02069e-26	9.29698e-26	10.6997
ENSG00000182901	RGS7	8.91444	482.52	482.52	-1.37456	95.6985	1.04747e-26	9.53556e-26	10.6973
ENSG00000141429	GALNT1	-0.885956	0.541129	-1.84799	6.99569	-22.7914	1.05733e-26	9.61995e-26	-10.6965
ENSG00000188512		-4.67699	0.0390919	-25.5808	-2.05543	-22.7871	1.06593e-26	9.69287e-26	-10.6957
ENSG00000163624	CDS1	9.03402	524.217	524.217	-1.32199	71.0282	1.07467e-26	9.76692e-26	10.695
ENSG00000134215	VAV3	9.13291	561.409	561.409	-1.29572	90.8744	1.09986e-26	9.99026e-26	10.6928
ENSG00000238000		-4.71593	0.0380508	-26.2806	-2.0319	-22.7594	1.12225e-26	1.0188e-25	-10.6909
ENSG00000113578	FGF1	9.49062	719.384	719.384	-1.1773	108.929	1.13135e-26	1.02649e-25	10.6902
ENSG00000211575	MIR760	2.69369	6.46967	6.46967	-3.84038	22.7471	1.14809e-26	1.0411e-25	10.6888
ENSG00000178464	RPL10P16	-10.239	0.000827453	-1208.53	1.30739	-35.2416	1.15514e-26	1.04692e-25	-10.6883
ENSG00000204314	PRRT1	8.70643	417.73	417.73	-1.46052	100.158	1.1629e-26	1.05336e-25	10.6876
ENSG00000162415	ZSWIM5	1.7797	3.43354	3.43354	4.59961	22.7382	1.16738e-26	1.05684e-25	10.6873
ENSG00000116288	PARK7	-0.866255	0.548569	-1.82292	7.31575	-22.7234	1.19999e-26	1.08576e-25	-10.6847
ENSG00000243547	HNRNPKP4	-10.6557	0.000619894	-1613.18	1.56293	-34.2512	1.20399e-26	1.08878e-25	-10.6844
ENSG00000132471	WBP2	1.20652	2.3078	2.3078	6.22325	22.7097	1.23093e-26	1.11253e-25	10.6824
ENSG00000107872	FBXL15	1.01213	2.01689	2.01689	3.39654	22.7072	1.23665e-26	1.11708e-25	10.6819
ENSG00000013364	MVP	8.5439	373.225	373.225	-1.51242	117.314	1.25617e-26	1.13409e-25	10.6805
ENSG00000011422	PLAUR	-8.31074	0.00314933	-317.528	0.142143	-48.3698	1.26627e-26	1.14257e-25	-10.6797
ENSG00000104313	EYA1	-9.18209	0.00172153	-580.879	0.669016	-32.4966	1.30595e-26	1.17773e-25	-10.6769
ENSG00000184343	SRPK3	7.65351	201.343	201.343	-1.88652	96.7837	1.31152e-26	1.1821e-25	10.6765
ENSG00000116819	TFAP2E	7.52967	184.78	184.78	-1.92947	115.754	1.32321e-26	1.19198e-25	10.6757
ENSG00000009954	BAZ1B	-0.927531	0.525757	-1.90202	8.04275	-22.6552	1.36257e-26	1.22676e-25	-10.6729
ENSG00000224861	YBX1P1	-11.1795	0.000431146	-2319.4	1.87272	-32.5972	1.37239e-26	1.23492e-25	-10.6723
ENSG00000215218	UBE2QL1	11.3231	2562.13	2562.13	-0.420119	78.1359	1.37568e-26	1.23721e-25	10.672
ENSG00000243660	ZNF487	7.659	202.11	202.11	-1.87304	99.0859	1.43552e-26	1.29031e-25	10.6681
ENSG00000159784	FAM131B	1.5708	2.9707	2.9707	6.39013	22.6224	1.44877e-26	1.30151e-25	10.6672
ENSG00000213390	ARHGAP19	-1.88546	0.270658	-3.6947	5.37789	-47.0157	1.4568e-26	1.30801e-25	-10.6667
ENSG00000079102	RUNX1T1	3.44014	10.8539	10.8539	5.61325	22.6127	1.47528e-26	1.32387e-25	10.6655
ENSG00000100206	DMC1	-7.17345	0.00692751	-144.352	-0.546915	-133.598	1.49087e-26	1.33713e-25	-10.6646
ENSG00000185052	SLC24A3	9.46325	705.868	705.868	-1.16156	65.8469	1.49271e-26	1.33805e-25	10.6645
ENSG00000151746	BICD1	1.67182	3.18616	3.18616	5.53382	22.6031	1.50191e-26	1.34555e-25	10.6639
ENSG00000161800	RACGAP1	-1.48973	0.356079	-2.80837	6.46088	-22.602	1.50495e-26	1.34754e-25	-10.6637
ENSG00000198353	HOXC4	9.42804	688.849	688.849	-1.19915	85.7081	1.52457e-26	1.36436e-25	10.6625
ENSG00000083067	TRPM3	9.74634	858.897	858.897	-1.03828	71.8571	1.54181e-26	1.37904e-25	10.6614
ENSG00000117262	GPR89A	-7.58498	0.00520827	-192.002	-0.299341	-108.926	1.54973e-26	1.38536e-25	-10.661
ENSG00000182405	PGBD4	7.25275	152.509	152.509	-2.03571	177.116	1.55785e-26	1.39186e-25	10.6605
ENSG00000185633	NDUFA4L2	8.41752	341.92	341.92	-1.5836	100.875	1.56544e-26	1.39788e-25	10.66
ENSG00000171608	PIK3CD	8.90074	477.959	477.959	-1.39541	62.1234	1.57497e-26	1.40562e-25	10.6595
ENSG00000116560	SFPQ	-0.983127	0.505882	-1.97674	9.85158	-22.5753	1.58224e-26	1.41134e-25	-10.659
ENSG00000169976	SF3B5	-0.928958	0.525238	-1.9039	5.74076	-22.5723	1.59105e-26	1.41843e-25	-10.6585
ENSG00000128266	GNAZ	1.65724	3.15413	3.15413	5.52131	22.5625	1.62068e-26	1.44406e-25	10.6568
ENSG00000259098		4.76377	27.1667	27.1667	-3.02178	66.2573	1.64523e-26	1.46513e-25	10.6554
ENSG00000218227		-11.0092	0.000485191	-2061.04	1.77273	-34.5057	1.64827e-26	1.46704e-25	-10.6552
ENSG00000150394	CDH8	10.4628	1411.27	1411.27	-0.763029	78.3744	1.65412e-26	1.47145e-25	10.6549
ENSG00000162624	LHX8	-8.51056	0.00274199	-364.698	0.266152	-22.55	1.65883e-26	1.47483e-25	-10.6546
ENSG00000099822	HCN2	9.39888	675.065	675.065	-1.19514	79.3177	1.67495e-26	1.48836e-25	10.6537
ENSG00000146950	SHROOM2	1.76782	3.40539	3.40539	5.50217	22.538	1.69662e-26	1.5068e-25	10.6525
ENSG00000240376		-10.6182	0.000636201	-1571.83	1.54195	-35.5538	1.71123e-26	1.51895e-25	-10.6517
ENSG00000260412		8.32213	320.044	320.044	-1.61212	90.7648	1.71702e-26	1.52326e-25	10.6514
ENSG00000225472		7.1923	146.25	146.25	-2.06314	94.9152	1.71866e-26	1.52389e-25	10.6513
ENSG00000125869	LAMP5	11.5971	3098	3098	-0.345443	61.9257	1.74517e-26	1.54656e-25	10.6499
ENSG00000223546	LINC00630	7.26381	153.683	153.683	-2.03136	206.876	1.75818e-26	1.55725e-25	10.6492
ENSG00000136928	GABBR2	11.6606	3237.29	3237.29	-0.297518	65.1992	1.77331e-26	1.5698e-25	10.6484
ENSG00000078902	TOLLIP	0.931081	1.9067	1.9067	5.6273	22.5119	1.78171e-26	1.57638e-25	10.648
ENSG00000157782	CABP1	7.70082	208.054	208.054	-1.87598	68.6385	1.79031e-26	1.58314e-25	10.6475
ENSG00000215883	CYB5RL	-7.78708	0.00452747	-220.874	-0.182336	-84.6184	1.8134e-26	1.60268e-25	-10.6463
ENSG00000148308	GTF3C5	-0.647248	0.638497	-1.56618	6.67624	-22.497	1.83246e-26	1.61866e-25	-10.6454
ENSG00000126733	DACH2	9.32295	640.452	640.452	-1.22489	88.9655	1.91985e-26	1.69494e-25	10.641
ENSG00000151502	VPS26B	0.935624	1.91272	1.91272	6.4257	22.4656	1.9436e-26	1.71497e-25	10.6399
ENSG00000048471	SNX29	1.25369	2.38451	2.38451	5.19338	22.4494	2.00406e-26	1.76738e-25	10.637
ENSG00000272373	NA	6.46381	88.2674	88.2674	-2.34523	143.097	2.0148e-26	1.77588e-25	10.6365
ENSG00000100095	SEZ6L	11.8063	3581.42	3581.42	-0.266026	50.1708	2.05189e-26	1.80761e-25	10.6348
ENSG00000068831	RASGRP2	9.77229	874.486	874.486	-1.0412	63.6592	2.05856e-26	1.81251e-25	10.6345
ENSG00000128482	RNF112	8.4701	354.612	354.612	-1.56546	87.3623	2.06828e-26	1.82009e-25	10.6341
ENSG00000128951	DUT	-1.23283	0.425482	-2.35028	6.0226	-22.4301	2.07806e-26	1.82771e-25	-10.6337
ENSG00000175643	RMI2	-3.92849	0.0656758	-15.2263	3.98062	-34.2944	2.09855e-26	1.84377e-25	-10.6327
ENSG00000073792	IGF2BP2	-1.07239	0.475531	-2.10291	7.29368	-22.4249	2.09858e-26	1.84377e-25	-10.6327
ENSG00000166788	SAAL1	-1.73115	0.301212	-3.31992	5.09773	-40.5648	2.10961e-26	1.85248e-25	-10.6322
ENSG00000204267	TAP2	8.13256	280.637	280.637	-1.68167	93.0967	2.14593e-26	1.88336e-25	10.6307
ENSG00000077157	PPP1R12B	1.76062	3.38845	3.38845	5.48818	22.4127	2.14739e-26	1.88363e-25	10.6306
ENSG00000079134	THOC1	-0.894693	0.537862	-1.85921	5.97123	-22.4114	2.15246e-26	1.88706e-25	-10.6304
ENSG00000185477	GPRIN3	10.594	1545.7	1545.7	-0.723304	64.6624	2.15443e-26	1.88778e-25	10.6303
ENSG00000006432	MAP3K9	2.18563	4.54925	4.54925	5.40331	22.4055	2.17665e-26	1.90622e-25	10.6293
ENSG00000175229	GAL3ST3	1.45856	2.74834	2.74834	3.64212	22.3945	2.2223e-26	1.94516e-25	10.6274
ENSG00000234779	BNC2-AS1	-4.06183	0.0598778	-16.7007	-2.42708	-22.387	2.25363e-26	1.97154e-25	-10.6261
ENSG00000173452	TMEM196	9.48496	716.57	716.57	-1.15254	95.0073	2.25736e-26	1.97374e-25	10.6259
ENSG00000264756	NA	3.27786	9.69918	9.69918	-3.60924	22.3815	2.27721e-26	1.99003e-25	10.6251
ENSG00000128692	EIF2S2P4	-9.41636	0.0014635	-683.293	0.804141	-40.105	2.28939e-26	1.99961e-25	-10.6246
ENSG00000135451	TROAP	-3.50714	0.0879523	-11.3698	4.97856	-27.8214	2.30589e-26	2.01295e-25	-10.624
ENSG00000180881	CAPS2	7.79139	221.535	221.535	-1.82759	96.309	2.339e-26	2.04077e-25	10.6226
ENSG00000224189	HAGLR	9.86801	934.477	934.477	-0.999184	80.9675	2.36551e-26	2.0628e-25	10.6216
ENSG00000177103	DSCAML1	9.4668	707.602	707.602	-1.1486	84.7193	2.37798e-26	2.07257e-25	10.6211
ENSG00000170579	DLGAP1	9.94006	982.329	982.329	-0.970488	81.6721	2.38243e-26	2.07534e-25	10.6209
ENSG00000139218	SCAF11	-0.843893	0.557138	-1.79489	6.89595	-22.3545	2.39614e-26	2.08617e-25	-10.6204
ENSG00000138028	CGREF1	8.49871	361.714	361.714	-1.54617	89.9787	2.40002e-26	2.08844e-25	10.6202
ENSG00000204175	GPRIN2	8.11013	276.308	276.308	-1.71822	61.0757	2.40468e-26	2.09138e-25	10.62
ENSG00000185345	PRKN	7.46429	176.593	176.593	-1.95148	109.461	2.43875e-26	2.11989e-25	10.6187
ENSG00000270441		7.15674	142.69	142.69	-2.08796	95.4808	2.44273e-26	2.12222e-25	10.6186
ENSG00000140650	PMM2	-8.21827	0.00335779	-297.815	0.0845134	-79.7563	2.49261e-26	2.16441e-25	-10.6167
ENSG00000186862	PDZD7	9.76962	872.871	872.871	-1.05406	68.0156	2.53042e-26	2.19607e-25	10.6153
ENSG00000152642	GPD1L	1.89642	3.72289	3.72289	3.76641	22.3134	2.58989e-26	2.24649e-25	10.6131
ENSG00000232472	EEF1B2P3	-10.7423	0.000583779	-1712.98	1.60758	-32.5418	2.63306e-26	2.28273e-25	-10.6116
ENSG00000254332		-9.30055	0.00158583	-630.584	0.74279	-38.0171	2.69579e-26	2.33588e-25	-10.6094
ENSG00000106852	LHX6	-7.88957	0.004217	-237.135	-0.110624	-22.2874	2.72047e-26	2.35601e-25	-10.6085
ENSG00000140280	LYSMD2	6.67295	102.037	102.037	-2.2656	127.54	2.74676e-26	2.37752e-25	10.6076
ENSG00000235703	LINC00894	8.08058	270.705	270.705	-1.7066	137.663	2.74866e-26	2.37791e-25	10.6075
ENSG00000262580		7.97881	252.267	252.267	-1.74593	121.626	2.76355e-26	2.38953e-25	10.607
ENSG00000224531	SMIM13	1.70814	3.26739	3.26739	5.6964	22.2733	2.79393e-26	2.41452e-25	10.606
ENSG00000181524	RPL24P4	-10.674	0.000612067	-1633.81	1.56546	-34.2176	2.83599e-26	2.44958e-25	-10.6046
ENSG00000171094	ALK	9.69953	831.473	831.473	-1.07261	72.2358	2.89459e-26	2.49887e-25	10.6027
ENSG00000071564	TCF3	-1.09641	0.46768	-2.13822	8.35453	-22.2522	2.90789e-26	2.50903e-25	-10.6023
ENSG00000198133	TMEM229B	10.013	1033.27	1033.27	-0.951851	75.3507	2.93669e-26	2.53255e-25	10.6014
ENSG00000235652		7.67609	204.519	204.519	-1.87599	101.537	3.03369e-26	2.61482e-25	10.5983
ENSG00000155897	ADCY8	10.0476	1058.33	1058.33	-0.917377	67.931	3.04533e-26	2.62347e-25	10.598
ENSG00000149243	KLHL35	9.48548	716.824	716.824	-1.16233	62.5992	3.21749e-26	2.77033e-25	10.5928
ENSG00000158296	SLC13A3	8.17223	288.46	288.46	-1.66756	104.559	3.23216e-26	2.78149e-25	10.5924
ENSG00000148926	ADM	-9.68981	0.00121081	-825.892	0.964135	-31.4693	3.33639e-26	2.86968e-25	-10.5894
ENSG00000237149	ZNF503-AS2	8.33746	323.463	323.463	-1.61566	82.9265	3.34268e-26	2.87358e-25	10.5892
ENSG00000055609	KMT2C	1.32772	2.51005	2.51005	7.13221	22.1652	3.4298e-26	2.94693e-25	10.5868
ENSG00000131469	RPL27	-1.09671	0.467581	-2.13867	8.30777	-22.1623	3.44887e-26	2.96176e-25	-10.5863
ENSG00000228205		-9.72638	0.00118051	-847.092	0.997839	-35.9779	3.4897e-26	2.99525e-25	-10.5852
ENSG00000109991	P2RX3	9.14534	566.269	566.269	-1.30299	63.5309	3.56144e-26	3.05522e-25	10.5833
ENSG00000125618	PAX8	-9.57638	0.00130985	-763.447	0.904615	-30.2238	3.5908e-26	3.0788e-25	-10.5825
ENSG00000112379	ARFGEF3	10.8079	1792.7	1792.7	-0.616973	85.8594	3.62445e-26	3.10602e-25	10.5817
ENSG00000236438	FAM157A	6.28641	78.0547	78.0547	-2.4209	103.044	3.63739e-26	3.11548e-25	10.5813
ENSG00000101457	DNTTIP1	-0.811415	0.569823	-1.75493	4.95093	-22.1292	3.6736e-26	3.14484e-25	-10.5804
ENSG00000196104	SPOCK3	10.4197	1369.73	1369.73	-0.774756	80.917	3.68268e-26	3.15097e-25	10.5802
ENSG00000188659	SAXO2	7.49069	179.855	179.855	-1.94373	139.33	3.7152e-26	3.17714e-25	10.5794
ENSG00000165511	C10orf25	7.13379	140.438	140.438	-2.07625	90.9871	3.73615e-26	3.19339e-25	10.5788
ENSG00000272501		7.81939	225.877	225.877	-1.82669	73.2198	3.80701e-26	3.25225e-25	10.5771
ENSG00000134245	WNT2B	9.83125	910.964	910.964	-0.993855	50.4349	3.87365e-26	3.30746e-25	10.5754
ENSG00000156395	SORCS3	10.2774	1241.14	1241.14	-0.849244	66.9084	3.93161e-26	3.35519e-25	10.574
ENSG00000132702	HAPLN2	8.39744	337.196	337.196	-1.59678	80.3928	3.97344e-26	3.38912e-25	10.5731
ENSG00000175334	BANF1	-1.05819	0.480234	-2.08232	6.60828	-22.084	4.00375e-26	3.4132e-25	-10.5723
ENSG00000119397	CNTRL	-1.1758	0.44264	-2.25917	5.63992	-22.0783	4.04757e-26	3.44875e-25	-10.5713
ENSG00000155256	ZFYVE27	1.16369	2.2403	2.2403	5.47892	22.0766	4.06055e-26	3.45802e-25	10.571
ENSG00000264534	MIR378B	2.18398	4.54404	4.54404	-4.04218	22.0584	4.20447e-26	3.57872e-25	10.5678
ENSG00000189057	FAM111B	-3.57392	0.0839736	-11.9085	4.07964	-22.0441	4.32013e-26	3.67526e-25	-10.5652
ENSG00000148297	MED22	-0.862745	0.549905	-1.8185	6.29393	-22.0417	4.34037e-26	3.68917e-25	-10.5648
ENSG00000258824		4.87002	29.243	29.243	-2.98657	81.5854	4.34099e-26	3.68917e-25	10.5648
ENSG00000223820	CFL1P1	6.32033	79.9116	79.9116	-2.41031	81.4772	4.37229e-26	3.71384e-25	10.5641
ENSG00000100346	CACNA1I	9.04945	529.855	529.855	-1.31615	65.3322	4.4447e-26	3.77339e-25	10.5625
ENSG00000104967	NOVA2	2.02514	4.07032	4.07032	6.14265	22.0213	4.51321e-26	3.82956e-25	10.5611
ENSG00000164109	MAD2L1	-3.33271	0.0992553	-10.075	5.80485	-37.2201	4.54623e-26	3.85558e-25	-10.5604
ENSG00000261168		7.18045	145.054	145.054	-2.06926	139.633	4.76217e-26	4.03662e-25	10.5561
ENSG00000132300	PTCD3	-0.709006	0.611741	-1.63468	6.87742	-21.9873	4.81657e-26	4.08062e-25	-10.555
ENSG00000250899		-8.62924	0.00252545	-395.968	0.323969	-73.8678	4.86013e-26	4.11539e-25	-10.5542
ENSG00000164600	NEUROD6	8.89822	477.125	477.125	-1.39921	71.6957	4.88345e-26	4.13301e-25	10.5537
ENSG00000149654	CDH22	7.46505	176.687	176.687	-1.95969	64.0402	4.8874e-26	4.13421e-25	10.5536
ENSG00000136826	KLF4	8.84668	460.38	460.38	-1.40667	46.4225	4.8906e-26	4.13478e-25	10.5536
ENSG00000182218	HHIPL1	8.13058	280.251	280.251	-1.68619	94.0551	4.95761e-26	4.18927e-25	10.5523
ENSG00000222267	RNU6-892P	2.47505	5.55988	5.55988	-3.92697	21.9674	5.00306e-26	4.22549e-25	10.5514
ENSG00000259218	LINC00928	7.56896	189.882	189.882	-1.92982	84.4919	5.03362e-26	4.24911e-25	10.5509
ENSG00000171587	DSCAM	9.35747	655.961	655.961	-1.20012	76.3611	5.06707e-26	4.27514e-25	10.5502
ENSG00000171246	NPTX1	8.54575	373.703	373.703	-1.51378	80.0131	5.22276e-26	4.40423e-25	10.5474
ENSG00000077522	ACTN2	8.16793	287.601	287.601	-1.67147	64.498	5.27797e-26	4.44849e-25	10.5464
ENSG00000172995	ARPP21	9.07235	538.33	538.33	-1.32415	75.0085	5.29756e-26	4.46271e-25	10.5461
ENSG00000234500		6.0071	64.3159	64.3159	-2.5355	124.372	5.32923e-26	4.48708e-25	10.5455
ENSG00000130822	PNCK	9.47471	711.496	711.496	-1.15953	90.0413	5.38893e-26	4.53501e-25	10.5444
ENSG00000162670	BRINP3	9.24701	607.615	607.615	-1.25643	78	5.61545e-26	4.72154e-25	10.5406
ENSG00000177453	NIM1K	7.76989	218.258	218.258	-1.82518	104.692	5.61635e-26	4.72154e-25	10.5406
ENSG00000205464	ATP6AP1L	8.44339	348.108	348.108	-1.56583	100.041	5.62131e-26	4.72328e-25	10.5405
ENSG00000115657	ABCB6	7.49418	180.29	180.29	-1.94046	99.3686	5.87173e-26	4.93117e-25	10.5364
ENSG00000174373	RALGAPA1	1.73499	3.32877	3.32877	5.50707	21.8798	5.91843e-26	4.96784e-25	10.5356
ENSG00000174672	BRSK2	1.84055	3.58145	3.58145	6.14398	21.8779	5.94037e-26	4.9837e-25	10.5353
ENSG00000087253	LPCAT2	-8.38239	0.00299675	-333.695	0.178016	-66.2	5.94607e-26	4.98593e-25	-10.5352
ENSG00000135870	RC3H1	0.842726	1.79344	1.79344	5.45575	21.8747	5.97768e-26	5.00987e-25	10.5347
ENSG00000105767	CADM4	1.24917	2.37704	2.37704	7.2594	21.871	6.02025e-26	5.04296e-25	10.534
ENSG00000178700	DHFR2	1.52025	2.86841	2.86841	3.37756	21.8638	6.10359e-26	5.11016e-25	10.5327
ENSG00000204839	MROH6	7.83932	229.018	229.018	-1.81628	79.5045	6.53876e-26	5.4717e-25	10.5263
ENSG00000237931	CLIC4P3	-4.74213	0.0373659	-26.7624	-2.01622	-21.8211	6.62611e-26	5.54196e-25	-10.525
ENSG00000079432	CIC	0.957419	1.94183	1.94183	7.59631	21.8198	6.64271e-26	5.553e-25	10.5248
ENSG00000232593	KANTR	6.78058	109.941	109.941	-2.2205	111.38	6.70854e-26	5.60518e-25	10.5238
ENSG00000196421	C20orf204	8.34523	325.211	325.211	-1.60006	83.2158	6.79266e-26	5.67257e-25	10.5227
ENSG00000100749	VRK1	-2.93098	0.131126	-7.62626	5.05783	-33.8065	7.22421e-26	6.02988e-25	-10.5169
ENSG00000229481	NA	7.12056	139.156	139.156	-2.09323	87.994	7.24291e-26	6.0424e-25	10.5166
ENSG00000170871	KIAA0232	0.79518	1.73529	1.73529	7.14211	21.7707	7.30312e-26	6.08953e-25	10.5158
ENSG00000252481	SCARNA13	3.12516	8.72502	8.72502	-3.66974	21.7698	7.31563e-26	6.09685e-25	10.5157
ENSG00000128652	HOXD3	10.7896	1770.07	1770.07	-0.642269	80.4942	7.33428e-26	6.10929e-25	10.5154
ENSG00000176102	CSTF3	-0.728519	0.603523	-1.65694	5.86916	-21.7655	7.37665e-26	6.14145e-25	-10.5149
ENSG00000013297	CLDN11	10.1671	1149.78	1149.78	-0.875778	50.399	7.40375e-26	6.15968e-25	10.5145
ENSG00000186026	ZNF284	7.46851	177.111	177.111	-1.95119	213.474	7.40606e-26	6.15968e-25	10.5145
ENSG00000132334	PTPRE	9.6665	812.656	812.656	-1.093	62.7346	7.41402e-26	6.16316e-25	10.5144
ENSG00000165238	WNK2	2.41536	5.33452	5.33452	6.44203	21.7624	7.42154e-26	6.16628e-25	10.5143
ENSG00000083457	ITGAE	-1.11341	0.4622	-2.16357	4.45694	-21.7545	7.53429e-26	6.25679e-25	-10.5129
ENSG00000131398	KCNC3	9.51858	733.462	733.462	-1.15439	65.0202	7.53972e-26	6.25812e-25	10.5128
ENSG00000106327	TFR2	7.93505	244.73	244.73	-1.77044	88.3594	7.71537e-26	6.40066e-25	10.5107
ENSG00000002587	HS3ST1	9.11231	553.452	553.452	-1.28957	71.0067	7.77101e-26	6.44356e-25	10.51
ENSG00000155849	ELMO1	2.82859	7.10378	7.10378	4.60694	21.7331	7.85331e-26	6.5085e-25	10.509
ENSG00000234518	PTGES3P1	-9.8017	0.00112046	-892.492	1.04087	-34.9581	7.99977e-26	6.62653e-25	-10.5072
ENSG00000227999	MTND5P1	5.97112	62.7316	62.7316	-2.54881	89.4934	8.04824e-26	6.66331e-25	10.5067
ENSG00000136367	ZFHX2	2.29816	4.91829	4.91829	4.85283	21.7117	8.18414e-26	6.7724e-25	10.5051
ENSG00000160447	PKN3	-2.77198	0.146403	-6.83045	4.40484	-33.6309	8.18938e-26	6.77331e-25	-10.505
ENSG00000138639	ARHGAP24	8.29792	314.72	314.72	-1.61718	96.521	8.35645e-26	6.908e-25	10.5031
ENSG00000175785	PRIMA1	9.65699	807.319	807.319	-1.066	82.8831	8.39215e-26	6.93401e-25	10.5027
ENSG00000165929	TC2N	9.09852	548.186	548.186	-1.31407	64.2288	8.48417e-26	7.0065e-25	10.5017
ENSG00000163083	INHBB	9.10881	552.109	552.109	-1.32337	67.8097	8.49426e-26	7.0113e-25	10.5016
ENSG00000151023	ENKUR	8.09758	273.913	273.913	-1.70044	83.385	8.55803e-26	7.06038e-25	10.5009
ENSG00000261609	GAN	1.40843	2.65448	2.65448	4.60773	21.6853	8.61381e-26	7.10281e-25	10.5003
ENSG00000076321	KLHL20	0.868104	1.82526	1.82526	5.02828	21.6842	8.63133e-26	7.11368e-25	10.5001
ENSG00000169499	PLEKHA2	9.19711	586.956	586.956	-1.25659	97.3397	8.67344e-26	7.14478e-25	10.4996
ENSG00000138769	CDKL2	8.51551	365.951	365.951	-1.53481	98.7118	8.77628e-26	7.22586e-25	10.4985
ENSG00000140931	CMTM3	-1.56026	0.339089	-2.94908	5.90305	-21.6633	8.98933e-26	7.39755e-25	-10.4962
ENSG00000180479	ZNF571	8.09515	273.453	273.453	-1.70436	198.906	9.11541e-26	7.49754e-25	10.4949
ENSG00000100353	EIF3D	-1.02412	0.49171	-2.03372	7.22173	-21.6504	9.21652e-26	7.57689e-25	-10.4939
ENSG00000239494	RN7SL333P	-3.74776	0.0744407	-13.4335	-2.61675	-21.6369	9.46163e-26	7.7745e-25	-10.4914
ENSG00000125510	OPRL1	8.87721	470.227	470.227	-1.39558	99.7319	9.52262e-26	7.82068e-25	10.4908
ENSG00000198805	PNP	-1.72622	0.302243	-3.3086	3.68783	-21.6278	9.6296e-26	7.90458e-25	-10.4897
ENSG00000267651		6.64101	99.8032	99.8032	-2.27015	97.1048	9.64199e-26	7.91078e-25	10.4896
ENSG00000051523	CYBA	-8.7772	0.00227929	-438.732	0.40079	-53.7551	9.65679e-26	7.91895e-25	-10.4895
ENSG00000235300		9.45294	700.84	700.84	-1.1667	75.6483	9.70923e-26	7.95797e-25	10.489
ENSG00000118307	CASC1	6.80149	111.546	111.546	-2.20871	82.7711	9.77261e-26	8.0042e-25	10.4883
[truncated: 14,370 more rows]

## Sheet: upregulated_genes
Functional annotation analysis for upregulated genes across differentiation from NPC to Neurons
GO Biological Process Terms enrichment
Category	Term	Counts	Percentage	P-value	Benjamini
GOTERM_BP_FAT	trans-synaptic signaling	338	5,3	1,1E-42	1,2E-38
GOTERM_BP_FAT	chemical synaptic transmission	338	5,3	1,1E-42	1,2E-38
GOTERM_BP_FAT	anterograde trans-synaptic signaling	338	5,3	1,1E-42	1,2E-38
GOTERM_BP_FAT	synaptic signaling	338	5,3	1,1E-42	1,2E-38
GOTERM_BP_FAT	nervous system development	1031	16,3	3,0E-37	1,7E-33
GOTERM_BP_FAT	system process	586	9,3	1,1E-29	3,9E-26
GOTERM_BP_FAT	neuron differentiation	612	9,7	1,4E-28	4,0E-25
GOTERM_BP_FAT	generation of neurons	663	10,5	1,9E-28	4,2E-25
GOTERM_BP_FAT	neuron development	502	7,9	4,1E-28	7,6E-25
GOTERM_BP_FAT	neurogenesis	696	11,0	3,6E-27	5,8E-24
GOTERM_BP_FAT	neurological system process	349	5,5	4,3E-27	6,0E-24
GOTERM_BP_FAT	ion transport	544	8,6	2,2E-25	2,8E-22
GOTERM_BP_FAT	neuron projection development	435	6,9	1,8E-23	2,1E-20
GOTERM_BP_FAT	behavior	287	4,5	3,8E-23	3,9E-20
GOTERM_BP_FAT	neuron projection morphogenesis	303	4,8	6,3E-23	5,9E-20
GOTERM_BP_FAT	metal ion transport	330	5,2	1,1E-22	9,5E-20
GOTERM_BP_FAT	cell-cell signaling	618	9,8	9,0E-22	7,2E-19
GOTERM_BP_FAT	regulation of neurotransmitter levels	127	2,0	1,4E-21	1,0E-18
GOTERM_BP_FAT	cell morphogenesis involved in neuron differentiation	274	4,3	1,7E-20	1,2E-17
GOTERM_BP_FAT	cell projection organization	624	9,9	3,2E-20	2,1E-17
GOTERM_BP_FAT	neurotransmitter transport	121	1,9	5,1E-20	3,1E-17
GOTERM_BP_FAT	ion transmembrane transport	377	6,0	9,2E-20	5,4E-17
GOTERM_BP_FAT	modulation of synaptic transmission	172	2,7	3,2E-19	1,8E-16
GOTERM_BP_FAT	vesicle-mediated transport	619	9,8	5,9E-19	3,1E-16
GOTERM_BP_FAT	secretion	428	6,8	2,7E-18	1,4E-15
GOTERM_BP_FAT	single-organism behavior	216	3,4	4,5E-18	2,2E-15
GOTERM_BP_FAT	cation transport	369	5,8	7,4E-18	3,4E-15
GOTERM_BP_FAT	secretion by cell	391	6,2	1,0E-17	4,6E-15
GOTERM_BP_FAT	axonogenesis	229	3,6	1,6E-17	6,7E-15
GOTERM_BP_FAT	presynaptic process involved in chemical synaptic transmission	97	1,5	3,5E-17	1,5E-14
GOTERM_BP_FAT	neurotransmitter secretion	94	1,5	6,8E-17	4,4E-14
GOTERM_BP_FAT	signal release from synapse	94	1,5	6,8E-17	4,4E-14
GOTERM_BP_FAT	transmembrane transport	485	7,7	1,7E-16	8,6E-14
GOTERM_BP_FAT	cell projection morphogenesis	397	6,3	1,9E-16	8,3E-14
GOTERM_BP_FAT	axon development	240	3,8	2,1E-16	8,0E-14
GOTERM_BP_FAT	regulation of transport	690	10,9	7,5E-16	2,7E-13
GOTERM_BP_FAT	G-protein coupled receptor signaling pathway	240	3,8	7,7E-16	2,6E-13
GOTERM_BP_FAT	regulation of membrane potential	176	2,8	1,9E-15	6,2E-13
GOTERM_BP_FAT	regulation of nervous system development	383	6,1	2,4E-15	7,4E-13
GOTERM_BP_FAT	regulation of ion transport	219	3,5	4,4E-15	1,4E-12
GOTERM_BP_FAT	cell part morphogenesis	402	6,4	4,6E-15	1,4E-12
GOTERM_BP_FAT	regulation of system process	203	3,2	5,4E-15	1,6E-12
GOTERM_BP_FAT	inorganic ion transmembrane transport	280	4,4	5,5E-15	1,6E-12
GOTERM_BP_FAT	synapse organization	148	2,3	6,4E-15	1,8E-12
GOTERM_BP_FAT	cell development	793	12,5	1,6E-14	4,4E-12
GOTERM_BP_FAT	positive regulation of nervous system development	239	3,8	3,0E-14	8,0E-12
GOTERM_BP_FAT	cation transmembrane transport	268	4,2	2,4E-13	6,1E-11
GOTERM_BP_FAT	exocytosis	190	3,0	3,6E-13	9,3E-11
GOTERM_BP_FAT	regulation of secretion	264	4,2	4,1E-13	1,0E-10
GOTERM_BP_FAT	regulation of cell projection organization	295	4,7	6,5E-13	1,6E-10
GOTERM_BP_FAT	regulation of synapse structure or activity	142	2,2	7,2E-13	1,7E-10
GOTERM_BP_FAT	regulation of neurogenesis	335	5,3	7,7E-13	1,8E-10
GOTERM_BP_FAT	regulation of secretion by cell	249	3,9	8,3E-13	1,9E-10
GOTERM_BP_FAT	regulation of neuron differentiation	287	4,5	9,4E-13	2,1E-10
GOTERM_BP_FAT	inorganic cation transmembrane transport	249	3,9	1,9E-12	4,1E-10
GOTERM_BP_FAT	signal release	192	3,0	2,0E-12	4,2E-10
GOTERM_BP_FAT	potassium ion transport	100	1,6	2,5E-12	5,2E-10
GOTERM_BP_FAT	regulation of exocytosis	98	1,5	3,1E-12	6,4E-10
GOTERM_BP_FAT	cell-cell adhesion via plasma-membrane adhesion molecules	104	1,6	3,4E-12	6,9E-10
GOTERM_BP_FAT	synaptic vesicle cycle	76	1,2	3,9E-12	7,8E-10
GOTERM_BP_FAT	regulation of ion transmembrane transport	162	2,6	7,2E-12	1,4E-9
GOTERM_BP_FAT	regulation of transmembrane transport	168	2,7	8,5E-12	1,6E-9
GOTERM_BP_FAT	neuron-neuron synaptic transmission	65	1,0	1,2E-11	2,2E-9
GOTERM_BP_FAT	regulation of neuron projection development	222	3,5	1,3E-11	2,5E-9
GOTERM_BP_FAT	regulation of vesicle-mediated transport	217	3,4	1,4E-11	2,6E-9
GOTERM_BP_FAT	regulation of postsynaptic membrane potential	56	0,9	2,3E-11	4,1E-9
GOTERM_BP_FAT	regulated exocytosis	130	2,1	2,4E-11	4,2E-9
GOTERM_BP_FAT	cellular potassium ion transport	86	1,4	2,6E-11	4,6E-9
GOTERM_BP_FAT	potassium ion transmembrane transport	86	1,4	2,6E-11	4,6E-9
GOTERM_BP_FAT	positive regulation of neuron differentiation	170	2,7	2,8E-11	4,8E-9
GOTERM_BP_FAT	locomotory behavior	110	1,7	2,9E-11	4,8E-9
GOTERM_BP_FAT	vesicle mediated transport in synapse	69	1,1	2,9E-11	4,8E-9
GOTERM_BP_FAT	neuromuscular process	65	1,0	3,6E-11	5,9E-9
GOTERM_BP_FAT	cognition	141	2,2	3,7E-11	6,1E-9
GOTERM_BP_FAT	calcium ion regulated exocytosis	70	1,1	4,5E-11	7,2E-9
GOTERM_BP_FAT	synapse assembly	88	1,4	4,8E-11	7,6E-9
GOTERM_BP_FAT	adult behavior	88	1,4	4,8E-11	7,6E-9
GOTERM_BP_FAT	learning or memory	127	2,0	4,8E-11	7,5E-9
GOTERM_BP_FAT	synaptic vesicle exocytosis	58	0,9	8,0E-11	1,2E-8
GOTERM_BP_FAT	synaptic vesicle localization	87	1,4	8,0E-11	1,2E-8
GOTERM_BP_FAT	glutamate receptor signaling pathway	53	0,8	1,5E-10	2,3E-8
GOTERM_BP_FAT	multicellular organismal signaling	71	1,1	1,8E-10	2,6E-8
GOTERM_BP_FAT	homophilic cell adhesion via plasma membrane adhesion molecules	79	1,2	2,0E-10	2,8E-8
GOTERM_BP_FAT	divalent metal ion transport	166	2,6	2,0E-10	2,9E-8
GOTERM_BP_FAT	divalent inorganic cation transport	166	2,6	3,2E-10	4,6E-8
GOTERM_BP_FAT	axon guidance	125	2,0	3,6E-10	5,0E-8
GOTERM_BP_FAT	positive regulation of neurogenesis	198	3,1	3,7E-10	5,2E-8
GOTERM_BP_FAT	positive regulation of multicellular organismal process	524	8,3	4,0E-10	5,4E-8
GOTERM_BP_FAT	central nervous system development	414	6,5	4,3E-10	5,8E-8
GOTERM_BP_FAT	neuron projection guidance	125	2,0	6,2E-10	8,3E-8
GOTERM_BP_FAT	sensory perception	165	2,6	7,2E-10	9,5E-8
GOTERM_BP_FAT	synaptic vesicle transport	81	1,3	7,8E-10	1,0E-7
GOTERM_BP_FAT	establishment of synaptic vesicle localization	81	1,3	7,8E-10	1,0E-7
GOTERM_BP_FAT	positive regulation of neuron projection development	133	2,1	9,7E-10	1,2E-7
GOTERM_BP_FAT	positive regulation of cell projection organization	168	2,7	1,4E-9	1,8E-7
GOTERM_BP_FAT	monovalent inorganic cation transport	193	3,0	2,0E-9	2,5E-7
GOTERM_BP_FAT	regulation of synaptic plasticity	89	1,4	2,5E-9	3,1E-7
GOTERM_BP_FAT	calcium ion transport	144	2,3	2,9E-9	3,6E-7
GOTERM_BP_FAT	dendrite development	113	1,8	3,4E-9	4,1E-7
GOTERM_BP_FAT	positive regulation of synaptic transmission	68	1,1	5,2E-9	6,2E-7
GOTERM_BP_FAT	regulation of calcium ion-dependent exocytosis	49	0,8	6,1E-9	7,2E-7
GOTERM_BP_FAT	cell surface receptor signaling pathway	899	14,2	6,2E-9	7,3E-7
GOTERM_BP_FAT	chemical synaptic transmission, postsynaptic	47	0,7	6,5E-9	7,6E-7
GOTERM_BP_FAT	regulation of transporter activity	98	1,5	6,7E-9	7,7E-7
GOTERM_BP_FAT	regulation of regulated secretory pathway	62	1,0	9,8E-9	1,1E-6
GOTERM_BP_FAT	calcium ion transmembrane transport	109	1,7	1,0E-8	1,2E-6
GOTERM_BP_FAT	regulation of signaling	1129	17,8	1,4E-8	1,5E-6
GOTERM_BP_FAT	regulation of cell development	376	5,9	1,5E-8	1,7E-6
GOTERM_BP_FAT	chemical homeostasis	346	5,5	1,6E-8	1,8E-6
GOTERM_BP_FAT	central nervous system neuron differentiation	93	1,5	1,8E-8	2,0E-6
GOTERM_BP_FAT	circulatory system process	186	2,9	1,9E-8	2,0E-6
GOTERM_BP_FAT	cell morphogenesis involved in differentiation	342	5,4	2,0E-8	2,1E-6
GOTERM_BP_FAT	receptor-mediated endocytosis	120	1,9	2,1E-8	2,3E-6
GOTERM_BP_FAT	blood circulation	185	2,9	2,5E-8	2,6E-6
GOTERM_BP_FAT	regulation of blood circulation	118	1,9	2,8E-8	2,9E-6
GOTERM_BP_FAT	transmission of nerve impulse	32	0,5	2,8E-8	2,9E-6
GOTERM_BP_FAT	regulation of ion transmembrane transporter activity	89	1,4	3,1E-8	3,2E-6
GOTERM_BP_FAT	ion homeostasis	232	3,7	3,3E-8	3,3E-6
GOTERM_BP_FAT	vesicle localization	136	2,1	3,4E-8	3,4E-6
GOTERM_BP_FAT	regulation of heart contraction	99	1,6	4,2E-8	4,2E-6
GOTERM_BP_FAT	sensory perception of pain	42	0,7	4,3E-8	4,2E-6
GOTERM_BP_FAT	positive regulation of GTPase activity	266	4,2	4,9E-8	4,8E-6
GOTERM_BP_FAT	G-protein coupled receptor signaling pathway, coupled to cyclic nucleotide second messenger	62	1,0	5,1E-8	4,9E-6
GOTERM_BP_FAT	dendrite morphogenesis	65	1,0	5,3E-8	5,0E-6
GOTERM_BP_FAT	positive regulation of cell development	227	3,6	5,3E-8	5,0E-6
GOTERM_BP_FAT	cell morphogenesis	530	8,4	5,5E-8	5,2E-6
GOTERM_BP_FAT	regulation of cell communication	1110	17,5	5,8E-8	5,4E-6
GOTERM_BP_FAT	adenylate cyclase-modulating G-protein coupled receptor signaling pathway	58	0,9	8,1E-8	7,5E-6
GOTERM_BP_FAT	action potential	67	1,1	8,6E-8	7,9E-6
GOTERM_BP_FAT	regulation of GTPase activity	289	4,6	8,7E-8	7,9E-6
GOTERM_BP_FAT	inorganic ion homeostasis	216	3,4	9,9E-8	8,9E-6
GOTERM_BP_FAT	regulation of transmembrane transporter activity	90	1,4	1,2E-7	1,0E-5
GOTERM_BP_FAT	learning	80	1,3	1,5E-7	1,3E-5
GOTERM_BP_FAT	synaptic transmission, glutamatergic	36	0,6	1,6E-7	1,4E-5
GOTERM_BP_FAT	calcium ion-regulated exocytosis of neurotransmitter	27	0,4	1,7E-7	1,4E-5
GOTERM_BP_FAT	positive regulation of transport	341	5,4	2,0E-7	1,7E-5
GOTERM_BP_FAT	neuron recognition	29	0,5	2,3E-7	2,0E-5
GOTERM_BP_FAT	regulation of metal ion transport	128	2,0	2,4E-7	2,1E-5
GOTERM_BP_FAT	establishment of vesicle localization	128	2,0	2,4E-7	2,1E-5
GOTERM_BP_FAT	cation homeostasis	210	3,3	2,8E-7	2,4E-5
GOTERM_BP_FAT	vacuole organization	121	1,9	3,5E-7	2,9E-5
GOTERM_BP_FAT	positive regulation of developmental process	419	6,6	3,7E-7	3,1E-5
GOTERM_BP_FAT	second-messenger-mediated signaling	97	1,5	4,4E-7	3,6E-5
GOTERM_BP_FAT	heart process	103	1,6	4,9E-7	4,0E-5
GOTERM_BP_FAT	regulation of cell differentiation	577	9,1	6,0E-7	4,9E-5
GOTERM_BP_FAT	cellular ion homeostasis	192	3,0	6,0E-7	4,9E-5
GOTERM_BP_FAT	neuron projection extension	82	1,3	6,2E-7	5,0E-5
GOTERM_BP_FAT	developmental cell growth	102	1,6	7,0E-7	5,6E-5
GOTERM_BP_FAT	heart contraction	102	1,6	7,0E-7	5,6E-5
GOTERM_BP_FAT	cellular component morphogenesis	547	8,6	7,6E-7	6,0E-5
GOTERM_BP_FAT	ionotropic glutamate receptor signaling pathway	22	0,3	8,8E-7	6,9E-5
GOTERM_BP_FAT	dendritic spine organization	31	0,5	1,1E-6	8,4E-5
GOTERM_BP_FAT	movement of cell or subcellular component	635	10,0	1,2E-6	9,6E-5
GOTERM_BP_FAT	cellular chemical homeostasis	234	3,7	1,3E-6	9,7E-5
GOTERM_BP_FAT	cyclic nucleotide metabolic process	75	1,2	1,3E-6	9,7E-5
GOTERM_BP_FAT	endocytosis	235	3,7	1,3E-6	9,7E-5
GOTERM_BP_FAT	cellular cation homeostasis	188	3,0	1,3E-6	1,0E-4
GOTERM_BP_FAT	regulation of synapse organization	68	1,1	1,4E-6	1,1E-4
GOTERM_BP_FAT	positive regulation of synapse assembly	43	0,7	1,4E-6	1,1E-4
GOTERM_BP_FAT	regulation of axonogenesis	95	1,5	1,5E-6	1,1E-4
GOTERM_BP_FAT	excitatory postsynaptic potential	36	0,6	1,6E-6	1,2E-4
GOTERM_BP_FAT	positive regulation of secretion	127	2,0	1,6E-6	1,2E-4
GOTERM_BP_FAT	membrane depolarization	49	0,8	1,7E-6	1,2E-4
GOTERM_BP_FAT	dendritic spine morphogenesis	26	0,4	1,8E-6	1,3E-4
GOTERM_BP_FAT	neuromuscular process controlling balance	34	0,5	1,8E-6	1,3E-4
GOTERM_BP_FAT	regulation of multicellular organismal development	631	10,0	2,0E-6	1,4E-4
GOTERM_BP_FAT	head development	324	5,1	2,0E-6	1,4E-4
GOTERM_BP_FAT	regulation of cyclic nucleotide biosynthetic process	53	0,8	2,2E-6	1,5E-4
GOTERM_BP_FAT	response to external stimulus	617	9,7	2,2E-6	1,6E-4
GOTERM_BP_FAT	positive regulation of secretion by cell	120	1,9	2,4E-6	1,7E-4
GOTERM_BP_FAT	regulation of nucleotide biosynthetic process	57	0,9	2,5E-6	1,7E-4
GOTERM_BP_FAT	cyclic nucleotide biosynthetic process	57	0,9	2,5E-6	1,7E-4
GOTERM_BP_FAT	regulation of purine nucleotide biosynthetic process	57	0,9	2,5E-6	1,7E-4
GOTERM_BP_FAT	protein secretion	169	2,7	2,7E-6	1,9E-4
GOTERM_BP_FAT	regulation of neurotransmitter secretion	35	0,6	2,9E-6	2,0E-4
GOTERM_BP_FAT	brain development	310	4,9	3,0E-6	2,0E-4
GOTERM_BP_FAT	regulation of neurotransmitter transport	40	0,6	3,0E-6	2,0E-4
GOTERM_BP_FAT	developmental growth involved in morphogenesis	108	1,7	3,9E-6	2,6E-4
GOTERM_BP_FAT	cyclic purine nucleotide metabolic process	56	0,9	4,0E-6	2,7E-4
GOTERM_BP_FAT	regulation of cyclic nucleotide metabolic process	60	0,9	4,4E-6	2,9E-4
GOTERM_BP_FAT	chemotaxis	194	3,1	4,5E-6	3,0E-4
GOTERM_BP_FAT	regulation of cation channel activity	48	0,8	5,9E-6	3,9E-4
GOTERM_BP_FAT	taxis	194	3,1	5,9E-6	3,8E-4
GOTERM_BP_FAT	catecholamine secretion	26	0,4	7,2E-6	4,7E-4
GOTERM_BP_FAT	regulation of neuronal synaptic plasticity	35	0,6	7,7E-6	5,0E-4
GOTERM_BP_FAT	positive regulation of cell differentiation	330	5,2	7,9E-6	5,0E-4
GOTERM_BP_FAT	intracellular signal transduction	961	15,2	9,1E-6	5,8E-4
GOTERM_BP_FAT	regulation of synapse assembly	50	0,8	9,1E-6	5,7E-4
GOTERM_BP_FAT	hindbrain development	80	1,3	1,0E-5	6,3E-4
GOTERM_BP_FAT	cerebellar cortex formation	21	0,3	1,1E-5	7,1E-4
GOTERM_BP_FAT	axon extension	63	1,0	1,2E-5	7,5E-4
GOTERM_BP_FAT	divalent inorganic cation homeostasis	136	2,1	1,3E-5	8,0E-4
GOTERM_BP_FAT	regulation of cAMP metabolic process	52	0,8	1,3E-5	8,1E-4
GOTERM_BP_FAT	organic hydroxy compound transport	64	1,0	1,4E-5	8,4E-4
GOTERM_BP_FAT	anion transport	150	2,4	1,4E-5	8,4E-4
GOTERM_BP_FAT	regulation of receptor activity	65	1,0	1,5E-5	9,3E-4
GOTERM_BP_FAT	cardiac conduction	46	0,7	1,5E-5	9,3E-4
GOTERM_BP_FAT	cAMP metabolic process	57	0,9	1,6E-5	9,7E-4
GOTERM_BP_FAT	monoamine transport	32	0,5	1,6E-5	9,6E-4
GOTERM_BP_FAT	metal ion homeostasis	174	2,7	1,6E-5	9,7E-4
GOTERM_BP_FAT	cell differentiation in hindbrain	18	0,3	1,7E-5	9,8E-4
GOTERM_BP_FAT	cellular calcium ion homeostasis	125	2,0	1,7E-5	1,0E-3
GOTERM_BP_FAT	feeding behavior	38	0,6	2,0E-5	1,2E-3
GOTERM_BP_FAT	positive regulation of exocytosis	41	0,6	2,1E-5	1,2E-3
GOTERM_BP_FAT	positive regulation of ion transport	76	1,2	2,8E-5	1,6E-3
GOTERM_BP_FAT	negative regulation of secretion	76	1,2	2,8E-5	1,6E-3
GOTERM_BP_FAT	regulation of cAMP biosynthetic process	46	0,7	3,0E-5	1,7E-3
GOTERM_BP_FAT	metencephalon development	62	1,0	3,1E-5	1,8E-3
GOTERM_BP_FAT	negative regulation of nervous system development	134	2,1	3,1E-5	1,7E-3
GOTERM_BP_FAT	regulation of cytosolic calcium ion concentration	90	1,4	3,1E-5	1,8E-3
GOTERM_BP_FAT	clathrin-mediated endocytosis	34	0,5	3,3E-5	1,8E-3
GOTERM_BP_FAT	regulation of synaptic transmission, glutamatergic	34	0,5	3,3E-5	1,8E-3
GOTERM_BP_FAT	regulation of developmental growth	137	2,2	3,3E-5	1,8E-3
GOTERM_BP_FAT	calcium ion homeostasis	126	2,0	3,4E-5	1,9E-3
GOTERM_BP_FAT	phenol-containing compound metabolic process	37	0,6	3,4E-5	1,9E-3
GOTERM_BP_FAT	regulation of extent of cell growth	63	1,0	3,4E-5	1,9E-3
GOTERM_BP_FAT	cellular metal ion homeostasis	155	2,4	3,6E-5	1,9E-3
GOTERM_BP_FAT	cellular divalent inorganic cation homeostasis	129	2,0	3,7E-5	2,0E-3
GOTERM_BP_FAT	negative regulation of secretion by cell	69	1,1	3,8E-5	2,1E-3
GOTERM_BP_FAT	regulation of cation transmembrane transport	88	1,4	4,1E-5	2,2E-3
GOTERM_BP_FAT	regulation of axon extension	56	0,9	4,3E-5	2,3E-3
GOTERM_BP_FAT	enzyme linked receptor protein signaling pathway	373	5,9	4,3E-5	2,3E-3
GOTERM_BP_FAT	locomotion	525	8,3	4,6E-5	2,5E-3
GOTERM_BP_FAT	regulation of catecholamine secretion	23	0,4	4,9E-5	2,6E-3
GOTERM_BP_FAT	adult locomotory behavior	49	0,8	5,0E-5	2,7E-3
GOTERM_BP_FAT	neuron migration	67	1,1	5,1E-5	2,7E-3
GOTERM_BP_FAT	regulation of muscle system process	79	1,2	5,3E-5	2,8E-3
GOTERM_BP_FAT	autophagy	205	3,2	5,7E-5	2,9E-3
GOTERM_BP_FAT	negative regulation of synaptic transmission	36	0,6	5,7E-5	2,9E-3
GOTERM_BP_FAT	cAMP biosynthetic process	46	0,7	5,7E-5	2,9E-3
GOTERM_BP_FAT	catecholamine transport	28	0,4	6,0E-5	3,1E-3
GOTERM_BP_FAT	regulation of dendrite morphogenesis	43	0,7	6,3E-5	3,2E-3
GOTERM_BP_FAT	muscle system process	144	2,3	6,7E-5	3,4E-3
GOTERM_BP_FAT	regulation of potassium ion transport	40	0,6	6,9E-5	3,5E-3
GOTERM_BP_FAT	endosomal transport	131	2,1	6,9E-5	3,5E-3
GOTERM_BP_FAT	regulation of amine transport	31	0,5	6,9E-5	3,5E-3
GOTERM_BP_FAT	membrane depolarization during action potential	26	0,4	7,1E-5	3,6E-3
GOTERM_BP_FAT	regulation of autophagy	134	2,1	7,3E-5	3,6E-3
GOTERM_BP_FAT	positive regulation of cytosolic calcium ion concentration	81	1,3	8,9E-5	4,4E-3
GOTERM_BP_FAT	peptide transport	106	1,7	8,9E-5	4,4E-3
GOTERM_BP_FAT	positive regulation of excitatory postsynaptic potential	18	0,3	9,0E-5	4,4E-3
GOTERM_BP_FAT	small GTPase mediated signal transduction	233	3,7	9,0E-5	4,4E-3
GOTERM_BP_FAT	regulation of glutamate receptor signaling pathway	22	0,3	9,1E-5	4,4E-3
GOTERM_BP_FAT	vacuolar transport	148	2,3	9,2E-5	4,5E-3
GOTERM_BP_FAT	regulation of ion homeostasis	75	1,2	9,3E-5	4,5E-3
GOTERM_BP_FAT	amine transport	32	0,5	9,3E-5	4,5E-3
GOTERM_BP_FAT	import into cell	35	0,6	9,4E-5	4,5E-3
GOTERM_BP_FAT	detection of external stimulus	35	0,6	9,4E-5	4,5E-3
GOTERM_BP_FAT	amide transport	110	1,7	1,0E-4	4,8E-3
GOTERM_BP_FAT	dendritic spine development	46	0,7	1,0E-4	4,9E-3
GOTERM_BP_FAT	negative regulation of neurogenesis	123	1,9	1,0E-4	4,9E-3
GOTERM_BP_FAT	regulation of anatomical structure size	193	3,0	1,0E-4	4,9E-3
GOTERM_BP_FAT	single-organism membrane fusion	77	1,2	1,0E-4	4,9E-3
GOTERM_BP_FAT	regulation of calcium ion transport	77	1,2	1,0E-4	4,9E-3
GOTERM_BP_FAT	vesicle fusion	60	0,9	1,1E-4	5,1E-3
GOTERM_BP_FAT	organelle fusion	85	1,3	1,1E-4	5,1E-3
GOTERM_BP_FAT	regulation of purine nucleotide metabolic process	79	1,2	1,2E-4	5,4E-3
GOTERM_BP_FAT	endosome to lysosome transport	30	0,5	1,2E-4	5,4E-3
GOTERM_BP_FAT	neuropeptide signaling pathway	30	0,5	1,2E-4	5,4E-3
GOTERM_BP_FAT	organelle membrane fusion	62	1,0	1,3E-4	6,0E-3
GOTERM_BP_FAT	sodium ion transport	74	1,2	1,3E-4	5,9E-3
GOTERM_BP_FAT	regulation of nucleotide metabolic process	81	1,3	1,3E-4	5,9E-3
GOTERM_BP_FAT	positive regulation of nucleotide biosynthetic process	40	0,6	1,3E-4	6,0E-3
GOTERM_BP_FAT	positive regulation of purine nucleotide biosynthetic process	40	0,6	1,3E-4	6,0E-3
GOTERM_BP_FAT	cerebellum development	57	0,9	1,3E-4	6,0E-3
GOTERM_BP_FAT	regulation of dendrite development	69	1,1	1,4E-4	6,4E-3
GOTERM_BP_FAT	positive regulation of cyclic nucleotide biosynthetic process	37	0,6	1,4E-4	6,5E-3
GOTERM_BP_FAT	neuronal action potential	15	0,2	1,5E-4	6,6E-3
GOTERM_BP_FAT	catecholamine metabolic process	23	0,4	1,5E-4	6,6E-3
GOTERM_BP_FAT	catechol-containing compound metabolic process	23	0,4	1,5E-4	6,6E-3
GOTERM_BP_FAT	adenylate cyclase-inhibiting G-protein coupled receptor signaling pathway	34	0,5	1,5E-4	6,8E-3
GOTERM_BP_FAT	regulation of cardiac conduction	34	0,5	1,5E-4	6,8E-3
GOTERM_BP_FAT	regulation of cell morphogenesis	253	4,0	1,5E-4	6,8E-3
GOTERM_BP_FAT	regulation of hormone levels	158	2,5	1,7E-4	7,4E-3
GOTERM_BP_FAT	regulation of alpha-amino-3-hydroxy-5-methyl-4-isoxazole propionate selective glutamate receptor activity	17	0,3	1,8E-4	7,8E-3
GOTERM_BP_FAT	neurotransmitter metabolic process	17	0,3	1,8E-4	7,8E-3
GOTERM_BP_FAT	positive regulation of dendrite development	42	0,7	1,8E-4	7,9E-3
GOTERM_BP_FAT	phospholipase C-activating G-protein coupled receptor signaling pathway	35	0,6	1,9E-4	8,2E-3
GOTERM_BP_FAT	long-term synaptic potentiation	32	0,5	2,0E-4	8,6E-3
GOTERM_BP_FAT	calcium-mediated signaling	58	0,9	2,3E-4	9,9E-3
GOTERM_BP_FAT	detection of abiotic stimulus	36	0,6	2,3E-4	9,9E-3
GOTERM_BP_FAT	organic anion transport	107	1,7	2,3E-4	9,9E-3
GOTERM_BP_FAT	striated muscle contraction	64	1,0	2,3E-4	9,9E-3
GOTERM_BP_FAT	adenylate cyclase-activating G-protein coupled receptor signaling pathway	27	0,4	2,5E-4	1,1E-2
GOTERM_BP_FAT	developmental maturation	99	1,6	2,6E-4	1,1E-2
GOTERM_BP_FAT	peptide secretion	99	1,6	2,6E-4	1,1E-2
GOTERM_BP_FAT	regulation of neurotransmitter receptor activity	22	0,3	2,7E-4	1,1E-2
GOTERM_BP_FAT	modulation of excitatory postsynaptic potential	22	0,3	2,7E-4	1,1E-2
GOTERM_BP_FAT	regulation of signal transduction	972	15,4	2,7E-4	1,1E-2
GOTERM_BP_FAT	membrane fusion	91	1,4	2,8E-4	1,1E-2
GOTERM_BP_FAT	positive regulation of dendrite extension	14	0,2	3,0E-4	1,3E-2
GOTERM_BP_FAT	regulation of dendrite extension	14	0,2	3,0E-4	1,3E-2
GOTERM_BP_FAT	memory	51	0,8	3,2E-4	1,3E-2
GOTERM_BP_FAT	regulation of synaptic vesicle transport	25	0,4	3,2E-4	1,3E-2
GOTERM_BP_FAT	cerebellar cortex morphogenesis	25	0,4	3,2E-4	1,3E-2
GOTERM_BP_FAT	central nervous system neuron development	42	0,7	3,2E-4	1,3E-2
GOTERM_BP_FAT	plasma membrane organization	126	2,0	3,3E-4	1,3E-2
GOTERM_BP_FAT	dicarboxylic acid transport	38	0,6	3,3E-4	1,3E-2
GOTERM_BP_FAT	axonal fasciculation	18	0,3	3,4E-4	1,4E-2
GOTERM_BP_FAT	N-glycan processing	18	0,3	3,4E-4	1,4E-2
GOTERM_BP_FAT	muscle contraction	113	1,8	3,5E-4	1,4E-2
GOTERM_BP_FAT	hormone transport	114	1,8	3,5E-4	1,4E-2
GOTERM_BP_FAT	regulation of cell morphogenesis involved in differentiation	159	2,5	4,2E-4	1,7E-2
GOTERM_BP_FAT	glutamate secretion	26	0,4	4,3E-4	1,7E-2
GOTERM_BP_FAT	peptide hormone secretion	97	1,5	4,5E-4	1,8E-2
GOTERM_BP_FAT	hormone secretion	113	1,8	4,6E-4	1,8E-2
GOTERM_BP_FAT	regulation of macroautophagy	69	1,1	4,6E-4	1,8E-2
GOTERM_BP_FAT	response to organophosphorus	56	0,9	4,8E-4	1,9E-2
GOTERM_BP_FAT	protein localization to synapse	21	0,3	4,8E-4	1,9E-2
GOTERM_BP_FAT	regulation of potassium ion transmembrane transport	33	0,5	4,9E-4	1,9E-2
GOTERM_BP_FAT	negative regulation of cell projection organization	80	1,3	5,1E-4	2,0E-2
GOTERM_BP_FAT	negative regulation of purine nucleotide metabolic process	30	0,5	5,3E-4	2,1E-2
GOTERM_BP_FAT	regulation of behavior	30	0,5	5,3E-4	2,1E-2
GOTERM_BP_FAT	negative regulation of nucleotide metabolic process	30	0,5	5,3E-4	2,1E-2
GOTERM_BP_FAT	monovalent inorganic cation homeostasis	52	0,8	5,5E-4	2,1E-2
GOTERM_BP_FAT	calcium ion transport into cytosol	52	0,8	5,5E-4	2,1E-2
GOTERM_BP_FAT	lipid modification	108	1,7	5,5E-4	2,1E-2
GOTERM_BP_FAT	startle response	19	0,3	5,7E-4	2,2E-2
GOTERM_BP_FAT	chloride transport	34	0,5	5,8E-4	2,2E-2
GOTERM_BP_FAT	positive regulation of cyclic nucleotide metabolic process	38	0,6	5,8E-4	2,2E-2
GOTERM_BP_FAT	regulation of cell size	84	1,3	5,8E-4	2,2E-2
GOTERM_BP_FAT	cytosolic calcium ion transport	53	0,8	5,9E-4	2,2E-2
GOTERM_BP_FAT	response to organonitrogen compound	300	4,7	6,1E-4	2,3E-2
GOTERM_BP_FAT	inhibitory postsynaptic potential	13	0,2	6,2E-4	2,3E-2
GOTERM_BP_FAT	insulin secretion	68	1,1	6,4E-4	2,4E-2
GOTERM_BP_FAT	regulation of cellular component size	154	2,4	6,4E-4	2,4E-2
GOTERM_BP_FAT	cellular response to ammonium ion	17	0,3	6,5E-4	2,4E-2
GOTERM_BP_FAT	negative regulation of transport	168	2,7	6,6E-4	2,4E-2
GOTERM_BP_FAT	cellular homeostasis	263	4,2	6,7E-4	2,5E-2
GOTERM_BP_FAT	regulation of dendritic spine morphogenesis	22	0,3	6,9E-4	2,5E-2
GOTERM_BP_FAT	positive regulation of regulated secretory pathway	22	0,3	6,9E-4	2,5E-2
GOTERM_BP_FAT	synaptic vesicle recycling	22	0,3	6,9E-4	2,5E-2
GOTERM_BP_FAT	carboxylic acid transport	93	1,5	7,3E-4	2,7E-2
GOTERM_BP_FAT	lysosomal transport	45	0,7	7,5E-4	2,7E-2
GOTERM_BP_FAT	chloride transmembrane transport	32	0,5	7,7E-4	2,8E-2
GOTERM_BP_FAT	regulation of calcium ion transmembrane transporter activity	36	0,6	7,8E-4	2,8E-2
GOTERM_BP_FAT	regulation of body fluid levels	158	2,5	8,0E-4	2,9E-2
GOTERM_BP_FAT	regulation of G-protein coupled receptor protein signaling pathway	52	0,8	8,4E-4	3,0E-2
GOTERM_BP_FAT	regulation of voltage-gated calcium channel activity	20	0,3	8,6E-4	3,0E-2
GOTERM_BP_FAT	multicellular organismal homeostasis	102	1,6	8,6E-4	3,1E-2
GOTERM_BP_FAT	negative regulation of neuron projection development	70	1,1	9,8E-4	3,5E-2
GOTERM_BP_FAT	filopodium assembly	30	0,5	1,0E-3	3,6E-2
GOTERM_BP_FAT	regulation of vacuole organization	30	0,5	1,0E-3	3,6E-2
GOTERM_BP_FAT	inorganic cation import into cell	18	0,3	1,0E-3	3,6E-2
GOTERM_BP_FAT	inorganic ion import into cell	18	0,3	1,0E-3	3,6E-2
GOTERM_BP_FAT	regulation of muscle contraction	56	0,9	1,1E-3	3,8E-2
GOTERM_BP_FAT	developmental growth	235	3,7	1,1E-3	3,8E-2
GOTERM_BP_FAT	phosphatidylinositol-mediated signaling	74	1,2	1,1E-3	3,9E-2
GOTERM_BP_FAT	regulation of protein secretion	130	2,1	1,1E-3	3,9E-2
GOTERM_BP_FAT	macroautophagy	106	1,7	1,2E-3	4,1E-2
GOTERM_BP_FAT	protein localization to cell periphery	106	1,7	1,2E-3	4,1E-2
GOTERM_BP_FAT	sodium ion transmembrane transport	51	0,8	1,2E-3	4,1E-2
GOTERM_BP_FAT	synaptic vesicle endocytosis	16	0,3	1,2E-3	4,1E-2
GOTERM_BP_FAT	synapse maturation	16	0,3	1,2E-3	4,1E-2
GOTERM_BP_FAT	phospholipid dephosphorylation	24	0,4	1,2E-3	4,1E-2
GOTERM_BP_FAT	positive regulation of cAMP biosynthetic process	31	0,5	1,2E-3	4,1E-2
GOTERM_BP_FAT	positive regulation of nucleotide metabolic process	46	0,7	1,3E-3	4,4E-2
GOTERM_BP_FAT	positive regulation of purine nucleotide metabolic process	46	0,7	1,3E-3	4,4E-2
GOTERM_BP_FAT	cerebellar Purkinje cell layer morphogenesis	14	0,2	1,3E-3	4,4E-2
GOTERM_BP_FAT	positive regulation of calcium ion-dependent exocytosis	14	0,2	1,3E-3	4,4E-2
GOTERM_BP_FAT	receptor metabolic process	69	1,1	1,3E-3	4,4E-2
GOTERM_BP_FAT	positive regulation of transporter activity	36	0,6	1,3E-3	4,5E-2
GOTERM_BP_FAT	cell growth	185	2,9	1,4E-3	4,6E-2
GOTERM_BP_FAT	positive regulation of transmembrane transport	47	0,7	1,4E-3	4,6E-2
GOTERM_BP_FAT	positive regulation of cAMP metabolic process	32	0,5	1,4E-3	4,6E-2
GOTERM_BP_FAT	regulation of small GTPase mediated signal transduction	131	2,1	1,4E-3	4,7E-2
GOTERM_BP_FAT	localization of cell	446	7,0	1,4E-3	4,7E-2
GOTERM_BP_FAT	cell motility	446	7,0	1,4E-3	4,7E-2
GOTERM_BP_FAT	regulation of cell growth	171	2,7	1,4E-3	4,7E-2
GOTERM_BP_FAT	spinal cord development	48	0,8	1,5E-3	4,9E-2

## Sheet: downregulated_genes
Functional annotation analysis for downregulated genes across differentiation from NPC to Neurons
GO Biological Process Terms enrichment
Category	Term	RT	Genes	Count	%	P-Value	Benjamini
GOTERM_BP_FAT	RNA processing	RT		610	11,5	3,0E-87	3,2E-83
GOTERM_BP_FAT	ncRNA metabolic process	RT		389	7,3	4,8E-58	2,5E-54
GOTERM_BP_FAT	mRNA metabolic process	RT		432	8,1	1,5E-53	5,5E-50
GOTERM_BP_FAT	ribonucleoprotein complex biogenesis	RT		338	6,4	9,3E-53	2,5E-49
GOTERM_BP_FAT	DNA metabolic process	RT		542	10,2	1,7E-52	3,7E-49
GOTERM_BP_FAT	ncRNA processing	RT		294	5,5	4,2E-47	7,5E-44
GOTERM_BP_FAT	mRNA processing	RT		314	5,9	3,8E-46	5,8E-43
GOTERM_BP_FAT	chromosome organization	RT		599	11,3	7,4E-46	9,8E-43
GOTERM_BP_FAT	mitotic cell cycle process	RT		523	9,9	6,0E-45	7,1E-42
GOTERM_BP_FAT	mitotic cell cycle	RT		556	10,5	1,0E-43	1,1E-40
GOTERM_BP_FAT	cell cycle process	RT		691	13,0	2,1E-42	2,0E-39
GOTERM_BP_FAT	RNA splicing	RT		277	5,2	2,2E-42	2,0E-39
GOTERM_BP_FAT	ribosome biogenesis	RT		240	4,5	2,8E-42	2,3E-39
GOTERM_BP_FAT	cell cycle	RT		811	15,3	7,8E-40	5,9E-37
GOTERM_BP_FAT	gene expression	RT		2015	38,0	1,8E-38	1,3E-35
GOTERM_BP_FAT	RNA splicing, via transesterification reactions	RT		221	4,2	3,6E-38	2,4E-35
GOTERM_BP_FAT	mRNA splicing, via spliceosome	RT		218	4,1	2,6E-37	1,7E-34
GOTERM_BP_FAT	RNA splicing, via transesterification reactions with bulged adenosine as nucleophile	RT		218	4,1	2,6E-37	1,7E-34
GOTERM_BP_FAT	DNA repair	RT		319	6,0	1,0E-36	5,9E-34
GOTERM_BP_FAT	rRNA processing	RT		195	3,7	7,0E-34	3,9E-31
GOTERM_BP_FAT	rRNA metabolic process	RT		198	3,7	7,8E-34	4,1E-31
GOTERM_BP_FAT	translation	RT		369	7,0	5,7E-33	2,9E-30
GOTERM_BP_FAT	cellular response to DNA damage stimulus	RT		438	8,3	1,1E-32	5,6E-30
GOTERM_BP_FAT	peptide biosynthetic process	RT		377	7,1	9,1E-32	4,2E-29
GOTERM_BP_FAT	macromolecular complex subunit organization	RT		1031	19,4	6,2E-30	2,7E-27
GOTERM_BP_FAT	peptide metabolic process	RT		415	7,8	7,5E-29	3,2E-26
GOTERM_BP_FAT	chromosome segregation	RT		211	4,0	1,2E-28	5,1E-26
GOTERM_BP_FAT	amide biosynthetic process	RT		395	7,4	2,6E-28	1,0E-25
GOTERM_BP_FAT	sister chromatid segregation	RT		161	3,0	3,0E-28	1,2E-25
GOTERM_BP_FAT	nuclear division	RT		312	5,9	4,3E-26	1,6E-23
GOTERM_BP_FAT	cell cycle phase transition	RT		319	6,0	6,6E-26	2,3E-23
GOTERM_BP_FAT	nuclear chromosome segregation	RT		180	3,4	1,1E-25	3,8E-23
GOTERM_BP_FAT	mitochondrial translation	RT		100	1,9	1,5E-25	5,1E-23
GOTERM_BP_FAT	DNA replication	RT		191	3,6	2,6E-25	8,5E-23
GOTERM_BP_FAT	mitotic nuclear division	RT		261	4,9	4,0E-25	1,3E-22
GOTERM_BP_FAT	DNA recombination	RT		154	2,9	5,6E-25	1,7E-22
GOTERM_BP_FAT	cellular macromolecular complex assembly	RT		468	8,8	9,3E-25	2,7E-22
GOTERM_BP_FAT	mitotic cell cycle phase transition	RT		304	5,7	1,1E-24	3,1E-22
GOTERM_BP_FAT	RNA metabolic process	RT		1735	32,7	1,4E-24	3,9E-22
GOTERM_BP_FAT	cellular amide metabolic process	RT		467	8,8	2,0E-24	5,4E-22
GOTERM_BP_FAT	double-strand break repair	RT		135	2,5	1,5E-23	3,9E-21
GOTERM_BP_FAT	DNA conformation change	RT		149	2,8	3,3E-23	8,5E-21
GOTERM_BP_FAT	organelle fission	RT		320	6,0	6,9E-23	1,7E-20
GOTERM_BP_FAT	RNA localization	RT		141	2,7	3,0E-22	7,4E-20
GOTERM_BP_FAT	regulation of cell cycle process	RT		309	5,8	3,0E-22	7,3E-20
GOTERM_BP_FAT	DNA-dependent DNA replication	RT		111	2,1	8,0E-22	1,9E-19
GOTERM_BP_FAT	sister chromatid cohesion	RT		100	1,9	1,0E-21	2,4E-19
GOTERM_BP_FAT	ribonucleoprotein complex subunit organization	RT		153	2,9	6,5E-21	1,5E-18
GOTERM_BP_FAT	mitochondrial translational elongation	RT		74	1,4	1,5E-20	3,4E-18
GOTERM_BP_FAT	tRNA metabolic process	RT		131	2,5	2,3E-20	5,0E-18
GOTERM_BP_FAT	translational termination	RT		82	1,5	2,7E-20	5,7E-18
GOTERM_BP_FAT	cellular component biogenesis	RT		1155	21,8	2,7E-20	5,7E-18
GOTERM_BP_FAT	ribonucleoprotein complex assembly	RT		146	2,8	3,4E-20	7,0E-18
GOTERM_BP_FAT	organonitrogen compound biosynthetic process	RT		594	11,2	4,1E-20	8,1E-18
GOTERM_BP_FAT	mitochondrial translational termination	RT		75	1,4	4,2E-20	8,2E-18
GOTERM_BP_FAT	DNA-templated transcription, termination	RT		84	1,6	1,2E-19	2,3E-17
GOTERM_BP_FAT	ribonucleoprotein complex localization	RT		95	1,8	1,3E-19	2,4E-17
GOTERM_BP_FAT	viral gene expression	RT		129	2,4	1,9E-19	3,6E-17
GOTERM_BP_FAT	ribonucleoprotein complex export from nucleus	RT		90	1,7	3,5E-19	6,3E-17
GOTERM_BP_FAT	nucleic acid phosphodiester bond hydrolysis	RT		157	3,0	5,9E-19	1,1E-16
GOTERM_BP_FAT	cell division	RT		298	5,6	6,8E-19	1,2E-16
GOTERM_BP_FAT	cellular response to stress	RT		767	14,4	6,9E-19	1,2E-16
GOTERM_BP_FAT	translational initiation	RT		127	2,4	1,5E-18	2,6E-16
GOTERM_BP_FAT	RNA 3'-end processing	RT		86	1,6	1,6E-18	2,7E-16
GOTERM_BP_FAT	viral transcription	RT		121	2,3	4,2E-18	6,9E-16
GOTERM_BP_FAT	regulation of mitotic cell cycle phase transition	RT		189	3,6	4,3E-18	7,0E-16
GOTERM_BP_FAT	macromolecular complex assembly	RT		693	13,1	4,8E-18	7,7E-16
GOTERM_BP_FAT	regulation of cell cycle phase transition	RT		196	3,7	7,7E-18	1,2E-15
GOTERM_BP_FAT	RNA export from nucleus	RT		89	1,7	7,9E-18	1,2E-15
GOTERM_BP_FAT	establishment of RNA localization	RT		117	2,2	8,2E-18	1,3E-15
GOTERM_BP_FAT	multi-organism metabolic process	RT		136	2,6	1,1E-17	1,6E-15
GOTERM_BP_FAT	mRNA transport	RT		100	1,9	1,1E-17	1,6E-15
GOTERM_BP_FAT	regulation of DNA metabolic process	RT		202	3,8	1,2E-17	1,8E-15
GOTERM_BP_FAT	mitochondrion organization	RT		340	6,4	1,4E-17	2,0E-15
GOTERM_BP_FAT	RNA phosphodiester bond hydrolysis	RT		89	1,7	2,5E-17	3,6E-15
GOTERM_BP_FAT	nuclear export	RT		122	2,3	2,8E-17	4,0E-15
GOTERM_BP_FAT	RNA transport	RT		114	2,1	5,0E-17	7,0E-15
GOTERM_BP_FAT	nucleic acid transport	RT		114	2,1	5,0E-17	7,0E-15
GOTERM_BP_FAT	posttranscriptional regulation of gene expression	RT		250	4,7	6,2E-17	1,5E-14
GOTERM_BP_FAT	DNA biosynthetic process	RT		125	2,4	1,2E-16	1,5E-14
GOTERM_BP_FAT	protein-DNA complex subunit organization	RT		129	2,4	1,2E-16	1,5E-14
GOTERM_BP_FAT	mRNA-containing ribonucleoprotein complex export from nucleus	RT		78	1,5	1,3E-16	1,5E-14
GOTERM_BP_FAT	mRNA export from nucleus	RT		78	1,5	1,3E-16	1,5E-14
GOTERM_BP_FAT	translational elongation	RT		97	1,8	6,2E-16	8,8E-14
GOTERM_BP_FAT	tRNA processing	RT		90	1,7	1,1E-15	1,4E-13
GOTERM_BP_FAT	mitotic sister chromatid segregation	RT		100	1,9	1,6E-15	2,0E-13
GOTERM_BP_FAT	regulation of mitotic cell cycle	RT		259	4,9	1,7E-15	2,1E-13
GOTERM_BP_FAT	protein-DNA complex assembly	RT		114	2,1	3,8E-15	4,7E-13
GOTERM_BP_FAT	nucleobase-containing compound transport	RT		126	2,4	7,3E-15	9,1E-13
GOTERM_BP_FAT	termination of RNA polymerase II transcription	RT		55	1,0	7,5E-15	9,2E-13
GOTERM_BP_FAT	ribosomal small subunit biogenesis	RT		57	1,1	8,6E-15	1,0E-12
GOTERM_BP_FAT	protein sumoylation	RT		89	1,7	1,5E-14	1,7E-12
GOTERM_BP_FAT	cell cycle checkpoint	RT		143	2,7	1,8E-14	2,1E-12
GOTERM_BP_FAT	RNA catabolic process	RT		150	2,8	3,5E-14	4,1E-12
GOTERM_BP_FAT	regulation of cell cycle	RT		438	8,3	7,8E-14	9,0E-12
GOTERM_BP_FAT	cellular macromolecule biosynthetic process	RT		1788	33,7	9,5E-14	1,1E-11
GOTERM_BP_FAT	mRNA 3'-end processing	RT		65	1,2	1,1E-13	1,2E-11
GOTERM_BP_FAT	DNA-templated transcription, elongation	RT		80	1,5	2,4E-13	2,7E-11
GOTERM_BP_FAT	protein complex subunit organization	RT		657	12,4	2,7E-13	3,0E-11
GOTERM_BP_FAT	nucleobase-containing compound catabolic process	RT		197	3,7	6,0E-13	6,6E-11
GOTERM_BP_FAT	chromatin organization	RT		328	6,2	8,7E-13	9,5E-11
GOTERM_BP_FAT	cell cycle G1/S phase transition	RT		143	2,7	9,6E-13	1,0E-10
GOTERM_BP_FAT	DNA packaging	RT		90	1,7	1,4E-12	1,5E-10
GOTERM_BP_FAT	telomere maintenance	RT		84	1,6	1,8E-12	1,9E-10
GOTERM_BP_FAT	ATP-dependent chromatin remodeling	RT		53	1,0	3,1E-12	3,3E-10
GOTERM_BP_FAT	anaphase-promoting complex-dependent catabolic process	RT		60	1,1	3,4E-12	3,5E-10
GOTERM_BP_FAT	positive regulation of DNA metabolic process	RT		119	2,2	3,6E-12	3,6E-10
GOTERM_BP_FAT	nucleotide-excision repair	RT		81	1,5	4,5E-12	4,6E-10
GOTERM_BP_FAT	chromatin remodeling	RT		94	1,8	6,4E-12	6,4E-10
GOTERM_BP_FAT	G1/S transition of mitotic cell cycle	RT		133	2,5	6,8E-12	6,8E-10
GOTERM_BP_FAT	aromatic compound catabolic process	RT		204	3,8	7,8E-12	7,7E-10
GOTERM_BP_FAT	regulation of ubiquitin protein ligase activity	RT		62	1,2	8,1E-12	8,0E-10
GOTERM_BP_FAT	nuclear transport	RT		227	4,3	8,8E-12	8,5E-10
GOTERM_BP_FAT	telomere organization	RT		84	1,6	9,0E-12	8,6E-10
GOTERM_BP_FAT	negative regulation of cell cycle process	RT		131	2,5	1,0E-11	9,6E-10
GOTERM_BP_FAT	peptidyl-lysine modification	RT		205	3,9	1,2E-11	1,1E-9
GOTERM_BP_FAT	viral process	RT		382	7,2	1,2E-11	1,2E-9
GOTERM_BP_FAT	regulation of RNA stability	RT		90	1,7	1,4E-11	1,3E-9
GOTERM_BP_FAT	DNA geometric change	RT		61	1,1	1,6E-11	1,4E-9
GOTERM_BP_FAT	negative regulation of ubiquitin protein ligase activity	RT		56	1,1	1,6E-11	1,5E-9
GOTERM_BP_FAT	regulation of chromosome segregation	RT		62	1,2	2,3E-11	2,1E-9
GOTERM_BP_FAT	RNA modification	RT		85	1,6	2,4E-11	2,1E-9
GOTERM_BP_FAT	cellular nitrogen compound catabolic process	RT		201	3,8	2,4E-11	2,1E-9
GOTERM_BP_FAT	nucleocytoplasmic transport	RT		222	4,2	2,6E-11	2,2E-9
GOTERM_BP_FAT	multi-organism cellular process	RT		382	7,2	2,6E-11	2,3E-9
GOTERM_BP_FAT	maturation of SSU-rRNA	RT		42	0,8	3,1E-11	2,7E-9
GOTERM_BP_FAT	regulation of ubiquitin-protein ligase activity involved in mitotic cell cycle	RT		55	1,0	3,2E-11	2,7E-9
GOTERM_BP_FAT	nuclear-transcribed mRNA catabolic process	RT		125	2,4	3,3E-11	2,8E-9
GOTERM_BP_FAT	gene silencing	RT		118	2,2	3,3E-11	2,8E-9
GOTERM_BP_FAT	regulation of mRNA stability	RT		87	1,6	3,4E-11	2,9E-9
GOTERM_BP_FAT	chromatin assembly or disassembly	RT		83	1,6	3,4E-11	2,9E-9
GOTERM_BP_FAT	heterocycle catabolic process	RT		199	3,7	3,5E-11	2,9E-9
GOTERM_BP_FAT	transcription elongation from RNA polymerase II promoter	RT		64	1,2	4,7E-11	3,8E-9
GOTERM_BP_FAT	regulation of chromosome organization	RT		154	2,9	5,2E-11	4,3E-9
GOTERM_BP_FAT	positive regulation of ubiquitin protein ligase activity	RT		59	1,1	5,8E-11	4,7E-9
GOTERM_BP_FAT	negative regulation of ubiquitin-protein ligase activity involved in mitotic cell cycle	RT		54	1,0	6,3E-11	5,0E-9
GOTERM_BP_FAT	interspecies interaction between organisms	RT		386	7,3	7,9E-11	6,3E-9
GOTERM_BP_FAT	symbiosis, encompassing mutualism through parasitism	RT		386	7,3	7,9E-11	6,3E-9
GOTERM_BP_FAT	mRNA catabolic process	RT		131	2,5	8,0E-11	6,3E-9
GOTERM_BP_FAT	ncRNA transcription	RT		70	1,3	1,1E-10	8,3E-9
GOTERM_BP_FAT	mitotic cell cycle checkpoint	RT		100	1,9	1,1E-10	8,4E-9
GOTERM_BP_FAT	mitotic recombination	RT		38	0,7	1,3E-10	9,8E-9
GOTERM_BP_FAT	positive regulation of ubiquitin-protein ligase activity involved in regulation of mitotic cell cycle transition	RT		56	1,1	1,5E-10	1,1E-8
GOTERM_BP_FAT	gene silencing by RNA	RT		83	1,6	1,5E-10	1,1E-8
GOTERM_BP_FAT	response to ionizing radiation	RT		88	1,7	1,6E-10	1,2E-8
GOTERM_BP_FAT	organic cyclic compound catabolic process	RT		205	3,9	2,2E-10	1,6E-8
GOTERM_BP_FAT	chromatin assembly	RT		70	1,3	2,4E-10	1,8E-8
GOTERM_BP_FAT	negative regulation of ubiquitin-protein transferase activity	RT		58	1,1	3,0E-10	2,2E-8
GOTERM_BP_FAT	nucleosome organization	RT		75	1,4	3,2E-10	2,3E-8
GOTERM_BP_FAT	DNA duplex unwinding	RT		56	1,1	4,0E-10	2,9E-8
GOTERM_BP_FAT	nuclear-transcribed mRNA catabolic process, nonsense-mediated decay	RT		81	1,5	4,4E-10	3,2E-8
GOTERM_BP_FAT	double-strand break repair via nonhomologous end joining	RT		46	0,9	4,4E-10	3,2E-8
GOTERM_BP_FAT	regulation of sister chromatid segregation	RT		51	1,0	4,7E-10	3,3E-8
GOTERM_BP_FAT	snRNA metabolic process	RT		60	1,1	5,6E-10	4,0E-8
GOTERM_BP_FAT	recombinational repair	RT		57	1,1	5,6E-10	4,0E-8
GOTERM_BP_FAT	DNA integrity checkpoint	RT		99	1,9	5,8E-10	4,1E-8
GOTERM_BP_FAT	positive regulation of ubiquitin-protein transferase activity	RT		67	1,3	6,2E-10	4,3E-8
GOTERM_BP_FAT	DNA synthesis involved in DNA repair	RT		52	1,0	7,0E-10	4,8E-8
GOTERM_BP_FAT	RNA phosphodiester bond hydrolysis, endonucleolytic	RT		45	0,8	8,9E-10	6,1E-8
GOTERM_BP_FAT	ribosomal large subunit biogenesis	RT		50	0,9	9,1E-10	6,2E-8
GOTERM_BP_FAT	positive regulation of response to DNA damage stimulus	RT		53	1,0	1,0E-9	6,9E-8
GOTERM_BP_FAT	double-strand break repair via homologous recombination	RT		56	1,1	1,1E-9	7,1E-8
GOTERM_BP_FAT	maturation of SSU-rRNA from tricistronic rRNA transcript (SSU-rRNA, 5.8S rRNA, LSU-rRNA)	RT		33	0,6	1,1E-9	7,3E-8
GOTERM_BP_FAT	SRP-dependent cotranslational protein targeting to membrane	RT		67	1,3	1,4E-9	9,1E-8
GOTERM_BP_FAT	cotranslational protein targeting to membrane	RT		71	1,3	1,4E-9	9,3E-8
GOTERM_BP_FAT	regulation of response to DNA damage stimulus	RT		94	1,8	2,1E-9	1,4E-7
GOTERM_BP_FAT	non-recombinational repair	RT		47	0,9	2,3E-9	1,5E-7
GOTERM_BP_FAT	histone exchange	RT		36	0,7	2,8E-9	1,8E-7
GOTERM_BP_FAT	positive regulation of cell cycle process	RT		126	2,4	2,8E-9	1,8E-7
GOTERM_BP_FAT	ribosome assembly	RT		43	0,8	3,5E-9	2,3E-7
GOTERM_BP_FAT	regulation of cellular response to stress	RT		264	5,0	3,7E-9	2,3E-7
GOTERM_BP_FAT	transcription-coupled nucleotide-excision repair	RT		54	1,0	3,7E-9	2,3E-7
GOTERM_BP_FAT	positive regulation of protein ubiquitination involved in ubiquitin-dependent protein catabolic process	RT		61	1,1	4,0E-9	2,5E-7
GOTERM_BP_FAT	viral life cycle	RT		202	3,8	6,0E-9	3,7E-7
GOTERM_BP_FAT	tRNA modification	RT		53	1,0	6,8E-9	4,2E-7
GOTERM_BP_FAT	regulation of ubiquitin-protein transferase activity	RT		72	1,4	6,8E-9	4,2E-7
GOTERM_BP_FAT	nucleosome assembly	RT		60	1,1	7,2E-9	4,4E-7
GOTERM_BP_FAT	negative regulation of cell cycle phase transition	RT		97	1,8	7,8E-9	4,8E-7
GOTERM_BP_FAT	protein targeting to ER	RT		70	1,3	1,0E-8	6,1E-7
GOTERM_BP_FAT	regulation of signal transduction by p53 class mediator	RT		95	1,8	1,2E-8	7,0E-7
GOTERM_BP_FAT	mitochondrial respiratory chain complex assembly	RT		63	1,2	1,3E-8	7,9E-7
GOTERM_BP_FAT	negative regulation of mitotic cell cycle	RT		121	2,3	1,4E-8	8,5E-7
GOTERM_BP_FAT	negative regulation of mitotic cell cycle phase transition	RT		93	1,8	1,7E-8	1,0E-6
GOTERM_BP_FAT	macromolecular complex disassembly	RT		139	2,6	2,0E-8	1,2E-6
GOTERM_BP_FAT	cellular component disassembly	RT		232	4,4	2,1E-8	1,2E-6
GOTERM_BP_FAT	establishment of protein localization to endoplasmic reticulum	RT		71	1,3	2,2E-8	1,3E-6
GOTERM_BP_FAT	centromere complex assembly	RT		35	0,7	2,4E-8	1,4E-6
GOTERM_BP_FAT	DNA replication-independent nucleosome organization	RT		35	0,7	2,4E-8	1,4E-6
GOTERM_BP_FAT	tRNA-containing ribonucleoprotein complex export from nucleus	RT		29	0,5	2,5E-8	1,4E-6
GOTERM_BP_FAT	tRNA export from nucleus	RT		29	0,5	2,5E-8	1,4E-6
GOTERM_BP_FAT	DNA damage checkpoint	RT		91	1,7	2,5E-8	1,5E-6
GOTERM_BP_FAT	regulation of cellular response to heat	RT		54	1,0	4,7E-8	2,7E-6
GOTERM_BP_FAT	DNA replication-independent nucleosome assembly	RT		34	0,6	4,8E-8	2,7E-6
GOTERM_BP_FAT	CENP-A containing nucleosome assembly	RT		28	0,5	5,4E-8	3,1E-6
GOTERM_BP_FAT	CENP-A containing chromatin organization	RT		28	0,5	5,4E-8	3,1E-6
GOTERM_BP_FAT	regulation of protein ubiquitination involved in ubiquitin-dependent protein catabolic process	RT		63	1,2	5,4E-8	3,0E-6
GOTERM_BP_FAT	chromatin remodeling at centromere	RT		30	0,6	5,6E-8	3,2E-6
GOTERM_BP_FAT	regulation of DNA repair	RT		55	1,0	5,8E-8	3,2E-6
GOTERM_BP_FAT	protein localization to chromosome	RT		42	0,8	5,9E-8	3,3E-6
GOTERM_BP_FAT	positive regulation of cell cycle	RT		158	3,0	6,0E-8	3,3E-6
GOTERM_BP_FAT	methylation	RT		156	2,9	6,1E-8	3,3E-6
GOTERM_BP_FAT	glycosyl compound metabolic process	RT		195	3,7	7,3E-8	4,0E-6
GOTERM_BP_FAT	regulation of translation	RT		170	3,2	7,6E-8	4,1E-6
GOTERM_BP_FAT	cellular macromolecule catabolic process	RT		420	7,9	7,8E-8	4,2E-6
GOTERM_BP_FAT	positive regulation of protein ubiquitination	RT		96	1,8	8,9E-8	4,8E-6
GOTERM_BP_FAT	spliceosomal snRNP assembly	RT		33	0,6	9,8E-8	5,2E-6
GOTERM_BP_FAT	metaphase/anaphase transition of cell cycle	RT		38	0,7	1,0E-7	5,5E-6
GOTERM_BP_FAT	regulation of mitotic sister chromatid separation	RT		38	0,7	1,0E-7	5,5E-6
GOTERM_BP_FAT	nucleoside metabolic process	RT		188	3,5	1,1E-7	5,8E-6
GOTERM_BP_FAT	positive regulation of protein modification by small protein conjugation or removal	RT		103	1,9	1,2E-7	6,1E-6
GOTERM_BP_FAT	DNA replication initiation	RT		29	0,5	1,2E-7	6,2E-6
GOTERM_BP_FAT	tRNA transport	RT		29	0,5	1,2E-7	6,2E-6
GOTERM_BP_FAT	telomere maintenance via recombination	RT		29	0,5	1,2E-7	6,2E-6
GOTERM_BP_FAT	glycosyl compound biosynthetic process	RT		76	1,4	1,2E-7	6,5E-6
GOTERM_BP_FAT	oxidative phosphorylation	RT		66	1,2	1,5E-7	7,9E-6
GOTERM_BP_FAT	regulation of mitotic sister chromatid segregation	RT		42	0,8	1,6E-7	8,1E-6
GOTERM_BP_FAT	cellular component assembly	RT		954	18,0	1,7E-7	8,7E-6
GOTERM_BP_FAT	protein complex disassembly	RT		131	2,5	1,8E-7	9,0E-6
GOTERM_BP_FAT	cellular protein complex disassembly	RT		106	2,0	1,9E-7	9,8E-6
GOTERM_BP_FAT	DNA-templated transcription, initiation	RT		109	2,1	2,0E-7	1,0E-5
GOTERM_BP_FAT	protein localization to organelle	RT		380	7,2	2,3E-7	1,2E-5
GOTERM_BP_FAT	mitochondrial RNA metabolic process	RT		28	0,5	2,5E-7	1,3E-5
GOTERM_BP_FAT	DNA strand elongation	RT		28	0,5	2,5E-7	1,3E-5
GOTERM_BP_FAT	maturation of 5.8S rRNA	RT		28	0,5	2,5E-7	1,3E-5
GOTERM_BP_FAT	regulation of mitotic nuclear division	RT		79	1,5	2,6E-7	1,3E-5
GOTERM_BP_FAT	nucleoside biosynthetic process	RT		74	1,4	3,2E-7	1,6E-5
GOTERM_BP_FAT	metaphase/anaphase transition of mitotic cell cycle	RT		33	0,6	3,3E-7	1,6E-5
GOTERM_BP_FAT	regulation of translational initiation	RT		53	1,0	3,7E-7	1,8E-5
GOTERM_BP_FAT	cellular respiration	RT		99	1,9	3,8E-7	1,9E-5
GOTERM_BP_FAT	regulation of mitotic metaphase/anaphase transition	RT		36	0,7	3,8E-7	1,9E-5
GOTERM_BP_FAT	regulation of metaphase/anaphase transition of cell cycle	RT		36	0,7	3,8E-7	1,9E-5
GOTERM_BP_FAT	regulation of nuclear division	RT		87	1,6	4,0E-7	1,9E-5
GOTERM_BP_FAT	positive regulation of viral transcription	RT		31	0,6	4,0E-7	1,9E-5
GOTERM_BP_FAT	protein folding	RT		111	2,1	4,7E-7	2,3E-5
GOTERM_BP_FAT	regulation of gene expression, epigenetic	RT		115	2,2	4,9E-7	2,3E-5
GOTERM_BP_FAT	positive regulation of DNA repair	RT		34	0,6	5,0E-7	2,4E-5
GOTERM_BP_FAT	heterocycle biosynthetic process	RT		1502	28,3	5,0E-7	2,4E-5
GOTERM_BP_FAT	mitochondrial transmembrane transport	RT		47	0,9	5,4E-7	2,6E-5
GOTERM_BP_FAT	chromosome separation	RT		47	0,9	5,4E-7	2,6E-5
GOTERM_BP_FAT	mitotic DNA integrity checkpoint	RT		67	1,3	5,5E-7	2,6E-5
GOTERM_BP_FAT	nucleoside monophosphate metabolic process	RT		151	2,8	6,1E-7	2,9E-5
GOTERM_BP_FAT	aromatic compound biosynthetic process	RT		1502	28,3	6,3E-7	2,9E-5
GOTERM_BP_FAT	ribonucleoside biosynthetic process	RT		69	1,3	6,4E-7	3,0E-5
GOTERM_BP_FAT	meiotic cell cycle process	RT		77	1,5	6,4E-7	3,0E-5
GOTERM_BP_FAT	snRNA transcription	RT		48	0,9	6,6E-7	3,0E-5
GOTERM_BP_FAT	snRNA transcription from RNA polymerase II promoter	RT		48	0,9	6,6E-7	3,0E-5
GOTERM_BP_FAT	regulation of cellular amide metabolic process	RT		178	3,4	7,2E-7	3,3E-5
GOTERM_BP_FAT	nucleoside monophosphate biosynthetic process	RT		58	1,1	7,3E-7	3,3E-5
GOTERM_BP_FAT	regulation of cellular amino acid metabolic process	RT		35	0,7	7,3E-7	3,3E-5
GOTERM_BP_FAT	mitotic nuclear envelope disassembly	RT		35	0,7	7,3E-7	3,3E-5
GOTERM_BP_FAT	mitotic sister chromatid separation	RT		38	0,7	7,5E-7	3,4E-5
GOTERM_BP_FAT	mitochondrial respiratory chain complex I biogenesis	RT		45	0,8	7,8E-7	3,5E-5
GOTERM_BP_FAT	NADH dehydrogenase complex assembly	RT		45	0,8	7,8E-7	3,5E-5
GOTERM_BP_FAT	mitochondrial respiratory chain complex I assembly	RT		45	0,8	7,8E-7	3,5E-5
GOTERM_BP_FAT	protein complex biogenesis	RT		527	9,9	8,0E-7	3,6E-5
GOTERM_BP_FAT	nucleoside triphosphate metabolic process	RT		141	2,7	9,3E-7	4,1E-5
GOTERM_BP_FAT	protein complex assembly	RT		526	9,9	9,6E-7	4,3E-5
GOTERM_BP_FAT	nucleobase-containing compound biosynthetic process	RT		1481	27,9	9,7E-7	4,3E-5
GOTERM_BP_FAT	cell cycle G2/M phase transition	RT		109	2,1	9,9E-7	4,4E-5
GOTERM_BP_FAT	blastocyst development	RT		39	0,7	9,9E-7	4,4E-5
GOTERM_BP_FAT	macromolecule methylation	RT		127	2,4	1,0E-6	4,5E-5
GOTERM_BP_FAT	protein localization to endoplasmic reticulum	RT		77	1,5	1,1E-6	4,6E-5
GOTERM_BP_FAT	strand displacement	RT		22	0,4	1,1E-6	4,6E-5
GOTERM_BP_FAT	meiotic cell cycle	RT		91	1,7	1,1E-6	4,8E-5
GOTERM_BP_FAT	regulation of protein modification by small protein conjugation or removal	RT		135	2,5	1,3E-6	5,8E-5
GOTERM_BP_FAT	DNA damage response, detection of DNA damage	RT		29	0,5	1,6E-6	6,8E-5
GOTERM_BP_FAT	regulation of DNA replication	RT		67	1,3	1,6E-6	7,0E-5
GOTERM_BP_FAT	negative regulation of protein modification by small protein conjugation or removal	RT		80	1,5	1,9E-6	8,2E-5
GOTERM_BP_FAT	interstrand cross-link repair	RT		35	0,7	1,9E-6	8,2E-5
GOTERM_BP_FAT	regulation of DNA-dependent DNA replication	RT		35	0,7	1,9E-6	8,2E-5
GOTERM_BP_FAT	G2/M transition of mitotic cell cycle	RT		103	1,9	2,0E-6	8,5E-5
GOTERM_BP_FAT	covalent chromatin modification	RT		243	4,6	2,0E-6	8,6E-5
GOTERM_BP_FAT	ATP synthesis coupled electron transport	RT		57	1,1	2,2E-6	9,2E-5
GOTERM_BP_FAT	regulation of viral transcription	RT		39	0,7	2,3E-6	9,7E-5
GOTERM_BP_FAT	negative regulation of chromosome organization	RT		65	1,2	2,4E-6	1,0E-4
GOTERM_BP_FAT	DNA strand elongation involved in DNA replication	RT		23	0,4	2,4E-6	1,0E-4
GOTERM_BP_FAT	ribonucleoside metabolic process	RT		171	3,2	2,4E-6	1,0E-4
GOTERM_BP_FAT	7-methylguanosine RNA capping	RT		30	0,6	2,5E-6	1,0E-4
GOTERM_BP_FAT	RNA capping	RT		30	0,6	2,5E-6	1,0E-4
GOTERM_BP_FAT	centrosome organization	RT		66	1,2	2,6E-6	1,1E-4
GOTERM_BP_FAT	ribonucleoside monophosphate biosynthetic process	RT		53	1,0	2,7E-6	1,1E-4
GOTERM_BP_FAT	establishment of protein localization to organelle	RT		279	5,3	3,0E-6	1,2E-4
GOTERM_BP_FAT	ribonucleoside monophosphate metabolic process	RT		143	2,7	3,1E-6	1,2E-4
GOTERM_BP_FAT	mitochondrial ATP synthesis coupled electron transport	RT		56	1,1	3,6E-6	1,4E-4
GOTERM_BP_FAT	positive regulation of viral life cycle	RT		52	1,0	4,4E-6	1,8E-4
GOTERM_BP_FAT	spindle checkpoint	RT		29	0,5	4,8E-6	1,9E-4
GOTERM_BP_FAT	cleavage involved in rRNA processing	RT		22	0,4	5,1E-6	2,0E-4
GOTERM_BP_FAT	purine ribonucleoside monophosphate biosynthetic process	RT		48	0,9	5,2E-6	2,1E-4
GOTERM_BP_FAT	purine nucleoside monophosphate biosynthetic process	RT		48	0,9	5,2E-6	2,1E-4
GOTERM_BP_FAT	regulation of protein ubiquitination	RT		123	2,3	5,4E-6	2,1E-4
GOTERM_BP_FAT	RNA methylation	RT		44	0,8	5,8E-6	2,3E-4
GOTERM_BP_FAT	purine ribonucleoside monophosphate metabolic process	RT		138	2,6	5,9E-6	2,3E-4
GOTERM_BP_FAT	purine nucleoside monophosphate metabolic process	RT		138	2,6	5,9E-6	2,3E-4
GOTERM_BP_FAT	positive regulation of gene expression, epigenetic	RT		36	0,7	6,0E-6	2,3E-4
GOTERM_BP_FAT	RNA phosphodiester bond hydrolysis, exonucleolytic	RT		27	0,5	6,2E-6	2,4E-4
GOTERM_BP_FAT	negative regulation of cell cycle	RT		205	3,9	7,3E-6	2,8E-4
GOTERM_BP_FAT	meiotic nuclear division	RT		71	1,3	8,5E-6	3,3E-4
GOTERM_BP_FAT	mitotic DNA damage checkpoint	RT		61	1,1	8,8E-6	3,4E-4
GOTERM_BP_FAT	somatic cell DNA recombination	RT		31	0,6	9,3E-6	3,6E-4
GOTERM_BP_FAT	somatic diversification of immune receptors via germline recombination within a single locus	RT		31	0,6	9,3E-6	3,6E-4
GOTERM_BP_FAT	maturation of 5.8S rRNA from tricistronic rRNA transcript (SSU-rRNA, 5.8S rRNA, LSU-rRNA)	RT		19	0,4	1,1E-5	4,2E-4
GOTERM_BP_FAT	cellular amino acid metabolic process	RT		106	2,0	1,2E-5	4,5E-4
GOTERM_BP_FAT	purine nucleoside triphosphate metabolic process	RT		130	2,4	1,2E-5	4,6E-4
GOTERM_BP_FAT	negative regulation of mitotic nuclear division	RT		32	0,6	1,2E-5	4,6E-4
GOTERM_BP_FAT	negative regulation of protein ubiquitination	RT		74	1,4	1,4E-5	5,4E-4
GOTERM_BP_FAT	spindle organization	RT		61	1,1	1,4E-5	5,4E-4
GOTERM_BP_FAT	telomere maintenance via telomere lengthening	RT		41	0,8	1,5E-5	5,5E-4
GOTERM_BP_FAT	DNA-dependent DNA replication maintenance of fidelity	RT		24	0,5	1,6E-5	5,8E-4
GOTERM_BP_FAT	exonucleolytic nuclear-transcribed mRNA catabolic process involved in deadenylation-dependent decay	RT		24	0,5	1,6E-5	5,8E-4
GOTERM_BP_FAT	peptidyl-amino acid modification	RT		437	8,2	1,6E-5	6,0E-4
GOTERM_BP_FAT	transcription initiation from RNA polymerase II promoter	RT		82	1,5	1,6E-5	6,0E-4
GOTERM_BP_FAT	ribonucleoside triphosphate metabolic process	RT		128	2,4	1,7E-5	6,1E-4
GOTERM_BP_FAT	transcription from RNA polymerase I promoter	RT		38	0,7	1,9E-5	6,9E-4
GOTERM_BP_FAT	microtubule organizing center organization	RT		69	1,3	1,9E-5	7,1E-4
GOTERM_BP_FAT	regulation of G1/S transition of mitotic cell cycle	RT		77	1,5	2,3E-5	8,3E-4
GOTERM_BP_FAT	negative regulation of nuclear division	RT		35	0,7	2,3E-5	8,4E-4
GOTERM_BP_FAT	postreplication repair	RT		35	0,7	2,3E-5	8,4E-4
GOTERM_BP_FAT	nuclear envelope disassembly	RT		35	0,7	2,3E-5	8,4E-4
GOTERM_BP_FAT	membrane disassembly	RT		35	0,7	2,3E-5	8,4E-4
GOTERM_BP_FAT	negative regulation of mitotic metaphase/anaphase transition	RT		25	0,5	2,4E-5	8,5E-4
GOTERM_BP_FAT	nuclear-transcribed mRNA catabolic process, exonucleolytic	RT		25	0,5	2,4E-5	8,5E-4
GOTERM_BP_FAT	mitotic spindle checkpoint	RT		25	0,5	2,4E-5	8,5E-4
GOTERM_BP_FAT	negative regulation of mitotic sister chromatid separation	RT		25	0,5	2,4E-5	8,5E-4
GOTERM_BP_FAT	negative regulation of metaphase/anaphase transition of cell cycle	RT		25	0,5	2,4E-5	8,5E-4
GOTERM_BP_FAT	ncRNA 3'-end processing	RT		18	0,3	2,4E-5	8,6E-4
GOTERM_BP_FAT	establishment of protein localization to chromosome	RT		18	0,3	2,4E-5	8,6E-4
GOTERM_BP_FAT	transcription from RNA polymerase II promoter	RT		634	11,9	2,4E-5	8,7E-4
GOTERM_BP_FAT	NIK/NF-kappaB signaling	RT		54	1,0	2,7E-5	9,7E-4
GOTERM_BP_FAT	signal transduction in response to DNA damage	RT		66	1,2	2,8E-5	9,9E-4
GOTERM_BP_FAT	regulation of proteolysis involved in cellular protein catabolic process	RT		113	2,1	2,8E-5	1,0E-3
GOTERM_BP_FAT	negative regulation of macromolecule metabolic process	RT		787	14,8	2,9E-5	1,0E-3
GOTERM_BP_FAT	macromolecule catabolic process	RT		473	8,9	3,0E-5	1,0E-3
GOTERM_BP_FAT	positive regulation of chromosome organization	RT		77	1,5	3,3E-5	1,2E-3
GOTERM_BP_FAT	somatic diversification of immune receptors	RT		33	0,6	3,4E-5	1,2E-3
GOTERM_BP_FAT	regulation of cell cycle G1/S phase transition	RT		81	1,5	3,4E-5	1,2E-3
GOTERM_BP_FAT	intracellular transport of virus	RT		43	0,8	3,5E-5	1,2E-3
GOTERM_BP_FAT	regulation of telomere maintenance	RT		43	0,8	3,5E-5	1,2E-3
GOTERM_BP_FAT	oxidation-reduction process	RT		341	6,4	3,6E-5	1,3E-3
GOTERM_BP_FAT	organ regeneration	RT		38	0,7	3,7E-5	1,3E-3
GOTERM_BP_FAT	respiratory electron transport chain	RT		62	1,2	3,8E-5	1,3E-3
GOTERM_BP_FAT	spindle assembly checkpoint	RT		21	0,4	3,9E-5	1,3E-3
GOTERM_BP_FAT	positive regulation of mitotic cell cycle	RT		64	1,2	4,0E-5	1,4E-3
GOTERM_BP_FAT	tRNA aminoacylation	RT		34	0,6	4,0E-5	1,4E-3
GOTERM_BP_FAT	nucleobase-containing small molecule metabolic process	RT		270	5,1	4,2E-5	1,4E-3
GOTERM_BP_FAT	nucleoside triphosphate biosynthetic process	RT		45	0,8	4,2E-5	1,4E-3
GOTERM_BP_FAT	negative regulation of sister chromatid segregation	RT		27	0,5	4,5E-5	1,5E-3
GOTERM_BP_FAT	negative regulation of chromosome segregation	RT		27	0,5	4,5E-5	1,5E-3
GOTERM_BP_FAT	cell cycle DNA replication	RT		24	0,5	4,5E-5	1,5E-3
GOTERM_BP_FAT	mitochondrial ATP synthesis coupled proton transport	RT		19	0,4	4,7E-5	1,6E-3
GOTERM_BP_FAT	telomerase RNA localization	RT		15	0,3	4,7E-5	1,6E-3
GOTERM_BP_FAT	RNA localization to Cajal body	RT		15	0,3	4,7E-5	1,6E-3
GOTERM_BP_FAT	telomerase RNA localization to Cajal body	RT		15	0,3	4,7E-5	1,6E-3
GOTERM_BP_FAT	base-excision repair	RT		31	0,6	4,9E-5	1,7E-3
GOTERM_BP_FAT	regulation of mRNA processing	RT		57	1,1	5,1E-5	1,7E-3
GOTERM_BP_FAT	purine nucleoside biosynthetic process	RT		57	1,1	5,1E-5	1,7E-3
GOTERM_BP_FAT	purine ribonucleoside biosynthetic process	RT		57	1,1	5,1E-5	1,7E-3
GOTERM_BP_FAT	purine ribonucleoside triphosphate metabolic process	RT		124	2,3	5,4E-5	1,8E-3
GOTERM_BP_FAT	spindle assembly	RT		49	0,9	5,6E-5	1,9E-3
GOTERM_BP_FAT	positive regulation of innate immune response	RT		103	1,9	5,8E-5	1,9E-3
GOTERM_BP_FAT	electron transport chain	RT		62	1,2	5,9E-5	1,9E-3
GOTERM_BP_FAT	7-methylguanosine mRNA capping	RT		25	0,5	6,3E-5	2,1E-3
GOTERM_BP_FAT	tRNA methylation	RT		25	0,5	6,3E-5	2,1E-3
GOTERM_BP_FAT	multi-organism cellular localization	RT		43	0,8	6,3E-5	2,1E-3
GOTERM_BP_FAT	multi-organism intracellular transport	RT		43	0,8	6,3E-5	2,1E-3
GOTERM_BP_FAT	ATP metabolic process	RT		115	2,2	6,4E-5	2,1E-3
GOTERM_BP_FAT	positive regulation of nitrogen compound metabolic process	RT		615	11,6	6,5E-5	2,1E-3
GOTERM_BP_FAT	purine ribonucleoside metabolic process	RT		157	3,0	6,5E-5	2,1E-3
GOTERM_BP_FAT	positive regulation of translation	RT		52	1,0	6,6E-5	2,1E-3
GOTERM_BP_FAT	regulation of DNA biosynthetic process	RT		53	1,0	6,9E-5	2,2E-3
GOTERM_BP_FAT	antigen processing and presentation of exogenous peptide antigen via MHC class I, TAP-dependent	RT		33	0,6	7,0E-5	2,3E-3
GOTERM_BP_FAT	regulation of double-strand break repair	RT		29	0,5	7,2E-5	2,3E-3
GOTERM_BP_FAT	positive regulation of viral process	RT		55	1,0	7,4E-5	2,4E-3
GOTERM_BP_FAT	cellular catabolic process	RT		583	11,0	7,7E-5	2,5E-3
GOTERM_BP_FAT	ribonucleoside triphosphate biosynthetic process	RT		39	0,7	7,8E-5	2,5E-3
GOTERM_BP_FAT	mitotic spindle assembly checkpoint	RT		20	0,4	7,8E-5	2,5E-3
GOTERM_BP_FAT	purine nucleoside metabolic process	RT		158	3,0	7,9E-5	2,5E-3
GOTERM_BP_FAT	amino acid activation	RT		34	0,6	8,1E-5	2,6E-3
GOTERM_BP_FAT	centrosome cycle	RT		47	0,9	8,3E-5	2,6E-3
GOTERM_BP_FAT	negative regulation of DNA metabolic process	RT		59	1,1	8,4E-5	2,6E-3
GOTERM_BP_FAT	termination of RNA polymerase I transcription	RT		23	0,4	8,7E-5	2,7E-3
GOTERM_BP_FAT	response to X-ray	RT		23	0,4	8,7E-5	2,7E-3
GOTERM_BP_FAT	positive regulation of type I interferon production	RT		35	0,7	9,3E-5	2,9E-3
GOTERM_BP_FAT	signal transduction by p53 class mediator	RT		84	1,6	9,8E-5	3,0E-3
GOTERM_BP_FAT	telomere maintenance via telomerase	RT		36	0,7	1,0E-4	3,2E-3
GOTERM_BP_FAT	histone modification	RT		192	3,6	1,0E-4	3,2E-3
GOTERM_BP_FAT	positive regulation of telomerase RNA localization to Cajal body	RT		14	0,3	1,1E-4	3,3E-3
GOTERM_BP_FAT	regulation of telomerase RNA localization to Cajal body	RT		14	0,3	1,1E-4	3,3E-3
GOTERM_BP_FAT	mitochondrial RNA processing	RT		14	0,3	1,1E-4	3,3E-3
GOTERM_BP_FAT	nucleobase biosynthetic process	RT		16	0,3	1,1E-4	3,3E-3
GOTERM_BP_FAT	transport of virus	RT		43	0,8	1,1E-4	3,3E-3
GOTERM_BP_FAT	positive regulation of DNA biosynthetic process	RT		37	0,7	1,2E-4	3,5E-3
GOTERM_BP_FAT	DNA damage response, signal transduction by p53 class mediator	RT		58	1,1	1,3E-4	3,8E-3
GOTERM_BP_FAT	RNA-dependent DNA biosynthetic process	RT		38	0,7	1,3E-4	3,9E-3
GOTERM_BP_FAT	regulation of DNA recombination	RT		33	0,6	1,4E-4	4,2E-3
GOTERM_BP_FAT	antigen processing and presentation of exogenous peptide antigen via MHC class I	RT		33	0,6	1,4E-4	4,2E-3
GOTERM_BP_FAT	cellular response to radiation	RT		71	1,3	1,4E-4	4,3E-3
GOTERM_BP_FAT	negative regulation of mitotic sister chromatid segregation	RT		25	0,5	1,5E-4	4,5E-3
GOTERM_BP_FAT	single-organism organelle organization	RT		614	11,6	1,5E-4	4,6E-3
GOTERM_BP_FAT	formation of translation preinitiation complex	RT		19	0,4	1,6E-4	4,6E-3
GOTERM_BP_FAT	rRNA transcription	RT		22	0,4	1,6E-4	4,9E-3
GOTERM_BP_FAT	positive regulation of macromolecule biosynthetic process	RT		551	10,4	1,7E-4	5,2E-3
GOTERM_BP_FAT	positive regulation of macromolecule metabolic process	RT		941	17,7	1,8E-4	5,3E-3
GOTERM_BP_FAT	regulation of viral life cycle	RT		73	1,4	2,0E-4	6,0E-3
GOTERM_BP_FAT	tRNA aminoacylation for protein translation	RT		31	0,6	2,1E-4	6,1E-3
GOTERM_BP_FAT	metaphase plate congression	RT		31	0,6	2,1E-4	6,1E-3
GOTERM_BP_FAT	negative regulation of gene expression	RT		514	9,7	2,1E-4	6,1E-3
GOTERM_BP_FAT	cellular response to ionizing radiation	RT		37	0,7	2,1E-4	6,1E-3
GOTERM_BP_FAT	regulation of response to stress	RT		411	7,7	2,1E-4	6,2E-3
GOTERM_BP_FAT	regulation of cellular protein catabolic process	RT		119	2,2	2,2E-4	6,3E-3
GOTERM_BP_FAT	translesion synthesis	RT		27	0,5	2,3E-4	6,6E-3
GOTERM_BP_FAT	replication fork processing	RT		20	0,4	2,3E-4	6,6E-3
GOTERM_BP_FAT	maturation of LSU-rRNA	RT		20	0,4	2,3E-4	6,6E-3
GOTERM_BP_FAT	negative regulation of metabolic process	RT		833	15,7	2,3E-4	6,6E-3
GOTERM_BP_FAT	chromosome localization	RT		39	0,7	2,4E-4	7,0E-3
GOTERM_BP_FAT	energy derivation by oxidation of organic compounds	RT		124	2,3	2,4E-4	7,0E-3
GOTERM_BP_FAT	cell aging	RT		50	0,9	2,4E-4	7,0E-3
GOTERM_BP_FAT	regulation of telomere maintenance via telomere lengthening	RT		33	0,6	2,6E-4	7,4E-3
GOTERM_BP_FAT	signal transduction involved in DNA integrity checkpoint	RT		41	0,8	2,7E-4	7,8E-3
GOTERM_BP_FAT	signal transduction involved in DNA damage checkpoint	RT		41	0,8	2,7E-4	7,8E-3
GOTERM_BP_FAT	positive regulation of cellular amide metabolic process	RT		57	1,1	2,8E-4	7,9E-3
GOTERM_BP_FAT	regulation of cell cycle arrest	RT		57	1,1	2,8E-4	7,9E-3
GOTERM_BP_FAT	single-organism intracellular transport	RT		277	5,2	3,0E-4	8,6E-3
GOTERM_BP_FAT	ribosomal large subunit assembly	RT		18	0,3	3,1E-4	8,7E-3
GOTERM_BP_FAT	ATP synthesis coupled proton transport	RT		21	0,4	3,1E-4	8,7E-3
GOTERM_BP_FAT	energy coupled proton transport, down electrochemical gradient	RT		21	0,4	3,1E-4	8,7E-3
GOTERM_BP_FAT	multi-organism localization	RT		44	0,8	3,1E-4	8,8E-3
GOTERM_BP_FAT	G1 DNA damage checkpoint	RT		44	0,8	3,1E-4	8,8E-3
GOTERM_BP_FAT	multi-organism transport	RT		44	0,8	3,1E-4	8,8E-3
GOTERM_BP_FAT	regulation of organelle organization	RT		445	8,4	3,2E-4	9,0E-3
GOTERM_BP_FAT	purine nucleoside triphosphate biosynthetic process	RT		36	0,7	3,4E-4	9,4E-3
GOTERM_BP_FAT	positive regulation of cell cycle phase transition	RT		37	0,7	3,6E-4	1,0E-2
GOTERM_BP_FAT	regulation of cell cycle G2/M phase transition	RT		37	0,7	3,6E-4	1,0E-2
GOTERM_BP_FAT	establishment of chromosome localization	RT		38	0,7	3,8E-4	1,1E-2
GOTERM_BP_FAT	centrosome duplication	RT		31	0,6	3,9E-4	1,1E-2
GOTERM_BP_FAT	regulation of telomere maintenance via telomerase	RT		31	0,6	3,9E-4	1,1E-2
GOTERM_BP_FAT	transcription elongation from RNA polymerase I promoter	RT		22	0,4	4,0E-4	1,1E-2
GOTERM_BP_FAT	nucleobase metabolic process	RT		22	0,4	4,0E-4	1,1E-2
GOTERM_BP_FAT	negative regulation of G1/S transition of mitotic cell cycle	RT		54	1,0	4,0E-4	1,1E-2
GOTERM_BP_FAT	negative regulation of cell cycle G1/S phase transition	RT		55	1,0	4,0E-4	1,1E-2
GOTERM_BP_FAT	aerobic respiration	RT		39	0,7	4,1E-4	1,1E-2
GOTERM_BP_FAT	nucleoside phosphate metabolic process	RT		247	4,7	4,2E-4	1,1E-2
GOTERM_BP_FAT	positive regulation of organelle organization	RT		236	4,4	4,3E-4	1,2E-2
GOTERM_BP_FAT	nucleotide-excision repair, DNA gap filling	RT		19	0,4	4,3E-4	1,2E-2
GOTERM_BP_FAT	nucleotide metabolic process	RT		245	4,6	4,4E-4	1,2E-2
GOTERM_BP_FAT	signal transduction involved in cell cycle checkpoint	RT		41	0,8	4,5E-4	1,2E-2
GOTERM_BP_FAT	generation of precursor metabolites and energy	RT		161	3,0	4,7E-4	1,3E-2
GOTERM_BP_FAT	mitotic G1 DNA damage checkpoint	RT		43	0,8	4,8E-4	1,3E-2
GOTERM_BP_FAT	mitotic G1/S transition checkpoint	RT		43	0,8	4,8E-4	1,3E-2
GOTERM_BP_FAT	protein localization to chromosome, centromeric region	RT		14	0,3	4,9E-4	1,3E-2
GOTERM_BP_FAT	pseudouridine synthesis	RT		14	0,3	4,9E-4	1,3E-2
GOTERM_BP_FAT	transcription initiation from RNA polymerase I promoter	RT		23	0,4	4,9E-4	1,3E-2
GOTERM_BP_FAT	regulation of centrosome cycle	RT		28	0,5	5,2E-4	1,4E-2
GOTERM_BP_FAT	rRNA 3'-end processing	RT		12	0,2	5,2E-4	1,4E-2
GOTERM_BP_FAT	protein localization to kinetochore	RT		12	0,2	5,2E-4	1,4E-2
GOTERM_BP_FAT	microtubule cytoskeleton organization	RT		181	3,4	5,3E-4	1,4E-2
GOTERM_BP_FAT	purine ribonucleoside triphosphate biosynthetic process	RT		35	0,7	5,4E-4	1,4E-2
GOTERM_BP_FAT	intrinsic apoptotic signaling pathway	RT		120	2,3	5,4E-4	1,4E-2
GOTERM_BP_FAT	negative regulation of gene expression, epigenetic	RT		48	0,9	5,5E-4	1,4E-2
GOTERM_BP_FAT	activation of innate immune response	RT		88	1,7	5,6E-4	1,5E-2
GOTERM_BP_FAT	spliceosomal complex assembly	RT		36	0,7	5,7E-4	1,5E-2
GOTERM_BP_FAT	mRNA polyadenylation	RT		24	0,5	5,9E-4	1,5E-2
GOTERM_BP_FAT	regulation of cell cycle checkpoint	RT		24	0,5	5,9E-4	1,5E-2
GOTERM_BP_FAT	snRNA processing	RT		17	0,3	6,0E-4	1,6E-2
GOTERM_BP_FAT	cell redox homeostasis	RT		37	0,7	6,0E-4	1,6E-2
GOTERM_BP_FAT	anatomical structure homeostasis	RT		122	2,3	6,4E-4	1,7E-2
GOTERM_BP_FAT	signal transduction involved in mitotic G1 DNA damage checkpoint	RT		39	0,7	6,6E-4	1,7E-2
GOTERM_BP_FAT	intracellular signal transduction involved in G1 DNA damage checkpoint	RT		39	0,7	6,6E-4	1,7E-2
GOTERM_BP_FAT	signal transduction involved in mitotic DNA damage checkpoint	RT		39	0,7	6,6E-4	1,7E-2
GOTERM_BP_FAT	signal transduction involved in mitotic DNA integrity checkpoint	RT		39	0,7	6,6E-4	1,7E-2
GOTERM_BP_FAT	signal transduction involved in mitotic cell cycle checkpoint	RT		39	0,7	6,6E-4	1,7E-2
GOTERM_BP_FAT	nucleotide-excision repair, DNA incision, 5'-to lesion	RT		25	0,5	6,8E-4	1,8E-2
GOTERM_BP_FAT	meiosis I	RT		42	0,8	7,3E-4	1,9E-2
GOTERM_BP_FAT	innate immune response-activating signal transduction	RT		86	1,6	7,6E-4	2,0E-2
GOTERM_BP_FAT	response to radiation	RT		163	3,1	7,7E-4	2,0E-2
GOTERM_BP_FAT	cytoplasmic translation	RT		33	0,6	8,0E-4	2,1E-2
GOTERM_BP_FAT	transcription from RNA polymerase III promoter	RT		33	0,6	8,0E-4	2,1E-2
GOTERM_BP_FAT	mitotic G2/M transition checkpoint	RT		18	0,3	8,2E-4	2,1E-2
GOTERM_BP_FAT	stimulatory C-type lectin receptor signaling pathway	RT		48	0,9	8,2E-4	2,1E-2
GOTERM_BP_FAT	innate immune response activating cell surface receptor signaling pathway	RT		48	0,9	8,2E-4	2,1E-2
GOTERM_BP_FAT	positive regulation of mitotic cell cycle phase transition	RT		34	0,6	8,5E-4	2,2E-2
GOTERM_BP_FAT	somatic recombination of immunoglobulin gene segments	RT		22	0,4	8,7E-4	2,2E-2
GOTERM_BP_FAT	regulation of DNA-templated transcription, elongation	RT		27	0,5	8,7E-4	2,2E-2
GOTERM_BP_FAT	positive regulation of cellular metabolic process	RT		920	17,3	9,2E-4	2,3E-2
GOTERM_BP_FAT	regulation of cellular amine metabolic process	RT		37	0,7	9,8E-4	2,5E-2
GOTERM_BP_FAT	in utero embryonic development	RT		135	2,5	1,0E-3	2,5E-2
GOTERM_BP_FAT	DNA replication checkpoint	RT		13	0,2	1,0E-3	2,5E-2
GOTERM_BP_FAT	establishment of protein localization to telomere	RT		13	0,2	1,0E-3	2,5E-2
GOTERM_BP_FAT	DNA damage response, signal transduction by p53 class mediator resulting in cell cycle arrest	RT		38	0,7	1,0E-3	2,5E-2
GOTERM_BP_FAT	negative regulation of DNA replication	RT		23	0,4	1,0E-3	2,5E-2
GOTERM_BP_FAT	positive regulation of proteolysis	RT		147	2,8	1,0E-3	2,6E-2
GOTERM_BP_FAT	positive regulation of proteolysis involved in cellular protein catabolic process	RT		84	1,6	1,0E-3	2,6E-2
GOTERM_BP_FAT	chromosome condensation	RT		19	0,4	1,1E-3	2,6E-2
GOTERM_BP_FAT	antigen processing and presentation of peptide antigen via MHC class I	RT		40	0,8	1,1E-3	2,7E-2
GOTERM_BP_FAT	response to UV	RT		65	1,2	1,1E-3	2,7E-2
GOTERM_BP_FAT	regulation of mRNA metabolic process	RT		65	1,2	1,1E-3	2,7E-2
GOTERM_BP_FAT	nuclear-transcribed mRNA catabolic process, deadenylation-dependent decay	RT		41	0,8	1,1E-3	2,7E-2
GOTERM_BP_FAT	positive regulation of nucleobase-containing compound metabolic process	RT		567	10,7	1,1E-3	2,8E-2
GOTERM_BP_FAT	positive regulation of double-strand break repair	RT		11	0,2	1,1E-3	2,8E-2
GOTERM_BP_FAT	attachment of spindle microtubules to kinetochore	RT		16	0,3	1,2E-3	2,8E-2
GOTERM_BP_FAT	regulation of sister chromatid cohesion	RT		16	0,3	1,2E-3	2,8E-2
GOTERM_BP_FAT	RNA polyadenylation	RT		24	0,5	1,2E-3	2,8E-2
GOTERM_BP_FAT	reciprocal meiotic recombination	RT		24	0,5	1,2E-3	2,8E-2
GOTERM_BP_FAT	somatic diversification of immunoglobulins	RT		24	0,5	1,2E-3	2,8E-2
GOTERM_BP_FAT	reciprocal DNA recombination	RT		24	0,5	1,2E-3	2,8E-2
GOTERM_BP_FAT	cellular protein complex assembly	RT		222	4,2	1,2E-3	2,9E-2
GOTERM_BP_FAT	protein methylation	RT		77	1,5	1,2E-3	2,9E-2
GOTERM_BP_FAT	protein alkylation	RT		77	1,5	1,2E-3	2,9E-2
GOTERM_BP_FAT	nuclear envelope organization	RT		49	0,9	1,2E-3	2,9E-2
GOTERM_BP_FAT	positive regulation of metabolic process	RT		976	18,4	1,2E-3	2,9E-2
GOTERM_BP_FAT	rRNA modification	RT		20	0,4	1,3E-3	3,1E-2
GOTERM_BP_FAT	mitotic metaphase plate congression	RT		25	0,5	1,3E-3	3,1E-2
GOTERM_BP_FAT	protein acetylation	RT		84	1,6	1,3E-3	3,2E-2
GOTERM_BP_FAT	protein targeting	RT		273	5,1	1,5E-3	3,6E-2
GOTERM_BP_FAT	tricarboxylic acid cycle	RT		21	0,4	1,5E-3	3,6E-2
GOTERM_BP_FAT	ncRNA catabolic process	RT		17	0,3	1,5E-3	3,6E-2
GOTERM_BP_FAT	positive regulation of chromosome segregation	RT		17	0,3	1,5E-3	3,6E-2
GOTERM_BP_FAT	nuclear DNA replication	RT		17	0,3	1,5E-3	3,6E-2
GOTERM_BP_FAT	histone methylation	RT		62	1,2	1,6E-3	3,7E-2
GOTERM_BP_FAT	cytoplasmic translational initiation	RT		14	0,3	1,6E-3	3,7E-2
GOTERM_BP_FAT	cell proliferation	RT		564	10,6	1,6E-3	3,7E-2
GOTERM_BP_FAT	Wnt signaling pathway, planar cell polarity pathway	RT		55	1,0	1,7E-3	4,0E-2
GOTERM_BP_FAT	regulation of RNA splicing	RT		54	1,0	1,7E-3	4,0E-2
GOTERM_BP_FAT	tumor necrosis factor-mediated signaling pathway	RT		51	1,0	1,7E-3	4,0E-2
GOTERM_BP_FAT	global genome nucleotide-excision repair	RT		22	0,4	1,8E-3	4,1E-2
GOTERM_BP_FAT	mitochondrial transport	RT		122	2,3	1,8E-3	4,2E-2
GOTERM_BP_FAT	ATP biosynthetic process	RT		29	0,5	1,8E-3	4,2E-2
GOTERM_BP_FAT	cytochrome complex assembly	RT		23	0,4	2,0E-3	4,5E-2
GOTERM_BP_FAT	kinetochore organization	RT		12	0,2	2,1E-3	4,8E-2
GOTERM_BP_FAT	regulation of protein localization to chromosome, telomeric region	RT		12	0,2	2,1E-3	4,8E-2
GOTERM_BP_FAT	meiotic chromosome segregation	RT		33	0,6	2,2E-3	4,9E-2
