# Supplementary material for: Transcriptome of iPSC-derived neuronal cells reveals a module of co-expressed genes consistently associated with autism spectrum disorder
Source: Mol Psychiatry. 2020 Feb 14;26(5):1589–605. doi: 10.1038/s41380-020-0669-9 (PMC8159745; doi:10.1038/s41380-020-0669-9)
Supplement: Supplementary file 10 — Supp Table S6 [file 41380_2020_669_MOESM10_ESM.xlsx]

## Sheet: dreamResults_NPC_nDEGs_HKgenes_
Supplementary Table S6. Dream analysis results for Patients X Controls NPCs comparison
Ensembl	Gene	Gene_type	logFC	rawFC	FoldChange	AveExpr	t	P.Value	adj.P.Val	z.std	Sfari_score	ID_score	moduleColor	moduleLabel
ENSG00000100902	PSMA6	protein_coding	0.504263	1.4184	1.4184	2.90612	5.52364	7.49e-06	0.0987274	4.47937	NA	NA	grey	M0
ENSG00000229344	MTCO2P12	unprocessed_pseudogene	1.62149	3.07692	3.07692	1.66306	5.28194	1.43e-05	0.0987274	4.33936	NA	NA	blue	M10
ENSG00000087263	OGFOD1	protein_coding	0.280346	1.21449	1.21449	5.72896	4.85703	4.47e-05	0.137604	4.08161	NA	NA	purple	M8
ENSG00000249119	MTND6P4	processed_pseudogene	1.40738	2.65256	2.65256	2.82126	4.82172	4.92e-05	0.137604	4.05949	NA	NA	blue	M10
ENSG00000263142	LRRC37A17P	transcribed_unprocessed_pseudogene	-0.342987	0.788407	-1.26838	3.47916	-4.7859	5.42e-05	0.137604	-4.03695	NA	NA	turquoise	M1
ENSG00000173825	TIGD3	protein_coding	-0.635123	0.643886	-1.55307	1.17602	-4.74929	5.98e-05	0.137604	-4.0138	NA	NA	turquoise	M1
ENSG00000270133		lncRNA	-0.873559	0.545799	-1.83218	-0.77272	-4.39252	0.000155626	0.230777	-3.78192	NA	NA	turquoise	M1
ENSG00000169684	CHRNA5	protein_coding	0.374963	1.29681	1.29681	2.94815	4.33139	0.000183271	0.230777	3.74103	NA	NA	yellow	M2
ENSG00000184752	NDUFA12	protein_coding	0.252905	1.1916	1.1916	5.5309	4.29822	0.000200257	0.230777	3.71869	NA	NA	purple	M8
ENSG00000035681	NSMAF	protein_coding	0.20699	1.15428	1.15428	5.27051	4.24708	0.000229545	0.230777	3.68406	NA	NA	grey	M0
ENSG00000123416	TUBA1B	protein_coding	0.283141	1.21684	1.21684	8.867	4.24331	0.000231865	0.230777	3.6815	NA	NA	grey	M0
ENSG00000011143	MKS1	protein_coding	-0.202938	0.86878	-1.15104	4.76084	-4.24321	0.000231922	0.230777	-3.68144	NA	known	grey	M0
ENSG00000155115	GTF3C6	protein_coding	0.389608	1.31004	1.31004	6.03455	4.23499	0.000237064	0.230777	3.67584	NA	NA	blue	M10
ENSG00000150281	CTF1	protein_coding	-0.394761	0.760616	-1.31472	1.21148	-4.20867	0.000254294	0.230777	-3.6579	NA	NA	turquoise	M1
ENSG00000169020	ATP5ME	protein_coding	0.475647	1.39054	1.39054	3.59181	4.181	0.000273743	0.230777	3.63896	NA	NA	brown	M11
ENSG00000175768	TOMM5	protein_coding	0.463436	1.37882	1.37882	2.62625	4.17797	0.000275957	0.230777	3.63688	NA	NA	grey	M0
ENSG00000184575	XPOT	protein_coding	0.289244	1.222	1.222	7.46613	4.14713	0.000299561	0.230777	3.61568	NA	NA	blue	M10
ENSG00000206228	HNRNPA1P4	processed_pseudogene	-1.05611	0.480927	-2.07932	0.960657	-4.1458	0.000300621	0.230777	-3.61476	NA	NA	green	M3
ENSG00000171848	RRM2	protein_coding	0.286445	1.21963	1.21963	8.20775	4.09983	0.000339677	0.236217	3.58299	NA	NA	yellow	M2
ENSG00000226432		processed_pseudogene	-0.949985	0.517638	-1.93185	0.701853	-4.09547	0.000343636	0.236217	-3.57997	NA	NA	green	M3
ENSG00000115541	HSPE1	protein_coding	0.819498	1.76479	1.76479	4.57585	4.079	0.000358992	0.236217	3.56853	NA	NA	blue	M10
ENSG00000204104	TRAF3IP1	protein_coding	-0.240431	0.846492	-1.18135	4.89268	-3.96283	0.000488254	0.306668	-3.48712	NA	NA	pink	M6
ENSG00000269896		transcribed_processed_pseudogene	-0.479132	0.717409	-1.3939	1.46902	-3.91035	0.000560761	0.309005	-3.44992	NA	NA	turquoise	M1
ENSG00000132881	CPLANE2	protein_coding	-0.441231	0.736506	-1.35776	1.48565	-3.90294	0.000571813	0.309005	-3.44464	NA	NA	grey	M0
ENSG00000221823	PPP3R1	protein_coding	0.348368	1.27312	1.27312	5.3508	3.90021	0.000575942	0.309005	3.4427	NA	NA	yellow	M2
ENSG00000131495	NDUFA2	protein_coding	0.214083	1.15997	1.15997	4.05845	3.89238	0.000587942	0.309005	3.43712	NA	NA	blue	M10
ENSG00000249855	EEF1A1P19	processed_pseudogene	-0.586425	0.665991	-1.50152	1.97826	-3.88227	0.000603801	0.309005	-3.4299	NA	NA	green	M3
ENSG00000104894	CD37	protein_coding	-0.620239	0.650563	-1.53713	4.48444	-3.84974	0.000657712	0.309005	-3.40663	NA	NA	turquoise	M1
ENSG00000095380	NANS	protein_coding	0.360629	1.28399	1.28399	4.47173	3.83248	0.000688223	0.309005	3.39423	NA	NA	purple	M8
ENSG00000108352	RAPGEFL1	protein_coding	-0.241989	0.845579	-1.18262	4.6556	-3.82099	0.000709292	0.309005	-3.38596	NA	NA	turquoise	M1
ENSG00000238072		processed_pseudogene	-0.955931	0.515509	-1.93983	2.55206	-3.81187	0.000726455	0.309005	-3.3794	NA	NA	green	M3
ENSG00000102978	POLR2C	protein_coding	0.239583	1.18065	1.18065	6.69323	3.80089	0.000747669	0.309005	3.37147	NA	NA	yellow	M2
ENSG00000109171	SLAIN2	protein_coding	0.1514	1.11065	1.11065	5.88996	3.79773	0.000753881	0.309005	3.36919	NA	NA	grey	M0
ENSG00000101542	CDH20	protein_coding	-0.721747	0.606363	-1.64918	4.61371	-3.79449	0.000760324	0.309005	-3.36685	NA	NA	turquoise	M1
ENSG00000171161	ZNF672	protein_coding	-0.254961	0.83801	-1.1933	5.58757	-3.75976	0.000832676	0.320793	-3.3417	NA	NA	pink	M6
ENSG00000139722	VPS37B	protein_coding	0.455814	1.37156	1.37156	5.01937	3.75257	0.000848464	0.320793	3.33648	NA	NA	purple	M8
ENSG00000176340	COX8A	protein_coding	0.243556	1.18391	1.18391	5.78151	3.73932	0.000878355	0.320793	3.32684	NA	known	purple	M8
ENSG00000090621	PABPC4	protein_coding	0.218222	1.1633	1.1633	7.47616	3.73269	0.000893704	0.320793	3.32201	NA	NA	grey	M0
ENSG00000077097	TOP2B	protein_coding	-0.162475	0.893491	-1.11921	8.96881	-3.70783	0.000953596	0.320793	-3.30387	NA	NA	grey	M0
ENSG00000180957	PITPNB	protein_coding	0.24423	1.18446	1.18446	6.73618	3.69347	0.000989947	0.320793	3.29337	NA	NA	yellow	M2
ENSG00000102935	ZNF423	protein_coding	-0.338027	0.791123	-1.26403	6.93369	-3.68283	0.00101777	0.320793	-3.28557	NA	NA	turquoise	M1
ENSG00000213585	VDAC1	protein_coding	0.303589	1.23421	1.23421	7.92045	3.67382	0.0010419	0.320793	3.27896	NA	NA	blue	M10
ENSG00000241468	ATP5MF	protein_coding	0.294589	1.22654	1.22654	5.30544	4.75176	0.0010803	0.320793	3.26873	NA	NA	blue	M10
ENSG00000108829	LRRC59	protein_coding	0.243805	1.18411	1.18411	7.08144	3.65331	0.00109898	0.320793	3.26388	NA	NA	purple	M8
ENSG00000170515	PA2G4	protein_coding	0.390248	1.31062	1.31062	6.95848	3.62885	0.00117105	0.320793	3.24584	NA	NA	blue	M10
ENSG00000123643	SLC36A1	protein_coding	0.421284	1.33912	1.33912	4.36044	4.78828	0.00118773	0.320793	3.24181	NA	NA	grey	M0
ENSG00000177082	WDR73	protein_coding	-0.221047	0.857942	-1.16558	5.96869	-4.42599	0.00119526	0.320793	-3.24001	NA	known	grey	M0
ENSG00000175826	CTDNEP1	protein_coding	0.238965	1.18015	1.18015	5.55583	4.35893	0.00121669	0.320793	3.23494	NA	NA	grey	M0
ENSG00000167771	RCOR2	protein_coding	-0.301394	0.811468	-1.23233	6.66814	-3.61359	0.00121831	0.320793	-3.23456	NA	NA	pink	M6
ENSG00000144895	EIF2A	protein_coding	0.283774	1.21738	1.21738	6.35583	4.4844	0.00124178	0.320793	3.22911	NA	NA	yellow	M2
ENSG00000196812	ZSCAN16	protein_coding	-0.357572	0.780477	-1.28127	2.62769	-3.59768	0.00126958	0.320793	-3.22277	NA	NA	grey	M0
ENSG00000100221	JOSD1	protein_coding	0.147838	1.10791	1.10791	6.2707	3.58978	0.00129581	0.320793	3.21691	NA	NA	grey	M0
ENSG00000116977	LGALS8	protein_coding	0.367544	1.29015	1.29015	4.07879	3.58487	0.00131236	0.320793	3.21326	NA	NA	purple	M8
ENSG00000076043	REXO2	protein_coding	0.352719	1.27696	1.27696	4.46518	3.57148	0.00135859	0.320793	3.20331	NA	NA	purple	M8
ENSG00000116898	MRPS15	protein_coding	0.166816	1.12258	1.12258	6.22126	3.56677	0.00137522	0.320793	3.1998	NA	NA	grey	M0
ENSG00000124733	MEA1	protein_coding	0.231652	1.17418	1.17418	6.0036	3.56365	0.00138637	0.320793	3.19747	NA	NA	purple	M8
ENSG00000065978	YBX1	protein_coding	0.371139	1.29337	1.29337	9.8908	3.543	0.00146225	0.320793	3.18207	NA	NA	blue	M10
ENSG00000131797	CLUHP3	transcribed_unprocessed_pseudogene	-0.333515	0.793601	-1.26008	3.12681	-3.53773	0.00148228	0.320793	-3.17813	NA	NA	turquoise	M1
ENSG00000169230	PRELID1	protein_coding	0.367734	1.29032	1.29032	5.21818	3.53579	0.00148969	0.320793	3.17668	NA	NA	purple	M8
ENSG00000179240	GVQW3	protein_coding	-0.537982	0.688734	-1.45194	3.23657	-3.52746	0.00152203	0.320793	-3.17045	NA	NA	turquoise	M1
ENSG00000103275	UBE2I	protein_coding	0.144059	1.10501	1.10501	7.27514	3.52534	0.00153034	0.320793	3.16887	NA	NA	grey	M0
ENSG00000100030	MAPK1	protein_coding	0.120634	1.08721	1.08721	7.52251	3.51585	0.00156821	0.320793	3.16176	NA	NA	grey	M0
ENSG00000073008	PVR	protein_coding	0.423287	1.34098	1.34098	4.15412	3.51436	0.00157424	0.320793	3.16064	NA	NA	purple	M8
ENSG00000188599	NPIPP1	transcribed_unprocessed_pseudogene	-0.430009	0.742257	-1.34724	2.11236	-3.50982	0.00159273	0.320793	-3.15723	NA	NA	turquoise	M1
ENSG00000108774	RAB5C	protein_coding	0.215773	1.16133	1.16133	4.77025	3.50869	0.0015974	0.320793	3.15638	NA	NA	purple	M8
ENSG00000117480	FAAH	protein_coding	-0.444489	0.734845	-1.36083	1.84193	-3.49927	0.00163655	0.320793	-3.14931	NA	NA	turquoise	M1
ENSG00000107130	NCS1	protein_coding	0.227226	1.17058	1.17058	6.55763	3.49347	0.00166116	0.320793	3.14495	NA	NA	purple	M8
ENSG00000128833	MYO5C	protein_coding	-0.665641	0.630409	-1.58627	3.58813	-3.47559	0.00173922	0.320793	-3.13149	3	NA	pink	M6
ENSG00000201207		misc_RNA	-1.06232	0.47886	-2.08829	-1.77108	-3.46402	0.0017916	0.320793	-3.12277	NA	NA	turquoise	M1
ENSG00000185917	SETD4	protein_coding	-0.185369	0.879424	-1.13711	4.95368	-3.46235	0.00179929	0.320793	-3.12151	NA	NA	grey	M0
ENSG00000088682	COQ9	protein_coding	-0.183841	0.880356	-1.1359	5.14257	-3.46159	0.0018028	0.320793	-3.12093	NA	NA	grey	M0
ENSG00000095139	ARCN1	protein_coding	0.162108	1.11892	1.11892	7.90012	3.45291	0.00184334	0.320793	3.11438	NA	NA	grey	M0
ENSG00000126821	SGPP1	protein_coding	0.25499	1.19333	1.19333	3.68258	3.44975	0.00185835	0.320793	3.11198	NA	NA	purple	M8
ENSG00000099901	RANBP1	protein_coding	0.254577	1.19299	1.19299	8.16729	3.42681	0.00197068	0.320793	3.09462	NA	NA	yellow	M2
ENSG00000169612	RAMAC	protein_coding	0.32587	1.25342	1.25342	2.06611	3.41638	0.00202391	0.320793	3.0867	NA	NA	blue	M10
ENSG00000161654	LSM12	protein_coding	0.398093	1.31776	1.31776	4.41199	3.41548	0.0020286	0.320793	3.08601	NA	NA	blue	M10
ENSG00000119285	HEATR1	protein_coding	0.193862	1.14382	1.14382	6.6031	3.99024	0.00203413	0.320793	3.0852	NA	NA	grey	M0
ENSG00000125977	EIF2S2	protein_coding	0.44309	1.35951	1.35951	6.8662	3.4121	0.00204616	0.320793	3.08345	NA	NA	blue	M10
ENSG00000103495	MAZ	protein_coding	0.217817	1.16297	1.16297	5.5626	4.07908	0.00210517	0.320793	3.07498	NA	NA	grey	M0
ENSG00000163001	CFAP36	protein_coding	-0.167321	0.890494	-1.12297	5.28364	-3.39861	0.00211784	0.320793	-3.07319	NA	NA	grey	M0
ENSG00000263535	AK4P1	processed_pseudogene	-1.03253	0.488851	-2.04561	0.193646	-3.39234	0.00215199	0.320793	-3.06841	NA	NA	green	M3
ENSG00000249835	VCAN-AS1	lncRNA	-0.717127	0.608308	-1.6439	-0.12265	-3.38788	0.00217657	0.320793	-3.06502	NA	NA	turquoise	M1
ENSG00000228217	PNRC2P1	processed_pseudogene	-0.941729	0.520609	-1.92083	2.08875	-3.38597	0.00218721	0.320793	-3.06356	NA	NA	green	M3
ENSG00000214223	HNRNPA1P10	processed_pseudogene	-0.748945	0.595039	-1.68056	4.63004	-3.38367	0.00220008	0.320793	-3.0618	NA	NA	green	M3
ENSG00000163521	GLB1L	protein_coding	-0.297837	0.813471	-1.2293	3.39753	-3.38239	0.00220724	0.320793	-3.06083	NA	NA	black	M5
ENSG00000104824	HNRNPL	protein_coding	0.228152	1.17133	1.17133	8.16865	3.37831	0.00223029	0.320793	3.05772	NA	NA	grey	M0
ENSG00000128463	EMC4	protein_coding	0.113927	1.08217	1.08217	6.18376	3.373	0.00226064	0.320793	3.05367	NA	NA	grey	M0
ENSG00000132341	RAN	protein_coding	0.285921	1.21919	1.21919	9.30114	3.3717	0.00226813	0.320793	3.05267	NA	NA	blue	M10
ENSG00000116750	UCHL5	protein_coding	0.219397	1.16425	1.16425	5.59167	3.3704	0.00227567	0.320793	3.05168	NA	NA	yellow	M2
ENSG00000228801		lncRNA	-0.407791	0.753777	-1.32665	1.94959	-3.36982	0.00227901	0.320793	-3.05124	NA	NA	black	M5
ENSG00000169180	XPO6	protein_coding	0.190111	1.14085	1.14085	7.19814	3.36643	0.00229875	0.320793	3.04865	NA	NA	grey	M0
ENSG00000143398	PIP5K1A	protein_coding	0.182636	1.13496	1.13496	6.93548	3.36568	0.00230314	0.320793	3.04807	NA	NA	grey	M0
ENSG00000214832	UPF3AP2	transcribed_processed_pseudogene	-0.911024	0.531808	-1.88038	1.28644	-3.36292	0.00231939	0.320793	-3.04596	NA	NA	green	M3
ENSG00000060138	YBX3	protein_coding	0.264782	1.20145	1.20145	6.54329	3.36273	0.00232053	0.320793	3.04581	NA	NA	grey	M0
ENSG00000110958	PTGES3	protein_coding	0.275707	1.21059	1.21059	8.47087	3.35544	0.0023639	0.320793	3.04024	NA	NA	blue	M10
ENSG00000255198	SNHG9	lncRNA	0.438463	1.35516	1.35516	1.86756	3.35462	0.00236886	0.320793	3.03961	NA	NA	blue	M10
ENSG00000198157	HMGN5	protein_coding	-0.379508	0.7687	-1.3009	5.21555	-3.34922	0.00240157	0.320793	-3.03548	NA	NA	pink	M6
ENSG00000265917	MIR3685	miRNA	-0.648739	0.637838	-1.5678	-0.298748	-3.34891	0.00240348	0.320793	-3.03524	NA	NA	turquoise	M1
ENSG00000180329	CCDC43	protein_coding	0.165283	1.12139	1.12139	4.63157	3.34687	0.00241595	0.320793	3.03367	NA	NA	grey	M0
ENSG00000128245	YWHAH	protein_coding	0.159476	1.11688	1.11688	7.5128	3.34438	0.00243128	0.320793	3.03177	NA	NA	grey	M0
ENSG00000131236	CAP1	protein_coding	0.282683	1.21646	1.21646	8.0534	3.34352	0.00243661	0.320793	3.0311	NA	NA	purple	M8
ENSG00000229119		processed_pseudogene	-0.85493	0.552892	-1.80867	5.86597	-3.34216	0.00244501	0.320793	-3.03006	NA	NA	green	M3
ENSG00000096384	HSP90AB1	protein_coding	0.297031	1.22861	1.22861	10.7865	3.34128	0.00245051	0.320793	3.02939	NA	NA	blue	M10
ENSG00000214975	PPIAP29	processed_pseudogene	-0.94606	0.519048	-1.9266	2.12274	-3.3406	0.00245472	0.320793	-3.02887	NA	NA	green	M3
ENSG00000159239		protein_coding	-0.658493	0.63354	-1.57843	2.57803	-4.1781	0.00248055	0.320793	-3.0257	NA	NA	pink	M6
ENSG00000120063	GNA13	protein_coding	0.170351	1.12533	1.12533	6.87035	3.32758	0.00253714	0.320793	3.01888	NA	NA	grey	M0
ENSG00000116473	RAP1A	protein_coding	0.230012	1.17284	1.17284	5.5611	3.32622	0.00254593	0.320793	3.01783	NA	NA	yellow	M2
ENSG00000171055	FEZ2	protein_coding	0.224481	1.16836	1.16836	5.78206	3.31053	0.00264916	0.320793	3.00576	NA	NA	yellow	M2
ENSG00000112237	CCNC	protein_coding	0.172051	1.12666	1.12666	5.9192	3.30964	0.00265515	0.320793	3.00508	NA	NA	grey	M0
ENSG00000144381	HSPD1	protein_coding	0.375189	1.29701	1.29701	9.16903	3.30781	0.0026675	0.320793	3.00366	NA	known	blue	M10
ENSG00000111775	COX6A1	protein_coding	0.227576	1.17087	1.17087	4.82081	3.30589	0.00268047	0.320793	3.00219	NA	NA	purple	M8
ENSG00000134419	RPS15A	protein_coding	0.498127	1.41238	1.41238	6.13776	3.30313	0.00269927	0.320793	3.00006	NA	NA	blue	M10
ENSG00000117143	UAP1	protein_coding	0.271621	1.20716	1.20716	5.64117	3.30279	0.00270156	0.320793	2.9998	NA	NA	yellow	M2
ENSG00000161970	RPL26	protein_coding	0.396685	1.31648	1.31648	5.59456	3.30223	0.00270541	0.320793	2.99937	NA	high_candidate	grey	M0
ENSG00000266930	NA	NA	-0.255189	0.837877	-1.19349	1.41856	-3.30082	0.00271509	0.320793	-2.99828	NA	NA	grey	M0
ENSG00000205937	RNPS1	protein_coding	0.227422	1.17074	1.17074	7.36232	3.30022	0.00271921	0.320793	2.99782	NA	NA	blue	M10
ENSG00000131876	SNRPA1	protein_coding	0.497837	1.4121	1.4121	5.79128	3.29444	0.00275925	0.320793	2.99336	NA	NA	blue	M10
ENSG00000101266	CSNK2A1	protein_coding	0.175806	1.1296	1.1296	7.84009	3.29376	0.00276399	0.320793	2.99283	NA	NA	grey	M0
ENSG00000133193	FAM104A	protein_coding	0.179441	1.13244	1.13244	4.15988	3.28858	0.00280036	0.320793	2.98884	NA	NA	grey	M0
ENSG00000226104	NA	NA	-1.03561	0.487809	-2.04998	-3.01388	-3.2833	0.00283801	0.320793	-2.98476	NA	NA	grey	M0
ENSG00000222881		misc_RNA	-0.864823	0.549114	-1.82112	-1.13258	-3.28223	0.00284564	0.320793	-2.98394	NA	NA	turquoise	M1
ENSG00000112425	EPM2A	protein_coding	0.246937	1.18669	1.18669	3.28663	3.28202	0.00284717	0.320793	2.98377	NA	NA	yellow	M2
ENSG00000115159	GPD2	protein_coding	0.293666	1.22575	1.22575	5.78082	3.97088	0.00285552	0.320793	2.98288	3	NA	grey	M0
ENSG00000119689	DLST	protein_coding	0.123739	1.08955	1.08955	6.87454	3.27725	0.00288166	0.321119	2.98009	NA	NA	grey	M0
ENSG00000175348	TMEM9B	protein_coding	0.249616	1.18889	1.18889	4.29621	3.26886	0.0029433	0.324185	2.9736	NA	NA	yellow	M2
ENSG00000267221	C17orf113	protein_coding	-0.776057	0.583961	-1.71244	-0.134817	-3.26714	0.0029561	0.324185	-2.97227	NA	NA	turquoise	M1
ENSG00000212670	NA	NA	-0.621221	0.65012	-1.53818	0.907516	-3.26373	0.00298163	0.324411	-2.96963	NA	NA	turquoise	M1
ENSG00000035687	ADSS	protein_coding	0.205098	1.15276	1.15276	5.83043	3.25909	0.00301674	0.325666	2.96603	3	NA	yellow	M2
ENSG00000113384	GOLPH3	protein_coding	0.160415	1.11761	1.11761	6.723	3.9614	0.0030871	0.328216	2.95893	NA	NA	grey	M0
ENSG00000100568	VTI1B	protein_coding	0.131578	1.09549	1.09549	5.47665	3.24789	0.003103	0.328216	2.95735	NA	NA	grey	M0
ENSG00000111640	GAPDH	protein_coding	0.333794	1.26032	1.26032	10.3376	3.24604	0.00311746	0.328216	2.95591	NA	NA	blue	M10
ENSG00000227063	RPL41P1	processed_pseudogene	-0.952064	0.516892	-1.93464	2.62492	-3.23888	0.00317419	0.328216	-2.95035	NA	NA	green	M3
ENSG00000188856	RPSAP47	processed_pseudogene	-0.968278	0.511116	-1.9565	2.53791	-3.22998	0.00324594	0.328216	-2.94343	NA	NA	green	M3
ENSG00000215105	TTC3P1	processed_pseudogene	-0.470314	0.721807	-1.38541	5.14811	-3.22978	0.00324763	0.328216	-2.94327	NA	NA	green	M3
ENSG00000149050	ZNF214	protein_coding	-0.314294	0.804245	-1.2434	2.91592	-3.22825	0.00326009	0.328216	-2.94209	NA	NA	turquoise	M1
ENSG00000162572	SCNN1D	protein_coding	-0.413171	0.750971	-1.33161	3.36976	-3.22818	0.00326065	0.328216	-2.94203	NA	NA	turquoise	M1
ENSG00000169504	CLIC4	protein_coding	0.183652	1.13575	1.13575	8.71881	3.22163	0.00331479	0.328216	2.93693	NA	NA	grey	M0
ENSG00000213593	TMX2	protein_coding	0.197315	1.14656	1.14656	5.81961	3.21777	0.00334707	0.328216	2.93392	NA	NA	yellow	M2
ENSG00000255633	MTRNR2L9	processed_pseudogene	1.48808	2.80515	2.80515	1.05113	3.21611	0.003361	0.328216	2.93263	NA	NA	blue	M10
ENSG00000266402	SNHG25	lncRNA	0.779779	1.71687	1.71687	0.37042	3.21431	0.00337618	0.328216	2.93123	NA	NA	grey	M0
ENSG00000225031	EIF4BP7	processed_pseudogene	-0.811159	0.569924	-1.75462	3.84124	-3.21238	0.00339263	0.328216	-2.92972	NA	NA	green	M3
ENSG00000147684	NDUFB9	protein_coding	0.216247	1.16171	1.16171	5.7905	3.21078	0.00340626	0.328216	2.92848	NA	NA	purple	M8
ENSG00000170445	HARS	protein_coding	0.216582	1.16198	1.16198	6.41495	3.20965	0.00341588	0.328216	2.9276	NA	NA	purple	M8
ENSG00000154723	ATP5PF	protein_coding	0.159205	1.11667	1.11667	6.02704	3.20769	0.00343277	0.328216	2.92607	NA	NA	grey	M0
ENSG00000221930	DENND10P1	transcribed_processed_pseudogene	-0.819587	0.566604	-1.7649	2.98897	-3.20241	0.00347851	0.328216	-2.92195	NA	NA	green	M3
ENSG00000155858	LSM11	protein_coding	0.190403	1.14108	1.14108	4.81624	3.20167	0.00348491	0.328216	2.92137	NA	NA	blue	M10
ENSG00000166451	CENPN	protein_coding	0.274311	1.20942	1.20942	5.50047	3.19911	0.00350735	0.328216	2.91937	NA	NA	yellow	M2
ENSG00000134802	SLC43A3	protein_coding	0.325632	1.25321	1.25321	2.81977	3.19794	0.00351765	0.328216	2.91846	NA	NA	purple	M8
ENSG00000085231	AK6	protein_coding	0.184553	1.13646	1.13646	6.26391	3.19138	0.00357592	0.328216	2.91333	NA	NA	grey	M0
ENSG00000134825	TMEM258	protein_coding	0.192652	1.14286	1.14286	5.6242	3.18966	0.00359138	0.328216	2.91199	NA	NA	yellow	M2
ENSG00000111602	TIMELESS	protein_coding	-0.177428	0.884278	-1.13087	8.16267	-3.18556	0.00362838	0.328216	-2.90878	NA	NA	grey	M0
ENSG00000148672	GLUD1	protein_coding	0.249646	1.18892	1.18892	7.03741	3.18335	0.00364851	0.328216	2.90705	NA	known	blue	M10
ENSG00000254528		lncRNA	-0.544127	0.685807	-1.45814	0.981972	-3.17853	0.00369277	0.328216	-2.90328	NA	NA	turquoise	M1
ENSG00000103035	PSMD7	protein_coding	0.185987	1.13759	1.13759	6.58629	3.1782	0.00369582	0.328216	2.90302	NA	NA	grey	M0
ENSG00000151465	CDC123	protein_coding	0.182081	1.13452	1.13452	6.21978	3.17064	0.00376629	0.328216	2.8971	NA	NA	grey	M0
ENSG00000171314	PGAM1	protein_coding	0.5151	1.42909	1.42909	7.15716	3.16916	0.00378024	0.328216	2.89594	NA	NA	blue	M10
ENSG00000120696	KBTBD7	protein_coding	-0.30937	0.806994	-1.23917	4.61143	-3.16888	0.00378283	0.328216	-2.89573	NA	NA	turquoise	M1
ENSG00000063127	SLC6A16	protein_coding	-0.595232	0.661938	-1.51072	3.99418	-3.66772	0.00381055	0.328216	-2.89343	NA	NA	turquoise	M1
ENSG00000141098	GFOD2	protein_coding	-0.165042	0.891903	-1.1212	5.48398	-3.63653	0.00382054	0.328216	-2.89261	NA	NA	grey	M0
ENSG00000155729	KCTD18	protein_coding	-0.28975	0.818044	-1.22243	3.14609	-3.16249	0.00384368	0.328216	-2.89071	NA	NA	turquoise	M1
ENSG00000136738	STAM	protein_coding	0.147846	1.10791	1.10791	5.39779	3.15989	0.00386874	0.328216	2.88867	NA	NA	grey	M0
ENSG00000095319	NUP188	protein_coding	0.172526	1.12703	1.12703	7.66839	3.15944	0.00387305	0.328216	2.88832	NA	NA	grey	M0
ENSG00000134056	MRPS36	protein_coding	0.31696	1.2457	1.2457	3.61625	3.61738	0.00391523	0.328216	2.88491	NA	NA	blue	M10
ENSG00000111737	RAB35	protein_coding	0.175752	1.12955	1.12955	6.15543	3.14847	0.0039805	0.328216	2.8797	NA	NA	grey	M0
ENSG00000104635	SLC39A14	protein_coding	0.392514	1.31268	1.31268	5.96223	3.14526	0.00401243	0.328216	2.87718	NA	NA	yellow	M2
ENSG00000127990	SGCE	protein_coding	0.166643	1.12244	1.12244	5.30211	3.14125	0.00405276	0.328216	2.87403	NA	NA	grey	M0
ENSG00000111300	NAA25	protein_coding	0.223976	1.16795	1.16795	6.17513	3.13904	0.00407509	0.328216	2.87229	NA	NA	yellow	M2
ENSG00000130204	TOMM40	protein_coding	0.335219	1.26157	1.26157	6.87892	3.1333	0.00413374	0.328216	2.86777	NA	NA	purple	M8
ENSG00000127585	FBXL16	protein_coding	0.574272	1.48893	1.48893	2.63509	3.71184	0.00414652	0.328216	2.86679	NA	NA	grey	M0
ENSG00000140905	GCSH	protein_coding	0.439176	1.35583	1.35583	2.67838	3.12664	0.00420279	0.328216	2.86253	NA	known	blue	M10
ENSG00000166689	PLEKHA7	protein_coding	-0.430125	0.742198	-1.34735	4.48286	-3.1254	0.00421571	0.328216	-2.86155	NA	NA	grey	M0
ENSG00000105185	PDCD5	protein_coding	0.258784	1.19647	1.19647	6.15439	3.12422	0.00422813	0.328216	2.86062	NA	NA	yellow	M2
ENSG00000101220	C20orf27	protein_coding	0.24268	1.18319	1.18319	5.71969	3.75944	0.00423052	0.328216	2.86044	NA	NA	purple	M8
ENSG00000200913	SNORD46	snoRNA	0.692348	1.61591	1.61591	-1.2603	3.12126	0.00425938	0.328216	2.85828	NA	NA	grey	M0
ENSG00000115415	STAT1	protein_coding	0.150905	1.11027	1.11027	6.07697	3.11816	0.00429226	0.328216	2.85584	NA	NA	grey	M0
ENSG00000189043	NDUFA4	protein_coding	0.379895	1.30125	1.30125	6.98464	3.11763	0.00429792	0.328216	2.85543	NA	NA	blue	M10
ENSG00000198242	RPL23A	protein_coding	0.586862	1.50198	1.50198	6.17882	3.11588	0.00431665	0.328216	2.85404	NA	NA	blue	M10
ENSG00000132676	DAP3	protein_coding	0.163461	1.11997	1.11997	6.37162	3.11572	0.00431838	0.328216	2.85392	NA	NA	grey	M0
ENSG00000113387	SUB1	protein_coding	0.19627	1.14573	1.14573	7.54773	3.1119	0.00435948	0.328216	2.85091	NA	NA	grey	M0
ENSG00000111834	RSPH4A	protein_coding	-0.522752	0.696043	-1.43669	2.00814	-3.11124	0.00436663	0.328216	-2.85038	NA	NA	pink	M6
ENSG00000141040	ZNF287	protein_coding	-0.18888	0.877286	-1.13988	3.62991	-3.11085	0.00437094	0.328216	-2.85007	NA	NA	black	M5
ENSG00000157933	SKI	protein_coding	0.176497	1.13014	1.13014	7.20392	3.88325	0.00437918	0.328216	2.84947	NA	known	grey	M0
ENSG00000162194	LBHD1	protein_coding	0.24168	1.18237	1.18237	4.2943	3.10925	0.00438831	0.328216	2.84881	NA	NA	purple	M8
ENSG00000217930	PAM16	protein_coding	-0.253418	0.838906	-1.19203	2.18452	-3.10912	0.0043897	0.328216	-2.84871	NA	NA	grey	M0
ENSG00000249592		lncRNA	-0.405993	0.754717	-1.325	2.18748	-3.1087	0.00439426	0.328216	-2.84838	NA	NA	turquoise	M1
ENSG00000174021	GNG5	protein_coding	0.27185	1.20736	1.20736	6.5052	3.10135	0.00447513	0.332459	2.84257	NA	NA	blue	M10
ENSG00000130741	EIF2S3	protein_coding	0.227403	1.17073	1.17073	7.30563	3.09774	0.00451544	0.333353	2.83971	NA	NA	blue	M10
ENSG00000171763	SPATA5L1	protein_coding	0.198384	1.14741	1.14741	4.25444	3.09591	0.00453594	0.333353	2.83827	NA	NA	yellow	M2
ENSG00000151247	EIF4E	protein_coding	0.305514	1.23586	1.23586	6.10939	3.09339	0.00456431	0.333353	2.83628	3	NA	blue	M10
ENSG00000165119	HNRNPK	protein_coding	0.221532	1.16597	1.16597	10.1418	3.09168	0.00458366	0.333353	2.83492	NA	NA	grey	M0
ENSG00000177889	UBE2N	protein_coding	0.229642	1.17254	1.17254	7.5481	3.817	0.00473287	0.341159	2.82467	NA	NA	grey	M0
ENSG00000249859	PVT1	lncRNA	0.493716	1.40807	1.40807	2.89782	3.0687	0.00485186	0.341159	2.81671	NA	NA	magenta	M7
ENSG00000252106	RNY3P15	misc_RNA	-1.08539	0.471265	-2.12195	-2.81595	-3.0622	0.0049304	0.341159	-2.81155	NA	NA	turquoise	M1
ENSG00000004478	FKBP4	protein_coding	0.361837	1.28506	1.28506	7.01358	3.06024	0.00495433	0.341159	2.80999	NA	NA	purple	M8
ENSG00000182117	NOP10	protein_coding	0.197128	1.14641	1.14641	5.94555	3.05993	0.00495808	0.341159	2.80974	NA	known	purple	M8
ENSG00000196911	KPNA5	protein_coding	-0.223058	0.856748	-1.1672	4.68997	-3.05955	0.00496273	0.341159	-2.80944	NA	NA	turquoise	M1
ENSG00000083520	DIS3	protein_coding	0.189944	1.14072	1.14072	6.56954	3.69193	0.00497702	0.341159	2.80852	NA	NA	grey	M0
ENSG00000120705	ETF1	protein_coding	0.262248	1.19935	1.19935	7.58744	3.05793	0.00498263	0.341159	2.80815	NA	NA	yellow	M2
ENSG00000173915	ATP5MD	protein_coding	0.264003	1.20081	1.20081	5.62848	3.05683	0.0049962	0.341159	2.80728	NA	NA	purple	M8
ENSG00000106244	PDAP1	protein_coding	0.209421	1.15622	1.15622	7.16864	3.05516	0.00501683	0.341159	2.80595	NA	NA	blue	M10
ENSG00000205155	PSENEN	protein_coding	0.204033	1.15191	1.15191	3.03929	3.05394	0.00503195	0.341159	2.80498	NA	NA	grey	M0
ENSG00000148341	SH3GLB2	protein_coding	-0.222019	0.857365	-1.16636	6.3508	-3.63677	0.00505051	0.341159	-2.80379	NA	NA	grey	M0
ENSG00000254635	WAC-AS1	lncRNA	-0.206044	0.866911	-1.15352	4.74209	-3.05226	0.00505276	0.341159	-2.80365	NA	NA	black	M5
ENSG00000099849	RASSF7	protein_coding	-0.618363	0.65141	-1.53513	3.08586	-3.61206	0.00505948	0.341159	-2.80322	NA	NA	pink	M6
ENSG00000198597	ZNF536	protein_coding	-0.388857	0.763734	-1.30936	2.94526	-3.05158	0.00506134	0.341159	-2.8031	NA	NA	turquoise	M1
ENSG00000147649	MTDH	protein_coding	0.153409	1.11219	1.11219	6.98185	3.0487	0.00509734	0.341284	2.80082	NA	NA	grey	M0
ENSG00000066044	ELAVL1	protein_coding	0.128271	1.09298	1.09298	7.9032	3.04582	0.00513373	0.341284	2.79852	NA	NA	grey	M0
ENSG00000177058	SLC38A9	protein_coding	-0.178667	0.883519	-1.13184	4.3677	-3.04247	0.00517618	0.341284	-2.79586	NA	NA	pink	M6
ENSG00000069966	GNB5	protein_coding	-0.265949	0.831651	-1.20243	3.60057	-3.04144	0.00518934	0.341284	-2.79504	NA	NA	pink	M6
ENSG00000197238	HIST1H4J	protein_coding	0.891907	1.85563	1.85563	-0.323162	3.03833	0.00522924	0.341284	2.79256	NA	NA	blue	M10
ENSG00000159346	ADIPOR1	protein_coding	0.151882	1.11102	1.11102	5.93908	3.72757	0.00523386	0.341284	2.79228	NA	NA	grey	M0
ENSG00000100285	NEFH	protein_coding	0.514159	1.42816	1.42816	2.76309	3.0378	0.00523609	0.341284	2.79214	NA	NA	brown	M11
ENSG00000180185	FAHD1	protein_coding	0.33405	1.26055	1.26055	5.19065	3.58542	0.00532884	0.342241	2.78645	NA	NA	purple	M8
ENSG00000011304	PTBP1	protein_coding	0.164087	1.12046	1.12046	9.44645	3.56325	0.0053898	0.342241	2.78276	NA	NA	grey	M0
ENSG00000136478	TEX2	protein_coding	0.365099	1.28797	1.28797	4.92652	3.47511	0.00542843	0.342241	2.78045	NA	NA	purple	M8
ENSG00000213977	TAX1BP3	protein_coding	0.529877	1.44381	1.44381	0.94031	3.39324	0.0054286	0.342241	2.78044	NA	NA	greenyellow	M9
ENSG00000203705	TATDN3	protein_coding	-0.113755	0.92418	-1.08204	3.76021	-3.0203	0.00546639	0.342241	-2.77818	NA	NA	grey	M0
ENSG00000124172	ATP5F1E	protein_coding	0.261785	1.19896	1.19896	7.22706	3.0201	0.00546908	0.342241	2.77802	NA	known	blue	M10
ENSG00000157911	PEX10	protein_coding	0.12584	1.09114	1.09114	4.3447	3.01721	0.00550815	0.342241	2.77571	NA	known	grey	M0
ENSG00000030110	BAK1	protein_coding	0.286141	1.21937	1.21937	4.64184	3.01644	0.00551852	0.342241	2.7751	NA	NA	blue	M10
ENSG00000108518	PFN1	protein_coding	0.324872	1.25255	1.25255	8.62658	3.0153	0.00553399	0.342241	2.77419	NA	NA	purple	M8
ENSG00000232060	SLC4A1APP1	processed_pseudogene	-0.794907	0.57638	-1.73497	1.15678	-3.01526	0.00553451	0.342241	-2.77416	NA	NA	green	M3
ENSG00000200534	SNORA33	snoRNA	0.438333	1.35504	1.35504	0.553826	3.0152	0.00553537	0.342241	2.77411	NA	NA	purple	M8
ENSG00000230177	NA	NA	-0.540343	0.687607	-1.45432	0.733227	-3.01417	0.00554941	0.342241	-2.77328	NA	NA	grey	M0
ENSG00000132953	XPO4	protein_coding	0.166794	1.12256	1.12256	6.4039	3.0108	0.00559545	0.342241	2.77059	NA	NA	grey	M0
ENSG00000213853	EMP2	protein_coding	0.321395	1.24954	1.24954	5.07603	3.01065	0.00559752	0.342241	2.77047	NA	NA	grey	M0
ENSG00000165113	GKAP1	protein_coding	-0.487667	0.713177	-1.40218	3.03059	-3.00638	0.00565656	0.344328	-2.76705	NA	NA	grey	M0
ENSG00000259972		lncRNA	-0.481796	0.716086	-1.39648	0.858618	-3.41106	0.00573387	0.347358	-2.76262	NA	NA	turquoise	M1
ENSG00000181218	HIST3H2A	protein_coding	-0.413064	0.751027	-1.33151	2.0276	-2.99491	0.00581786	0.347358	-2.75787	NA	NA	grey	M0
ENSG00000169139	UBE2V2	protein_coding	0.17202	1.12663	1.12663	6.82391	2.99253	0.00585179	0.347358	2.75597	NA	NA	grey	M0
ENSG00000163249	CCNYL1	protein_coding	0.169353	1.12455	1.12455	4.98559	3.42483	0.00590133	0.347358	2.75321	NA	NA	grey	M0
ENSG00000166337	TAF10	protein_coding	0.156793	1.11481	1.11481	5.63072	2.98814	0.0059151	0.347358	2.75245	NA	NA	grey	M0
ENSG00000198668	CALM1	protein_coding	0.348761	1.27347	1.27347	8.57763	3.53392	0.00593446	0.347358	2.75138	NA	NA	yellow	M2
ENSG00000198937	CCDC167	protein_coding	0.23359	1.17576	1.17576	4.72545	2.98473	0.00596464	0.347358	2.74972	NA	NA	purple	M8
ENSG00000112245	PTP4A1	protein_coding	0.22141	1.16587	1.16587	7.78057	2.98359	0.00598127	0.347358	2.74881	NA	NA	yellow	M2
ENSG00000233476	EEF1A1P6	processed_pseudogene	-0.890188	0.539544	-1.85342	6.22238	-3.58437	0.00599938	0.347358	-2.74782	NA	NA	green	M3
ENSG00000224877	NDUFAF8	protein_coding	0.280042	1.21423	1.21423	4.53569	2.98024	0.00603054	0.347358	2.74612	NA	NA	purple	M8
ENSG00000227051	C14orf132	protein_coding	-0.3366	0.791905	-1.26278	7.51709	-2.97953	0.0060411	0.347358	-2.74554	NA	NA	pink	M6
ENSG00000047056	WDR37	protein_coding	0.0859684	1.0614	1.0614	5.24164	2.9772	0.00607559	0.347358	2.74367	NA	NA	grey	M0
ENSG00000167283	ATP5MG	protein_coding	0.229886	1.17274	1.17274	5.84336	2.9765	0.00608596	0.347358	2.74311	NA	NA	blue	M10
ENSG00000126749	EMG1	protein_coding	0.263338	1.20025	1.20025	5.19612	2.97516	0.00610588	0.347358	2.74204	NA	NA	purple	M8
ENSG00000013275	PSMC4	protein_coding	0.192556	1.14279	1.14279	6.8547	2.97512	0.0061065	0.347358	2.74201	NA	high_candidate	grey	M0
ENSG00000176871	WSB2	protein_coding	0.25149	1.19044	1.19044	6.06785	2.97498	0.00610856	0.347358	2.7419	NA	NA	purple	M8
ENSG00000150459	SAP18	protein_coding	0.150824	1.1102	1.1102	6.88275	3.42133	0.00615521	0.347606	2.7394	NA	NA	grey	M0
ENSG00000122970	IFT81	protein_coding	-0.180326	0.882504	-1.13314	6.40315	-2.97134	0.00616322	0.347606	-2.73897	NA	NA	grey	M0
ENSG00000005469	CROT	protein_coding	-0.344974	0.787322	-1.27013	4.00069	-3.48599	0.00619673	0.348075	-2.73719	NA	NA	grey	M0
ENSG00000215256	DHRS4-AS1	lncRNA	-0.424738	0.744974	-1.34233	2.84929	-2.9634	0.00628383	0.35104	-2.73259	NA	NA	turquoise	M1
ENSG00000248367		lncRNA	-0.652797	0.636046	-1.57221	0.144019	-2.96233	0.00630032	0.35104	-2.73173	NA	NA	turquoise	M1
ENSG00000143977	SNRPG	protein_coding	0.555237	1.46941	1.46941	6.00571	2.95848	0.00635974	0.351391	2.72863	NA	NA	blue	M10
ENSG00000171867	PRNP	protein_coding	0.307474	1.23754	1.23754	5.38006	2.95782	0.00636996	0.351391	2.7281	NA	NA	brown	M11
ENSG00000176894	PXMP2	protein_coding	0.375705	1.29747	1.29747	1.93173	3.49024	0.00641382	0.351391	2.72584	NA	NA	grey	M0
ENSG00000212998	NA	NA	-0.469091	0.72242	-1.38424	0.709503	-2.95296	0.00644591	0.351391	-2.72419	NA	NA	turquoise	M1
ENSG00000118495	PLAGL1	protein_coding	-0.682972	0.622881	-1.60544	6.51111	-3.42962	0.00646716	0.351391	-2.7231	NA	NA	grey	M0
ENSG00000103257	SLC7A5	protein_coding	0.790013	1.72909	1.72909	6.07026	2.95053	0.00648425	0.351391	2.72223	2	NA	purple	M8
ENSG00000163602	RYBP	protein_coding	0.260023	1.1975	1.1975	6.11491	3.35699	0.00650539	0.351391	2.72116	NA	NA	blue	M10
ENSG00000088247	KHSRP	protein_coding	0.103228	1.07417	1.07417	8.95559	2.94622	0.00655264	0.351391	2.71876	NA	NA	grey	M0
ENSG00000164687	FABP5	protein_coding	0.976282	1.96739	1.96739	4.18275	2.94508	0.00657083	0.351391	2.71785	3	NA	blue	M10
ENSG00000087269	NOP14	protein_coding	0.252371	1.19116	1.19116	5.66321	3.41976	0.00658124	0.351391	2.71732	NA	NA	yellow	M2
ENSG00000164603	BMT2	protein_coding	-0.272218	0.828046	-1.20766	4.67624	-2.94411	0.00658636	0.351391	-2.71707	NA	NA	turquoise	M1
ENSG00000115484	CCT4	protein_coding	0.203554	1.15153	1.15153	8.15633	2.94028	0.00664807	0.352121	2.71398	2	NA	grey	M0
ENSG00000164638	SLC29A4	protein_coding	-0.203653	0.868349	-1.15161	5.77603	-2.9401	0.00665101	0.352121	-2.71383	3	NA	black	M5
ENSG00000249992	TMEM158	protein_coding	1.00459	2.00638	2.00638	1.98272	2.93686	0.00670367	0.352924	2.71122	NA	NA	yellow	M2
ENSG00000108448	TRIM16L	protein_coding	-0.253666	0.838763	-1.19223	2.71549	-2.93557	0.00672483	0.352924	-2.71017	NA	NA	turquoise	M1
ENSG00000154978	VOPP1	protein_coding	0.311557	1.24105	1.24105	6.33645	2.93428	0.00674584	0.352924	2.70914	NA	NA	blue	M10
ENSG00000105810	CDK6	protein_coding	0.403657	1.32286	1.32286	8.02447	2.93171	0.00678813	0.352924	2.70706	NA	known	yellow	M2
ENSG00000124789	NUP153	protein_coding	0.207327	1.15455	1.15455	7.54856	2.92755	0.00685714	0.352924	2.7037	NA	NA	yellow	M2
ENSG00000235919	ASH1L-AS1	lncRNA	-0.282655	0.822077	-1.21643	1.26519	-2.92699	0.00686647	0.352924	-2.70325	NA	NA	pink	M6
ENSG00000145147	SLIT2	protein_coding	-0.500721	0.706753	-1.41492	7.27252	-2.92405	0.00691565	0.352924	-2.70088	NA	NA	turquoise	M1
ENSG00000111229	ARPC3	protein_coding	0.398719	1.31834	1.31834	6.15191	2.92077	0.00697102	0.352924	2.69823	NA	NA	blue	M10
ENSG00000233927	RPS28	protein_coding	1.00119	2.00165	2.00165	6.47188	2.92021	0.00698056	0.352924	2.69777	NA	NA	blue	M10
ENSG00000134352	IL6ST	protein_coding	0.251076	1.19009	1.19009	6.10897	2.91752	0.00702616	0.352924	2.6956	NA	NA	yellow	M2
ENSG00000261452	NA	NA	-0.238922	0.847378	-1.18011	4.67394	-3.39068	0.00704491	0.352924	-2.69471	NA	NA	turquoise	M1
ENSG00000266145	RHOT1P1	processed_pseudogene	-1.0947	0.468232	-2.13569	-0.985322	-2.91608	0.00705086	0.352924	-2.69443	NA	NA	green	M3
ENSG00000110700	RPS13	protein_coding	0.374335	1.29624	1.29624	8.08281	2.91317	0.00710074	0.352924	2.69208	NA	NA	blue	M10
ENSG00000224616	RTCA-AS1	lncRNA	-0.621698	0.649905	-1.53869	-0.49719	-3.3485	0.00711043	0.352924	-2.69163	NA	NA	turquoise	M1
ENSG00000259456	ADNP-AS1	lncRNA	-0.300068	0.812214	-1.2312	1.02591	-2.91085	0.0071409	0.352924	-2.6902	NA	NA	grey	M0
ENSG00000038002	AGA	protein_coding	0.482914	1.39756	1.39756	2.9412	3.35175	0.00714286	0.352924	2.69011	NA	known	blue	M10
ENSG00000130489	NA	NA	0.284227	1.21776	1.21776	2.4511	2.90971	0.00716068	0.352924	2.68928	NA	known	purple	M8
ENSG00000213621	RPSAP54	processed_pseudogene	-0.737017	0.599979	-1.66673	1.06017	-2.90508	0.00724148	0.352924	-2.68553	NA	NA	green	M3
ENSG00000071082	RPL31	protein_coding	0.268489	1.20455	1.20455	8.67523	2.90465	0.00724891	0.352924	2.68519	NA	NA	blue	M10
ENSG00000173660	UQCRH	protein_coding	0.337893	1.26391	1.26391	6.87605	2.90355	0.00726825	0.352924	2.6843	NA	NA	blue	M10
ENSG00000139343	SNRPF	protein_coding	0.254663	1.19306	1.19306	6.5872	2.90137	0.00730675	0.352924	2.68253	NA	NA	blue	M10
ENSG00000221914	PPP2R2A	protein_coding	0.180569	1.13333	1.13333	6.58709	3.49267	0.00735435	0.352924	2.68036	NA	NA	grey	M0
ENSG00000213722	DDAH2	protein_coding	-0.249098	0.841422	-1.18846	7.98576	-3.29218	0.00737285	0.352924	-2.67952	NA	NA	grey	M0
ENSG00000180817	PPA1	protein_coding	0.339305	1.26515	1.26515	6.79455	2.89526	0.00741562	0.352924	2.67758	NA	NA	blue	M10
ENSG00000159208	CIART	protein_coding	-0.39835	0.758725	-1.318	2.08269	-2.89475	0.00742482	0.352924	-2.67716	NA	NA	grey	M0
ENSG00000037241	RPL26L1	protein_coding	0.342845	1.26825	1.26825	4.34756	2.89395	0.00743929	0.352924	2.67651	NA	NA	blue	M10
ENSG00000249042		lncRNA	-0.52993	0.692588	-1.44386	0.644198	-3.28167	0.00747866	0.352924	-2.67474	NA	NA	pink	M6
ENSG00000108883	EFTUD2	protein_coding	0.157501	1.11535	1.11535	7.59815	2.89115	0.00748985	0.352924	2.67424	NA	known	grey	M0
ENSG00000198744	MTCO3P12	unprocessed_pseudogene	0.70921	1.63491	1.63491	6.05006	3.64332	0.00752449	0.352924	2.67269	NA	NA	grey	M0
ENSG00000106348	IMPDH1	protein_coding	0.269161	1.20511	1.20511	5.65141	2.88852	0.00753748	0.352924	2.67212	NA	NA	yellow	M2
ENSG00000167460	TPM4	protein_coding	0.291477	1.22389	1.22389	9.79449	2.88813	0.00754466	0.352924	2.6718	NA	NA	purple	M8
ENSG00000034693	PEX3	protein_coding	0.198861	1.14779	1.14779	3.72649	2.88761	0.00755425	0.352924	2.67137	NA	known	yellow	M2
ENSG00000106261	ZKSCAN1	protein_coding	-0.212664	0.862942	-1.15883	7.46175	-2.88685	0.00756815	0.352924	-2.67075	NA	NA	turquoise	M1
ENSG00000143374	TARS2	protein_coding	-0.211472	0.863656	-1.15787	5.07459	-3.33439	0.00756845	0.352924	-2.67074	NA	NA	grey	M0
ENSG00000176087	SLC35A4	protein_coding	0.156281	1.11441	1.11441	6.75747	2.88576	0.00758805	0.352924	2.66987	NA	NA	grey	M0
ENSG00000189403	HMGB1	protein_coding	0.220225	1.16492	1.16492	9.72085	2.88545	0.00759367	0.352924	2.66962	NA	NA	grey	M0
ENSG00000132424	PNISR	protein_coding	-0.264269	0.832621	-1.20103	8.28959	-2.88335	0.00763229	0.352924	-2.66792	NA	NA	turquoise	M1
ENSG00000183248	PRR36	protein_coding	-0.509862	0.70229	-1.42391	4.89378	-2.88264	0.00764542	0.352924	-2.66734	NA	NA	turquoise	M1
ENSG00000271918		lncRNA	-0.494317	0.709898	-1.40865	0.828752	-2.88173	0.00766226	0.352924	-2.6666	NA	NA	black	M5
ENSG00000101294	HM13	protein_coding	0.182496	1.13485	1.13485	6.47963	2.87505	0.00778696	0.356546	2.66117	NA	NA	grey	M0
ENSG00000198755	RPL10A	protein_coding	0.305816	1.23612	1.23612	8.77898	2.87475	0.00779251	0.356546	2.66093	NA	NA	blue	M10
ENSG00000104341	LAPTM4B	protein_coding	0.206442	1.15384	1.15384	8.12741	2.86318	0.00801294	0.35794	2.65152	NA	NA	yellow	M2
ENSG00000172428	COPS9	protein_coding	0.214842	1.16058	1.16058	5.1846	2.86263	0.00802368	0.35794	2.65107	NA	NA	purple	M8
ENSG00000149806	FAU	protein_coding	0.244895	1.18501	1.18501	6.89353	2.8611	0.00805325	0.35794	2.64983	NA	NA	purple	M8
ENSG00000178921	PFAS	protein_coding	0.147545	1.10768	1.10768	7.46539	2.86106	0.00805411	0.35794	2.64979	NA	NA	grey	M0
ENSG00000228506		lncRNA	-0.59297	0.662977	-1.50835	1.9362	-3.2933	0.00805922	0.35794	-2.64958	NA	NA	grey	M0
ENSG00000183250	LINC01547	lncRNA	-0.422046	0.746365	-1.33983	1.67961	-2.8561	0.00815078	0.35794	-2.64576	NA	NA	grey	M0
ENSG00000128789	PSMG2	protein_coding	0.120556	1.08715	1.08715	5.30194	2.85431	0.00818603	0.35794	2.6443	NA	NA	grey	M0
ENSG00000155099	PIP4P2	protein_coding	0.189966	1.14074	1.14074	4.02041	2.85245	0.00822283	0.35794	2.64278	NA	NA	grey	M0
ENSG00000084463	WBP11	protein_coding	0.0959112	1.06874	1.06874	7.4823	2.8515	0.00824166	0.35794	2.64201	NA	NA	grey	M0
ENSG00000111271	ACAD10	protein_coding	-0.24058	0.846405	-1.18147	4.86695	-2.85098	0.00825194	0.35794	-2.64158	NA	NA	turquoise	M1
ENSG00000146197	SCUBE3	protein_coding	-0.28558	0.820412	-1.2189	6.99733	-2.8509	0.00825343	0.35794	-2.64152	NA	NA	grey	M0
ENSG00000087502	ERGIC2	protein_coding	0.148484	1.1084	1.1084	5.32899	2.85023	0.00826685	0.35794	2.64097	NA	NA	grey	M0
ENSG00000150510	FAM124A	protein_coding	-0.662283	0.631878	-1.58258	2.67932	-2.85017	0.00826792	0.35794	-2.64093	NA	NA	turquoise	M1
ENSG00000115268	RPS15	protein_coding	0.419268	1.33725	1.33725	7.90688	2.85017	0.00826799	0.35794	2.64093	NA	NA	blue	M10
ENSG00000232553	CLK2P1	processed_pseudogene	-0.868892	0.547567	-1.82626	1.34899	-2.84896	0.00829203	0.35794	-2.63994	NA	NA	green	M3
ENSG00000136942	RPL35	protein_coding	0.308498	1.23842	1.23842	8.23265	2.84816	0.00830808	0.35794	2.63929	NA	NA	blue	M10
ENSG00000197841	ZNF181	protein_coding	-0.239559	0.847004	-1.18063	3.83958	-3.20901	0.00840419	0.35794	-2.63539	NA	NA	grey	M0
ENSG00000204442	FAM155A	protein_coding	0.394011	1.31404	1.31404	2.13003	2.84134	0.00844539	0.35794	2.63372	NA	NA	grey	M0
ENSG00000129084	PSMA1	protein_coding	0.250034	1.18924	1.18924	4.63861	3.27579	0.00844637	0.35794	2.63369	NA	NA	grey	M0
ENSG00000101084	RAB5IF	protein_coding	0.307442	1.23751	1.23751	2.84545	2.83986	0.00847548	0.35794	2.63252	NA	NA	grey	M0
ENSG00000047617	ANO2	protein_coding	-0.723325	0.6057	-1.65098	2.74952	-2.83986	0.00847553	0.35794	-2.63251	NA	NA	black	M5
ENSG00000105258	POLR2I	protein_coding	0.321345	1.24949	1.24949	3.0961	3.17624	0.00848687	0.35794	2.63206	NA	NA	brown	M11
ENSG00000256885	NA	NA	-0.337925	0.791178	-1.26394	1.95827	-2.83846	0.00850405	0.35794	-2.63137	NA	NA	turquoise	M1
ENSG00000103978	TMEM87A	protein_coding	0.154017	1.11266	1.11266	5.038	2.83822	0.008509	0.35794	2.63118	NA	NA	grey	M0
ENSG00000104904	OAZ1	protein_coding	0.213391	1.15941	1.15941	7.76387	2.83678	0.0085385	0.35794	2.63	NA	NA	purple	M8
ENSG00000224870	MRPL20-AS1	lncRNA	-0.161229	0.894263	-1.11824	4.54866	-3.28396	0.00859025	0.35794	-2.62794	NA	NA	grey	M0
ENSG00000166913	YWHAB	protein_coding	0.177547	1.13096	1.13096	8.33557	3.3037	0.00860338	0.35794	2.62743	NA	NA	grey	M0
ENSG00000167461	RAB8A	protein_coding	0.162363	1.11912	1.11912	4.66942	3.26317	0.00865625	0.35794	2.62534	NA	NA	grey	M0
ENSG00000267034		lncRNA	-0.821542	0.565837	-1.76729	0.512553	-2.82953	0.00868833	0.35794	-2.62408	NA	NA	pink	M6
ENSG00000144369	FAM171B	protein_coding	-0.525051	0.694935	-1.43898	5.73611	-3.24679	0.00871118	0.35794	-2.62319	NA	NA	black	M5
ENSG00000164620	RELL2	protein_coding	-0.277398	0.825078	-1.21201	2.47095	-2.8282	0.00871606	0.35794	-2.62299	NA	NA	grey	M0
ENSG00000067840	PDZD4	protein_coding	-0.171432	0.887961	-1.12618	6.99917	-2.82753	0.00873002	0.35794	-2.62245	NA	NA	grey	M0
ENSG00000197813		lncRNA	-0.484758	0.714617	-1.39935	2.61338	-3.18227	0.00879684	0.35794	-2.61985	NA	NA	turquoise	M1
ENSG00000108292	NA	NA	-0.229743	0.852787	-1.17263	7.1651	-2.82193	0.00884818	0.35794	-2.61787	NA	NA	black	M5
ENSG00000188612	SUMO2	protein_coding	0.254159	1.19264	1.19264	7.75902	2.82148	0.00885769	0.35794	2.6175	NA	NA	blue	M10
ENSG00000127947	PTPN12	protein_coding	0.179568	1.13254	1.13254	7.03049	3.15741	0.00889524	0.35794	2.61605	NA	NA	grey	M0
ENSG00000047634	SCML1	protein_coding	0.160526	1.11769	1.11769	5.36668	2.81887	0.00891316	0.35794	2.61537	NA	NA	grey	M0
ENSG00000085871	MGST2	protein_coding	0.445389	1.36168	1.36168	2.23436	2.81853	0.00892051	0.35794	2.61509	NA	NA	grey	M0
ENSG00000225137	DYNC1I2P1	processed_pseudogene	-0.774511	0.584587	-1.71061	5.42487	-2.81704	0.00895238	0.35794	-2.61387	NA	NA	green	M3
ENSG00000170727	NA	NA	0.449259	1.36534	1.36534	3.33789	2.81644	0.00896519	0.35794	2.61338	NA	NA	brown	M11
ENSG00000173141	MRPL57	protein_coding	0.0960655	1.06885	1.06885	5.40903	2.81593	0.00897616	0.35794	2.61296	NA	NA	grey	M0
ENSG00000146063	TRIM41	protein_coding	-0.13137	0.912964	-1.09533	6.09962	-3.19024	0.00897988	0.35794	-2.61282	NA	NA	grey	M0
ENSG00000253719	ATXN7L3B	protein_coding	-0.149151	0.901781	-1.10892	7.83524	-2.81511	0.00899391	0.35794	-2.61229	NA	NA	grey	M0
ENSG00000225921	NOL7	protein_coding	0.415668	1.33392	1.33392	2.40552	3.20324	0.0090197	0.35794	2.61131	NA	NA	yellow	M2
ENSG00000181004	BBS12	protein_coding	-0.312088	0.805475	-1.2415	2.66034	-3.17163	0.00904332	0.35794	-2.61041	NA	known	pink	M6
ENSG00000161999	JMJD8	protein_coding	0.176943	1.13049	1.13049	4.27301	3.19548	0.00907642	0.35794	2.60916	NA	NA	grey	M0
ENSG00000168944	CEP120	protein_coding	-0.115574	0.923015	-1.08341	5.08233	-2.80628	0.00918588	0.35794	-2.60506	NA	NA	grey	M0
ENSG00000145494	NDUFS6	protein_coding	0.196891	1.14623	1.14623	5.88112	2.80566	0.00919942	0.35794	2.60455	NA	NA	purple	M8
ENSG00000164038	SLC9B2	protein_coding	0.321685	1.24979	1.24979	3.67018	3.19092	0.0092203	0.35794	2.60378	NA	NA	purple	M8
ENSG00000235109	ZSCAN31	protein_coding	-0.317241	0.802603	-1.24595	2.37097	-2.80427	0.0092301	0.35794	-2.60341	NA	NA	pink	M6
ENSG00000131899	LLGL1	protein_coding	-0.157384	0.896649	-1.11526	8.01447	-2.80358	0.00924533	0.35794	-2.60285	NA	NA	grey	M0
ENSG00000197728	RPS26	protein_coding	0.891934	1.85566	1.85566	6.38236	2.80356	0.00924587	0.35794	2.60283	NA	NA	blue	M10
ENSG00000215817	ZC3H11B	protein_coding	-0.768031	0.587219	-1.70294	1.52787	-2.80095	0.00930371	0.35794	-2.60069	NA	NA	green	M3
ENSG00000105173	CCNE1	protein_coding	0.18998	1.14075	1.14075	4.77684	2.79987	0.00932772	0.35794	2.5998	NA	NA	yellow	M2
ENSG00000156374	PCGF6	protein_coding	0.312637	1.24198	1.24198	4.57944	2.79843	0.00935996	0.35794	2.59862	NA	NA	yellow	M2
ENSG00000114125	RNF7	protein_coding	0.144607	1.10543	1.10543	5.99799	2.7983	0.00936285	0.35794	2.59851	NA	NA	grey	M0
ENSG00000182004	SNRPE	protein_coding	0.462662	1.37808	1.37808	6.59078	2.79552	0.00942515	0.35794	2.59624	NA	NA	blue	M10
ENSG00000239672	NME1	protein_coding	0.378753	1.30022	1.30022	5.75186	3.15348	0.00944606	0.35794	2.59547	NA	NA	yellow	M2
ENSG00000112280	COL9A1	protein_coding	-0.3147	0.804018	-1.24375	5.77176	-2.7944	0.00945036	0.35794	-2.59532	NA	NA	grey	M0
ENSG00000172239	PAIP1	protein_coding	0.299922	1.23108	1.23108	6.6521	2.7937	0.00946621	0.35794	2.59474	NA	NA	blue	M10
ENSG00000262814	MRPL12	protein_coding	0.343273	1.26863	1.26863	2.97074	2.79297	0.00948265	0.35794	2.59414	NA	NA	purple	M8
ENSG00000108671	PSMD11	protein_coding	0.202276	1.15051	1.15051	7.71171	3.39763	0.00948639	0.35794	2.59401	NA	NA	grey	M0
ENSG00000177144	NUDT4B	protein_coding	-0.717695	0.608068	-1.64455	2.14528	-2.7925	0.00949339	0.35794	-2.59376	NA	NA	green	M3
ENSG00000196693	ZNF33B	protein_coding	-0.288089	0.818986	-1.22102	5.01446	-3.35325	0.00954738	0.35794	-2.59181	NA	NA	pink	M6
ENSG00000186076		processed_pseudogene	-0.656363	0.634476	-1.5761	3.22561	-2.7898	0.00955463	0.35794	-2.59154	NA	NA	green	M3
ENSG00000234338		processed_pseudogene	-0.374378	0.771438	-1.29628	1.5601	-2.78794	0.00959715	0.35794	-2.59002	NA	NA	turquoise	M1
ENSG00000145354	CISD2	protein_coding	0.306081	1.23634	1.23634	4.81731	3.25311	0.00960585	0.35794	2.5897	NA	NA	yellow	M2
ENSG00000177427	MIEF2	protein_coding	-0.451354	0.731356	-1.36732	3.46844	-3.15463	0.00964582	0.35794	-2.58827	NA	NA	turquoise	M1
ENSG00000080824	HSP90AA1	protein_coding	0.279063	1.21341	1.21341	10.895	2.78435	0.00967968	0.35794	2.58707	NA	NA	yellow	M2
ENSG00000267422		transcribed_processed_pseudogene	-0.745494	0.596464	-1.67655	2.62975	-2.78432	0.00968051	0.35794	-2.58704	NA	NA	green	M3
ENSG00000103121	CMC2	protein_coding	0.185736	1.1374	1.1374	4.97499	2.78431	0.00968059	0.35794	2.58703	NA	NA	purple	M8
ENSG00000164163	ABCE1	protein_coding	0.413213	1.33165	1.33165	7.12973	3.23652	0.00970568	0.35794	2.58614	NA	NA	yellow	M2
ENSG00000151835	SACS	protein_coding	0.341879	1.26741	1.26741	7.9746	2.78287	0.00971397	0.35794	2.58585	NA	known	magenta	M7
ENSG00000101558	VAPA	protein_coding	0.171111	1.12593	1.12593	7.12982	2.77982	0.00978474	0.359012	2.58335	NA	NA	grey	M0
ENSG00000162642	C1orf52	protein_coding	0.166208	1.12211	1.12211	5.13011	2.77938	0.009795	0.359012	2.58298	NA	NA	grey	M0
ENSG00000130706	ADRM1	protein_coding	0.262496	1.19955	1.19955	5.79696	2.77473	0.00990416	0.36138	2.57916	NA	NA	purple	M8
ENSG00000144713	RPL32	protein_coding	0.390466	1.31082	1.31082	8.70356	2.77347	0.00993394	0.36138	2.57812	NA	NA	blue	M10
ENSG00000203644		lncRNA	0.427451	1.34486	1.34486	2.37805	2.77118	0.00998818	0.36138	2.57624	NA	NA	grey	M0
ENSG00000125779	PANK2	protein_coding	0.173423	1.12773	1.12773	5.84328	2.77046	0.0100052	0.36138	2.57565	NA	known	grey	M0
ENSG00000181163	NPM1	protein_coding	0.494778	1.4091	1.4091	9.93202	2.76849	0.0100523	0.36138	2.57403	NA	NA	blue	M10
ENSG00000160124	CCDC58	protein_coding	0.340993	1.26663	1.26663	4.34605	3.38931	0.0100536	0.36138	2.57398	NA	NA	yellow	M2
ENSG00000083720	OXCT1	protein_coding	0.252415	1.1912	1.1912	5.7229	3.15497	0.0100569	0.36138	2.57387	NA	NA	yellow	M2
ENSG00000236901	MIR600HG	lncRNA	-0.328673	0.796269	-1.25586	4.16095	-2.7678	0.0100688	0.36138	-2.57346	NA	NA	turquoise	M1
ENSG00000138297	NA	NA	0.200228	1.14888	1.14888	5.44762	2.76429	0.0101532	0.361627	2.57057	NA	NA	yellow	M2
ENSG00000090273	NUDC	protein_coding	0.219571	1.16439	1.16439	7.10115	2.76273	0.0101909	0.361627	2.56928	NA	NA	purple	M8
ENSG00000106615	RHEB	protein_coding	0.378788	1.30025	1.30025	6.01176	2.76188	0.0102116	0.361627	2.56858	S	NA	blue	M10
ENSG00000126067	PSMB2	protein_coding	0.172621	1.1271	1.1271	7.50584	3.16214	0.0102888	0.361627	2.56597	NA	NA	grey	M0
ENSG00000246596		transcribed_unprocessed_pseudogene	-0.553366	0.681428	-1.46751	2.04783	-2.75804	0.0103052	0.361627	-2.56541	NA	NA	turquoise	M1
ENSG00000259781	HMGB1P6	processed_pseudogene	-0.709573	0.611501	-1.63532	6.33015	-3.26693	0.0103138	0.361627	-2.56513	NA	NA	green	M3
ENSG00000185787	MORF4L1	protein_coding	0.319909	1.24825	1.24825	8.77444	2.75557	0.0103657	0.361627	2.56339	NA	NA	blue	M10
ENSG00000213326	RPS7P11	processed_pseudogene	-0.802461	0.57337	-1.74407	2.72837	-2.75404	0.0104034	0.361627	-2.56213	NA	NA	green	M3
ENSG00000243364	EFNA4	protein_coding	-0.263517	0.833055	-1.2004	4.43888	-3.19487	0.0104177	0.361627	-2.56165	NA	NA	grey	M0
ENSG00000149091	DGKZ	protein_coding	0.331527	1.25834	1.25834	6.02852	2.75127	0.0104721	0.361627	2.55984	NA	NA	blue	M10
ENSG00000156026	MCU	protein_coding	0.171768	1.12644	1.12644	5.1902	3.38663	0.0104901	0.361627	2.55924	NA	NA	grey	M0
ENSG00000217416	ISCA1P1	processed_pseudogene	-0.627	0.647522	-1.54435	1.00066	-2.7503	0.0104962	0.361627	-2.55904	NA	NA	green	M3
ENSG00000169564	PCBP1	protein_coding	0.177045	1.13057	1.13057	7.2108	3.28656	0.0105058	0.361627	2.55872	NA	NA	grey	M0
ENSG00000147533	GOLGA7	protein_coding	0.181205	1.13383	1.13383	6.08825	3.09191	0.0105098	0.361627	2.55859	NA	NA	grey	M0
ENSG00000111554	MDM1	protein_coding	-0.294783	0.815195	-1.2267	4.74143	-3.22907	0.0105441	0.361627	-2.55746	NA	NA	turquoise	M1
ENSG00000104331	IMPAD1	protein_coding	0.126431	1.09159	1.09159	7.01724	2.74825	0.0105475	0.361627	2.55734	NA	NA	grey	M0
ENSG00000244716		processed_pseudogene	-0.91523	0.530259	-1.88587	5.81995	-3.22519	0.0105795	0.361627	-2.55629	NA	NA	green	M3
ENSG00000105281	SLC1A5	protein_coding	0.391472	1.31173	1.31173	6.84186	2.74555	0.010615	0.361627	2.55512	NA	NA	purple	M8
ENSG00000158106	RHPN1	protein_coding	-0.464	0.724973	-1.37936	5.55184	-2.74551	0.010616	0.361627	-2.55509	NA	NA	turquoise	M1
ENSG00000204271	SPIN3	protein_coding	-0.216142	0.860865	-1.16162	3.1018	-2.74396	0.0106553	0.361627	-2.55381	NA	NA	pink	M6
ENSG00000104979	C19orf53	protein_coding	0.176245	1.12994	1.12994	6.04625	2.74197	0.0107055	0.361627	2.55217	NA	NA	yellow	M2
ENSG00000011201	ANOS1	protein_coding	-0.873488	0.545826	-1.83209	5.07932	-2.74038	0.0107461	0.361627	-2.55085	NA	NA	pink	M6
ENSG00000165097	KDM1B	protein_coding	0.222932	1.1671	1.1671	4.7521	2.74032	0.0107476	0.361627	2.5508	NA	high_candidate	grey	M0
ENSG00000210196	MT-TP	Mt_tRNA	0.337791	1.26382	1.26382	3.81238	2.74005	0.0107544	0.361627	2.55058	NA	NA	grey	M0
ENSG00000110660	SLC35F2	protein_coding	0.618769	1.53556	1.53556	3.19602	2.73999	0.0107559	0.361627	2.55053	NA	NA	purple	M8
ENSG00000213261	EEF1B2P6	processed_pseudogene	-0.759127	0.590854	-1.69247	3.79237	-2.73962	0.0107654	0.361627	-2.55022	NA	NA	green	M3
ENSG00000205246	NA	NA	-0.676527	0.62567	-1.59829	7.33972	-2.73775	0.0108132	0.361627	-2.54868	NA	NA	green	M3
ENSG00000105676	ARMC6	protein_coding	0.231768	1.17427	1.17427	5.9075	2.73744	0.0108211	0.361627	2.54842	NA	NA	purple	M8
ENSG00000100714	MTHFD1	protein_coding	0.242007	1.18264	1.18264	6.57807	3.03829	0.0108347	0.361627	2.54799	NA	NA	greenyellow	M9
ENSG00000106105	GARS	protein_coding	0.262569	1.19961	1.19961	7.41614	2.73333	0.0109268	0.362797	2.54503	NA	NA	purple	M8
ENSG00000255651	NA	NA	-0.8704	0.546995	-1.82817	-0.254472	-3.16648	0.0109269	0.362797	-2.54503	NA	NA	turquoise	M1
ENSG00000172765	TMCC1	protein_coding	0.138305	1.10061	1.10061	5.22691	2.7325	0.0109485	0.362797	2.54434	NA	NA	grey	M0
ENSG00000198833	UBE2J1	protein_coding	0.188506	1.13958	1.13958	6.68013	3.18382	0.0109973	0.363437	2.54278	NA	NA	grey	M0
ENSG00000115380	EFEMP1	protein_coding	-0.904262	0.534306	-1.87159	3.71677	-3.11998	0.0110204	0.363437	-2.54205	NA	NA	pink	M6
ENSG00000168275	COA6	protein_coding	0.284376	1.21788	1.21788	3.61939	3.06321	0.0111076	0.365441	2.53929	NA	NA	yellow	M2
ENSG00000070770	CSNK2A2	protein_coding	0.165635	1.12166	1.12166	6.70712	2.72071	0.011258	0.365793	2.53459	NA	NA	grey	M0
ENSG00000141522	ARHGDIA	protein_coding	0.276223	1.21102	1.21102	7.30683	2.72044	0.0112651	0.365793	2.53437	NA	NA	purple	M8
ENSG00000187987	ZSCAN23	protein_coding	-0.496903	0.708626	-1.41118	3.16201	-2.71996	0.0112779	0.365793	-2.53397	NA	NA	turquoise	M1
ENSG00000023287	RB1CC1	protein_coding	-0.144285	0.904828	-1.10518	6.57438	-2.71985	0.0112808	0.365793	-2.53388	NA	NA	grey	M0
ENSG00000084710	EFR3B	protein_coding	-0.245027	0.8438	-1.18511	5.05728	-2.71903	0.0113026	0.365793	-2.5332	NA	NA	turquoise	M1
ENSG00000106263	EIF3B	protein_coding	0.214872	1.1606	1.1606	8.11358	2.71857	0.011315	0.365793	2.53282	NA	NA	purple	M8
ENSG00000005448	WDR54	protein_coding	-0.212365	0.863121	-1.15859	5.05321	-3.07342	0.0113239	0.365793	-2.53254	NA	NA	pink	M6
ENSG00000138944	SHISAL1	protein_coding	-0.379847	0.768519	-1.3012	4.37201	-2.718	0.0113301	0.365793	-2.53235	NA	NA	pink	M6
ENSG00000115310	RTN4	protein_coding	0.206274	1.15371	1.15371	8.48625	2.7153	0.0114027	0.365843	2.53011	NA	NA	grey	M0
ENSG00000239415		lncRNA	-0.365549	0.776173	-1.28837	1.81806	-2.71523	0.0114045	0.365843	-2.53005	NA	NA	turquoise	M1
ENSG00000155093	PTPRN2	protein_coding	1.23992	2.36185	2.36185	5.15542	3.01464	0.0114111	0.365843	2.52985	NA	NA	magenta	M7
ENSG00000090266	NDUFB2	protein_coding	0.227051	1.17044	1.17044	5.14133	2.7099	0.0115487	0.369398	2.52564	NA	NA	purple	M8
ENSG00000147872	PLIN2	protein_coding	0.331798	1.25858	1.25858	5.66199	2.70716	0.0116237	0.370434	2.52337	NA	NA	grey	M0
ENSG00000238369	NA	NA	-0.561363	0.677662	-1.47566	-0.0787792	-2.70665	0.0116377	0.370434	-2.52294	NA	NA	black	M5
ENSG00000130935	NOL11	protein_coding	0.241928	1.18257	1.18257	6.87507	3.08865	0.0117558	0.370434	2.51939	NA	NA	yellow	M2
ENSG00000116459	ATP5PB	protein_coding	0.171935	1.12657	1.12657	7.22145	2.70208	0.0117637	0.370434	2.51915	NA	NA	grey	M0
ENSG00000001630	CYP51A1	protein_coding	0.329038	1.25618	1.25618	2.69426	2.70101	0.0117933	0.370434	2.51827	NA	NA	yellow	M2
ENSG00000078369	GNB1	protein_coding	0.0991193	1.07112	1.07112	9.36619	2.70014	0.0118176	0.370434	2.51754	NA	known	grey	M0
ENSG00000147118	ZNF182	protein_coding	-0.193366	0.874563	-1.14343	3.57196	-2.69985	0.0118258	0.370434	-2.5173	NA	NA	grey	M0
ENSG00000108984	MAP2K6	protein_coding	-0.464732	0.724606	-1.38006	4.7796	-2.69977	0.011828	0.370434	-2.51724	NA	NA	turquoise	M1
ENSG00000236773		processed_pseudogene	-0.780195	0.582288	-1.71736	2.33066	-2.69897	0.0118501	0.370434	-2.51658	NA	NA	green	M3
ENSG00000197258	EIF4BP6	processed_pseudogene	-0.876747	0.544594	-1.83623	4.46904	-3.37861	0.0119048	0.370434	-2.51495	NA	NA	green	M3
ENSG00000182768	NGRN	protein_coding	0.121583	1.08793	1.08793	5.55071	2.69679	0.0119112	0.370434	2.51476	NA	NA	grey	M0
ENSG00000145824	CXCL14	protein_coding	-1.05818	0.480236	-2.08231	2.73324	-2.69649	0.0119196	0.370434	-2.51452	NA	NA	grey	M0
ENSG00000114450	GNB4	protein_coding	0.191959	1.14231	1.14231	5.73186	2.69613	0.0119296	0.370434	2.51422	NA	NA	blue	M10
ENSG00000138430	OLA1	protein_coding	0.234767	1.17672	1.17672	6.83383	2.69412	0.0119862	0.370906	2.51255	NA	high_candidate	blue	M10
ENSG00000231841	FAM192BP	processed_pseudogene	-0.730312	0.602774	-1.659	2.47457	-2.69369	0.0119985	0.370906	-2.51219	NA	NA	green	M3
ENSG00000153485	TMEM251	protein_coding	0.243655	1.18399	1.18399	2.98401	2.68915	0.0121272	0.372474	2.50842	NA	NA	yellow	M2
ENSG00000173214	MFSD4B	protein_coding	-0.399495	0.758124	-1.31905	3.3787	-3.18979	0.0121519	0.372474	-2.5077	NA	NA	turquoise	M1
ENSG00000120158	RCL1	protein_coding	0.310037	1.23974	1.23974	4.12894	2.68812	0.0121565	0.372474	2.50757	NA	NA	yellow	M2
ENSG00000167863	ATP5PD	protein_coding	0.171567	1.12628	1.12628	5.72556	2.68523	0.0122393	0.372474	2.50517	NA	NA	blue	M10
ENSG00000113441	LNPEP	protein_coding	-0.302091	0.811076	-1.23293	5.15067	-2.68474	0.0122536	0.372474	-2.50476	NA	NA	turquoise	M1
ENSG00000225259	ST13P6	processed_pseudogene	-0.793751	0.576842	-1.73358	3.40627	-2.6847	0.0122548	0.372474	-2.50472	NA	NA	green	M3
ENSG00000164180	TMEM161B	protein_coding	-0.207596	0.865979	-1.15476	4.59602	-2.68396	0.012276	0.372474	-2.50411	NA	NA	turquoise	M1
ENSG00000130558	OLFM1	protein_coding	0.396176	1.31602	1.31602	4.33986	3.07715	0.0123078	0.372474	2.50319	NA	NA	grey	M0
ENSG00000245556	SCAMP1-AS1	lncRNA	-0.41947	0.747699	-1.33744	2.47989	-3.01143	0.0123447	0.372474	-2.50214	NA	NA	black	M5
ENSG00000127184	COX7C	protein_coding	0.216397	1.16183	1.16183	7.46323	2.68	0.0123907	0.372474	2.50082	NA	NA	blue	M10
ENSG00000184895	SRY	protein_coding	-1.23803	0.423951	-2.35876	-0.356663	-3.08073	0.0124085	0.372474	-2.50031	NA	NA	pink	M6
ENSG00000010017	RANBP9	protein_coding	0.131403	1.09536	1.09536	6.11973	2.67796	0.0124501	0.372474	2.49912	NA	NA	grey	M0
ENSG00000076826	CAMSAP3	protein_coding	-0.717329	0.608222	-1.64414	3.24227	-3.0471	0.012467	0.372474	-2.49864	NA	NA	turquoise	M1
ENSG00000128050	PAICS	protein_coding	0.204326	1.15215	1.15215	9.08658	3.02509	0.012483	0.372474	2.49819	NA	NA	grey	M0
ENSG00000174989	FBXW8	protein_coding	0.173647	1.12791	1.12791	5.51675	3.08234	0.0124891	0.372474	2.49801	NA	NA	grey	M0
ENSG00000113407	TARS	protein_coding	0.23797	1.17933	1.17933	7.76971	2.67584	0.0125124	0.372474	2.49735	NA	NA	purple	M8
ENSG00000126216	TUBGCP3	protein_coding	0.103647	1.07449	1.07449	6.0028	2.67421	0.0125603	0.372474	2.496	NA	NA	grey	M0
ENSG00000196151	WDSUB1	protein_coding	-0.308605	0.807422	-1.23851	2.81143	-2.67414	0.0125624	0.372474	-2.49594	NA	NA	turquoise	M1
ENSG00000112312	GMNN	protein_coding	0.196024	1.14554	1.14554	6.74147	2.67357	0.012579	0.372474	2.49547	NA	NA	yellow	M2
ENSG00000145912	NHP2	protein_coding	0.284643	1.21811	1.21811	5.01433	2.67326	0.0125883	0.372474	2.49521	NA	known	blue	M10
ENSG00000110080	ST3GAL4	protein_coding	0.163706	1.12016	1.12016	4.56767	2.66951	0.0126995	0.374142	2.49209	NA	NA	grey	M0
ENSG00000146457	WTAP	protein_coding	0.133893	1.09725	1.09725	6.89616	2.66931	0.0127055	0.374142	2.49192	NA	NA	grey	M0
ENSG00000108344	PSMD3	protein_coding	0.12665	1.09176	1.09176	7.79057	2.6685	0.0127296	0.374142	2.49124	NA	NA	grey	M0
ENSG00000154582	ELOC	protein_coding	0.272349	1.20777	1.20777	5.6827	2.66751	0.0127589	0.374142	2.49043	NA	NA	yellow	M2
ENSG00000163754	GYG1	protein_coding	0.330077	1.25708	1.25708	4.82901	2.66602	0.0128036	0.374142	2.48918	NA	NA	purple	M8
ENSG00000154174	TOMM70	protein_coding	0.1947	1.14449	1.14449	6.87138	3.11047	0.0128133	0.374142	2.48892	NA	NA	grey	M0
ENSG00000125485	DDX31	protein_coding	0.268017	1.20415	1.20415	4.87634	2.66472	0.0128428	0.374142	2.4881	NA	NA	yellow	M2
ENSG00000138385	SSB	protein_coding	0.219999	1.16473	1.16473	7.38757	2.66287	0.0128985	0.374142	2.48656	NA	NA	blue	M10
ENSG00000088876	ZNF343	protein_coding	-0.255683	0.837591	-1.1939	3.48985	-3.05279	0.012918	0.374142	-2.48602	NA	NA	turquoise	M1
ENSG00000241553	ARPC4	protein_coding	0.20609	1.15356	1.15356	6.12557	2.66088	0.0129588	0.374142	2.4849	NA	NA	purple	M8
ENSG00000239246		processed_pseudogene	-0.785912	0.579985	-1.72418	2.75632	-2.66019	0.0129798	0.374142	-2.48432	NA	NA	green	M3
ENSG00000231351		processed_pseudogene	-0.892017	0.53886	-1.85577	0.299398	-2.65876	0.0130231	0.374142	-2.48314	NA	NA	green	M3
ENSG00000222011	FAM185A	protein_coding	-0.419482	0.747693	-1.33745	2.09873	-3.2105	0.0131103	0.374142	-2.48076	NA	NA	turquoise	M1
ENSG00000183036	PCP4	protein_coding	-1.13315	0.455919	-2.19337	1.72381	-3.03928	0.0132031	0.374142	-2.47824	NA	NA	pink	M6
ENSG00000122565	CBX3	protein_coding	0.155139	1.11353	1.11353	8.56951	2.65288	0.0132036	0.374142	2.47823	NA	NA	grey	M0
ENSG00000213862		processed_pseudogene	-0.703749	0.613975	-1.62873	3.64625	-2.65212	0.0132269	0.374142	-2.4776	NA	NA	green	M3
ENSG00000114867	EIF4G1	protein_coding	0.200897	1.14941	1.14941	9.30152	3.0781	0.0132342	0.374142	2.4774	NA	NA	grey	M0
ENSG00000236552	RPL13AP5	processed_pseudogene	-0.870912	0.546801	-1.82882	8.46611	-2.9943	0.0132407	0.374142	-2.47723	NA	NA	green	M3
ENSG00000184949	FAM227A	protein_coding	-0.531348	0.691908	-1.44528	4.22638	-2.95119	0.0132754	0.374142	-2.4763	NA	NA	turquoise	M1
ENSG00000188493	C19orf54	protein_coding	-0.253261	0.838998	-1.1919	4.59584	-3.00858	0.0132817	0.374142	-2.47613	NA	NA	turquoise	M1
ENSG00000267715	NA	NA	-0.658034	0.633741	-1.57793	-0.194296	-2.64958	0.0133057	0.374142	-2.47548	NA	NA	turquoise	M1
ENSG00000171612	SLC25A33	protein_coding	0.439806	1.35642	1.35642	4.5232	3.4321	0.0134015	0.374142	2.47292	NA	NA	yellow	M2
ENSG00000197705	KLHL14	protein_coding	-0.534888	0.690212	-1.44883	4.40606	-2.64611	0.0134141	0.374142	-2.47258	NA	NA	grey	M0
ENSG00000139675	HNRNPA1L2	protein_coding	-0.33706	0.791653	-1.26318	3.99637	-2.64509	0.0134462	0.374142	-2.47173	NA	NA	green	M3
ENSG00000196262	PPIA	protein_coding	0.357748	1.28142	1.28142	9.76257	2.64344	0.0134981	0.374142	2.47035	NA	NA	blue	M10
ENSG00000119318	RAD23B	protein_coding	0.164914	1.1211	1.1211	8.43135	2.9973	0.0135017	0.374142	2.47026	NA	NA	grey	M0
ENSG00000110583	NAA40	protein_coding	-0.200618	0.870178	-1.14919	6.83404	-2.64295	0.0135134	0.374142	-2.46994	NA	NA	turquoise	M1
ENSG00000076555	ACACB	protein_coding	-0.360433	0.77893	-1.28381	4.33075	-3.06801	0.0135181	0.374142	-2.46982	NA	NA	black	M5
ENSG00000170629	DPY19L2P2	transcribed_unprocessed_pseudogene	-0.388322	0.764018	-1.30887	2.58627	-2.6428	0.0135182	0.374142	-2.46982	NA	NA	turquoise	M1
ENSG00000233369	GTF2IP4	transcribed_processed_pseudogene	-0.451237	0.731415	-1.36721	3.584	-2.96869	0.0135455	0.374142	-2.4691	NA	NA	turquoise	M1
ENSG00000204435	CSNK2B	protein_coding	0.230181	1.17298	1.17298	3.97643	2.98375	0.0135641	0.374142	2.46861	NA	NA	grey	M0
ENSG00000172757	CFL1	protein_coding	0.168085	1.12357	1.12357	9.68324	2.64102	0.0135744	0.374142	2.46833	NA	NA	grey	M0
ENSG00000108298	RPL19	protein_coding	0.270995	1.20664	1.20664	9.23335	2.6409	0.0135782	0.374142	2.46823	NA	NA	blue	M10
ENSG00000171223	JUNB	protein_coding	0.796219	1.73654	1.73654	2.72827	3.0937	0.0135946	0.374142	2.4678	NA	NA	yellow	M2
ENSG00000144134	RABL2A	protein_coding	-0.273159	0.827506	-1.20845	4.26573	-2.95308	0.0136443	0.374142	-2.46649	NA	NA	turquoise	M1
ENSG00000147403	RPL10	protein_coding	0.550865	1.46496	1.46496	8.98611	2.63794	0.0136724	0.374142	2.46576	3	NA	blue	M10
ENSG00000153044	CENPH	protein_coding	0.138196	1.10053	1.10053	6.21903	2.63761	0.0136828	0.374142	2.46548	NA	NA	grey	M0
ENSG00000231770	TMEM44-AS1	lncRNA	-0.385028	0.765764	-1.30589	1.52082	-2.99104	0.0136919	0.374142	-2.46525	NA	NA	pink	M6
ENSG00000240857	RDH14	protein_coding	0.213718	1.15967	1.15967	3.4592	3.13986	0.0137007	0.374142	2.46502	NA	NA	yellow	M2
ENSG00000236859	NIFK-AS1	lncRNA	-0.34514	0.787231	-1.27027	2.66117	-2.96721	0.0137451	0.374614	-2.46386	NA	NA	turquoise	M1
ENSG00000137818	RPLP1	protein_coding	0.409347	1.32808	1.32808	8.76432	2.63323	0.0138234	0.375699	2.46182	NA	NA	blue	M10
ENSG00000163682	RPL9	protein_coding	0.840166	1.79026	1.79026	8.38774	2.63195	0.0138646	0.375699	2.46075	NA	NA	blue	M10
ENSG00000253683		processed_pseudogene	-0.672386	0.627468	-1.59371	4.72321	-2.6319	0.0138664	0.375699	-2.46071	NA	NA	green	M3
ENSG00000170522	ELOVL6	protein_coding	0.308549	1.23846	1.23846	7.30372	2.99809	0.0139511	0.377229	2.45852	NA	NA	yellow	M2
ENSG00000145431	PDGFC	protein_coding	0.333982	1.26049	1.26049	5.97628	2.62847	0.0139775	0.377229	2.45784	NA	NA	grey	M0
ENSG00000147586	MRPS28	protein_coding	0.230001	1.17284	1.17284	3.71757	2.62709	0.0140227	0.377711	2.45668	NA	NA	yellow	M2
ENSG00000117410	ATP6V0B	protein_coding	0.191744	1.14214	1.14214	5.88165	2.6248	0.0140975	0.378287	2.45477	NA	NA	yellow	M2
ENSG00000006125	AP2B1	protein_coding	0.103904	1.07468	1.07468	8.36394	2.62466	0.0141023	0.378287	2.45465	NA	NA	grey	M0
ENSG00000042317	SPATA7	protein_coding	-0.412755	0.751188	-1.33123	3.17914	-2.94047	0.0141262	0.378287	-2.45404	NA	NA	black	M5
ENSG00000165806	CASP7	protein_coding	0.257817	1.19567	1.19567	4.06481	2.62144	0.0142083	0.378932	2.45195	NA	NA	yellow	M2
ENSG00000137970	RPL7P9	processed_pseudogene	-0.817816	0.5673	-1.76274	7.40454	-2.97225	0.0142786	0.378932	-2.45018	NA	NA	green	M3
ENSG00000100360	IFT27	protein_coding	-0.279263	0.824012	-1.21357	5.92954	-2.6168	0.0143623	0.378932	-2.44807	NA	known	turquoise	M1
ENSG00000220842	RPL21P16	processed_pseudogene	-0.852117	0.553971	-1.80515	4.32422	-3.15223	0.0143669	0.378932	-2.44796	NA	NA	green	M3
ENSG00000119048	UBE2B	protein_coding	0.174851	1.12885	1.12885	5.64781	2.61648	0.014373	0.378932	2.4478	NA	NA	yellow	M2
ENSG00000074842	MYDGF	protein_coding	0.321133	1.24931	1.24931	5.75997	2.61501	0.0144221	0.378932	2.44657	NA	NA	purple	M8
ENSG00000242259	C22orf39	protein_coding	-0.12936	0.914237	-1.09381	4.9766	-2.61436	0.0144442	0.378932	-2.44602	NA	NA	grey	M0
ENSG00000166704	ZNF606	protein_coding	-0.249648	0.841101	-1.18892	4.92801	-2.95156	0.0144578	0.378932	-2.44568	NA	NA	black	M5
ENSG00000078269	SYNJ2	protein_coding	0.710324	1.63617	1.63617	4.40552	2.61312	0.0144857	0.378932	2.44499	NA	NA	yellow	M2
ENSG00000007372	PAX6	protein_coding	-0.882914	0.542271	-1.8441	5.01628	-2.61288	0.0144939	0.378932	-2.44478	NA	known	pink	M6
ENSG00000135205	CCDC146	protein_coding	-0.347005	0.786215	-1.27192	2.40386	-2.61206	0.0145215	0.378932	-2.4441	NA	NA	turquoise	M1
ENSG00000164050	PLXNB1	protein_coding	-0.174741	0.885927	-1.12876	8.03863	-2.6106	0.0145708	0.378932	-2.44287	2	NA	grey	M0
ENSG00000116161	CACYBP	protein_coding	0.422168	1.33994	1.33994	6.77388	3.15736	0.0145723	0.378932	2.44284	NA	NA	blue	M10
ENSG00000147145	LPAR4	protein_coding	-0.381747	0.767508	-1.30292	3.75128	-2.92099	0.0146252	0.378932	-2.44153	NA	NA	turquoise	M1
ENSG00000123411	IKZF4	protein_coding	-0.273902	0.82708	-1.20907	5.54857	-2.60702	0.0146922	0.378932	-2.43988	NA	NA	turquoise	M1
ENSG00000259856	RAB43P1	processed_pseudogene	-0.791762	0.577638	-1.73119	-0.0272754	-2.60477	0.0147693	0.378932	-2.43799	NA	NA	green	M3
ENSG00000134109	EDEM1	protein_coding	0.158999	1.11651	1.11651	5.13034	3.02254	0.0148044	0.378932	2.43713	NA	NA	grey	M0
ENSG00000261716	HIST2H2BC	transcribed_unprocessed_pseudogene	-0.724863	0.605054	-1.65274	3.36593	-2.95839	0.0148134	0.378932	-2.43691	NA	NA	turquoise	M1
ENSG00000125445	MRPS7	protein_coding	0.242665	1.18318	1.18318	6.13444	3.19811	0.0148448	0.378932	2.43614	NA	NA	purple	M8
ENSG00000102904	TSNAXIP1	protein_coding	-0.347844	0.785758	-1.27266	2.60437	-2.99775	0.0148533	0.378932	-2.43594	NA	NA	turquoise	M1
ENSG00000161149	TUBA3FP	lncRNA	-0.469112	0.722409	-1.38426	1.19217	-2.60028	0.014924	0.378932	-2.43422	NA	NA	pink	M6
ENSG00000114942	EEF1B2	protein_coding	0.550151	1.46424	1.46424	7.75096	2.59901	0.0149678	0.378932	2.43316	NA	NA	blue	M10
ENSG00000156345	CDK20	protein_coding	-0.292438	0.816521	-1.22471	3.97895	-2.92463	0.0150517	0.378932	-2.43113	NA	NA	pink	M6
ENSG00000166197	NOLC1	protein_coding	0.222134	1.16646	1.16646	7.90529	3.07425	0.0150746	0.378932	2.43058	NA	NA	grey	M0
ENSG00000197977	ELOVL2	protein_coding	0.482746	1.3974	1.3974	5.22025	2.94289	0.0150958	0.378932	2.43007	3	NA	yellow	M2
ENSG00000272565	NA	NA	-0.214333	0.861945	-1.16017	3.3513	-2.59531	0.0150967	0.378932	-2.43005	NA	NA	turquoise	M1
ENSG00000174173	TRMT10C	protein_coding	0.212032	1.15832	1.15832	5.44886	2.59439	0.0151289	0.378932	2.42928	NA	NA	yellow	M2
ENSG00000138495	COX17	protein_coding	0.35781	1.28148	1.28148	3.65186	2.59404	0.0151413	0.378932	2.42898	NA	NA	blue	M10
ENSG00000136986	DERL1	protein_coding	0.183633	1.13574	1.13574	5.92288	2.99436	0.0151439	0.378932	2.42892	NA	NA	grey	M0
ENSG00000108406	DHX40	protein_coding	-0.188066	0.877781	-1.13924	6.93924	-2.59392	0.0151455	0.378932	-2.42888	NA	NA	pink	M6
ENSG00000235043	TECRP1	processed_pseudogene	-0.659283	0.633193	-1.5793	3.68201	-2.59318	0.0151716	0.378932	-2.42826	NA	NA	green	M3
ENSG00000257773	ST13P3	processed_pseudogene	-0.900028	0.535876	-1.8661	0.707912	-3.05238	0.015208	0.378932	-2.42739	NA	NA	green	M3
ENSG00000180190	TDRP	protein_coding	-0.341725	0.789097	-1.26727	5.03713	-2.59095	0.0152501	0.378932	-2.42638	NA	NA	pink	M6
ENSG00000155366	RHOC	protein_coding	0.291074	1.22355	1.22355	5.62259	2.58934	0.0153071	0.378932	2.42503	NA	NA	purple	M8
ENSG00000108561	C1QBP	protein_coding	0.294835	1.22674	1.22674	7.29034	2.91014	0.0153161	0.378932	2.42482	NA	NA	yellow	M2
ENSG00000267340		processed_pseudogene	-0.646311	0.638912	-1.56516	-1.25792	-2.58868	0.0153305	0.378932	-2.42448	NA	NA	turquoise	M1
ENSG00000173598	NUDT4	protein_coding	0.313879	1.24305	1.24305	6.27684	2.58621	0.0154181	0.378932	2.42241	NA	NA	blue	M10
ENSG00000188846	RPL14	protein_coding	0.353025	1.27724	1.27724	8.23712	2.58379	0.0155048	0.378932	2.42037	NA	NA	blue	M10
ENSG00000109475	RPL34	protein_coding	0.2896	1.2223	1.2223	7.87982	2.58321	0.0155256	0.378932	2.41988	NA	NA	blue	M10
ENSG00000163319	MRPS18C	protein_coding	0.19301	1.14315	1.14315	3.59661	2.58251	0.0155509	0.378932	2.41929	NA	NA	yellow	M2
ENSG00000260261		transcribed_unprocessed_pseudogene	-0.725995	0.60458	-1.65404	2.22056	-2.99932	0.0155686	0.378932	-2.41888	NA	NA	turquoise	M1
ENSG00000180376	CCDC66	protein_coding	-0.272004	0.828168	-1.20748	5.18852	-3.01505	0.0155797	0.378932	-2.41862	NA	NA	turquoise	M1
ENSG00000142252	GEMIN7	protein_coding	0.206806	1.15413	1.15413	3.52394	2.9306	0.0155954	0.378932	2.41825	NA	NA	purple	M8
ENSG00000123815	COQ8B	protein_coding	-0.233425	0.850613	-1.17562	5.21311	-2.87462	0.0156024	0.378932	-2.41809	NA	high_candidate	black	M5
ENSG00000232615		processed_pseudogene	-0.820857	0.566105	-1.76646	0.683825	-2.57937	0.0156641	0.378932	-2.41665	NA	NA	green	M3
ENSG00000173812	EIF1	protein_coding	0.299025	1.23031	1.23031	8.33145	2.57835	0.0157009	0.378932	2.4158	NA	NA	yellow	M2
ENSG00000020426	MNAT1	protein_coding	0.14987	1.10947	1.10947	4.10484	2.57808	0.0157108	0.378932	2.41557	NA	NA	grey	M0
ENSG00000100522	GNPNAT1	protein_coding	0.346396	1.27138	1.27138	4.98079	2.91919	0.0157634	0.378932	2.41435	NA	NA	yellow	M2
ENSG00000188976	NOC2L	protein_coding	0.220774	1.16536	1.16536	6.76275	2.57633	0.0157742	0.378932	2.4141	NA	NA	blue	M10
ENSG00000151366	NDUFC2	protein_coding	0.287991	1.22094	1.22094	4.43098	2.89209	0.0157772	0.378932	2.41403	NA	NA	yellow	M2
ENSG00000162704	ARPC5	protein_coding	0.240586	1.18147	1.18147	7.17184	2.57613	0.0157818	0.378932	2.41392	NA	NA	purple	M8
ENSG00000249158	PCDHA11	protein_coding	-0.567809	0.67464	-1.48227	2.70235	-2.57586	0.0157914	0.378932	-2.4137	3	NA	grey	M0
ENSG00000235655	H3F3AP4	processed_pseudogene	-0.619756	0.650781	-1.53662	7.1812	-2.94723	0.0157919	0.378932	-2.41369	NA	NA	green	M3
ENSG00000099797	TECR	protein_coding	0.199242	1.1481	1.1481	6.04315	2.5754	0.0158084	0.378932	2.41331	NA	known	blue	M10
ENSG00000204370	SDHD	protein_coding	0.138295	1.1006	1.1006	4.78366	2.57538	0.0158089	0.378932	2.4133	NA	NA	grey	M0
ENSG00000165775	FUNDC2	protein_coding	0.179025	1.13212	1.13212	5.79281	2.57519	0.0158162	0.378932	2.41313	NA	NA	blue	M10
ENSG00000138069	RAB1A	protein_coding	0.131134	1.09515	1.09515	7.50687	2.57286	0.0159015	0.378932	2.41117	NA	NA	grey	M0
ENSG00000131148	EMC8	protein_coding	0.188617	1.13967	1.13967	5.40371	2.57166	0.0159454	0.378932	2.41016	NA	NA	purple	M8
ENSG00000232699	BDH2P1	processed_pseudogene	-0.911861	0.531499	-1.88147	2.40623	-3.12103	0.0159532	0.378932	-2.40998	NA	NA	green	M3
ENSG00000145365	TIFA	protein_coding	-0.278933	0.8242	-1.2133	3.37211	-2.57094	0.0159721	0.378932	-2.40955	NA	NA	black	M5
ENSG00000167085	PHB	protein_coding	0.18149	1.13405	1.13405	6.35423	2.57008	0.0160035	0.378932	2.40884	2	NA	purple	M8
ENSG00000100029	PES1	protein_coding	0.248649	1.18809	1.18809	6.66351	2.56883	0.0160499	0.378932	2.40778	NA	NA	yellow	M2
ENSG00000142694	EVA1B	protein_coding	0.344142	1.2694	1.2694	3.70765	2.56872	0.0160538	0.378932	2.40769	NA	NA	greenyellow	M9
ENSG00000070831	CDC42	protein_coding	0.17926	1.1323	1.1323	7.88635	2.56823	0.0160719	0.378932	2.40728	NA	NA	grey	M0
ENSG00000006831	ADIPOR2	protein_coding	0.219058	1.16397	1.16397	6.83765	3.04583	0.0160748	0.378932	2.40721	NA	NA	yellow	M2
ENSG00000186432	KPNA4	protein_coding	0.129129	1.09363	1.09363	7.116	2.56764	0.0160941	0.378932	2.40677	NA	NA	grey	M0
ENSG00000236876	TMSB4XP1	processed_pseudogene	-0.849777	0.554871	-1.80222	-1.02643	-2.86467	0.016133	0.378932	-2.40589	NA	NA	green	M3
ENSG00000153207	AHCTF1	protein_coding	0.216691	1.16207	1.16207	6.62591	2.56658	0.0161335	0.378932	2.40588	NA	NA	blue	M10
ENSG00000224858	RPL29P11	processed_pseudogene	-0.692593	0.618741	-1.61619	0.585404	-2.56588	0.0161595	0.378932	-2.40529	NA	NA	green	M3
ENSG00000143870	PDIA6	protein_coding	0.373672	1.29565	1.29565	8.08162	2.96542	0.0161746	0.378932	2.40495	NA	NA	purple	M8
ENSG00000102309	PIN4	protein_coding	0.284631	1.2181	1.2181	4.53292	2.79749	0.0161966	0.378932	2.40445	NA	NA	blue	M10
ENSG00000137563	GGH	protein_coding	0.141853	1.10332	1.10332	5.96753	2.56476	0.0162012	0.378932	2.40435	NA	NA	grey	M0
ENSG00000180398	MCFD2	protein_coding	0.139538	1.10155	1.10155	7.16513	2.56404	0.0162281	0.378932	2.40375	NA	NA	grey	M0
ENSG00000253570	RNF5P1	processed_pseudogene	-0.603653	0.658085	-1.51956	2.69729	-2.56372	0.0162401	0.378932	-2.40347	NA	NA	green	M3
ENSG00000146830	GIGYF1	protein_coding	-0.250482	0.840616	-1.1896	7.65191	-2.94111	0.0162888	0.378932	-2.40238	1	NA	turquoise	M1
ENSG00000170632	ARMC10	protein_coding	0.141327	1.10292	1.10292	4.98648	2.56236	0.0162912	0.378932	2.40233	NA	NA	grey	M0
ENSG00000136146	MED4	protein_coding	0.119783	1.08657	1.08657	5.53109	2.56188	0.0163091	0.378932	2.40192	NA	NA	grey	M0
ENSG00000228253	MT-ATP8	protein_coding	0.618392	1.53516	1.53516	8.40659	3.01189	0.0163583	0.378932	2.40082	NA	NA	grey	M0
ENSG00000135148	TRAFD1	protein_coding	-0.117221	0.921962	-1.08464	6.04865	-2.84722	0.0163744	0.378932	-2.40046	NA	NA	grey	M0
ENSG00000256323	NA	NA	-0.552764	0.681713	-1.46689	-0.40508	-2.55961	0.0163944	0.378932	-2.40001	NA	NA	turquoise	M1
ENSG00000005022	SLC25A5	protein_coding	0.187325	1.13865	1.13865	7.6626	2.55925	0.016408	0.378932	2.39971	NA	NA	purple	M8
ENSG00000160256	FAM207A	protein_coding	0.28703	1.22013	1.22013	4.00411	2.55693	0.0164961	0.378932	2.39775	NA	NA	purple	M8
ENSG00000226784	PGAM4	protein_coding	-0.605682	0.657161	-1.5217	1.20949	-2.55532	0.0165573	0.378932	-2.39639	NA	NA	green	M3
ENSG00000151131	C12orf45	protein_coding	0.316236	1.24508	1.24508	3.26076	2.91227	0.0165666	0.378932	2.39619	NA	NA	yellow	M2
ENSG00000122873	CISD1	protein_coding	0.17133	1.1261	1.1261	4.40172	2.90128	0.01658	0.378932	2.39589	NA	NA	grey	M0
ENSG00000120137	PANK3	protein_coding	0.165719	1.12172	1.12172	8.09523	2.55353	0.0166257	0.378932	2.39488	NA	NA	grey	M0
ENSG00000226479	TMEM185B	protein_coding	0.308971	1.23882	1.23882	4.24423	2.91924	0.016632	0.378932	2.39474	NA	NA	yellow	M2
ENSG00000265407	MIR4324	miRNA	-1.07136	0.475869	-2.10142	-1.43207	-2.95705	0.0166921	0.378932	-2.39342	NA	NA	grey	M0
ENSG00000226976	COX6A1P2	processed_pseudogene	-0.686139	0.621515	-1.60897	4.6039	-2.55147	0.0167048	0.378932	-2.39314	NA	NA	green	M3
ENSG00000175344	CHRNA7	protein_coding	0.467893	1.38309	1.38309	2.7416	2.55134	0.0167096	0.378932	2.39304	2	NA	blue	M10
ENSG00000138030	KHK	protein_coding	-0.396576	0.759659	-1.31638	1.7773	-2.55018	0.0167541	0.378932	-2.39206	NA	NA	grey	M0
ENSG00000153989	NUS1	protein_coding	0.353549	1.2777	1.2777	6.29794	3.17763	0.016767	0.378932	2.39178	NA	NA	blue	M10
ENSG00000176407	KCMF1	protein_coding	0.123011	1.08901	1.08901	6.11257	2.54867	0.0168125	0.378932	2.39078	NA	NA	grey	M0
ENSG00000166432	ZMAT1	protein_coding	-0.409352	0.752962	-1.32809	3.93963	-2.54846	0.0168205	0.378932	-2.39061	NA	NA	turquoise	M1
ENSG00000048162	NOP16	protein_coding	0.387684	1.30829	1.30829	4.28206	2.54791	0.0168419	0.378932	2.39014	NA	NA	yellow	M2
ENSG00000185989	RASA3	protein_coding	0.295189	1.22705	1.22705	6.21778	2.54649	0.0168969	0.378932	2.38894	NA	NA	brown	M11
ENSG00000213236	YWHAZP2	processed_pseudogene	-0.668464	0.629176	-1.58938	3.71051	-2.54638	0.0169013	0.378932	-2.38885	NA	NA	green	M3
ENSG00000177854	TMEM187	protein_coding	-0.568399	0.674365	-1.48288	1.33183	-2.82245	0.0169041	0.378932	-2.38879	NA	NA	turquoise	M1
ENSG00000248932		lncRNA	-0.332358	0.794237	-1.25907	1.50941	-2.54585	0.0169219	0.378932	-2.3884	NA	NA	pink	M6
ENSG00000125351	UPF3B	protein_coding	-0.235024	0.849671	-1.17693	5.67776	-2.85022	0.0169413	0.378932	-2.38798	1	known	turquoise	M1
ENSG00000196715	VKORC1L1	protein_coding	0.258265	1.19604	1.19604	6.2794	2.8987	0.0169813	0.378932	2.38711	NA	NA	yellow	M2
ENSG00000116141	MARK1	protein_coding	0.337752	1.26379	1.26379	5.23603	2.98127	0.016986	0.378932	2.38701	3	NA	blue	M10
ENSG00000156471	PTDSS1	protein_coding	0.201857	1.15018	1.15018	6.27991	2.54385	0.0169997	0.378932	2.38671	NA	known	yellow	M2
ENSG00000269843		lncRNA	-0.765843	0.58811	-1.70036	-0.592148	-2.79268	0.0170187	0.378932	-2.3863	NA	NA	turquoise	M1
ENSG00000180867	PDIA3P1	transcribed_processed_pseudogene	-0.633718	0.644513	-1.55156	6.47976	-2.54308	0.0170297	0.378932	-2.38607	NA	NA	green	M3
ENSG00000117450	PRDX1	protein_coding	0.179135	1.1322	1.1322	8.46771	2.54131	0.0170993	0.379234	2.38457	NA	NA	grey	M0
ENSG00000164032	H2AFZ	protein_coding	0.207809	1.15493	1.15493	9.1019	2.54081	0.0171189	0.379234	2.38414	NA	NA	yellow	M2
ENSG00000230383		processed_pseudogene	-0.843089	0.557449	-1.79389	1.54054	-2.89306	0.0171256	0.379234	-2.384	NA	NA	green	M3
ENSG00000259079		processed_pseudogene	-1.00531	0.498163	-2.00737	-0.81912	-2.53869	0.0172026	0.380268	-2.38235	NA	NA	green	M3
ENSG00000108106	UBE2S	protein_coding	0.337979	1.26399	1.26399	6.92973	2.53806	0.0172274	0.380268	2.38182	NA	NA	blue	M10
ENSG00000114388	NPRL2	protein_coding	-0.180911	0.882146	-1.1336	4.47313	-2.53683	0.017276	0.380287	-2.38078	NA	NA	turquoise	M1
ENSG00000124614	RPS10	protein_coding	0.309622	1.23938	1.23938	2.12444	2.53665	0.0172833	0.380287	2.38063	NA	NA	purple	M8
ENSG00000066322	ELOVL1	protein_coding	0.305106	1.23551	1.23551	4.55804	2.53524	0.0173389	0.380905	2.37944	NA	NA	purple	M8
ENSG00000127580	WDR24	protein_coding	-0.172404	0.887363	-1.12693	3.91774	-2.53384	0.0173949	0.381529	-2.37825	NA	NA	turquoise	M1
ENSG00000251333	RTN3P1	processed_pseudogene	-0.67175	0.627745	-1.593	2.53344	-2.5298	0.0175568	0.383391	-2.37483	NA	NA	green	M3
ENSG00000170296	GABARAP	protein_coding	0.35467	1.27869	1.27869	3.0841	2.78969	0.017563	0.383391	2.37471	NA	NA	grey	M0
ENSG00000136810	TXN	protein_coding	0.238957	1.18014	1.18014	6.79724	2.52832	0.0176165	0.383391	2.37358	NA	NA	purple	M8
ENSG00000136444	RSAD1	protein_coding	-0.194021	0.874166	-1.14395	5.50196	-2.52817	0.0176225	0.383391	-2.37346	NA	NA	turquoise	M1
ENSG00000089159	PXN	protein_coding	0.18706	1.13844	1.13844	6.14521	2.52787	0.0176344	0.383391	2.37321	NA	NA	purple	M8
ENSG00000205339	IPO7	protein_coding	0.289258	1.22201	1.22201	8.51119	2.85562	0.0176848	0.383391	2.37215	NA	NA	yellow	M2
ENSG00000142937	RPS8	protein_coding	0.296603	1.22825	1.22825	9.13899	2.52627	0.0176992	0.383391	2.37185	NA	NA	blue	M10
ENSG00000112992	NNT	protein_coding	-0.195491	0.873276	-1.14511	6.51545	-2.86104	0.0177137	0.383391	-2.37155	NA	NA	grey	M0
ENSG00000171729	TMEM51	protein_coding	-0.305851	0.808965	-1.23615	3.58377	-3.11687	0.017783	0.383391	-2.37011	NA	NA	pink	M6
ENSG00000228589	SPCS2P4	processed_pseudogene	-0.649039	0.637705	-1.56812	4.24272	-2.52378	0.0178004	0.383391	-2.36974	NA	NA	green	M3
ENSG00000119403	PHF19	protein_coding	0.342098	1.2676	1.2676	5.79876	2.52336	0.0178178	0.383391	2.36938	NA	NA	purple	M8
ENSG00000120318	ARAP3	protein_coding	0.462668	1.37809	1.37809	6.08061	2.52269	0.017845	0.383391	2.36882	NA	NA	brown	M11
ENSG00000203813	NA	NA	-0.403847	0.75584	-1.32303	0.215457	-2.52256	0.0178501	0.383391	-2.36871	NA	NA	turquoise	M1
ENSG00000065029	ZNF76	protein_coding	-0.160202	0.8949	-1.11744	5.7005	-2.52182	0.0178805	0.383391	-2.36808	NA	NA	turquoise	M1
ENSG00000083097	DOP1A	protein_coding	-0.275637	0.826086	-1.21053	4.94912	-2.52144	0.017896	0.383391	-2.36776	NA	NA	turquoise	M1
ENSG00000249129	SUDS3P1	processed_pseudogene	-0.826482	0.563902	-1.77336	1.22082	-2.51936	0.0179816	0.384627	-2.366	NA	NA	green	M3
ENSG00000108469	RECQL5	protein_coding	-0.291799	0.816883	-1.22417	4.79826	-2.89589	0.0180361	0.385198	-2.36488	NA	NA	turquoise	M1
ENSG00000176890	TYMS	protein_coding	0.214329	1.16016	1.16016	6.94206	2.88318	0.018076	0.385248	2.36406	NA	NA	grey	M0
ENSG00000006607	FARP2	protein_coding	0.161602	1.11853	1.11853	5.80164	2.8976	0.0180942	0.385248	2.36368	NA	NA	grey	M0
ENSG00000100749	VRK1	protein_coding	0.195375	1.14502	1.14502	6.21456	2.51468	0.0181748	0.385476	2.36204	NA	known	yellow	M2
ENSG00000242445	RPL7AP11	processed_pseudogene	-0.700809	0.615227	-1.62542	1.26129	-2.51445	0.0181846	0.385476	-2.36184	NA	NA	green	M3
ENSG00000103852	TTC23	protein_coding	-0.154988	0.89814	-1.11341	4.86115	-2.51435	0.0181886	0.385476	-2.36176	NA	NA	turquoise	M1
ENSG00000011485	PPP5C	protein_coding	0.0952715	1.06827	1.06827	6.94478	2.51209	0.0182827	0.38631	2.35984	NA	NA	grey	M0
ENSG00000140987	ZSCAN32	protein_coding	-0.186859	0.878516	-1.13828	4.14509	-2.51206	0.0182839	0.38631	-2.35982	NA	NA	grey	M0
ENSG00000119688	ABCD4	protein_coding	-0.281915	0.822499	-1.21581	6.32509	-2.8138	0.0183525	0.386359	-2.35843	NA	known	turquoise	M1
ENSG00000164346	NSA2	protein_coding	0.153272	1.11209	1.11209	5.96387	2.5103	0.0183577	0.386359	2.35832	NA	NA	grey	M0
ENSG00000165914	TTC7B	protein_coding	0.205528	1.15311	1.15311	4.94564	2.92968	0.0184031	0.386359	2.35741	NA	NA	grey	M0
ENSG00000074800	ENO1	protein_coding	0.22923	1.17221	1.17221	10.5209	2.50909	0.0184085	0.386359	2.3573	NA	NA	purple	M8
ENSG00000135316	SYNCRIP	protein_coding	0.173945	1.12814	1.12814	8.44336	2.82407	0.018426	0.386359	2.35694	3	high_candidate	grey	M0
ENSG00000213526	SETP8	processed_pseudogene	-0.840922	0.558287	-1.79119	1.16163	-2.93874	0.0184555	0.386391	-2.35635	NA	NA	green	M3
ENSG00000265681	RPL17	protein_coding	0.280217	1.21438	1.21438	2.51823	2.50638	0.0185227	0.386535	2.355	NA	NA	purple	M8
ENSG00000249485	RBBP4P1	processed_pseudogene	-0.689089	0.620245	-1.61227	3.77289	-2.50509	0.0185775	0.386535	-2.3539	NA	NA	green	M3
ENSG00000148484	RSU1	protein_coding	0.256684	1.19473	1.19473	6.01154	2.5045	0.0186022	0.386535	2.35341	NA	NA	brown	M11
ENSG00000264109	NA	NA	-0.605778	0.657117	-1.5218	0.589672	-2.8526	0.0186202	0.386535	-2.35305	NA	NA	turquoise	M1
ENSG00000118363	SPCS2	protein_coding	0.292518	1.22478	1.22478	5.58628	2.50329	0.0186539	0.386535	2.35238	NA	NA	blue	M10
ENSG00000234297		processed_pseudogene	-0.761561	0.589858	-1.69532	3.76606	-2.50248	0.0186882	0.386535	-2.35169	NA	NA	green	M3
ENSG00000114850	SSR3	protein_coding	0.228557	1.17166	1.17166	7.23816	2.50193	0.0187116	0.386535	2.35123	NA	NA	purple	M8
ENSG00000114948	ADAM23	protein_coding	0.399203	1.31878	1.31878	5.22087	2.5013	0.0187384	0.386535	2.35069	NA	NA	greenyellow	M9
ENSG00000166747	AP1G1	protein_coding	0.0948388	1.06795	1.06795	7.19329	2.81275	0.0187466	0.386535	2.35053	NA	NA	grey	M0
ENSG00000102753	KPNA3	protein_coding	0.116192	1.08387	1.08387	7.03963	2.50072	0.0187633	0.386535	2.3502	NA	NA	grey	M0
ENSG00000167106	FAM102A	protein_coding	-0.182843	0.880965	-1.13512	5.20253	-2.79583	0.0187701	0.386535	-2.35007	NA	NA	grey	M0
ENSG00000087053	MTMR2	protein_coding	0.190158	1.14089	1.14089	6.56019	2.87021	0.0189087	0.388065	2.34733	NA	NA	grey	M0
ENSG00000180370	PAK2	protein_coding	0.166815	1.12258	1.12258	7.57945	2.78325	0.0189331	0.388065	2.34685	2	NA	grey	M0
ENSG00000137055	PLAA	protein_coding	0.119137	1.08608	1.08608	6.09955	2.78946	0.0189582	0.388065	2.34635	NA	NA	grey	M0
ENSG00000269728	NA	NA	0.265022	1.20165	1.20165	4.19544	2.49593	0.0189692	0.388065	2.34614	NA	NA	purple	M8
ENSG00000110880	CORO1C	protein_coding	0.22597	1.16956	1.16956	8.20671	2.90363	0.0189848	0.388065	2.34583	NA	NA	grey	M0
ENSG00000119514	GALNT12	protein_coding	-0.7814	0.581802	-1.7188	3.15127	-2.72094	0.0190153	0.388114	-2.34523	NA	NA	pink	M6
ENSG00000143198	MGST3	protein_coding	-0.272967	0.827616	-1.20829	5.55828	-2.99745	0.0191367	0.389024	-2.34286	NA	NA	grey	M0
ENSG00000135315	CEP162	protein_coding	-0.202851	0.868832	-1.15097	4.88102	-2.4912	0.0191748	0.389024	-2.34211	NA	NA	grey	M0
ENSG00000023909	GCLM	protein_coding	0.407947	1.3268	1.3268	4.14017	2.86595	0.019189	0.389024	2.34184	NA	NA	yellow	M2
ENSG00000158062	UBXN11	protein_coding	-0.254084	0.838519	-1.19258	5.2541	-2.75508	0.0192004	0.389024	-2.34162	NA	NA	pink	M6
ENSG00000244363	RPL7P23	processed_pseudogene	-0.7364	0.600235	-1.66601	1.91365	-2.84752	0.0192006	0.389024	-2.34161	NA	NA	green	M3
ENSG00000185986	SDHAP3	transcribed_unprocessed_pseudogene	-0.266238	0.831485	-1.20267	3.58129	-2.82578	0.0192484	0.38942	-2.34069	NA	NA	turquoise	M1
ENSG00000148925	BTBD10	protein_coding	0.188957	1.13994	1.13994	5.16998	2.48884	0.0192783	0.389455	2.34011	NA	NA	yellow	M2
ENSG00000114999	TTL	protein_coding	0.140603	1.10237	1.10237	6.9342	2.86067	0.0193601	0.390327	2.33852	NA	NA	grey	M0
ENSG00000237440	ZNF737	protein_coding	-0.446747	0.733696	-1.36296	3.46879	-2.85902	0.019417	0.390327	-2.33743	NA	NA	turquoise	M1
ENSG00000102144	PGK1	protein_coding	0.180261	1.13309	1.13309	8.11911	2.48567	0.0194174	0.390327	2.33742	NA	known	grey	M0
ENSG00000143303	RRNAD1	protein_coding	-0.183143	0.880782	-1.13535	4.41258	-2.73139	0.0194579	0.390327	-2.33664	NA	NA	pink	M6
ENSG00000100804	PSMB5	protein_coding	0.249769	1.18902	1.18902	6.94455	2.84908	0.0194905	0.390327	2.33601	NA	NA	purple	M8
ENSG00000158290	CUL4B	protein_coding	-0.209429	0.864879	-1.15623	6.8086	-2.79388	0.019505	0.390327	-2.33574	NA	known	grey	M0
ENSG00000176371	ZSCAN2	protein_coding	-0.281495	0.822738	-1.21545	4.51567	-2.77012	0.0195192	0.390327	-2.33546	NA	NA	black	M5
ENSG00000258759		processed_pseudogene	-0.622045	0.649749	-1.53906	0.525581	-2.47976	0.0196803	0.390597	-2.33239	NA	NA	green	M3
ENSG00000125691	RPL23	protein_coding	0.225866	1.16948	1.16948	8.98909	2.47752	0.0197806	0.390597	2.33048	NA	NA	blue	M10
ENSG00000119314	PTBP3	protein_coding	0.0938271	1.0672	1.0672	6.61617	2.47699	0.0198044	0.390597	2.33003	NA	NA	grey	M0
ENSG00000183255	PTTG1IP	protein_coding	0.125716	1.09105	1.09105	8.1519	2.47606	0.0198463	0.390597	2.32924	NA	NA	grey	M0
ENSG00000265749		lncRNA	-0.335269	0.792636	-1.26161	0.741456	-2.76513	0.0198866	0.390597	-2.32848	NA	NA	turquoise	M1
ENSG00000086827	ZW10	protein_coding	0.0966475	1.06929	1.06929	5.69281	2.47495	0.0198961	0.390597	2.3283	NA	NA	grey	M0
ENSG00000162129	CLPB	protein_coding	0.153434	1.11221	1.11221	4.13714	2.4747	0.0199077	0.390597	2.32808	NA	known	grey	M0
ENSG00000224578	HNRNPA1P48	protein_coding	-0.746175	0.596182	-1.67734	7.63743	-2.79947	0.0199201	0.390597	-2.32785	NA	NA	green	M3
ENSG00000198612	COPS8	protein_coding	0.170733	1.12563	1.12563	6.45236	3.14507	0.0199202	0.390597	2.32785	NA	NA	grey	M0
ENSG00000254461		lncRNA	-0.328893	0.796147	-1.25605	1.2881	-2.83846	0.0199495	0.390597	-2.3273	NA	NA	turquoise	M1
ENSG00000213625	LEPROT	protein_coding	0.145138	1.10584	1.10584	5.80837	2.47311	0.0199798	0.390597	2.32673	NA	NA	grey	M0
ENSG00000135119	RNFT2	protein_coding	-0.291633	0.816977	-1.22402	3.52291	-2.47298	0.0199853	0.390597	-2.32662	NA	NA	grey	M0
ENSG00000175029	CTBP2	protein_coding	0.140839	1.10255	1.10255	7.24715	2.73185	0.0200106	0.390597	2.32615	NA	NA	grey	M0
ENSG00000173457	PPP1R14B	protein_coding	0.325051	1.25271	1.25271	6.5524	2.47233	0.0200152	0.390597	2.32606	NA	NA	blue	M10
ENSG00000136159	NUDT15	protein_coding	0.245798	1.18575	1.18575	6.06451	2.76445	0.0200739	0.390597	2.32496	NA	NA	yellow	M2
ENSG00000100764	PSMC1	protein_coding	0.678071	1.6	1.6	6.44623	2.47089	0.0200804	0.390597	2.32484	NA	NA	blue	M10
ENSG00000100101		protein_coding	0.15731	1.11521	1.11521	5.11966	2.47032	0.0201066	0.390597	2.32435	NA	NA	purple	M8
ENSG00000165121		transcribed_unprocessed_pseudogene	-0.373443	0.771938	-1.29544	2.15685	-2.47007	0.020118	0.390597	-2.32414	NA	NA	grey	M0
ENSG00000214006	NA	NA	-0.484596	0.714697	-1.39919	-1.45281	-2.47006	0.0201182	0.390597	-2.32414	NA	NA	turquoise	M1
ENSG00000134265	NAPG	protein_coding	0.185458	1.13718	1.13718	5.13808	2.72572	0.0201424	0.390597	2.32368	NA	NA	grey	M0
ENSG00000268942	CKS1BP3	processed_pseudogene	-0.732493	0.601863	-1.66151	2.85928	-2.84239	0.0201443	0.390597	-2.32365	NA	NA	green	M3
ENSG00000146676	PURB	protein_coding	0.144111	1.10505	1.10505	6.57441	2.4691	0.0201621	0.390597	2.32332	NA	NA	grey	M0
ENSG00000163684	RPP14	protein_coding	0.109228	1.07865	1.07865	5.39496	2.46713	0.0202525	0.390597	2.32164	NA	NA	grey	M0
ENSG00000105583	WDR83OS	protein_coding	0.168364	1.12378	1.12378	4.8686	2.73662	0.020273	0.390597	2.32126	NA	NA	grey	M0
ENSG00000233205		processed_pseudogene	-0.886771	0.540823	-1.84903	1.39888	-2.78934	0.0202869	0.390597	-2.321	NA	NA	green	M3
ENSG00000160345	C9orf116	protein_coding	-0.246674	0.842837	-1.18647	3.18629	-2.4645	0.0203735	0.390597	-2.3194	NA	NA	pink	M6
ENSG00000111361	EIF2B1	protein_coding	0.112912	1.08141	1.08141	6.1513	2.46365	0.0204125	0.390597	2.31868	NA	NA	grey	M0
ENSG00000198918	RPL39	protein_coding	0.7096	1.63535	1.63535	7.21297	2.46335	0.0204266	0.390597	2.31842	NA	NA	blue	M10
ENSG00000066697	MSANTD3	protein_coding	0.0945448	1.06773	1.06773	4.84034	2.4625	0.0204659	0.390597	2.3177	NA	NA	grey	M0
ENSG00000091947	TMEM101	protein_coding	-0.284864	0.820819	-1.21829	4.15421	-2.70253	0.0204685	0.390597	-2.31765	NA	NA	turquoise	M1
ENSG00000169251	NMD3	protein_coding	0.26588	1.20237	1.20237	5.6334	2.85794	0.0205166	0.390597	2.31676	NA	NA	yellow	M2
ENSG00000173465	ZNRD2	protein_coding	0.145673	1.10625	1.10625	4.24712	2.46126	0.0205235	0.390597	2.31664	NA	NA	grey	M0
ENSG00000091127	PUS7	protein_coding	0.37165	1.29383	1.29383	5.5194	2.75419	0.0205315	0.390597	2.31649	NA	NA	yellow	M2
ENSG00000254858	MPV17L2	protein_coding	0.16712	1.12281	1.12281	4.48068	2.46089	0.0205406	0.390597	2.31632	NA	NA	purple	M8
ENSG00000227097	RPS28P7	processed_pseudogene	-0.725976	0.604588	-1.65402	6.4673	-2.73119	0.0206776	0.390597	-2.31382	NA	NA	green	M3
ENSG00000231584	FAHD2CP	transcribed_unprocessed_pseudogene	-0.410287	0.752474	-1.32895	1.51126	-2.45756	0.0206963	0.390597	-2.31348	NA	NA	black	M5
ENSG00000128159	TUBGCP6	protein_coding	-0.152392	0.899757	-1.11141	6.62101	-2.45695	0.0207247	0.390597	-2.31296	NA	known	grey	M0
ENSG00000227473	TSSK5P	unitary_pseudogene	1.11292	2.16282	2.16282	0.0964023	2.45554	0.0207908	0.390597	2.31176	NA	NA	blue	M10
ENSG00000142864	SERBP1	protein_coding	0.214717	1.16048	1.16048	9.10578	2.88762	0.0208084	0.390597	2.31144	NA	NA	grey	M0
ENSG00000170881	RNF139	protein_coding	0.16321	1.11978	1.11978	5.26048	2.45511	0.0208113	0.390597	2.31139	NA	NA	yellow	M2
ENSG00000238165		processed_pseudogene	-0.706238	0.612916	-1.63154	0.945115	-2.9116	0.0208343	0.390597	-2.31097	NA	NA	green	M3
ENSG00000166441	RPL27A	protein_coding	0.334326	1.26079	1.26079	8.80057	2.45435	0.0208472	0.390597	2.31074	NA	NA	blue	M10
ENSG00000161860	SYCE2	protein_coding	-0.35175	0.783633	-1.27611	0.972529	-2.45427	0.0208505	0.390597	-2.31068	NA	NA	turquoise	M1
ENSG00000141519	CCDC40	protein_coding	-0.407549	0.753903	-1.32643	4.8268	-2.72854	0.020868	0.390597	-2.31036	NA	NA	turquoise	M1
ENSG00000196305	IARS	protein_coding	0.200799	1.14933	1.14933	8.17916	2.83945	0.0209676	0.390597	2.30857	NA	NA	grey	M0
ENSG00000118181	RPS25	protein_coding	0.348785	1.27349	1.27349	8.20292	2.45138	0.0209874	0.390597	2.30821	NA	NA	blue	M10
ENSG00000155506	LARP1	protein_coding	0.109719	1.07902	1.07902	8.5734	2.45134	0.0209893	0.390597	2.30818	NA	NA	grey	M0
ENSG00000273253		lncRNA	-0.786065	0.579924	-1.72436	0.40111	-2.72272	0.0209895	0.390597	-2.30817	NA	NA	turquoise	M1
ENSG00000273137		lncRNA	-0.334804	0.792892	-1.26121	0.683357	-2.716	0.0209939	0.390597	-2.30809	NA	NA	grey	M0
ENSG00000141101	NOB1	protein_coding	0.261471	1.1987	1.1987	4.8928	2.45086	0.0210122	0.390597	2.30776	NA	NA	yellow	M2
ENSG00000125870	SNRPB2	protein_coding	0.204736	1.15248	1.15248	6.54486	2.45069	0.0210201	0.390597	2.30762	NA	NA	blue	M10
ENSG00000254837		lncRNA	-0.249894	0.840958	-1.18912	1.87495	-2.71362	0.0210206	0.390597	-2.30761	NA	NA	pink	M6
ENSG00000180581	SRP9P1	processed_pseudogene	-0.773499	0.584997	-1.70941	5.19159	-2.88937	0.0210869	0.390597	-2.30642	NA	NA	green	M3
ENSG00000270659		lncRNA	-0.521277	0.696755	-1.43523	-0.217224	-2.44918	0.0210918	0.390597	-2.30634	NA	NA	pink	M6
ENSG00000111615	KRR1	protein_coding	0.181894	1.13437	1.13437	5.07004	2.66483	0.0211264	0.390597	2.30572	3	NA	yellow	M2
ENSG00000148840	PPRC1	protein_coding	0.336419	1.26262	1.26262	6.88145	2.92831	0.0211268	0.390597	2.30571	NA	high_candidate	yellow	M2
ENSG00000263846	CIAPIN1P	processed_pseudogene	-0.663793	0.631217	-1.58424	1.73116	-2.44785	0.0211552	0.390597	-2.3052	NA	NA	green	M3
ENSG00000247271	ZBED5-AS1	lncRNA	-0.240461	0.846475	-1.18137	2.19198	-2.44627	0.0212313	0.390597	-2.30385	NA	NA	grey	M0
ENSG00000145545	SRD5A1	protein_coding	0.149617	1.10927	1.10927	4.89466	2.44591	0.0212483	0.390597	2.30354	NA	NA	grey	M0
ENSG00000100439	ABHD4	protein_coding	-0.393403	0.761332	-1.31349	4.63978	-2.72104	0.0212489	0.390597	-2.30353	NA	NA	turquoise	M1
ENSG00000165264	NDUFB6	protein_coding	0.187729	1.13897	1.13897	5.50876	2.44549	0.0212685	0.390597	2.30318	NA	NA	purple	M8
ENSG00000253982		lncRNA	0.353497	1.27765	1.27765	2.73818	2.44434	0.0213236	0.390597	2.30221	NA	NA	grey	M0
ENSG00000052749	RRP12	protein_coding	0.321738	1.24984	1.24984	5.80001	2.78635	0.0213533	0.390597	2.30168	NA	NA	yellow	M2
ENSG00000109686	SH3D19	protein_coding	0.246869	1.18663	1.18663	5.32144	2.44175	0.0214489	0.390597	2.29999	NA	NA	grey	M0
ENSG00000244879	GABPB1-AS1	lncRNA	-0.35011	0.784524	-1.27466	4.37589	-2.72255	0.0214663	0.390597	-2.29968	NA	NA	pink	M6
ENSG00000174871	CNIH2	protein_coding	0.176745	1.13033	1.13033	5.14476	2.44131	0.0214702	0.390597	2.29961	NA	NA	yellow	M2
ENSG00000114354	TFG	protein_coding	0.140818	1.10253	1.10253	7.28036	2.76648	0.021492	0.390597	2.29923	NA	NA	grey	M0
ENSG00000106266	SNX8	protein_coding	0.270885	1.20655	1.20655	5.1397	2.44028	0.0215201	0.390597	2.29873	NA	NA	purple	M8
ENSG00000143549	TPM3	protein_coding	0.23746	1.17891	1.17891	8.53037	2.44025	0.0215216	0.390597	2.29871	NA	NA	purple	M8
ENSG00000234975	FTH1P2	processed_pseudogene	-0.649246	0.637614	-1.56835	2.23529	-2.44002	0.0215325	0.390597	-2.29852	NA	NA	green	M3
ENSG00000183474	GTF2H2C	protein_coding	0.472585	1.38759	1.38759	3.88302	3.14419	0.0215631	0.390597	2.29798	NA	NA	blue	M10
ENSG00000166707	ZCCHC18	protein_coding	-0.476457	0.718741	-1.39132	3.16379	-2.70352	0.0215755	0.390597	-2.29776	NA	NA	turquoise	M1
ENSG00000145425	RPS3A	protein_coding	0.834658	1.78343	1.78343	7.87819	2.43803	0.0216293	0.390597	2.29682	NA	NA	blue	M10
ENSG00000006530	AGK	protein_coding	0.108866	1.07838	1.07838	5.63419	2.73194	0.0216742	0.390597	2.29603	NA	known	grey	M0
ENSG00000143106	PSMA5	protein_coding	0.158767	1.11633	1.11633	6.68516	2.43709	0.0216754	0.390597	2.29601	NA	NA	grey	M0
ENSG00000139372	TDG	protein_coding	0.29655	1.2282	1.2282	6.60087	2.74175	0.0216972	0.390597	2.29563	NA	NA	blue	M10
ENSG00000170027	YWHAG	protein_coding	0.215356	1.16099	1.16099	8.75155	2.76041	0.0217156	0.390597	2.29531	NA	NA	grey	M0
ENSG00000166086	JAM3	protein_coding	0.207654	1.15481	1.15481	7.45076	2.79952	0.0217375	0.390597	2.29492	NA	known	grey	M0
ENSG00000207047	SNORD51	snoRNA	0.677238	1.59908	1.59908	-2.21163	2.43484	0.0217857	0.390954	2.29408	NA	NA	grey	M0
ENSG00000109929	SC5D	protein_coding	0.317588	1.24625	1.24625	6.95366	2.77882	0.0218487	0.391577	2.29299	NA	high_candidate	yellow	M2
ENSG00000215447	NA	NA	-0.339337	0.790404	-1.26518	3.22482	-2.43259	0.0218965	0.391773	-2.29216	NA	NA	black	M5
ENSG00000256745		processed_pseudogene	-0.641916	0.640861	-1.5604	3.29992	-2.43183	0.0219337	0.391773	-2.29151	NA	NA	green	M3
ENSG00000088832	FKBP1A	protein_coding	0.186341	1.13787	1.13787	7.07718	2.43157	0.0219469	0.391773	2.29129	NA	NA	purple	M8
ENSG00000120992	LYPLA1	protein_coding	0.216773	1.16213	1.16213	6.75744	2.77223	0.0219841	0.391773	2.29064	NA	NA	yellow	M2
ENSG00000180104	EXOC3	protein_coding	-0.124747	0.917165	-1.09032	5.77378	-2.42963	0.0220428	0.391773	-2.28963	3	NA	grey	M0
ENSG00000125846	ZNF133	protein_coding	-0.276361	0.825671	-1.21114	4.21759	-2.71796	0.0220586	0.391773	-2.28936	NA	NA	turquoise	M1
ENSG00000143947	RPS27A	protein_coding	0.59851	1.51415	1.51415	8.18568	2.42869	0.0220893	0.391773	2.28883	NA	NA	blue	M10
ENSG00000169826	CSGALNACT2	protein_coding	0.215008	1.16071	1.16071	5.0885	2.69221	0.0221125	0.391773	2.28843	NA	NA	brown	M11
ENSG00000176274	NA	NA	-0.231775	0.851587	-1.17428	3.56568	-2.42768	0.0221396	0.391773	-2.28796	NA	NA	turquoise	M1
ENSG00000087191	PSMC5	protein_coding	0.162775	1.11944	1.11944	7.19611	2.42717	0.0221652	0.391773	2.28752	NA	NA	grey	M0
ENSG00000189298	ZKSCAN3	protein_coding	-0.330185	0.795434	-1.25717	3.75625	-2.71989	0.0222351	0.391773	-2.28633	NA	NA	turquoise	M1
ENSG00000244398		processed_pseudogene	-0.743684	0.597212	-1.67445	6.86531	-2.72386	0.0222352	0.391773	-2.28633	NA	NA	green	M3
ENSG00000139921	TMX1	protein_coding	0.227181	1.17055	1.17055	6.5606	2.42428	0.0223099	0.391773	2.28505	NA	NA	yellow	M2
ENSG00000224722		processed_pseudogene	-0.648494	0.637946	-1.56753	1.3362	-2.42409	0.0223193	0.391773	-2.28489	NA	NA	green	M3
ENSG00000259086		processed_pseudogene	-0.750662	0.594331	-1.68257	0.847916	-2.42334	0.0223569	0.391773	-2.28425	NA	NA	green	M3
ENSG00000136485	DCAF7	protein_coding	-0.117658	0.921683	-1.08497	8.15965	-2.42284	0.022382	0.391773	-2.28382	NA	NA	grey	M0
ENSG00000182118	FAM89A	protein_coding	0.324965	1.25263	1.25263	3.54839	2.6346	0.0224103	0.391773	2.28334	NA	NA	grey	M0
ENSG00000138709	LARP1B	protein_coding	0.214082	1.15997	1.15997	4.50911	2.42026	0.0225125	0.391773	2.28161	NA	NA	yellow	M2
ENSG00000231822		processed_pseudogene	-0.655455	0.634875	-1.57511	3.17166	-2.41959	0.022546	0.391773	-2.28104	NA	NA	green	M3
ENSG00000126870	WDR60	protein_coding	-0.395086	0.760444	-1.31502	5.39898	-2.6856	0.0225829	0.391773	-2.28042	NA	NA	turquoise	M1
ENSG00000213300	HNRNPA3P6	processed_pseudogene	-0.715782	0.608875	-1.64237	6.61463	-2.7595	0.0225842	0.391773	-2.2804	NA	NA	green	M3
ENSG00000167363	FN3K	protein_coding	-0.311243	0.805947	-1.24078	2.89826	-2.63995	0.022612	0.391773	-2.27993	NA	NA	turquoise	M1
ENSG00000163029	SMC6	protein_coding	0.118662	1.08573	1.08573	6.49242	2.74292	0.0226556	0.391773	2.27919	NA	NA	grey	M0
ENSG00000238715	NA	NA	-0.621579	0.649959	-1.53856	-1.49302	-2.41729	0.0226632	0.391773	-2.27906	NA	NA	turquoise	M1
ENSG00000177963	RIC8A	protein_coding	0.115725	1.08352	1.08352	6.99726	2.41699	0.0226783	0.391773	2.27881	NA	NA	grey	M0
ENSG00000250838		lncRNA	-0.442952	0.735628	-1.35938	-0.160177	-2.41674	0.0226912	0.391773	-2.27859	NA	NA	pink	M6
ENSG00000153395	LPCAT1	protein_coding	0.174912	1.1289	1.1289	7.20505	2.81749	0.0226984	0.391773	2.27847	NA	NA	grey	M0
ENSG00000151332	MBIP	protein_coding	-0.118963	0.920849	-1.08595	5.19097	-2.41611	0.022723	0.391773	-2.27806	NA	NA	grey	M0
ENSG00000153291	SLC25A27	protein_coding	-0.767232	0.587544	-1.702	2.95577	-2.69856	0.02273	0.391773	-2.27794	3	NA	black	M5
ENSG00000114391	RPL24	protein_coding	0.606245	1.52229	1.52229	8.0254	2.41586	0.0227358	0.391773	2.27785	NA	NA	blue	M10
ENSG00000132661	NXT1	protein_coding	0.19342	1.14347	1.14347	4.89244	2.41543	0.0227578	0.391773	2.27748	NA	NA	yellow	M2
ENSG00000269378		processed_pseudogene	-0.607796	0.656198	-1.52393	5.42466	-2.41461	0.0227999	0.391773	-2.27677	NA	NA	green	M3
ENSG00000227080		processed_pseudogene	1.13669	2.19876	2.19876	-0.664316	2.41448	0.0228067	0.391773	2.27666	NA	NA	blue	M10
ENSG00000184100	BRD7P2	processed_pseudogene	-0.644338	0.639786	-1.56302	4.30654	-2.41287	0.022889	0.391773	-2.27528	NA	NA	green	M3
ENSG00000065911	MTHFD2	protein_coding	0.376244	1.29796	1.29796	6.22336	2.41268	0.0228987	0.391773	2.27512	NA	NA	purple	M8
ENSG00000112306	RPS12	protein_coding	0.360356	1.28374	1.28374	8.59043	2.41264	0.022901	0.391773	2.27508	NA	NA	blue	M10
ENSG00000134287	ARF3	protein_coding	0.170582	1.12551	1.12551	7.13926	2.41181	0.0229436	0.391773	2.27437	NA	NA	yellow	M2
ENSG00000150753	CCT5	protein_coding	0.253568	1.19215	1.19215	8.67066	2.67842	0.0229957	0.391773	2.27351	NA	NA	purple	M8
ENSG00000108654	DDX5	protein_coding	0.090161	1.06449	1.06449	10.0646	2.40977	0.023049	0.391773	2.27262	NA	NA	grey	M0
ENSG00000114473	IQCG	protein_coding	-0.299179	0.812715	-1.23044	3.73775	-2.71745	0.0231076	0.391773	-2.27165	NA	NA	pink	M6
ENSG00000078114	NEBL	protein_coding	-0.783622	0.580906	-1.72145	5.12278	-2.40847	0.0231163	0.391773	-2.27151	NA	NA	pink	M6
ENSG00000163468	CCT3	protein_coding	0.161634	1.11855	1.11855	8.80597	2.40765	0.0231584	0.391773	2.27081	NA	NA	grey	M0
ENSG00000128000	ZNF780B	protein_coding	-0.203577	0.868395	-1.15155	4.77085	-2.40749	0.0231671	0.391773	-2.27067	NA	NA	turquoise	M1
ENSG00000269837	IPO5P1	transcribed_processed_pseudogene	-0.198738	0.871313	-1.14769	4.99483	-2.40668	0.0232091	0.391773	-2.26997	NA	NA	turquoise	M1
ENSG00000179091	CYC1	protein_coding	0.117443	1.08481	1.08481	6.81851	2.40515	0.023289	0.391773	2.26866	NA	NA	grey	M0
ENSG00000185627	PSMD13	protein_coding	0.149071	1.10886	1.10886	7.12979	2.40392	0.0233531	0.391773	2.26761	NA	NA	grey	M0
ENSG00000160799	CCDC12	protein_coding	0.150682	1.11009	1.11009	5.09869	2.40348	0.0233761	0.391773	2.26723	NA	NA	purple	M8
ENSG00000173542	MOB1B	protein_coding	0.156454	1.11454	1.11454	6.48697	2.40325	0.023388	0.391773	2.26704	NA	NA	grey	M0
ENSG00000140988	RPS2	protein_coding	0.467302	1.38252	1.38252	9.75437	2.40264	0.0234201	0.391773	2.26651	NA	NA	blue	M10
ENSG00000213178	RPL22P1	processed_pseudogene	-0.780831	0.582031	-1.71812	5.73685	-2.74899	0.0234256	0.391773	-2.26642	NA	NA	green	M3
ENSG00000197170	PSMD12	protein_coding	0.251848	1.19073	1.19073	6.39965	2.69784	0.0234296	0.391773	2.26636	1	NA	yellow	M2
ENSG00000089163	SIRT4	protein_coding	-0.572693	0.67236	-1.4873	0.545592	-2.62068	0.0234361	0.391773	-2.26625	NA	NA	turquoise	M1
ENSG00000117877	CD3EAP	protein_coding	0.346915	1.27184	1.27184	2.70808	2.4021	0.0234482	0.391773	2.26605	NA	NA	yellow	M2
ENSG00000140264	SERF2	protein_coding	0.222172	1.16649	1.16649	6.66207	2.63038	0.023482	0.391773	2.2655	NA	NA	greenyellow	M9
ENSG00000123353	ORMDL2	protein_coding	0.207817	1.15494	1.15494	2.73615	2.40132	0.0234895	0.391773	2.26538	NA	NA	grey	M0
ENSG00000173674	EIF1AX	protein_coding	0.221909	1.16628	1.16628	7.42965	2.39991	0.0235637	0.391773	2.26417	NA	NA	yellow	M2
ENSG00000066136	NFYC	protein_coding	-0.111494	0.925629	-1.08035	6.18049	-2.39869	0.0236283	0.391773	-2.26312	NA	NA	grey	M0
ENSG00000271161	BOLA2P2	transcribed_processed_pseudogene	-0.45974	0.727117	-1.37529	-0.316102	-2.68972	0.0236776	0.391773	-2.26232	NA	NA	grey	M0
ENSG00000159128	IFNGR2	protein_coding	0.186438	1.13795	1.13795	4.91451	2.39768	0.0236817	0.391773	2.26225	NA	NA	grey	M0
ENSG00000139131	YARS2	protein_coding	0.185272	1.13703	1.13703	4.92012	2.79311	0.0237708	0.391773	2.26081	NA	NA	yellow	M2
ENSG00000065427	KARS	protein_coding	0.157339	1.11523	1.11523	7.61619	2.71483	0.0238707	0.391773	2.2592	NA	NA	grey	M0
ENSG00000106028	SSBP1	protein_coding	0.189327	1.14023	1.14023	6.7921	2.72451	0.0239269	0.391773	2.2583	NA	NA	grey	M0
ENSG00000242071	RPL7AP6	processed_pseudogene	-0.766206	0.587962	-1.70079	7.10179	-2.67749	0.0239364	0.391773	-2.25815	NA	NA	green	M3
ENSG00000167721	TSR1	protein_coding	0.245947	1.18587	1.18587	6.44378	2.77104	0.0239768	0.391773	2.2575	NA	NA	yellow	M2
ENSG00000196205	EEF1A1P5	processed_pseudogene	-0.830305	0.56241	-1.77806	10.0596	-2.64039	0.0239834	0.391773	-2.25739	NA	NA	green	M3
ENSG00000214029	ZNF891	protein_coding	-0.304966	0.809461	-1.23539	2.78328	-2.39151	0.0240109	0.391773	-2.25696	NA	NA	turquoise	M1
ENSG00000141295	SCRN2	protein_coding	-0.375345	0.770921	-1.29715	4.90612	-2.65151	0.0240305	0.391773	-2.25664	NA	NA	black	M5
ENSG00000230154		processed_pseudogene	-0.778198	0.583095	-1.71499	0.371508	-2.76841	0.0240559	0.391773	-2.25624	NA	NA	green	M3
ENSG00000261061		lncRNA	0.301728	1.23262	1.23262	3.55923	2.66365	0.0240779	0.391773	2.25588	NA	NA	yellow	M2
ENSG00000196123	KIAA0895L	protein_coding	-0.241169	0.846059	-1.18195	6.25186	-2.39008	0.0240874	0.391773	-2.25573	NA	NA	turquoise	M1
ENSG00000079459	FDFT1	protein_coding	0.193487	1.14352	1.14352	9.19828	2.70363	0.0241171	0.391773	2.25526	NA	NA	grey	M0
ENSG00000132024	CC2D1A	protein_coding	-0.317805	0.80229	-1.24643	4.75159	-2.38926	0.0241319	0.391773	-2.25502	2	NA	turquoise	M1
ENSG00000100632	ERH	protein_coding	0.126184	1.0914	1.0914	7.43901	2.38863	0.024166	0.391773	2.25448	NA	NA	grey	M0
ENSG00000241837	ATP5PO	protein_coding	0.199463	1.14827	1.14827	5.01777	2.71719	0.0242252	0.391773	2.25354	NA	NA	blue	M10
ENSG00000204377	NA	NA	-0.493048	0.710522	-1.40742	-0.0887681	-2.38747	0.0242286	0.391773	-2.25348	NA	NA	grey	M0
ENSG00000158966	CACHD1	protein_coding	-0.285421	0.820502	-1.21877	6.99903	-2.64608	0.0242334	0.391773	-2.25341	NA	NA	pink	M6
ENSG00000119865	CNRIP1	protein_coding	0.265059	1.20169	1.20169	4.62785	2.3872	0.0242428	0.391773	2.25326	NA	NA	brown	M11
ENSG00000134330	IAH1	protein_coding	0.605215	1.52121	1.52121	3.73695	2.6763	0.0242987	0.391773	2.25237	NA	NA	grey	M0
ENSG00000085415	SEH1L	protein_coding	0.397013	1.31678	1.31678	6.12107	2.66947	0.0243011	0.391773	2.25234	NA	NA	yellow	M2
ENSG00000187553	CYP26C1	protein_coding	-1.56534	0.337899	-2.95946	2.28692	-2.64692	0.0243285	0.391773	-2.2519	NA	NA	grey	M0
ENSG00000181085	MAPK15	protein_coding	-0.549457	0.683277	-1.46354	4.37211	-2.57213	0.0243821	0.391773	-2.25105	NA	NA	pink	M6
ENSG00000065135	GNAI3	protein_coding	0.135675	1.09861	1.09861	7.50784	2.38459	0.0243848	0.391773	2.25101	NA	NA	grey	M0
ENSG00000122477	LRRC39	protein_coding	-0.373507	0.771904	-1.2955	0.79834	-2.61999	0.0243942	0.391773	-2.25086	NA	NA	grey	M0
ENSG00000184517	ZFP1	protein_coding	-0.126624	0.915972	-1.09174	4.87674	-2.38394	0.0244204	0.391773	-2.25045	NA	NA	grey	M0
ENSG00000167554	ZNF610	protein_coding	-0.438588	0.737857	-1.35528	2.69715	-2.74089	0.0244506	0.391773	-2.24997	NA	NA	black	M5
ENSG00000086189	DIMT1	protein_coding	0.234778	1.17673	1.17673	6.02558	2.67745	0.0245156	0.391773	2.24895	NA	NA	yellow	M2
ENSG00000223612		processed_pseudogene	-0.710968	0.61091	-1.6369	1.88745	-2.38186	0.0245336	0.391773	-2.24867	NA	NA	green	M3
ENSG00000104228	TRIM35	protein_coding	0.200467	1.14907	1.14907	4.61025	2.38015	0.0246278	0.391773	2.24719	NA	NA	yellow	M2
ENSG00000156304	SCAF4	protein_coding	0.117702	1.08501	1.08501	6.85452	2.6191	0.0246329	0.391773	2.24711	NA	NA	grey	M0
ENSG00000197785	ATAD3A	protein_coding	0.241549	1.18226	1.18226	5.66343	2.37988	0.0246425	0.391773	2.24696	NA	NA	blue	M10
ENSG00000055070	SZRD1	protein_coding	0.13885	1.10103	1.10103	7.21225	3.04582	0.024654	0.391773	2.24678	NA	NA	grey	M0
ENSG00000132967	HMGB1P5	transcribed_processed_pseudogene	-0.841703	0.557985	-1.79216	6.73908	-2.72808	0.0246604	0.391773	-2.24668	NA	NA	green	M3
ENSG00000135070	ISCA1	protein_coding	0.285466	1.2188	1.2188	5.28291	2.66801	0.0247121	0.391773	2.24587	NA	NA	blue	M10
ENSG00000088280	ASAP3	protein_coding	-0.28141	0.822787	-1.21538	6.71239	-2.6147	0.0247178	0.391773	-2.24579	NA	NA	turquoise	M1
ENSG00000186063	AIDA	protein_coding	0.3465	1.27147	1.27147	5.38832	2.7233	0.0247288	0.391773	2.24561	NA	NA	blue	M10
ENSG00000228906		lncRNA	-0.579564	0.669166	-1.4944	-0.941151	-2.37818	0.024736	0.391773	-2.2455	NA	NA	grey	M0
ENSG00000225151	GOLGA2P7	transcribed_unprocessed_pseudogene	-0.788673	0.578876	-1.72748	3.48649	-2.64415	0.024845	0.391773	-2.2438	NA	NA	grey	M0
ENSG00000128908	INO80	protein_coding	0.141325	1.10292	1.10292	5.62015	2.70093	0.0248913	0.391773	2.24309	NA	NA	grey	M0
ENSG00000131747	TOP2A	protein_coding	-0.157607	0.896511	-1.11544	9.63701	-2.37502	0.0249107	0.391773	-2.24278	NA	NA	grey	M0
ENSG00000133460	SLC2A11	protein_coding	-0.322561	0.799649	-1.25055	4.50097	-2.61909	0.0249338	0.391773	-2.24243	NA	NA	turquoise	M1
ENSG00000163386	NA	NA	-0.246967	0.842666	-1.18671	5.548	-2.37415	0.0249595	0.391773	-2.24203	NA	NA	black	M5
ENSG00000135686	KLHL36	protein_coding	-0.183894	0.880324	-1.13595	5.3204	-2.37348	0.0249965	0.391773	-2.24146	NA	NA	turquoise	M1
ENSG00000261490		lncRNA	0.610968	1.52728	1.52728	2.31015	2.65612	0.0250028	0.391773	2.24136	NA	NA	yellow	M2
ENSG00000168872	DDX19A	protein_coding	0.136151	1.09897	1.09897	6.21414	2.78427	0.0250335	0.391773	2.24088	NA	NA	grey	M0
ENSG00000186468	RPS23	protein_coding	0.43215	1.34924	1.34924	7.63389	2.63652	0.0250796	0.391773	2.24017	NA	NA	grey	M0
ENSG00000113558	SKP1	protein_coding	0.271431	1.207	1.207	7.12515	2.6663	0.0251222	0.391773	2.23952	NA	NA	blue	M10
ENSG00000148154	UGCG	protein_coding	0.336215	1.26244	1.26244	5.2067	2.36891	0.0252521	0.391773	2.23752	NA	NA	yellow	M2
ENSG00000213918	DNASE1	protein_coding	-0.284666	0.820932	-1.21813	4.78864	-2.36714	0.0253518	0.391773	-2.236	NA	NA	turquoise	M1
ENSG00000171863	RPS7	protein_coding	0.680978	1.60323	1.60323	8.32646	2.36684	0.0253687	0.391773	2.23574	NA	NA	blue	M10
ENSG00000146433	TMEM181	protein_coding	0.170159	1.12518	1.12518	6.3046	2.66729	0.0253903	0.391773	2.23541	NA	NA	grey	M0
ENSG00000100813	ACIN1	protein_coding	-0.104299	0.930257	-1.07497	8.71923	-2.3664	0.0253938	0.391773	-2.23536	NA	NA	grey	M0
ENSG00000106682	EIF4H	protein_coding	0.189523	1.14039	1.14039	8.56569	2.36502	0.0254716	0.391773	2.23417	NA	NA	blue	M10
ENSG00000089157	RPLP0	protein_coding	0.402994	1.32225	1.32225	9.91517	2.36465	0.0254924	0.391773	2.23386	NA	NA	blue	M10
ENSG00000156017	CARNMT1	protein_coding	0.203789	1.15172	1.15172	4.28903	2.36462	0.0254941	0.391773	2.23383	NA	NA	yellow	M2
ENSG00000155636	RBM45	protein_coding	-0.140061	0.907481	-1.10195	4.15768	-2.64363	0.0255507	0.391773	-2.23297	NA	NA	grey	M0
ENSG00000232442	MHENCR	lncRNA	-0.410864	0.752173	-1.32948	1.74822	-2.58181	0.025584	0.391773	-2.23247	NA	NA	turquoise	M1
ENSG00000143368	SF3B4	protein_coding	0.18818	1.13933	1.13933	6.72251	2.68452	0.0256187	0.391773	2.23194	NA	NA	purple	M8
ENSG00000146233	CYP39A1	protein_coding	-0.884707	0.541597	-1.84639	1.50916	-2.68529	0.0256507	0.391773	-2.23146	NA	NA	black	M5
ENSG00000012660	ELOVL5	protein_coding	0.166458	1.1223	1.1223	7.77582	2.63676	0.0256519	0.391773	2.23144	NA	NA	grey	M0
ENSG00000009307	CSDE1	protein_coding	0.0723674	1.05144	1.05144	9.75681	2.36098	0.0257013	0.391773	2.2307	NA	NA	grey	M0
ENSG00000082153	BZW1	protein_coding	0.32324	1.25114	1.25114	8.27421	2.6454	0.0257192	0.391773	2.23043	NA	NA	blue	M10
ENSG00000173548	SNX33	protein_coding	-0.213703	0.862321	-1.15966	5.7258	-2.36059	0.0257236	0.391773	-2.23036	NA	NA	turquoise	M1
ENSG00000163444	TMEM183A	protein_coding	0.284893	1.21832	1.21832	5.86434	2.85115	0.0257256	0.391773	2.23033	NA	NA	blue	M10
ENSG00000214050	FBXO16	protein_coding	-0.286903	0.81966	-1.22002	2.36482	-2.36031	0.0257397	0.391773	-2.23012	NA	NA	turquoise	M1
ENSG00000187079	TEAD1	protein_coding	0.176204	1.12991	1.12991	7.66855	2.35995	0.0257604	0.391773	2.2298	NA	NA	yellow	M2
ENSG00000206053	JPT2	protein_coding	0.158623	1.11622	1.11622	8.14476	2.63187	0.0257683	0.391773	2.22969	NA	NA	grey	M0
ENSG00000063978	RNF4	protein_coding	0.203682	1.15163	1.15163	6.62437	2.79104	0.0258033	0.391773	2.22916	NA	NA	yellow	M2
ENSG00000131504	DIAPH1	protein_coding	0.180111	1.13297	1.13297	7.50076	2.62597	0.025869	0.391773	2.22817	NA	NA	grey	M0
ENSG00000103342	GSPT1	protein_coding	0.210137	1.1568	1.1568	7.77181	2.70261	0.0258757	0.391773	2.22807	NA	NA	grey	M0
ENSG00000200677		snoRNA	-0.872185	0.546319	-1.83043	-1.90003	-2.35766	0.0258919	0.391773	-2.22783	NA	NA	turquoise	M1
ENSG00000143476	DTL	protein_coding	0.182941	1.1352	1.1352	6.90747	2.56585	0.0258947	0.391773	2.22779	NA	NA	magenta	M7
ENSG00000141568	FOXK2	protein_coding	0.14892	1.10874	1.10874	6.76546	2.62672	0.0259238	0.391773	2.22735	NA	NA	grey	M0
ENSG00000174903	RAB1B	protein_coding	0.167365	1.12301	1.12301	5.70261	2.3571	0.0259238	0.391773	2.22735	NA	NA	brown	M11
ENSG00000264290		lncRNA	-0.696836	0.616924	-1.62095	-0.2224	-2.70665	0.0259412	0.391773	-2.22709	NA	NA	black	M5
ENSG00000132781	MUTYH	protein_coding	-0.19898	0.871166	-1.14789	4.89687	-2.59997	0.0259601	0.391773	-2.22681	NA	NA	grey	M0
ENSG00000101557	USP14	protein_coding	0.142627	1.10391	1.10391	7.29105	2.69574	0.025968	0.391773	2.22669	NA	NA	grey	M0
ENSG00000165678	GHITM	protein_coding	0.132276	1.09602	1.09602	7.24304	2.35552	0.026015	0.391773	2.22599	NA	NA	grey	M0
ENSG00000102172	SMS	protein_coding	0.657653	1.57751	1.57751	6.97541	2.68533	0.0260185	0.391773	2.22594	NA	known	blue	M10
ENSG00000175938	ORAI3	protein_coding	-0.525889	0.694531	-1.43982	1.90034	-2.59535	0.0260233	0.391773	-2.22586	NA	NA	black	M5
ENSG00000213144		processed_pseudogene	-0.665531	0.630457	-1.58615	2.31698	-2.35501	0.0260446	0.391773	-2.22555	NA	NA	green	M3
ENSG00000265452	MIR3682	miRNA	0.647579	1.56654	1.56654	-0.829331	2.35496	0.0260474	0.391773	2.2255	NA	NA	magenta	M7
ENSG00000226415	TPI1P1	processed_pseudogene	-0.640686	0.641408	-1.55907	5.91732	-2.35385	0.0261116	0.391773	-2.22455	NA	NA	green	M3
ENSG00000196396	PTPN1	protein_coding	0.235923	1.17766	1.17766	6.33958	2.6613	0.0261662	0.391773	2.22374	NA	NA	yellow	M2
ENSG00000133983	COX16	protein_coding	0.303211	1.23389	1.23389	3.8936	2.67576	0.0261889	0.391773	2.2234	NA	NA	yellow	M2
ENSG00000205730	ITPRIPL2	protein_coding	0.375864	1.29762	1.29762	3.62655	2.35115	0.0262688	0.391773	2.22222	NA	NA	greenyellow	M9
ENSG00000013503	POLR3B	protein_coding	0.18238	1.13475	1.13475	4.94	2.58174	0.0262915	0.391773	2.22188	NA	known	yellow	M2
ENSG00000174437	ATP2A2	protein_coding	0.180725	1.13345	1.13345	8.67635	2.6523	0.0262939	0.391773	2.22184	NA	known	grey	M0
ENSG00000196220	SRGAP3	protein_coding	-0.274072	0.826982	-1.20922	6.04131	-2.35033	0.0263165	0.391773	-2.22151	3	NA	turquoise	M1
ENSG00000085832	EPS15	protein_coding	0.146022	1.10651	1.10651	5.80665	2.5638	0.0263206	0.391773	2.22145	NA	NA	grey	M0
ENSG00000124802	EEF1E1	protein_coding	0.377596	1.29918	1.29918	3.82621	2.69148	0.0263316	0.391773	2.22129	NA	NA	yellow	M2
ENSG00000120438	TCP1	protein_coding	0.178348	1.13159	1.13159	8.11802	2.34975	0.0263502	0.391773	2.22101	NA	NA	grey	M0
ENSG00000128294	TPST2	protein_coding	0.334771	1.26118	1.26118	4.07291	2.63221	0.0263842	0.391773	2.22051	NA	NA	yellow	M2
ENSG00000168118	RAB4A	protein_coding	0.114819	1.08284	1.08284	5.10518	2.59087	0.0264118	0.391773	2.2201	NA	NA	grey	M0
ENSG00000160325	CACFD1	protein_coding	-0.262185	0.833824	-1.19929	5.73762	-2.70191	0.0264354	0.391773	-2.21976	NA	NA	black	M5
ENSG00000108021	TASOR2	protein_coding	0.22097	1.16552	1.16552	7.01329	2.60719	0.0264419	0.391773	2.21966	NA	NA	yellow	M2
ENSG00000113552	GNPDA1	protein_coding	0.339002	1.26488	1.26488	5.97213	2.63504	0.0264489	0.391773	2.21956	NA	NA	yellow	M2
ENSG00000101608	MYL12A	protein_coding	0.406806	1.32575	1.32575	6.84578	2.74917	0.0264489	0.391773	2.21956	NA	NA	purple	M8
ENSG00000263515	MIR548AN	miRNA	-0.64656	0.638802	-1.56543	-2.52785	-2.34804	0.0264502	0.391773	-2.21954	NA	NA	grey	M0
ENSG00000147687	TATDN1	protein_coding	0.243313	1.18371	1.18371	4.17266	2.66803	0.0264735	0.391773	2.21919	NA	NA	blue	M10
ENSG00000234287		processed_pseudogene	-0.765006	0.588451	-1.69938	5.34198	-2.70162	0.0265023	0.391773	-2.21877	NA	NA	green	M3
ENSG00000148834	GSTO1	protein_coding	0.275727	1.2106	1.2106	5.49667	2.3451	0.026623	0.391773	2.217	NA	NA	purple	M8
ENSG00000100246	DNAL4	protein_coding	-0.17098	0.888239	-1.12582	4.30346	-2.34493	0.0266332	0.391773	-2.21685	NA	NA	black	M5
ENSG00000134108	ARL8B	protein_coding	0.121657	1.08798	1.08798	6.35853	2.34456	0.026655	0.391773	2.21653	NA	NA	grey	M0
ENSG00000131094	C1QL1	protein_coding	0.508027	1.4221	1.4221	0.766623	2.59868	0.026665	0.391773	2.21639	NA	NA	grey	M0
ENSG00000049656	CLPTM1L	protein_coding	0.188585	1.13965	1.13965	6.73589	2.34311	0.0267411	0.391773	2.21528	NA	NA	purple	M8
ENSG00000136758	YME1L1	protein_coding	0.0775336	1.05521	1.05521	8.0529	2.3429	0.0267533	0.391773	2.2151	NA	NA	grey	M0
ENSG00000092850	TEKT2	protein_coding	-0.664282	0.631003	-1.58478	3.03518	-2.5508	0.026809	0.391773	-2.21429	NA	NA	turquoise	M1
ENSG00000214389	RPS3AP26	processed_pseudogene	-0.800423	0.574181	-1.74161	5.89201	-2.63835	0.0269384	0.391773	-2.21241	NA	NA	green	M3
ENSG00000226049	TLK2P1	processed_pseudogene	-0.755658	0.592276	-1.6884	3.73341	-2.7045	0.0269518	0.391773	-2.21222	NA	NA	green	M3
ENSG00000232460	BMPR1AP2	processed_pseudogene	-0.810041	0.570366	-1.75326	2.30761	-2.63389	0.0269564	0.391773	-2.21215	NA	NA	green	M3
ENSG00000139514	SLC7A1	protein_coding	0.45648	1.37219	1.37219	6.95131	2.7764	0.0269569	0.391773	2.21214	NA	NA	yellow	M2
ENSG00000234797	RPS3AP6	processed_pseudogene	-0.782223	0.58147	-1.71978	7.29647	-2.60771	0.02697	0.391773	-2.21195	NA	NA	green	M3
ENSG00000037474	NSUN2	protein_coding	0.274976	1.20997	1.20997	7.04722	2.64775	0.0269775	0.391773	2.21184	NA	known	yellow	M2
ENSG00000196182	STK40	protein_coding	0.199075	1.14796	1.14796	7.05433	2.5797	0.0269858	0.391773	2.21172	NA	NA	yellow	M2
ENSG00000100239	PPP6R2	protein_coding	-0.148758	0.902026	-1.10861	6.61355	-2.33881	0.0269965	0.391773	-2.21157	NA	NA	grey	M0
ENSG00000111669	TPI1	protein_coding	0.227817	1.17106	1.17106	8.67896	2.33876	0.0269999	0.391773	2.21152	NA	high_candidate	blue	M10
ENSG00000219201		processed_pseudogene	-0.603536	0.658139	-1.51944	3.38276	-2.33859	0.02701	0.391773	-2.21137	NA	NA	green	M3
ENSG00000086200	IPO11	protein_coding	0.186454	1.13796	1.13796	5.75431	2.61603	0.0270243	0.391773	2.21117	NA	NA	grey	M0
ENSG00000077454	LRCH4	protein_coding	-0.238152	0.847831	-1.17948	5.81355	-2.57162	0.0270653	0.391773	-2.21057	NA	NA	turquoise	M1
ENSG00000140157	NIPA2	protein_coding	0.1709	1.12576	1.12576	5.6755	2.70501	0.0270834	0.391773	2.21031	3	NA	grey	M0
ENSG00000074319	TSG101	protein_coding	0.160375	1.11758	1.11758	5.90041	2.64838	0.0270977	0.391773	2.21011	NA	NA	grey	M0
ENSG00000235552	RPL6P27	transcribed_processed_pseudogene	-0.740125	0.598687	-1.67032	7.35823	-2.59987	0.0271666	0.391773	-2.20912	NA	NA	green	M3
ENSG00000175701	MTLN	protein_coding	0.352442	1.27672	1.27672	2.35855	2.63075	0.027244	0.391773	2.208	NA	NA	yellow	M2
ENSG00000187792	ZNF70	protein_coding	-0.130246	0.913675	-1.09448	3.47148	-2.33456	0.0272514	0.391773	-2.2079	NA	NA	grey	M0
ENSG00000198742	SMURF1	protein_coding	0.194052	1.14397	1.14397	5.70956	2.64461	0.0272607	0.391773	2.20776	3	NA	grey	M0
ENSG00000116857	TMEM9	protein_coding	-0.20345	0.868471	-1.15145	6.52769	-2.57673	0.0272628	0.391773	-2.20773	NA	NA	black	M5
ENSG00000233836		transcribed_unprocessed_pseudogene	-0.45385	0.730092	-1.36969	2.24859	-2.59945	0.0272918	0.391773	-2.20732	NA	NA	pink	M6
ENSG00000198142	SOWAHC	protein_coding	0.516442	1.43042	1.43042	5.23007	2.59201	0.0273141	0.391773	2.207	NA	NA	yellow	M2
ENSG00000123064	DDX54	protein_coding	0.117662	1.08497	1.08497	6.15486	2.33323	0.0273322	0.391773	2.20674	NA	NA	grey	M0
ENSG00000122783	CYREN	protein_coding	0.133901	1.09726	1.09726	4.03722	2.33314	0.0273373	0.391773	2.20667	NA	NA	grey	M0
ENSG00000210144	MT-TY	Mt_tRNA	1.34956	2.54834	2.54834	-2.97599	2.5148	0.0274038	0.391773	2.20572	NA	NA	grey	M0
ENSG00000230562	FAM133DP	processed_pseudogene	-0.746969	0.595854	-1.67826	1.96706	-2.68615	0.0274284	0.391773	-2.20537	NA	NA	green	M3
ENSG00000197958	RPL12	protein_coding	0.726375	1.65448	1.65448	7.93506	2.33119	0.0274553	0.391773	2.20498	NA	NA	blue	M10
ENSG00000115946	PNO1	protein_coding	0.54458	1.4586	1.4586	4.89153	2.64735	0.027457	0.391773	2.20496	NA	NA	yellow	M2
ENSG00000162433	AK4	protein_coding	-0.517573	0.698546	-1.43154	4.52079	-2.61318	0.0274733	0.391773	-2.20473	NA	NA	pink	M6
ENSG00000095596	CYP26A1	protein_coding	-1.41561	0.37485	-2.66773	3.86797	-2.58826	0.0274763	0.391773	-2.20468	NA	NA	grey	M0
ENSG00000112167	SAYSD1	protein_coding	-0.195411	0.873324	-1.14505	3.72386	-2.56251	0.0274877	0.391773	-2.20452	NA	NA	grey	M0
ENSG00000006025	OSBPL7	protein_coding	-0.287112	0.819541	-1.2202	3.93015	-2.56322	0.02753	0.391773	-2.20392	NA	NA	turquoise	M1
ENSG00000025770	NCAPH2	protein_coding	0.153789	1.11249	1.11249	6.6751	2.32791	0.0276549	0.391773	2.20215	NA	NA	grey	M0
ENSG00000070367	EXOC5	protein_coding	0.147979	1.10802	1.10802	7.02596	2.56538	0.0276645	0.391773	2.20201	3	NA	grey	M0
ENSG00000261705	NA	NA	-0.299097	0.812761	-1.23037	1.69572	-2.32765	0.0276708	0.391773	-2.20192	NA	NA	grey	M0
ENSG00000254893		translated_processed_pseudogene	-0.623388	0.649145	-1.54049	4.2609	-2.32735	0.0276894	0.391773	-2.20166	NA	NA	green	M3
ENSG00000075336	TIMM21	protein_coding	0.154391	1.11295	1.11295	4.97515	2.32704	0.0277081	0.391773	2.2014	NA	NA	yellow	M2
ENSG00000233225		processed_pseudogene	-0.809665	0.570514	-1.7528	4.3372	-2.74841	0.0277222	0.391773	-2.20119	NA	NA	green	M3
ENSG00000173960	UBXN2A	protein_coding	0.0764518	1.05442	1.05442	5.72672	2.32635	0.0277506	0.391773	2.20079	NA	NA	grey	M0
ENSG00000205090	TMEM240	protein_coding	-0.28048	0.823317	-1.2146	2.2503	-2.57983	0.0278092	0.391773	-2.19997	NA	known	red	M4
ENSG00000197223	C1D	protein_coding	0.201161	1.14962	1.14962	3.9452	2.32522	0.0278194	0.391773	2.19982	NA	NA	blue	M10
ENSG00000111206	FOXM1	protein_coding	0.110324	1.07947	1.07947	7.2386	2.32473	0.0278496	0.391773	2.1994	NA	NA	grey	M0
ENSG00000165637	VDAC2	protein_coding	0.516256	1.43024	1.43024	6.5204	2.78683	0.0278582	0.391773	2.19928	NA	NA	blue	M10
ENSG00000105835	NAMPT	protein_coding	0.257324	1.19526	1.19526	5.66315	2.32441	0.0278697	0.391773	2.19912	NA	NA	yellow	M2
ENSG00000163462	TRIM46	protein_coding	-0.422019	0.746379	-1.3398	4.14487	-2.64935	0.0279696	0.391773	-2.19771	NA	NA	turquoise	M1
ENSG00000126453	BCL2L12	protein_coding	0.174618	1.12867	1.12867	5.63366	2.32267	0.0279765	0.391773	2.19762	NA	NA	purple	M8
ENSG00000230397	SPTLC1P1	transcribed_processed_pseudogene	-0.741165	0.598256	-1.67153	0.0918027	-2.32235	0.0279967	0.391773	-2.19733	NA	NA	green	M3
ENSG00000171160	MORN4	protein_coding	-0.230326	0.852442	-1.1731	4.53072	-2.32224	0.0280035	0.391773	-2.19724	NA	NA	turquoise	M1
ENSG00000149925	ALDOA	protein_coding	0.220079	1.1648	1.1648	8.72709	2.32168	0.0280377	0.391773	2.19676	NA	NA	purple	M8
ENSG00000235106	BRD3OS	protein_coding	-0.220703	0.858147	-1.1653	5.10664	-2.55141	0.0280545	0.391773	-2.19652	NA	NA	turquoise	M1
ENSG00000227725	GCOM2	processed_pseudogene	-0.709322	0.611607	-1.63504	0.970034	-2.32101	0.0280793	0.391773	-2.19618	NA	NA	green	M3
ENSG00000138834	MAPK8IP3	protein_coding	-0.186941	0.878466	-1.13835	7.37147	-2.32091	0.0280855	0.391773	-2.19609	NA	NA	grey	M0
ENSG00000073712	FERMT2	protein_coding	0.25972	1.19725	1.19725	7.57125	2.32018	0.0281307	0.391773	2.19546	NA	NA	greenyellow	M9
ENSG00000105197	TIMM50	protein_coding	0.112128	1.08082	1.08082	6.612	2.3201	0.028136	0.391773	2.19539	NA	NA	grey	M0
ENSG00000183506	PI4KAP2	transcribed_unitary_pseudogene	-0.421509	0.746644	-1.33933	5.03051	-2.54117	0.0281478	0.391773	-2.19522	NA	NA	turquoise	M1
ENSG00000189077	TMEM120A	protein_coding	0.27127	1.20687	1.20687	3.85493	2.92061	0.0281602	0.391773	2.19505	NA	NA	purple	M8
ENSG00000143252	SDHC	protein_coding	0.16388	1.1203	1.1203	5.88892	2.31874	0.0282201	0.391773	2.19421	NA	NA	blue	M10
ENSG00000100483	VCPKMT	protein_coding	0.151167	1.11047	1.11047	4.02086	2.31816	0.0282565	0.391773	2.19371	NA	NA	grey	M0
ENSG00000232150	ST13P4	processed_pseudogene	-0.640914	0.641307	-1.55932	1.6527	-2.31792	0.0282714	0.391773	-2.1935	NA	NA	green	M3
ENSG00000152332	UHMK1	protein_coding	0.204247	1.15209	1.15209	5.93765	2.31734	0.0283075	0.391773	2.193	NA	NA	magenta	M7
ENSG00000165526	RPUSD4	protein_coding	0.134008	1.09734	1.09734	5.34559	2.31658	0.0283548	0.391773	2.19234	NA	NA	grey	M0
ENSG00000197045	GMFB	protein_coding	0.141667	1.10318	1.10318	7.182	2.31615	0.0283814	0.391773	2.19197	NA	NA	grey	M0
ENSG00000154359	LONRF1	protein_coding	0.24776	1.18736	1.18736	5.54771	2.31562	0.0284146	0.391773	2.19151	NA	NA	yellow	M2
ENSG00000259032	ENSAP2	processed_pseudogene	-0.59892	0.660248	-1.51458	1.90736	-2.31305	0.0285758	0.391773	-2.18929	NA	NA	green	M3
ENSG00000160209	PDXK	protein_coding	0.176619	1.13023	1.13023	6.23781	2.31302	0.0285781	0.391773	2.18926	NA	NA	purple	M8
ENSG00000184831	APOO	protein_coding	0.124119	1.08984	1.08984	4.49347	2.31261	0.0286037	0.391773	2.18891	NA	NA	grey	M0
ENSG00000257923	CUX1	protein_coding	-0.133424	0.911665	-1.09689	6.86305	-2.31232	0.0286221	0.391773	-2.18865	2	NA	grey	M0
ENSG00000111676	ATN1	protein_coding	-0.233928	0.850316	-1.17603	8.20636	-2.53547	0.0286622	0.391773	-2.1881	NA	NA	turquoise	M1
ENSG00000119335	SET	protein_coding	0.234584	1.17657	1.17657	9.84392	2.68416	0.0286788	0.391773	2.18787	2	NA	blue	M10
ENSG00000266236	NARF-IT1	lncRNA	-0.544193	0.685775	-1.4582	0.201229	-2.31025	0.0287528	0.391773	-2.18686	NA	NA	turquoise	M1
ENSG00000222041	CYTOR	lncRNA	0.767263	1.70204	1.70204	2.7565	2.31018	0.0287572	0.391773	2.1868	NA	NA	yellow	M2
ENSG00000166226	CCT2	protein_coding	0.228933	1.17197	1.17197	8.87762	2.57423	0.0287601	0.391773	2.18676	NA	NA	yellow	M2
ENSG00000214485	RPL7P1	processed_pseudogene	-0.717914	0.607976	-1.6448	6.09803	-2.60387	0.02878	0.391773	-2.18649	NA	NA	green	M3
ENSG00000196670	ZFP62	protein_coding	-0.249291	0.84131	-1.18862	5.12988	-2.60659	0.0288492	0.391773	-2.18554	NA	NA	turquoise	M1
ENSG00000222383	RNA5SP203	rRNA_pseudogene	-0.663085	0.631526	-1.58347	-2.2549	-2.30841	0.0288692	0.391773	-2.18527	NA	NA	grey	M0
ENSG00000166169	POLL	protein_coding	-0.258534	0.835937	-1.19626	4.27122	-2.53226	0.0288762	0.391773	-2.18517	NA	NA	turquoise	M1
ENSG00000213240	NA	NA	-0.479973	0.716991	-1.39472	3.49571	-2.30796	0.0288983	0.391773	-2.18487	NA	NA	black	M5
ENSG00000115641	FHL2	protein_coding	0.353033	1.27724	1.27724	4.75426	2.30692	0.0289642	0.391773	2.18397	NA	NA	grey	M0
ENSG00000126950	TMEM35A	protein_coding	-0.42299	0.745877	-1.3407	3.3415	-2.78464	0.0290188	0.391773	-2.18323	NA	NA	turquoise	M1
ENSG00000105419	MEIS3	protein_coding	0.320861	1.24908	1.24908	6.17875	2.30513	0.0290784	0.391773	2.18242	NA	NA	brown	M11
ENSG00000148343	MIGA2	protein_coding	-0.179121	0.883241	-1.13219	5.3722	-2.55987	0.0291227	0.391773	-2.18182	NA	NA	turquoise	M1
ENSG00000260852	FBXL19-AS1	lncRNA	-0.317401	0.802515	-1.24608	3.46754	-2.30389	0.0291576	0.391773	-2.18135	NA	NA	turquoise	M1
ENSG00000160058	BSDC1	protein_coding	-0.196809	0.872478	-1.14616	6.26974	-2.51664	0.0291893	0.391773	-2.18092	NA	NA	turquoise	M1
ENSG00000213689	TREX1	protein_coding	-0.356754	0.78092	-1.28054	2.96192	-2.53578	0.0291957	0.391773	-2.18083	NA	known	turquoise	M1
ENSG00000083845	RPS5	protein_coding	0.178124	1.13141	1.13141	8.74143	2.30251	0.0292464	0.391773	2.18015	NA	NA	grey	M0
ENSG00000235174	RPL39P3	processed_pseudogene	-0.742385	0.59775	-1.67294	6.88951	-2.56232	0.0292702	0.391773	-2.17983	NA	NA	green	M3
ENSG00000224831	TMEM183B	processed_pseudogene	-0.600188	0.659668	-1.51591	3.76237	-2.30178	0.0292934	0.391773	-2.17952	NA	NA	green	M3
ENSG00000089006	SNX5	protein_coding	0.195811	1.14537	1.14537	7.00778	2.73232	0.0293164	0.391773	2.1792	2	NA	grey	M0
ENSG00000167513	CDT1	protein_coding	0.173397	1.12771	1.12771	6.12485	2.30126	0.0293267	0.391773	2.17907	NA	known	yellow	M2
ENSG00000248409		unprocessed_pseudogene	-0.960656	0.513823	-1.94619	-0.049752	-2.51937	0.0293823	0.391773	-2.17832	NA	NA	turquoise	M1
ENSG00000178927	CYBC1	protein_coding	-0.140234	0.907372	-1.10208	6.33488	-2.5684	0.0293877	0.391773	-2.17825	NA	NA	grey	M0
ENSG00000214021	TTLL3	protein_coding	-0.338456	0.790887	-1.2644	4.24827	-2.55204	0.029427	0.391773	-2.17772	NA	NA	turquoise	M1
ENSG00000124787	RPP40	protein_coding	0.353891	1.278	1.278	3.04822	2.54857	0.0294755	0.391773	2.17707	NA	NA	yellow	M2
ENSG00000258429	PDF	protein_coding	0.403196	1.32243	1.32243	1.62005	2.51493	0.0294798	0.391773	2.17701	NA	NA	purple	M8
ENSG00000012983	MAP4K5	protein_coding	0.149721	1.10935	1.10935	6.60604	2.5282	0.0294806	0.391773	2.177	NA	NA	grey	M0
ENSG00000114686	MRPL3	protein_coding	0.269818	1.20566	1.20566	7.14668	2.59703	0.0295066	0.391773	2.17665	NA	NA	yellow	M2
ENSG00000122882	ECD	protein_coding	0.137041	1.09965	1.09965	5.65212	2.54445	0.0295221	0.391773	2.17644	NA	NA	grey	M0
ENSG00000147166	ITGB1BP2	protein_coding	0.240392	1.18131	1.18131	1.42361	2.297	0.0296022	0.391773	2.17537	NA	NA	grey	M0
ENSG00000115661	STK16	protein_coding	-0.148264	0.902335	-1.10824	4.62508	-2.29643	0.029639	0.391773	-2.17488	NA	NA	black	M5
ENSG00000137876	RSL24D1	protein_coding	0.190368	1.14106	1.14106	6.95784	2.29618	0.0296557	0.391773	2.17466	NA	NA	yellow	M2
ENSG00000058272	PPP1R12A	protein_coding	0.0844381	1.06027	1.06027	6.97916	2.29561	0.0296928	0.391773	2.17416	NA	NA	grey	M0
ENSG00000173230	GOLGB1	protein_coding	-0.272544	0.827858	-1.20794	7.21967	-2.53749	0.0297149	0.391773	-2.17387	NA	NA	turquoise	M1
ENSG00000159131	GART	protein_coding	0.147517	1.10766	1.10766	7.45026	2.49094	0.0297333	0.391773	2.17363	NA	NA	grey	M0
ENSG00000172216	CEBPB	protein_coding	0.458212	1.37384	1.37384	2.25044	2.29447	0.0297672	0.391773	2.17317	NA	NA	purple	M8
ENSG00000145741	BTF3	protein_coding	0.13129	1.09527	1.09527	8.43224	2.29319	0.0298504	0.391773	2.17207	NA	NA	grey	M0
ENSG00000185650	ZFP36L1	protein_coding	-0.226781	0.85454	-1.17022	7.71281	-2.29316	0.0298528	0.391773	-2.17204	NA	NA	black	M5
ENSG00000172974		processed_pseudogene	-0.597073	0.661094	-1.51264	5.25046	-2.29278	0.0298775	0.391773	-2.17171	NA	NA	green	M3
ENSG00000011258	MBTD1	protein_coding	-0.179367	0.88309	-1.13239	6.61908	-2.2926	0.0298895	0.391773	-2.17155	NA	NA	pink	M6
ENSG00000184481	FOXO4	protein_coding	-0.479598	0.717177	-1.39436	3.64696	-2.29112	0.0299864	0.391773	-2.17027	NA	NA	turquoise	M1
ENSG00000212789	ST13P5	processed_pseudogene	-0.626099	0.647926	-1.54339	1.58195	-2.29098	0.0299956	0.391773	-2.17015	NA	NA	green	M3
ENSG00000231686		processed_pseudogene	-0.711165	0.610827	-1.63713	2.13746	-2.56481	0.0300225	0.391773	-2.16979	NA	NA	green	M3
ENSG00000154127	UBASH3B	protein_coding	0.629471	1.547	1.547	4.77148	2.44498	0.0300355	0.391773	2.16962	NA	NA	brown	M11
ENSG00000105393	BABAM1	protein_coding	0.138986	1.10113	1.10113	4.48211	2.50176	0.0300494	0.391773	2.16944	NA	NA	grey	M0
ENSG00000234616	JRK	protein_coding	-0.16534	0.891718	-1.12143	6.18553	-2.28999	0.0300607	0.391773	-2.16929	NA	NA	turquoise	M1
ENSG00000117289	NA	NA	-0.769282	0.586709	-1.70442	5.48369	-2.50868	0.0300776	0.391773	-2.16907	NA	NA	turquoise	M1
ENSG00000100731	PCNX1	protein_coding	0.144473	1.10533	1.10533	6.62278	2.53307	0.0300977	0.391773	2.1688	NA	NA	grey	M0
ENSG00000213699	SLC35F6	protein_coding	0.151908	1.11104	1.11104	4.90774	2.28924	0.0301103	0.391773	2.16864	NA	NA	purple	M8
ENSG00000109332	UBE2D3	protein_coding	0.172963	1.12737	1.12737	8.38144	2.60105	0.0301367	0.391773	2.16829	NA	NA	grey	M0
ENSG00000170876	TMEM43	protein_coding	0.160235	1.11747	1.11747	6.53103	2.28835	0.0301688	0.391773	2.16787	NA	NA	yellow	M2
ENSG00000241685	ARPC1A	protein_coding	0.158859	1.1164	1.1164	6.83752	2.28816	0.0301819	0.391773	2.1677	NA	NA	grey	M0
ENSG00000183397	C19orf71	protein_coding	-0.264131	0.8327	-1.20091	1.57696	-2.5068	0.0301855	0.391773	-2.16765	NA	NA	turquoise	M1
ENSG00000204120	GIGYF2	protein_coding	-0.121636	0.919145	-1.08797	6.63557	-2.28778	0.030207	0.391773	-2.16737	1	NA	grey	M0
ENSG00000116237	ICMT	protein_coding	0.197785	1.14694	1.14694	7.24623	2.51948	0.0302188	0.391773	2.16721	NA	NA	brown	M11
ENSG00000122406	RPL5	protein_coding	0.241491	1.18221	1.18221	9.53337	2.28716	0.0302479	0.391773	2.16683	NA	high_candidate	blue	M10
ENSG00000172046	USP19	protein_coding	-0.136889	0.909478	-1.09953	6.659	-2.51214	0.0302561	0.391773	-2.16672	NA	NA	grey	M0
ENSG00000213551	DNAJC9	protein_coding	0.227675	1.17095	1.17095	4.50348	2.55504	0.030269	0.391773	2.16655	NA	NA	blue	M10
ENSG00000154096	THY1	protein_coding	0.48039	1.39512	1.39512	6.23561	2.28615	0.0303144	0.391773	2.16596	NA	NA	brown	M11
ENSG00000116455	WDR77	protein_coding	0.220448	1.1651	1.1651	5.47301	2.6091	0.0303302	0.391773	2.16575	NA	NA	purple	M8
ENSG00000177683	THAP5	protein_coding	0.1329	1.0965	1.0965	4.94591	2.28569	0.0303455	0.391773	2.16555	NA	NA	grey	M0
ENSG00000179967	PPP1R14BP3	processed_pseudogene	-0.472661	0.720634	-1.38767	5.3895	-2.28564	0.0303485	0.391773	-2.16551	NA	NA	green	M3
ENSG00000234106	SRP14P2	processed_pseudogene	-0.615008	0.652926	-1.53157	0.906588	-2.28545	0.030361	0.391773	-2.16535	NA	NA	green	M3
ENSG00000152484	USP12	protein_coding	0.18622	1.13778	1.13778	5.81488	2.49333	0.030377	0.391773	2.16514	NA	NA	yellow	M2
ENSG00000089009	RPL6	protein_coding	0.434231	1.35119	1.35119	9.17149	2.28494	0.0303953	0.391773	2.1649	NA	NA	blue	M10
ENSG00000179859	RNF227	protein_coding	-0.281049	0.822993	-1.21508	2.20679	-2.51323	0.0304226	0.391773	-2.16454	NA	NA	grey	M0
ENSG00000231500	RPS18	protein_coding	0.751086	1.68306	1.68306	8.64913	2.28442	0.0304298	0.391773	2.16445	NA	NA	blue	M10
ENSG00000213347	MXD3	protein_coding	-0.504172	0.705065	-1.41831	4.97917	-2.56822	0.0304466	0.391773	-2.16423	NA	NA	turquoise	M1
ENSG00000116120	FARSB	protein_coding	0.244122	1.18437	1.18437	6.63875	2.54273	0.0304504	0.391773	2.16418	NA	NA	yellow	M2
ENSG00000273343		lncRNA	-0.38082	0.768001	-1.30208	1.0339	-2.28359	0.0304848	0.391851	-2.16373	NA	NA	turquoise	M1
ENSG00000115274	INO80B	protein_coding	-0.283877	0.821381	-1.21746	3.9163	-2.50865	0.0306107	0.392957	-2.1621	NA	NA	turquoise	M1
ENSG00000102572	STK24	protein_coding	0.123219	1.08916	1.08916	7.21518	2.55048	0.030711	0.392957	2.1608	NA	NA	grey	M0
ENSG00000006451	RALA	protein_coding	0.140221	1.10207	1.10207	6.38063	2.56059	0.0307175	0.392957	2.16071	S	NA	grey	M0
ENSG00000006118	TMEM132A	protein_coding	-0.216201	0.860829	-1.16167	7.86166	-2.4902	0.0307223	0.392957	-2.16065	NA	NA	turquoise	M1
ENSG00000214182	PTMAP5	transcribed_processed_pseudogene	-0.783486	0.580961	-1.72129	5.66857	-2.58501	0.030743	0.392957	-2.16038	NA	NA	green	M3
ENSG00000189159	JPT1	protein_coding	0.154266	1.11286	1.11286	7.73491	2.55697	0.0308138	0.392957	2.15947	NA	NA	grey	M0
ENSG00000270949	NA	NA	0.258122	1.19592	1.19592	1.77955	2.58016	0.0308211	0.392957	2.15937	NA	NA	blue	M10
ENSG00000136950	ARPC5L	protein_coding	0.181205	1.13383	1.13383	5.68782	2.27781	0.0308726	0.392957	2.15871	NA	NA	yellow	M2
ENSG00000142207	URB1	protein_coding	0.23804	1.17939	1.17939	5.93455	2.56402	0.0309441	0.392957	2.15779	NA	NA	brown	M11
ENSG00000201785	SNORD117	snoRNA	-0.863081	0.549777	-1.81892	-1.79371	-2.27665	0.0309511	0.392957	-2.1577	NA	NA	turquoise	M1
ENSG00000198618	PPIAP22	processed_pseudogene	-0.728304	0.603613	-1.65669	7.61225	-2.49677	0.0309596	0.392957	-2.15759	NA	NA	green	M3
ENSG00000091732	ZC3HC1	protein_coding	0.0972823	1.06976	1.06976	5.33207	2.27643	0.0309664	0.392957	2.1575	NA	NA	grey	M0
ENSG00000141562	NARF	protein_coding	-0.232346	0.85125	-1.17474	6.56244	-2.50068	0.0309669	0.392957	-2.1575	NA	NA	turquoise	M1
ENSG00000109919	MTCH2	protein_coding	0.10505	1.07553	1.07553	6.79177	2.2755	0.0310293	0.392957	2.1567	NA	NA	grey	M0
ENSG00000254860	TMEM9B-AS1	lncRNA	-0.575335	0.671131	-1.49002	0.163674	-2.27542	0.0310349	0.392957	-2.15662	NA	NA	turquoise	M1
ENSG00000146374	RSPO3	protein_coding	-1.77209	0.292785	-3.41548	3.03297	-2.4301	0.0310493	0.392957	-2.15644	NA	NA	black	M5
ENSG00000073009	NA	NA	0.312679	1.24201	1.24201	2.99564	2.27476	0.0310795	0.392957	2.15605	NA	NA	blue	M10
ENSG00000139908	TSSK4	protein_coding	-0.274575	0.826694	-1.20964	2.38754	-2.49122	0.031086	0.392957	-2.15597	NA	NA	turquoise	M1
ENSG00000118690	ARMC2	protein_coding	-0.365391	0.776258	-1.28823	2.5362	-2.51946	0.0311123	0.392957	-2.15563	NA	NA	turquoise	M1
ENSG00000004455	AK2	protein_coding	0.153255	1.11208	1.11208	6.82307	2.27357	0.03116	0.392957	2.15502	NA	NA	grey	M0
ENSG00000074657	ZNF532	protein_coding	-0.153118	0.899305	-1.11197	8.03415	-2.49561	0.0311681	0.392957	-2.15492	NA	NA	grey	M0
ENSG00000186918	ZNF395	protein_coding	-0.264106	0.832715	-1.20089	5.44727	-2.5447	0.0312224	0.39306	-2.15423	NA	NA	turquoise	M1
ENSG00000009335	UBE3C	protein_coding	0.220661	1.16527	1.16527	6.64014	2.68487	0.0312707	0.39306	2.15361	2	NA	yellow	M2
ENSG00000167799	NUDT8	protein_coding	-0.371362	0.773052	-1.29357	2.29448	-2.48893	0.0312869	0.39306	-2.1534	NA	NA	grey	M0
ENSG00000108424	KPNB1	protein_coding	0.155584	1.11387	1.11387	9.59749	2.56619	0.0312968	0.39306	2.15328	NA	NA	grey	M0
ENSG00000188786	MTF1	protein_coding	0.132405	1.09612	1.09612	4.50405	2.27091	0.0313415	0.39306	2.15271	3	high_candidate	grey	M0
ENSG00000184207	PGP	protein_coding	0.123659	1.08949	1.08949	5.7988	2.27059	0.0313639	0.39306	2.15242	NA	NA	grey	M0
ENSG00000115866	DARS	protein_coding	0.152927	1.11182	1.11182	6.39051	2.27042	0.0313754	0.39306	2.15228	NA	NA	yellow	M2
ENSG00000164576	SAP30L	protein_coding	-0.170573	0.888489	-1.12551	5.6287	-2.26883	0.0314844	0.393508	-2.1509	NA	NA	turquoise	M1
ENSG00000132294	EFR3A	protein_coding	0.187403	1.13871	1.13871	5.37934	2.57031	0.0314893	0.393508	2.15083	2	NA	grey	M0
ENSG00000270246	NA	NA	0.398773	1.31839	1.31839	1.1423	2.26858	0.0315018	0.393508	2.15068	NA	NA	grey	M0
ENSG00000260279		lncRNA	-0.379415	0.768749	-1.30081	1.10955	-2.26789	0.0315489	0.393508	-2.15008	NA	NA	turquoise	M1
ENSG00000156469	MTERF3	protein_coding	0.141884	1.10334	1.10334	5.00066	2.26692	0.031616	0.393508	2.14923	NA	NA	yellow	M2
ENSG00000160201	U2AF1	protein_coding	0.131578	1.09549	1.09549	7.83426	2.26638	0.031653	0.393508	2.14877	NA	NA	grey	M0
ENSG00000132963	POMP	protein_coding	0.196951	1.14627	1.14627	6.46641	2.26571	0.0316997	0.393508	2.14818	NA	NA	purple	M8
ENSG00000122203	KIAA1191	protein_coding	0.110143	1.07934	1.07934	7.00369	2.48584	0.031701	0.393508	2.14816	NA	NA	grey	M0
ENSG00000134744	TUT4	protein_coding	-0.186109	0.878973	-1.13769	7.03894	-2.26568	0.0317016	0.393508	-2.14815	NA	NA	turquoise	M1
ENSG00000185532	PRKG1	protein_coding	0.413155	1.3316	1.3316	3.68112	2.45111	0.0317342	0.393508	2.14774	NA	NA	greenyellow	M9
ENSG00000070423	RNF126	protein_coding	0.146646	1.10699	1.10699	5.762	2.26495	0.0317519	0.393508	2.14752	NA	NA	grey	M0
ENSG00000158850	B4GALT3	protein_coding	0.107977	1.07772	1.07772	5.44976	2.26494	0.0317529	0.393508	2.14751	NA	NA	grey	M0
ENSG00000237984	PTENP1	transcribed_processed_pseudogene	-0.437622	0.738351	-1.35437	2.35826	-2.26327	0.0318684	0.394491	-2.14606	NA	NA	green	M3
ENSG00000078687	TNRC6C	protein_coding	-0.169117	0.889387	-1.12437	5.38223	-2.26256	0.0319177	0.394491	-2.14544	NA	NA	turquoise	M1
ENSG00000132004	FBXW9	protein_coding	-0.217816	0.859866	-1.16297	3.90412	-2.51466	0.0319178	0.394491	-2.14544	NA	NA	grey	M0
ENSG00000150779	TIMM8B	protein_coding	0.17593	1.12969	1.12969	5.36046	2.2608	0.0320405	0.395327	2.1439	NA	NA	purple	M8
ENSG00000197451	HNRNPAB	protein_coding	0.195787	1.14535	1.14535	8.8405	2.49086	0.0320709	0.395327	2.14353	NA	NA	grey	M0
ENSG00000153896	ZNF599	protein_coding	-0.323997	0.798854	-1.25179	3.29488	-2.47326	0.0320713	0.395327	-2.14352	NA	NA	pink	M6
ENSG00000141084	RANBP10	protein_coding	-0.119857	0.920279	-1.08663	5.58724	-2.25898	0.0321674	0.396158	-2.14232	NA	NA	grey	M0
ENSG00000154146	NRGN	protein_coding	0.309725	1.23947	1.23947	3.78836	2.25857	0.0321963	0.39616	2.14197	NA	NA	grey	M0
ENSG00000118246	FASTKD2	protein_coding	0.150247	1.10976	1.10976	5.71823	2.2577	0.0322577	0.396443	2.1412	NA	known	grey	M0
ENSG00000096080	MRPS18A	protein_coding	0.216972	1.16229	1.16229	3.59324	2.50622	0.0322766	0.396443	2.14097	NA	NA	yellow	M2
ENSG00000230415	LINC01786	lncRNA	-0.428811	0.742874	-1.34612	0.394437	-2.25591	0.0323834	0.397401	-2.13965	NA	NA	turquoise	M1
ENSG00000047346	FAM214A	protein_coding	-0.503316	0.705483	-1.41747	4.3022	-2.493	0.0324902	0.397626	-2.13833	NA	NA	turquoise	M1
ENSG00000168077	SCARA3	protein_coding	0.351231	1.27565	1.27565	5.14164	2.2535	0.0325538	0.397626	2.13754	NA	NA	grey	M0
ENSG00000101901	ALG13	protein_coding	0.0980072	1.07029	1.07029	5.20977	2.25327	0.0325696	0.397626	2.13735	NA	known	grey	M0
ENSG00000185442	FAM174B	protein_coding	0.335771	1.26205	1.26205	2.45292	2.25264	0.0326147	0.397626	2.13679	NA	NA	yellow	M2
ENSG00000229638	RPL4P4	processed_pseudogene	-0.758923	0.590937	-1.69223	7.53208	-2.47893	0.032649	0.397626	-2.13637	NA	NA	green	M3
ENSG00000234284	ZNF879	protein_coding	-0.215027	0.86153	-1.16073	2.5291	-2.25213	0.0326507	0.397626	-2.13635	NA	NA	turquoise	M1
ENSG00000171453	POLR1C	protein_coding	0.238377	1.17966	1.17966	4.73206	2.25211	0.0326521	0.397626	2.13634	NA	NA	yellow	M2
ENSG00000020577	SAMD4A	protein_coding	0.459823	1.37537	1.37537	5.27209	2.25199	0.0326606	0.397626	2.13623	NA	high_candidate	yellow	M2
ENSG00000132382	MYBBP1A	protein_coding	0.259324	1.19692	1.19692	6.48456	2.49709	0.0326909	0.397626	2.13586	NA	NA	purple	M8
ENSG00000100462	PRMT5	protein_coding	0.16693	1.12267	1.12267	5.95147	2.49852	0.032702	0.397626	2.13572	NA	NA	grey	M0
ENSG00000133028	SCO1	protein_coding	0.168273	1.12371	1.12371	4.93008	2.54575	0.0327586	0.397626	2.13503	NA	known	grey	M0
ENSG00000183527	PSMG1	protein_coding	0.177081	1.13059	1.13059	6.04236	2.56284	0.0327803	0.397626	2.13476	NA	NA	grey	M0
ENSG00000116251	RPL22	protein_coding	0.287424	1.22046	1.22046	8.01837	2.24999	0.0328033	0.397626	2.13448	NA	NA	blue	M10
ENSG00000185361	TNFAIP8L1	protein_coding	-0.340758	0.789626	-1.26642	3.94674	-2.5093	0.0328046	0.397626	-2.13447	NA	NA	red	M4
ENSG00000168615	ADAM9	protein_coding	0.298218	1.22962	1.22962	6.40623	2.24937	0.0328475	0.397797	2.13394	NA	NA	purple	M8
ENSG00000218426		processed_pseudogene	-0.705144	0.613381	-1.63031	7.12911	-2.4864	0.0329186	0.398027	-2.13307	NA	NA	green	M3
ENSG00000120800	UTP20	protein_coding	0.326501	1.25397	1.25397	6.8044	2.45374	0.0329896	0.398027	2.13221	NA	NA	yellow	M2
ENSG00000196510	ANAPC7	protein_coding	0.13763	1.1001	1.1001	6.37956	2.46245	0.0330332	0.398027	2.13168	NA	NA	grey	M0
ENSG00000114648	KLHL18	protein_coding	0.103087	1.07407	1.07407	5.28988	2.24621	0.0330731	0.398027	2.13119	NA	NA	grey	M0
ENSG00000273329		lncRNA	-0.370452	0.77354	-1.29276	2.93052	-2.46795	0.0331064	0.398027	-2.13079	NA	NA	turquoise	M1
ENSG00000226221	RPL26P19	processed_pseudogene	-0.755922	0.592168	-1.68871	5.64449	-2.53939	0.0331376	0.398027	-2.13041	NA	NA	green	M3
ENSG00000158864	NDUFS2	protein_coding	-0.0864274	0.941852	-1.06174	6.77345	-2.46614	0.0331408	0.398027	-2.13037	NA	known	grey	M0
ENSG00000122545	SEPTIN7	protein_coding	0.144222	1.10513	1.10513	8.23044	2.55696	0.0331798	0.398027	2.1299	NA	NA	grey	M0
ENSG00000159147	DONSON	protein_coding	0.13185	1.0957	1.0957	5.55623	2.24463	0.0331869	0.398027	2.12982	NA	NA	grey	M0
ENSG00000071539	TRIP13	protein_coding	0.25107	1.19009	1.19009	6.04255	2.45665	0.0332136	0.398027	2.12949	NA	NA	purple	M8
ENSG00000253368	TRNP1	protein_coding	0.336996	1.26312	1.26312	4.58296	2.48252	0.0332151	0.398027	2.12947	NA	NA	yellow	M2
ENSG00000136261	BZW2	protein_coding	0.225319	1.16904	1.16904	6.82946	2.44372	0.0332253	0.398027	2.12935	NA	NA	purple	M8
ENSG00000185834	RPL12P4	processed_pseudogene	-0.773504	0.584995	-1.70942	5.38442	-2.53814	0.0332607	0.398027	-2.12892	NA	NA	green	M3
ENSG00000197498	RPF2	protein_coding	0.352505	1.27678	1.27678	5.19945	2.49412	0.0332698	0.398027	2.12881	NA	NA	yellow	M2
ENSG00000159214	CCDC24	protein_coding	-0.483336	0.715322	-1.39797	2.48685	-2.47591	0.0333192	0.398133	-2.12822	NA	NA	turquoise	M1
ENSG00000116957	NA	NA	0.144296	1.10519	1.10519	5.40584	2.53505	0.033429	0.398133	2.12689	NA	known	grey	M0
ENSG00000154781	CCDC174	protein_coding	-0.148483	0.902198	-1.1084	4.43575	-2.44803	0.0335019	0.398133	-2.12602	NA	NA	grey	M0
ENSG00000136169	SETDB2	protein_coding	-0.27065	0.828946	-1.20635	3.74722	-2.56734	0.0335142	0.398133	-2.12587	3	high_candidate	turquoise	M1
ENSG00000185721	DRG1	protein_coding	0.165803	1.12179	1.12179	6.12847	2.23991	0.0335289	0.398133	2.12569	NA	NA	yellow	M2
ENSG00000212802	RPL15P3	processed_pseudogene	-0.719359	0.607367	-1.64645	6.74612	-2.49825	0.0336518	0.398133	-2.12422	NA	NA	green	M3
ENSG00000239922		lncRNA	-0.73233	0.601931	-1.66132	2.6143	-2.45105	0.0336744	0.398133	-2.12395	NA	NA	grey	M0
ENSG00000162961	DPY30	protein_coding	0.10328	1.07421	1.07421	5.33153	2.2377	0.0336897	0.398133	2.12377	NA	NA	grey	M0
ENSG00000146731	CCT6A	protein_coding	0.217727	1.1629	1.1629	8.5986	2.54058	0.0336989	0.398133	2.12366	NA	NA	yellow	M2
ENSG00000183615	FAM167B	protein_coding	-0.741422	0.598149	-1.67182	0.198429	-2.44417	0.033707	0.398133	-2.12356	NA	NA	turquoise	M1
ENSG00000184068	SREBF2-AS1	lncRNA	-0.163115	0.893094	-1.1197	2.77764	-2.23694	0.0337453	0.398133	-2.1231	NA	NA	grey	M0
ENSG00000117691	NENF	protein_coding	0.320201	1.2485	1.2485	4.15114	2.2369	0.0337483	0.398133	2.12307	NA	NA	yellow	M2
ENSG00000022277	RTF2	protein_coding	0.0980942	1.07036	1.07036	6.03747	2.23619	0.0337999	0.398133	2.12245	NA	NA	grey	M0
ENSG00000234630		lncRNA	-0.536667	0.689362	-1.45062	0.236299	-2.42727	0.0339053	0.398133	-2.1212	NA	NA	turquoise	M1
ENSG00000168040	FADD	protein_coding	0.242755	1.18325	1.18325	2.95009	2.23434	0.0339362	0.398133	2.12083	NA	NA	purple	M8
ENSG00000067560	RHOA	protein_coding	0.122375	1.08853	1.08853	8.86805	2.53647	0.0339979	0.398133	2.1201	NA	NA	grey	M0
ENSG00000198221	AFDN-DT	lncRNA	-0.557805	0.679335	-1.47203	3.27221	-2.56616	0.0340951	0.398133	-2.11894	NA	NA	turquoise	M1
ENSG00000131725	WDR44	protein_coding	0.237397	1.17886	1.17886	4.38361	2.41613	0.0340968	0.398133	2.11893	NA	NA	magenta	M7
ENSG00000265791		lncRNA	-0.401656	0.756989	-1.32102	-0.474123	-2.23175	0.0341271	0.398133	-2.11857	NA	NA	grey	M0
ENSG00000229273		processed_pseudogene	-0.595292	0.66191	-1.51078	0.798599	-2.43823	0.0341429	0.398133	-2.11838	NA	NA	green	M3
ENSG00000163374	YY1AP1	protein_coding	0.115515	1.08336	1.08336	5.33021	2.23118	0.0341691	0.398133	2.11807	NA	NA	grey	M0
ENSG00000081386	ZNF510	protein_coding	-0.118334	0.921251	-1.08548	4.88455	-2.22985	0.0342674	0.398133	-2.11691	NA	NA	grey	M0
ENSG00000254470	AP5B1	protein_coding	-0.331926	0.794475	-1.25869	2.5033	-2.45243	0.0343062	0.398133	-2.11645	NA	NA	turquoise	M1
ENSG00000158006	PAFAH2	protein_coding	-0.167144	0.890604	-1.12283	3.55319	-2.22911	0.0343223	0.398133	-2.11626	NA	NA	grey	M0
ENSG00000057608	GDI2	protein_coding	0.117832	1.0851	1.0851	8.74954	2.51009	0.0343431	0.398133	2.11602	NA	NA	grey	M0
ENSG00000008282	SYPL1	protein_coding	0.134223	1.0975	1.0975	5.67066	2.22865	0.0343568	0.398133	2.11586	NA	NA	grey	M0
ENSG00000103966	EHD4	protein_coding	0.379007	1.30045	1.30045	5.35893	2.47681	0.0344474	0.398133	2.11479	NA	NA	yellow	M2
ENSG00000254612		processed_pseudogene	-0.686017	0.621568	-1.60884	4.30781	-2.55977	0.0344903	0.398133	-2.11429	NA	NA	green	M3
ENSG00000046647	GEMIN8	protein_coding	-0.236781	0.848637	-1.17836	3.8143	-2.22679	0.0344952	0.398133	-2.11424	NA	NA	red	M4
ENSG00000235105		processed_pseudogene	-0.55962	0.678481	-1.47388	2.2469	-2.22627	0.0345337	0.398133	-2.11378	NA	NA	green	M3
ENSG00000112335	SNX3	protein_coding	0.170555	1.12549	1.12549	6.3311	2.22608	0.0345482	0.398133	2.11361	NA	NA	brown	M11
ENSG00000151468	CCDC3	protein_coding	0.671408	1.59263	1.59263	2.54306	2.22571	0.0345756	0.398133	2.11329	NA	NA	blue	M10
ENSG00000156697	UTP14A	protein_coding	0.342091	1.26759	1.26759	5.0111	2.55563	0.0346148	0.398133	2.11284	NA	NA	yellow	M2
ENSG00000160072	ATAD3B	protein_coding	0.394795	1.31476	1.31476	5.62767	2.45233	0.0346487	0.398133	2.11244	NA	NA	purple	M8
ENSG00000128951	DUT	protein_coding	0.159076	1.11657	1.11657	6.50747	2.22448	0.0346681	0.398133	2.11221	NA	NA	yellow	M2
ENSG00000173113	TRMT112	protein_coding	0.154218	1.11282	1.11282	6.29733	2.22389	0.0347125	0.398133	2.1117	NA	NA	blue	M10
ENSG00000226084		processed_pseudogene	-0.69517	0.617636	-1.61908	5.19664	-2.52997	0.0347163	0.398133	-2.11165	NA	NA	green	M3
ENSG00000107566	ERLIN1	protein_coding	0.165711	1.12172	1.12172	6.07693	2.22381	0.0347182	0.398133	2.11163	NA	NA	yellow	M2
ENSG00000271659		lncRNA	-0.648315	0.638025	-1.56734	-0.587544	-2.22352	0.0347401	0.398133	-2.11137	NA	NA	turquoise	M1
ENSG00000150990	DHX37	protein_coding	0.290917	1.22342	1.22342	5.42131	2.47582	0.0347404	0.398133	2.11137	NA	NA	yellow	M2
ENSG00000135245	HILPDA	protein_coding	-0.219458	0.858888	-1.1643	4.82555	-2.22301	0.0347779	0.398133	-2.11093	NA	NA	turquoise	M1
ENSG00000108788	MLX	protein_coding	0.160891	1.11798	1.11798	5.08919	2.43924	0.0348112	0.398133	2.11055	NA	NA	grey	M0
ENSG00000215492	HNRNPA1P7	processed_pseudogene	-0.668347	0.629227	-1.58925	1.16836	-2.22221	0.0348388	0.398133	-2.11023	NA	NA	green	M3
ENSG00000174374	NA	NA	0.183126	1.13534	1.13534	5.37654	2.22214	0.034844	0.398133	2.11017	NA	NA	blue	M10
ENSG00000181638	ZFP41	protein_coding	-0.192893	0.87485	-1.14305	3.80029	-2.41031	0.0348581	0.398133	-2.11	NA	NA	turquoise	M1
ENSG00000126261	UBA2	protein_coding	0.180451	1.13324	1.13324	8.27364	2.43894	0.0348879	0.398133	2.10966	NA	NA	grey	M0
ENSG00000004059	ARF5	protein_coding	-0.119829	0.920297	-1.08661	6.58202	-2.22151	0.0348912	0.398133	-2.10962	NA	NA	grey	M0
ENSG00000105640	RPL18A	protein_coding	0.768365	1.70334	1.70334	7.96569	2.22121	0.0349135	0.398133	2.10936	NA	NA	blue	M10
ENSG00000151014	NOCT	protein_coding	0.31032	1.23998	1.23998	2.57451	2.22117	0.0349168	0.398133	2.10932	NA	NA	grey	M0
ENSG00000143575	HAX1	protein_coding	0.165349	1.12144	1.12144	5.76174	2.46967	0.0349282	0.398133	2.10919	NA	known	purple	M8
ENSG00000102780	DGKH	protein_coding	0.24507	1.18515	1.18515	5.34029	2.4181	0.0349619	0.398133	2.1088	NA	NA	grey	M0
ENSG00000268006	PTOV1-AS1	lncRNA	-0.341941	0.788979	-1.26746	4.47921	-2.43152	0.0349637	0.398133	-2.10878	NA	NA	turquoise	M1
ENSG00000110200	ANAPC15	protein_coding	0.275686	1.21057	1.21057	2.96583	2.51445	0.0349656	0.398133	2.10876	NA	NA	blue	M10
ENSG00000178660	ARMC10P1	processed_pseudogene	-0.733243	0.60155	-1.66237	0.116983	-2.51193	0.0349857	0.398133	-2.10852	NA	NA	green	M3
ENSG00000166887	VPS39	protein_coding	-0.189674	0.876804	-1.14051	6.60368	-2.42043	0.0349865	0.398133	-2.10851	NA	NA	grey	M0
ENSG00000165115	KIF27	protein_coding	-0.269172	0.829796	-1.20512	2.82494	-2.21945	0.0350465	0.398133	-2.10782	NA	NA	turquoise	M1
ENSG00000187764	SEMA4D	protein_coding	-0.295294	0.814906	-1.22713	5.35319	-2.219	0.0350807	0.398133	-2.10743	NA	NA	turquoise	M1
ENSG00000067248	DHX29	protein_coding	0.121978	1.08823	1.08823	6.04624	2.21898	0.035082	0.398133	2.10741	NA	NA	grey	M0
ENSG00000196724	ZNF418	protein_coding	-0.332074	0.794394	-1.25882	4.13626	-2.44084	0.0350864	0.398133	-2.10736	NA	NA	black	M5
ENSG00000269990	NA	NA	-0.431456	0.741513	-1.34859	1.81191	-2.42888	0.0351176	0.398133	-2.107	NA	NA	black	M5
ENSG00000122497	NA	NA	-0.540725	0.687425	-1.4547	4.44891	-2.46747	0.035152	0.398133	-2.1066	NA	NA	grey	M0
ENSG00000198431	TXNRD1	protein_coding	0.177712	1.13109	1.13109	7.88891	2.53864	0.0351659	0.398133	2.10644	NA	NA	grey	M0
ENSG00000067369	TP53BP1	protein_coding	-0.166065	0.89127	-1.12199	7.86993	-2.21756	0.0351898	0.398133	-2.10617	NA	NA	turquoise	M1
ENSG00000104695	PPP2CB	protein_coding	0.266267	1.20269	1.20269	6.8108	2.54407	0.0351977	0.398133	2.10608	NA	NA	yellow	M2
ENSG00000143543	JTB	protein_coding	0.140156	1.10202	1.10202	5.76007	2.21718	0.0352186	0.398133	2.10584	NA	NA	grey	M0
ENSG00000183405	NA	NA	-0.741739	0.598018	-1.67219	7.0804	-2.44421	0.0352489	0.398133	-2.10549	NA	NA	green	M3
ENSG00000131165	CHMP1A	protein_coding	0.178498	1.1317	1.1317	6.7145	2.47638	0.035258	0.398133	2.10538	2	known	grey	M0
ENSG00000247134		lncRNA	-0.120081	0.920136	-1.0868	3.46507	-2.21654	0.0352678	0.398133	-2.10527	NA	NA	grey	M0
ENSG00000116752	BCAS2	protein_coding	0.179486	1.13248	1.13248	5.86592	2.4335	0.0353477	0.398133	2.10435	NA	NA	grey	M0
ENSG00000138002	IFT172	protein_coding	-0.225122	0.855523	-1.16888	5.31505	-2.21532	0.0353607	0.398133	-2.1042	NA	known	turquoise	M1
ENSG00000135404	CD63	protein_coding	0.16348	1.11999	1.11999	7.98729	2.21502	0.0353836	0.398133	2.10394	NA	NA	grey	M0
ENSG00000263958		lncRNA	0.783678	1.72151	1.72151	-0.583611	2.34254	0.035385	0.398133	2.10392	NA	NA	magenta	M7
ENSG00000198795	ZNF521	protein_coding	-0.343576	0.788085	-1.2689	7.27604	-2.4471	0.0354137	0.398133	-2.1036	NA	NA	pink	M6
ENSG00000074621	SLC24A1	protein_coding	-0.261212	0.834386	-1.19849	3.58831	-2.21436	0.0354336	0.398133	-2.10337	NA	NA	grey	M0
ENSG00000059573	ALDH18A1	protein_coding	0.180769	1.13349	1.13349	7.25502	2.43488	0.0354395	0.398133	2.1033	NA	known	grey	M0
ENSG00000148335	NTMT1	protein_coding	0.186153	1.13773	1.13773	5.51249	2.21273	0.0355588	0.398328	2.10194	NA	NA	purple	M8
ENSG00000258734		processed_pseudogene	-0.847963	0.555569	-1.79996	0.314738	-2.55228	0.0355884	0.398328	-2.1016	NA	NA	green	M3
ENSG00000240695		processed_pseudogene	-0.700986	0.615152	-1.62562	2.62628	-2.62839	0.035609	0.398328	-2.10136	NA	NA	green	M3
ENSG00000133773	CCDC59	protein_coding	0.211282	1.15772	1.15772	4.78872	2.44061	0.0356762	0.398328	2.1006	NA	NA	yellow	M2
ENSG00000108848	LUC7L3	protein_coding	-0.173681	0.886578	-1.12793	8.54951	-2.47972	0.0356787	0.398328	-2.10057	NA	NA	grey	M0
ENSG00000133119	RFC3	protein_coding	0.174606	1.12866	1.12866	6.71016	2.21019	0.0357539	0.398328	2.09972	NA	NA	yellow	M2
ENSG00000081692	JMJD4	protein_coding	0.236051	1.17776	1.17776	2.55283	2.40955	0.0357649	0.398328	2.09959	NA	NA	purple	M8
ENSG00000005175	RPAP3	protein_coding	0.19846	1.14747	1.14747	5.96489	2.46736	0.0358549	0.398328	2.09857	NA	NA	yellow	M2
ENSG00000161692	DBF4B	protein_coding	-0.165209	0.891799	-1.12133	5.81508	-2.20869	0.0358696	0.398328	-2.0984	NA	NA	turquoise	M1
ENSG00000107077	KDM4C	protein_coding	-0.174708	0.885947	-1.12874	3.49866	-2.20837	0.0358941	0.398328	-2.09812	2	NA	turquoise	M1
ENSG00000218283	MORF4L1P1	processed_pseudogene	-0.717714	0.60806	-1.64457	7.26014	-2.43865	0.0358971	0.398328	-2.09809	NA	NA	green	M3
ENSG00000170144	HNRNPA3	protein_coding	0.225109	1.16887	1.16887	9.63535	2.47728	0.0359067	0.398328	2.09798	NA	NA	blue	M10
ENSG00000180263	FGD6	protein_coding	-0.281233	0.822887	-1.21523	5.5124	-2.20819	0.0359081	0.398328	-2.09797	NA	NA	turquoise	M1
ENSG00000168028	RPSA	protein_coding	0.524669	1.4386	1.4386	9.22091	2.20729	0.0359784	0.398328	2.09717	NA	NA	blue	M10
ENSG00000244171	PBX2P1	processed_pseudogene	-0.683148	0.622805	-1.60564	4.37806	-2.51469	0.0359803	0.398328	-2.09715	NA	NA	green	M3
ENSG00000233757		protein_coding	-0.286365	0.819965	-1.21956	2.28539	-2.20725	0.0359811	0.398328	-2.09714	NA	NA	turquoise	M1
ENSG00000109536	FRG1	protein_coding	0.140801	1.10252	1.10252	5.38461	2.2056	0.0361089	0.398328	2.0957	NA	NA	yellow	M2
ENSG00000164074	ABHD18	protein_coding	-0.181705	0.881661	-1.13422	3.84037	-2.20553	0.0361147	0.398328	-2.09563	NA	NA	turquoise	M1
ENSG00000141873	SLC39A3	protein_coding	0.156513	1.11459	1.11459	4.08553	2.20528	0.0361345	0.398328	2.09541	NA	NA	purple	M8
ENSG00000181472	ZBTB2	protein_coding	0.326701	1.25414	1.25414	5.47177	2.43659	0.0361502	0.398328	2.09523	NA	NA	yellow	M2
ENSG00000116649	SRM	protein_coding	0.306767	1.23693	1.23693	6.45155	2.43678	0.0361863	0.398328	2.09483	NA	NA	purple	M8
ENSG00000235082	SUMO1P3	processed_pseudogene	-0.691458	0.619228	-1.61491	4.30347	-2.55808	0.0361953	0.398328	-2.09473	NA	NA	green	M3
ENSG00000124562	SNRPC	protein_coding	0.111156	1.08009	1.08009	6.97083	2.20444	0.0361995	0.398328	2.09468	NA	NA	grey	M0
ENSG00000272269		lncRNA	0.213189	1.15925	1.15925	2.53448	2.20433	0.0362084	0.398328	2.09458	NA	NA	grey	M0
ENSG00000120697	ALG5	protein_coding	0.203263	1.1513	1.1513	4.74543	2.20408	0.0362271	0.398328	2.09437	NA	NA	yellow	M2
ENSG00000196792	STRN3	protein_coding	0.153442	1.11222	1.11222	5.7538	2.43754	0.0362426	0.398328	2.0942	NA	NA	grey	M0
ENSG00000154319	FAM167A	protein_coding	-0.381578	0.767598	-1.30277	4.86803	-2.20361	0.0362641	0.398328	-2.09395	NA	NA	grey	M0
ENSG00000162980	ARL5A	protein_coding	0.145938	1.10645	1.10645	6.4378	2.41297	0.036296	0.398328	2.0936	NA	NA	grey	M0
ENSG00000185950	IRS2	protein_coding	0.495591	1.4099	1.4099	5.06193	2.20315	0.0363001	0.398328	2.09355	NA	NA	yellow	M2
ENSG00000004779	NDUFAB1	protein_coding	0.132339	1.09607	1.09607	6.06623	2.20248	0.0363529	0.398328	2.09296	NA	NA	grey	M0
ENSG00000233426	EIF3FP3	processed_pseudogene	-0.715309	0.609074	-1.64184	5.32625	-2.47297	0.0363839	0.398328	-2.09261	NA	NA	green	M3
ENSG00000198961	PJA2	protein_coding	0.129289	1.09375	1.09375	7.42872	2.20181	0.0364052	0.398328	2.09237	NA	NA	grey	M0
ENSG00000174373	RALGAPA1	protein_coding	0.281289	1.21528	1.21528	4.81688	2.20177	0.0364082	0.398328	2.09234	NA	NA	blue	M10
ENSG00000156261	CCT8	protein_coding	0.264436	1.20117	1.20117	8.27989	2.7579	0.0364844	0.39843	2.09149	NA	NA	blue	M10
ENSG00000174977		processed_pseudogene	-0.614079	0.653347	-1.53058	5.22628	-2.49206	0.0365963	0.39843	-2.09024	NA	NA	green	M3
ENSG00000223380	NA	NA	-0.0754646	0.949036	-1.0537	6.08748	-2.19866	0.0366521	0.39843	-2.08962	NA	NA	grey	M0
ENSG00000130164	LDLR	protein_coding	0.32537	1.25299	1.25299	7.27353	2.45267	0.0366535	0.39843	2.0896	NA	NA	purple	M8
ENSG00000177764	NA	NA	0.39485	1.31481	1.31481	2.48176	2.4495	0.0366611	0.39843	2.08952	NA	NA	grey	M0
ENSG00000171793	CTPS1	protein_coding	0.26164	1.19884	1.19884	7.44402	2.4271	0.0366722	0.39843	2.0894	NA	NA	yellow	M2
ENSG00000143409	MINDY1	protein_coding	-0.421076	0.746868	-1.33893	3.61125	-2.42735	0.0366781	0.39843	-2.08933	NA	NA	turquoise	M1
ENSG00000172053	QARS	protein_coding	-0.143009	0.905628	-1.10421	7.80167	-2.37638	0.0366832	0.39843	-2.08927	NA	high_candidate	grey	M0
ENSG00000224546	EIF4BP3	processed_pseudogene	-0.719945	0.607121	-1.64712	3.36535	-2.50158	0.0366881	0.39843	-2.08922	NA	NA	green	M3
ENSG00000128590	DNAJB9	protein_coding	0.239083	1.18024	1.18024	4.15163	2.19798	0.0367058	0.39843	2.08902	NA	NA	purple	M8
ENSG00000172965	MIR4435-2HG	lncRNA	0.645403	1.56418	1.56418	3.51029	2.1968	0.0367989	0.398901	2.08799	NA	NA	purple	M8
ENSG00000139239	RPL14P1	processed_pseudogene	-0.673861	0.626827	-1.59534	6.37484	-2.46079	0.0368827	0.398901	-2.08706	NA	NA	green	M3
ENSG00000176273	SLC35G1	protein_coding	0.207202	1.15445	1.15445	4.35584	2.19544	0.0369073	0.398901	2.08679	NA	NA	grey	M0
ENSG00000124207	CSE1L	protein_coding	0.151324	1.11059	1.11059	8.67701	2.3782	0.0369148	0.398901	2.0867	NA	NA	grey	M0
ENSG00000131944	FAAP24	protein_coding	-0.186667	0.878634	-1.13813	2.69207	-2.42556	0.036934	0.398901	-2.08649	NA	NA	grey	M0
ENSG00000188985	DHFRP1	processed_pseudogene	-0.769855	0.586477	-1.7051	4.53525	-2.53138	0.0369439	0.398901	-2.08638	NA	NA	green	M3
ENSG00000138363	ATIC	protein_coding	0.16476	1.12098	1.12098	6.81457	2.39952	0.0369513	0.398901	2.0863	NA	known	grey	M0
ENSG00000106012	IQCE	protein_coding	-0.332241	0.794302	-1.25897	5.49198	-2.40369	0.0370183	0.399312	-2.08556	NA	NA	pink	M6
ENSG00000143390	RFX5	protein_coding	-0.22743	0.854155	-1.17075	5.9742	-2.37844	0.0370992	0.399873	-2.08467	NA	NA	turquoise	M1
ENSG00000213707	HMGB1P10	processed_pseudogene	-0.48383	0.715077	-1.39845	0.421733	-2.38602	0.037183	0.400463	-2.08375	NA	NA	grey	M0
ENSG00000142611	PRDM16	protein_coding	-1.28309	0.410915	-2.43359	3.33223	-2.37585	0.0372358	0.400511	-2.08317	NA	NA	pink	M6
ENSG00000139180	NDUFA9	protein_coding	0.235501	1.17732	1.17732	3.21087	2.40732	0.0372454	0.400511	2.08306	NA	NA	purple	M8
ENSG00000204815	TTC25	protein_coding	-0.31475	0.80399	-1.2438	2.19114	-2.41137	0.0373429	0.401248	-2.08199	3	NA	pink	M6
ENSG00000134058	CDK7	protein_coding	0.210616	1.15718	1.15718	4.51528	2.58355	0.0373854	0.401392	2.08153	NA	NA	blue	M10
ENSG00000111725	PRKAB1	protein_coding	0.169426	1.12461	1.12461	5.47868	2.53553	0.037494	0.401854	2.08034	NA	NA	yellow	M2
ENSG00000018510	AGPS	protein_coding	0.153707	1.11242	1.11242	6.26381	2.37903	0.0375313	0.401854	2.07994	NA	NA	grey	M0
ENSG00000178935	ZNF552	protein_coding	-0.216788	0.860479	-1.16214	2.46365	-2.18741	0.0375485	0.401854	-2.07975	NA	NA	turquoise	M1
ENSG00000253716	MINCR	lncRNA	-0.33719	0.791582	-1.26329	1.87706	-2.38198	0.0376118	0.401854	-2.07906	NA	NA	pink	M6
ENSG00000229874	NA	NA	-0.417712	0.748611	-1.33581	0.74921	-2.43427	0.0376477	0.401854	-2.07867	NA	NA	turquoise	M1
ENSG00000197070	ARRDC1	protein_coding	-0.198956	0.871181	-1.14787	4.55251	-2.18597	0.0376644	0.401854	-2.07849	NA	NA	turquoise	M1
ENSG00000064687	ABCA7	protein_coding	-0.489403	0.71232	-1.40386	3.74056	-2.37951	0.0376751	0.401854	-2.07837	3	NA	turquoise	M1
ENSG00000237973	MTCO1P12	unprocessed_pseudogene	1.15235	2.22276	2.22276	8.34253	2.44375	0.0377121	0.401854	2.07797	NA	NA	blue	M10
ENSG00000122034	GTF3A	protein_coding	0.184801	1.13666	1.13666	5.92268	2.3604	0.0377189	0.401854	2.0779	NA	NA	purple	M8
ENSG00000144597	EAF1	protein_coding	0.14762	1.10774	1.10774	4.84461	2.18529	0.0377193	0.401854	2.07789	NA	NA	yellow	M2
ENSG00000136628	EPRS	protein_coding	0.118276	1.08544	1.08544	7.36659	2.18462	0.0377737	0.401937	2.0773	NA	NA	grey	M0
ENSG00000134780	DAGLA	protein_coding	0.367223	1.28987	1.28987	4.15729	2.57556	0.0377852	0.401937	2.07718	3	NA	greenyellow	M9
ENSG00000177954	RPS27	protein_coding	1.05304	2.0749	2.0749	7.69396	2.18276	0.0379246	0.402978	2.07567	NA	NA	blue	M10
ENSG00000108010	GLRX3	protein_coding	0.323724	1.25156	1.25156	6.61846	2.46311	0.037945	0.402978	2.07545	NA	NA	blue	M10
ENSG00000164904	ALDH7A1	protein_coding	0.20621	1.15365	1.15365	7.35024	2.182	0.0379865	0.402978	2.075	NA	known	blue	M10
ENSG00000108389	MTMR4	protein_coding	-0.152058	0.899966	-1.11115	7.05437	-2.18159	0.0380197	0.402978	-2.07464	NA	NA	turquoise	M1
ENSG00000187189	TSPYL4	protein_coding	-0.103696	0.930646	-1.07452	6.91145	-2.35988	0.0380324	0.402978	-2.07451	NA	NA	grey	M0
ENSG00000104756	KCTD9	protein_coding	0.224784	1.1686	1.1686	5.27155	2.18112	0.0380581	0.402978	2.07423	NA	NA	blue	M10
ENSG00000069869	NEDD4	protein_coding	0.513695	1.4277	1.4277	4.68172	2.34491	0.0381328	0.403057	2.07342	NA	high_candidate	yellow	M2
ENSG00000164307	ERAP1	protein_coding	0.35279	1.27703	1.27703	4.94417	2.38061	0.0381445	0.403057	2.0733	NA	NA	grey	M0
ENSG00000145860	RNF145	protein_coding	0.231796	1.1743	1.1743	7.39863	2.52314	0.0381889	0.403057	2.07282	NA	NA	blue	M10
ENSG00000162227	TAF6L	protein_coding	-0.14024	0.907368	-1.10209	4.88049	-2.1786	0.0382642	0.403057	-2.07201	NA	NA	turquoise	M1
ENSG00000196659	TTC30B	protein_coding	-0.280104	0.823532	-1.21428	3.5011	-2.17819	0.0382979	0.403057	-2.07165	NA	NA	black	M5
ENSG00000119414	PPP6C	protein_coding	0.121808	1.0881	1.0881	6.48472	2.17707	0.0383892	0.403057	2.07068	NA	NA	grey	M0
ENSG00000131351	HAUS8	protein_coding	0.203987	1.15188	1.15188	4.81718	2.44167	0.0383981	0.403057	2.07058	NA	NA	yellow	M2
ENSG00000088766	CRLS1	protein_coding	0.17425	1.12838	1.12838	5.4168	2.17597	0.0384799	0.403057	2.06971	NA	NA	yellow	M2
ENSG00000156467	UQCRB	protein_coding	0.14981	1.10942	1.10942	6.58809	2.1759	0.0384861	0.403057	2.06964	NA	NA	grey	M0
ENSG00000182934	SRPRA	protein_coding	0.149887	1.10948	1.10948	6.77624	2.50981	0.0385607	0.403057	2.06884	NA	NA	grey	M0
ENSG00000137880	GCHFR	protein_coding	-0.282685	0.82206	-1.21646	2.9609	-2.39588	0.0386737	0.403057	-2.06764	NA	NA	grey	M0
ENSG00000111261	MANSC1	protein_coding	-0.380075	0.768398	-1.30141	2.1226	-2.38043	0.0387217	0.403057	-2.06713	NA	NA	grey	M0
ENSG00000158467	AHCYL2	protein_coding	-0.234184	0.850165	-1.17624	5.2181	-2.17295	0.0387294	0.403057	-2.06705	NA	NA	turquoise	M1
ENSG00000163867	ZMYM6	protein_coding	0.158801	1.11636	1.11636	3.62303	2.1728	0.0387421	0.403057	2.06692	NA	high_candidate	grey	M0
ENSG00000173281	PPP1R3B	protein_coding	-0.662437	0.63181	-1.58275	3.68839	-2.41844	0.0387586	0.403057	-2.06674	NA	NA	black	M5
ENSG00000113734	BNIP1	protein_coding	0.169832	1.12493	1.12493	3.43924	2.17243	0.0387723	0.403057	2.0666	NA	NA	purple	M8
ENSG00000226696	LENG8-AS1	lncRNA	-0.615524	0.652693	-1.53211	1.15535	-2.37923	0.0388429	0.403057	-2.06585	NA	NA	turquoise	M1
ENSG00000111196	MAGOHB	protein_coding	0.181955	1.13442	1.13442	5.05057	2.35478	0.038886	0.403057	2.06539	NA	NA	yellow	M2
ENSG00000159596	TMEM69	protein_coding	0.0909467	1.06507	1.06507	4.99138	2.17098	0.038893	0.403057	2.06532	NA	NA	grey	M0
ENSG00000132623	ANKEF1	protein_coding	-0.393653	0.7612	-1.31372	2.30234	-2.17085	0.0389036	0.403057	-2.0652	NA	NA	black	M5
ENSG00000163110	PDLIM5	protein_coding	0.147049	1.1073	1.1073	6.62601	2.17047	0.0389349	0.403057	2.06487	NA	NA	grey	M0
ENSG00000223393		lncRNA	-0.47259	0.72067	-1.3876	0.205064	-2.40618	0.0389389	0.403057	-2.06483	NA	NA	pink	M6
ENSG00000103064	SLC7A6	protein_coding	0.210253	1.15689	1.15689	4.92817	2.37464	0.0389418	0.403057	2.0648	NA	NA	grey	M0
ENSG00000136875	PRPF4	protein_coding	0.145361	1.10601	1.10601	6.23867	2.38103	0.038951	0.403057	2.0647	NA	NA	grey	M0
ENSG00000138074	SLC5A6	protein_coding	0.2076	1.15477	1.15477	6.82295	2.39337	0.0389543	0.403057	2.06467	NA	NA	yellow	M2
ENSG00000203778	FAM229B	protein_coding	-0.153257	0.899218	-1.11208	4.20764	-2.16976	0.0389939	0.403057	-2.06425	NA	NA	grey	M0
ENSG00000074603	DPP8	protein_coding	0.102224	1.07343	1.07343	5.68326	2.36505	0.038994	0.403057	2.06425	NA	NA	grey	M0
ENSG00000156875	MFSD14A	protein_coding	0.112217	1.08089	1.08089	6.52528	2.1695	0.0390157	0.403057	2.06402	NA	NA	grey	M0
ENSG00000181544	FANCB	protein_coding	0.150912	1.11027	1.11027	3.3992	2.16936	0.0390272	0.403057	2.0639	NA	NA	grey	M0
ENSG00000225484	NUTM2B-AS1	lncRNA	0.280662	1.21475	1.21475	1.82321	2.33192	0.0390409	0.403057	2.06376	NA	NA	grey	M0
ENSG00000075239	ACAT1	protein_coding	0.163789	1.12023	1.12023	5.42233	2.16859	0.039092	0.403057	2.06322	NA	known	purple	M8
ENSG00000167535	CACNB3	protein_coding	-0.27402	0.827012	-1.20917	5.87132	-2.361	0.0391318	0.403057	-2.0628	NA	NA	turquoise	M1
ENSG00000204580	DDR1	protein_coding	-0.197343	0.872155	-1.14658	8.0101	-2.16768	0.0391678	0.403057	-2.06242	NA	NA	grey	M0
ENSG00000154059	IMPACT	protein_coding	0.167121	1.12282	1.12282	5.60031	2.16768	0.0391679	0.403057	2.06242	NA	NA	grey	M0
ENSG00000238511	NA	NA	-1.04437	0.484855	-2.06247	-3.00199	-2.51114	0.0391835	0.403057	-2.06225	NA	NA	grey	M0
ENSG00000174963	ZIC4	protein_coding	-0.883228	0.542153	-1.8445	4.88407	-2.3625	0.0391976	0.403057	-2.06211	NA	NA	pink	M6
ENSG00000165175	MID1IP1	protein_coding	0.144964	1.1057	1.1057	5.29605	2.16696	0.039228	0.403057	2.06179	NA	NA	purple	M8
ENSG00000225828	FAM229A	protein_coding	-0.451817	0.731121	-1.36776	2.10177	-2.35817	0.0392445	0.403057	-2.06161	NA	NA	turquoise	M1
ENSG00000199036	MIR219A1	miRNA	-0.521148	0.696817	-1.4351	0.783964	-2.16671	0.0392487	0.403057	-2.06157	NA	NA	grey	M0
ENSG00000213281	NRAS	protein_coding	0.11937	1.08626	1.08626	7.3357	2.16655	0.0392627	0.403057	2.06142	NA	known	grey	M0
ENSG00000151239	TWF1	protein_coding	0.3407	1.26637	1.26637	5.92317	2.45549	0.039306	0.403057	2.06097	NA	NA	blue	M10
ENSG00000069188	SDK2	protein_coding	-0.341491	0.789225	-1.26707	6.93317	-2.16599	0.0393098	0.403057	-2.06093	NA	NA	pink	M6
ENSG00000129562	DAD1	protein_coding	0.196014	1.14553	1.14553	6.45504	2.47744	0.0393442	0.403057	2.06057	NA	NA	brown	M11
ENSG00000062485	CS	protein_coding	0.141319	1.10291	1.10291	7.48371	2.16552	0.039349	0.403057	2.06052	NA	NA	grey	M0
ENSG00000173531	MST1	protein_coding	-0.288906	0.818523	-1.22171	2.84028	-2.38957	0.0393789	0.403065	-2.06021	NA	NA	turquoise	M1
ENSG00000237350	CDC42P6	processed_pseudogene	-0.61573	0.6526	-1.53233	4.36347	-2.16432	0.0394501	0.403414	-2.05946	NA	NA	green	M3
ENSG00000085224	ATRX	protein_coding	-0.131963	0.912589	-1.09578	7.75663	-2.16387	0.0394881	0.403414	-2.05906	1	known	grey	M0
ENSG00000164031	DNAJB14	protein_coding	0.104902	1.07542	1.07542	5.56541	2.16372	0.0395006	0.403414	2.05893	NA	NA	grey	M0
ENSG00000158615	PPP1R15B	protein_coding	0.165349	1.12144	1.12144	6.22464	2.38735	0.0395895	0.403683	2.05801	NA	NA	grey	M0
ENSG00000149346	SLX4IP	protein_coding	-0.269908	0.829373	-1.20573	1.3228	-2.16264	0.0395916	0.403683	-2.05798	NA	NA	grey	M0
ENSG00000108958		processed_pseudogene	-0.547386	0.684259	-1.46143	2.09362	-2.16204	0.0396424	0.403683	-2.05746	NA	NA	green	M3
ENSG00000242612	DECR2	protein_coding	0.233029	1.1753	1.1753	3.75635	2.34387	0.0396713	0.403683	2.05716	NA	NA	grey	M0
ENSG00000132313	MRPL35	protein_coding	0.181558	1.13411	1.13411	5.67664	2.38091	0.0397368	0.403683	2.05647	NA	NA	yellow	M2
ENSG00000114956	DGUOK	protein_coding	0.111176	1.08011	1.08011	5.57558	2.16082	0.0397454	0.403683	2.05639	NA	NA	grey	M0
ENSG00000136718	IMP4	protein_coding	0.235145	1.17703	1.17703	5.7746	2.16075	0.0397518	0.403683	2.05632	NA	NA	yellow	M2
ENSG00000099875	MKNK2	protein_coding	-0.247918	0.842111	-1.18749	6.60162	-2.40373	0.0397607	0.403683	-2.05623	NA	NA	pink	M6
ENSG00000080822	CLDND1	protein_coding	0.121338	1.08774	1.08774	6.14276	2.16028	0.0397914	0.403699	2.05591	NA	NA	grey	M0
ENSG00000198722	UNC13B	protein_coding	0.149954	1.10953	1.10953	6.13109	2.15965	0.0398445	0.403941	2.05536	NA	NA	magenta	M7
ENSG00000226478	UPF3AP1	processed_pseudogene	-0.787691	0.57927	-1.72631	1.40318	-2.42093	0.0399322	0.403942	-2.05445	NA	NA	green	M3
ENSG00000213070	HMGB3P6	processed_pseudogene	-0.69698	0.616862	-1.62111	2.63228	-2.44184	0.0399632	0.403942	-2.05413	NA	NA	green	M3
ENSG00000168301	KCTD6	protein_coding	-0.117394	0.921851	-1.08477	4.33447	-2.15803	0.0399824	0.403942	-2.05393	NA	NA	grey	M0
ENSG00000259790	ANP32BP1	transcribed_processed_pseudogene	-0.606753	0.656673	-1.52283	3.45828	-2.15799	0.0399856	0.403942	-2.0539	NA	NA	green	M3
ENSG00000088256	GNA11	protein_coding	0.164892	1.12108	1.12108	5.86508	2.38482	0.0399908	0.403942	2.05384	NA	NA	grey	M0
ENSG00000163346	PBXIP1	protein_coding	-0.545586	0.685113	-1.45961	6.08788	-2.36174	0.0400537	0.404035	-2.0532	NA	NA	turquoise	M1
ENSG00000123358	NR4A1	protein_coding	0.397083	1.31684	1.31684	3.75967	2.15603	0.0401528	0.404035	2.05217	NA	NA	yellow	M2
ENSG00000169446	MMGT1	protein_coding	0.174053	1.12822	1.12822	5.11963	2.15566	0.0401851	0.404035	2.05184	NA	NA	yellow	M2
ENSG00000100591	AHSA1	protein_coding	0.246246	1.18612	1.18612	6.68186	2.15561	0.0401892	0.404035	2.0518	NA	NA	purple	M8
ENSG00000235363	SNRPGP10	processed_pseudogene	-0.623801	0.648959	-1.54093	2.52131	-2.40434	0.0402593	0.404035	-2.05108	NA	NA	green	M3
ENSG00000075624	ACTB	protein_coding	0.188752	1.13978	1.13978	12.0906	2.15463	0.0402731	0.404035	2.05094	NA	known	grey	M0
ENSG00000165156	ZHX1	protein_coding	0.150283	1.10979	1.10979	5.47468	2.33085	0.0402997	0.404035	2.05066	NA	NA	grey	M0
ENSG00000103018	CYB5B	protein_coding	0.191385	1.14186	1.14186	7.71923	2.43025	0.0403094	0.404035	2.05056	NA	NA	yellow	M2
ENSG00000230629	RPS23P8	processed_pseudogene	-0.670822	0.628149	-1.59198	6.2532	-2.40301	0.0403184	0.404035	-2.05047	NA	NA	green	M3
ENSG00000166579	NDEL1	protein_coding	0.202727	1.15087	1.15087	5.19982	2.15408	0.04032	0.404035	2.05046	NA	high_candidate	purple	M8
ENSG00000077380	DYNC1I2	protein_coding	0.361917	1.28513	1.28513	7.14012	2.15361	0.0403604	0.404035	2.05004	NA	NA	blue	M10
ENSG00000171806	METTL18	protein_coding	0.185161	1.13694	1.13694	3.33662	2.33796	0.0403707	0.404035	2.04994	NA	NA	grey	M0
ENSG00000165138	ANKS6	protein_coding	-0.134923	0.910719	-1.09803	6.26603	-2.1522	0.0404823	0.404035	-2.04879	NA	NA	grey	M0
ENSG00000244932		unprocessed_pseudogene	-0.444939	0.734616	-1.36126	0.943941	-2.40026	0.0405205	0.404035	-2.0484	NA	NA	turquoise	M1
ENSG00000187624	C17orf97	protein_coding	-0.910855	0.53187	-1.88016	1.25729	-2.39049	0.0405381	0.404035	-2.04822	NA	NA	black	M5
ENSG00000159199	ATP5MC1	protein_coding	0.198668	1.14764	1.14764	5.61726	2.15089	0.0405948	0.404035	2.04764	NA	NA	purple	M8
ENSG00000101104	PABPC1L	protein_coding	-0.166222	0.891173	-1.12212	5.28816	-2.14969	0.040699	0.404035	-2.04658	NA	NA	turquoise	M1
ENSG00000198830	HMGN2	protein_coding	0.302426	1.23322	1.23322	8.97606	2.14923	0.0407383	0.404035	2.04618	NA	NA	blue	M10
ENSG00000171135	JAGN1	protein_coding	0.158902	1.11644	1.11644	5.09734	2.14909	0.0407508	0.404035	2.04606	NA	NA	yellow	M2
ENSG00000165804	ZNF219	protein_coding	-0.191066	0.875958	-1.14161	6.41137	-2.14888	0.0407691	0.404035	-2.04587	NA	NA	turquoise	M1
ENSG00000153317	ASAP1	protein_coding	0.206706	1.15405	1.15405	7.08206	2.32401	0.0407831	0.404035	2.04573	NA	NA	magenta	M7
ENSG00000253250	C8orf88	protein_coding	0.38229	1.30341	1.30341	1.17031	2.14848	0.0408039	0.404035	2.04552	NA	NA	grey	M0
ENSG00000161328	LRRC56	protein_coding	-0.343979	0.787866	-1.26925	1.76175	-2.39765	0.040852	0.404035	-2.04503	NA	NA	turquoise	M1
ENSG00000129128	SPCS3	protein_coding	0.143287	1.10442	1.10442	7.38301	2.14788	0.0408554	0.404035	2.04499	NA	NA	grey	M0
ENSG00000047932	GOPC	protein_coding	0.151054	1.11038	1.11038	6.04532	2.14742	0.040896	0.404035	2.04458	NA	NA	yellow	M2
ENSG00000245849	RAD51-AS1	lncRNA	-0.443111	0.735547	-1.35953	2.438	-2.33567	0.0409326	0.404035	-2.04421	NA	NA	turquoise	M1
ENSG00000187952	HS6ST1P1	processed_pseudogene	-0.603168	0.658307	-1.51905	0.26338	-2.14698	0.0409339	0.404035	-2.0442	NA	NA	green	M3
ENSG00000220785	MTMR9LP	transcribed_unprocessed_pseudogene	-0.693125	0.618513	-1.61678	3.88062	-2.40163	0.040957	0.404035	-2.04396	NA	NA	turquoise	M1
ENSG00000057019	DCBLD2	protein_coding	0.159736	1.11708	1.11708	7.44131	2.32579	0.0409644	0.404035	2.04389	NA	NA	grey	M0
ENSG00000111639	MRPL51	protein_coding	0.132956	1.09654	1.09654	6.69905	2.14622	0.0410001	0.404035	2.04353	NA	NA	grey	M0
ENSG00000171824	EXOSC10	protein_coding	0.0918733	1.06575	1.06575	6.84484	2.14402	0.0411922	0.404035	2.04159	NA	NA	grey	M0
ENSG00000170860	LSM3	protein_coding	0.18729	1.13862	1.13862	6.09659	2.33951	0.0412023	0.404035	2.04149	NA	NA	yellow	M2
ENSG00000091483	FH	protein_coding	0.124712	1.09029	1.09029	6.71218	2.40725	0.0412077	0.404035	2.04143	NA	known	grey	M0
ENSG00000118894	EEF2KMT	protein_coding	0.17582	1.12961	1.12961	3.59826	2.32023	0.0412185	0.404035	2.04133	NA	NA	purple	M8
ENSG00000175390	EIF3F	protein_coding	0.292146	1.22446	1.22446	7.53924	2.36739	0.0412238	0.404035	2.04127	NA	NA	blue	M10
ENSG00000197363	ZNF517	protein_coding	-0.187998	0.877823	-1.13918	4.30754	-2.32017	0.0412259	0.404035	-2.04125	3	NA	turquoise	M1
ENSG00000170581	STAT2	protein_coding	-0.349392	0.784915	-1.27402	5.89441	-2.32952	0.0412312	0.404035	-2.0412	NA	NA	turquoise	M1
ENSG00000148175	STOM	protein_coding	0.514777	1.42877	1.42877	2.83257	2.14308	0.0412748	0.404035	2.04076	NA	NA	greenyellow	M9
ENSG00000167088	SNRPD1	protein_coding	0.274637	1.20969	1.20969	7.07672	2.38907	0.0413102	0.404035	2.0404	NA	NA	yellow	M2
ENSG00000140307	GTF2A2	protein_coding	0.191884	1.14225	1.14225	5.82563	2.43744	0.0413122	0.404035	2.04038	NA	NA	yellow	M2
ENSG00000265539	MIR3164	miRNA	-0.794835	0.576409	-1.73488	-3.1001	-2.14262	0.0413149	0.404035	-2.04036	NA	NA	grey	M0
ENSG00000265678		lncRNA	-0.359977	0.779177	-1.28341	0.267451	-2.34073	0.041325	0.404035	-2.04025	NA	NA	grey	M0
ENSG00000127914	AKAP9	protein_coding	-0.228462	0.853544	-1.17159	6.8091	-2.14237	0.0413366	0.404035	-2.04014	2	NA	turquoise	M1
ENSG00000185104	FAF1	protein_coding	0.116934	1.08443	1.08443	5.71938	2.14237	0.0413367	0.404035	2.04014	NA	NA	grey	M0
ENSG00000068305	MEF2A	protein_coding	0.149357	1.10908	1.10908	5.27638	2.30891	0.041343	0.404035	2.04007	NA	NA	grey	M0
ENSG00000142507	PSMB6	protein_coding	0.123912	1.08969	1.08969	6.9867	2.14228	0.041345	0.404035	2.04005	NA	NA	grey	M0
ENSG00000033050	ABCF2	protein_coding	0.116469	1.08408	1.08408	6.59942	2.14156	0.0414083	0.404341	2.03942	NA	NA	grey	M0
ENSG00000183808	RBM12B	protein_coding	-0.148395	0.902254	-1.10834	5.73065	-2.14116	0.0414428	0.404341	-2.03907	NA	NA	turquoise	M1
ENSG00000260329		lncRNA	-0.499038	0.707578	-1.41327	0.63728	-2.14092	0.0414641	0.404341	-2.03886	NA	NA	turquoise	M1
ENSG00000236106		lncRNA	-0.683588	0.622615	-1.60613	0.677575	-2.35434	0.0415066	0.404395	-2.03843	NA	NA	turquoise	M1
ENSG00000132824	SERINC3	protein_coding	0.104596	1.07519	1.07519	5.60117	2.32447	0.0415282	0.404395	2.03822	NA	NA	grey	M0
ENSG00000233913	RPL10P9	processed_pseudogene	-0.726826	0.604232	-1.65499	5.42551	-2.38345	0.0416244	0.40487	-2.03726	NA	NA	green	M3
ENSG00000110429	FBXO3	protein_coding	-0.130922	0.913248	-1.09499	5.40334	-2.48014	0.0416554	0.40487	-2.03695	NA	NA	grey	M0
ENSG00000164077	MON1A	protein_coding	0.198338	1.14738	1.14738	3.51463	2.13865	0.0416649	0.40487	2.03685	NA	NA	purple	M8
ENSG00000224631	RPS27AP16	transcribed_processed_pseudogene	-0.66168	0.632142	-1.58192	6.5616	-2.37454	0.0417289	0.405053	-2.03621	NA	NA	green	M3
ENSG00000234545	FAM133B	protein_coding	0.28607	1.21931	1.21931	5.04448	2.13777	0.0417423	0.405053	2.03608	NA	NA	blue	M10
ENSG00000131981	LGALS3	protein_coding	0.635058	1.553	1.553	3.05493	2.13677	0.0418309	0.40524	2.0352	NA	NA	grey	M0
ENSG00000176428	VPS37D	protein_coding	-0.503424	0.705431	-1.41757	2.83172	-2.31114	0.0418397	0.40524	-2.03511	NA	NA	turquoise	M1
ENSG00000198492	YTHDF2	protein_coding	0.128752	1.09335	1.09335	7.38725	2.33809	0.0419004	0.40524	2.03451	NA	NA	grey	M0
ENSG00000143256	PFDN2	protein_coding	0.228669	1.17175	1.17175	5.75902	2.48431	0.0419436	0.40524	2.03408	NA	NA	purple	M8
ENSG00000234322	ST13P18	processed_pseudogene	-0.710121	0.611269	-1.63594	1.43444	-2.40132	0.0419531	0.40524	-2.03399	NA	NA	green	M3
ENSG00000175040	CHST2	protein_coding	0.449318	1.36539	1.36539	5.94913	2.13509	0.0419803	0.40524	2.03372	NA	NA	grey	M0
ENSG00000010803	SCMH1	protein_coding	0.190259	1.14097	1.14097	5.93894	2.34312	0.0419957	0.40524	2.03356	NA	NA	grey	M0
ENSG00000164466	SFXN1	protein_coding	0.116567	1.08415	1.08415	7.11641	2.13491	0.0419967	0.40524	2.03355	NA	NA	grey	M0
ENSG00000130287	NCAN	protein_coding	0.638136	1.55632	1.55632	4.75954	2.35756	0.0420455	0.40524	2.03307	NA	NA	grey	M0
ENSG00000240087	RPSAP12	processed_pseudogene	-0.648473	0.637955	-1.56751	0.836008	-2.13425	0.0420548	0.40524	-2.03298	NA	NA	green	M3
ENSG00000172172	MRPL13	protein_coding	0.194722	1.1445	1.1445	5.60915	2.38461	0.0421146	0.405357	2.03239	NA	NA	yellow	M2
ENSG00000100099	HPS4	protein_coding	-0.0782887	0.947181	-1.05576	6.07716	-2.30556	0.0421256	0.405357	-2.03228	NA	NA	grey	M0
ENSG00000249577		processed_pseudogene	-0.78916	0.578681	-1.72807	-1.16489	-2.13298	0.0421682	0.405484	-2.03186	NA	NA	grey	M0
ENSG00000115808	STRN	protein_coding	0.167143	1.12283	1.12283	5.95842	2.3748	0.0422203	0.40559	2.03134	NA	NA	grey	M0
ENSG00000249214	NA	NA	-0.659067	0.633288	-1.57906	-2.00278	-2.37101	0.042238	0.40559	-2.03117	NA	NA	black	M5
ENSG00000087074	PPP1R15A	protein_coding	0.173153	1.12752	1.12752	5.3546	2.13098	0.0423472	0.405789	2.03009	NA	NA	blue	M10
ENSG00000152684	PELO	protein_coding	0.145663	1.10624	1.10624	4.58012	2.39146	0.0424044	0.405789	2.02953	NA	NA	grey	M0
ENSG00000186448	ZNF197	protein_coding	-0.119072	0.92078	-1.08604	5.81496	-2.12969	0.0424636	0.405789	-2.02895	NA	NA	grey	M0
ENSG00000199059	MIR135B	miRNA	-0.997855	0.500744	-1.99703	-2.84773	-2.12956	0.0424747	0.405789	-2.02884	NA	NA	pink	M6
ENSG00000215102	TERF1P4	processed_pseudogene	-0.644802	0.63958	-1.56353	0.740616	-2.12907	0.0425191	0.405789	-2.0284	NA	NA	green	M3
ENSG00000083123	BCKDHB	protein_coding	-0.159597	0.895275	-1.11697	5.15119	-2.12865	0.042557	0.405789	-2.02803	NA	known	pink	M6
ENSG00000145358	DDIT4L	protein_coding	-1.27768	0.412458	-2.42449	2.16179	-2.34066	0.0425706	0.405789	-2.0279	NA	NA	pink	M6
ENSG00000261461	UBE2MP1	processed_pseudogene	-0.601306	0.659157	-1.51709	3.00643	-2.12844	0.0425762	0.405789	-2.02784	NA	NA	green	M3
ENSG00000146556	WASH2P	transcribed_unprocessed_pseudogene	-0.356126	0.78126	-1.27998	4.04359	-2.30234	0.0426849	0.405789	-2.02678	NA	NA	turquoise	M1
ENSG00000097021	ACOT7	protein_coding	0.261166	1.19845	1.19845	6.54601	2.3242	0.0427031	0.405789	2.0266	NA	NA	purple	M8
ENSG00000088205	DDX18	protein_coding	0.249588	1.18887	1.18887	7.2516	2.33861	0.0427562	0.405789	2.02608	NA	NA	yellow	M2
ENSG00000068745	IP6K2	protein_coding	-0.239143	0.847248	-1.18029	7.06658	-2.31563	0.0428006	0.405789	-2.02565	NA	NA	turquoise	M1
ENSG00000232372	NA	NA	-0.482592	0.715691	-1.39725	-0.279782	-2.3223	0.0428232	0.405789	-2.02543	NA	NA	grey	M0
ENSG00000156831	NSMCE2	protein_coding	-0.119251	0.920666	-1.08617	4.61915	-2.31341	0.0428594	0.405789	-2.02508	NA	NA	grey	M0
ENSG00000130021	PUDP	protein_coding	0.26903	1.205	1.205	5.20949	2.307	0.0428755	0.405789	2.02492	NA	NA	yellow	M2
ENSG00000157992	KRTCAP3	protein_coding	-0.296437	0.814261	-1.22811	0.763809	-2.34642	0.0428783	0.405789	-2.02489	NA	NA	grey	M0
ENSG00000180346	TIGD2	protein_coding	-0.185179	0.87954	-1.13696	2.87646	-2.3388	0.0429382	0.405789	-2.02431	NA	NA	grey	M0
ENSG00000146872	TLK2	protein_coding	0.170179	1.1252	1.1252	6.01769	2.12438	0.0429434	0.405789	2.02426	1	high_candidate	blue	M10
ENSG00000112695	COX7A2	protein_coding	0.136937	1.09957	1.09957	6.48304	2.12396	0.0429812	0.405789	2.02389	NA	NA	grey	M0
ENSG00000213741	RPS29	protein_coding	0.182952	1.1352	1.1352	7.85107	2.12366	0.0430081	0.405789	2.02363	NA	NA	purple	M8
ENSG00000109390	NDUFC1	protein_coding	0.128577	1.09322	1.09322	5.02978	2.12339	0.0430333	0.405789	2.02339	NA	NA	grey	M0
ENSG00000123268	ATF1	protein_coding	0.207907	1.15501	1.15501	4.70744	2.12337	0.0430352	0.405789	2.02337	NA	NA	yellow	M2
ENSG00000183298	RPSAP19	processed_pseudogene	-0.561284	0.677699	-1.47558	1.87322	-2.33999	0.0431137	0.405789	-2.02261	NA	NA	green	M3
ENSG00000184216	IRAK1	protein_coding	0.576038	1.49075	1.49075	5.75712	2.30762	0.0431407	0.405789	2.02234	NA	NA	greenyellow	M9
ENSG00000133874	RNF122	protein_coding	-0.148309	0.902307	-1.10827	4.99901	-2.32556	0.0431828	0.405789	-2.02194	NA	NA	grey	M0
ENSG00000186073	C15orf41	protein_coding	0.163182	1.11975	1.11975	3.95536	2.29984	0.0431962	0.405789	2.02181	NA	NA	grey	M0
ENSG00000136045	PWP1	protein_coding	0.175125	1.12906	1.12906	6.19498	2.52653	0.0432088	0.405789	2.02169	NA	NA	grey	M0
ENSG00000260563		lncRNA	-0.564561	0.676161	-1.47894	1.71455	-2.2964	0.0432214	0.405789	-2.02156	NA	NA	turquoise	M1
ENSG00000078237	TIGAR	protein_coding	0.188757	1.13978	1.13978	4.29627	2.12106	0.0432459	0.405789	2.02133	NA	NA	yellow	M2
ENSG00000130725	UBE2M	protein_coding	0.276404	1.21117	1.21117	6.03608	2.81177	0.0432493	0.405789	2.02129	NA	NA	blue	M10
ENSG00000122547	EEPD1	protein_coding	-0.295823	0.814608	-1.22758	3.49498	-2.12085	0.0432648	0.405789	-2.02114	NA	NA	pink	M6
ENSG00000125912	NCLN	protein_coding	0.22034	1.16501	1.16501	6.53116	2.12031	0.0433143	0.405789	2.02067	NA	NA	brown	M11
ENSG00000197744	PTMAP2	processed_pseudogene	-0.743605	0.597245	-1.67435	6.43468	-2.37696	0.0433297	0.405789	-2.02052	NA	NA	green	M3
ENSG00000164040	PGRMC2	protein_coding	0.0993971	1.07133	1.07133	6.24603	2.11952	0.0433865	0.405789	2.01997	NA	NA	grey	M0
ENSG00000122085	MTERF4	protein_coding	-0.116955	0.922132	-1.08444	5.21268	-2.27428	0.0435038	0.405789	-2.01884	NA	NA	grey	M0
ENSG00000244462	RBM12	protein_coding	0.150525	1.10997	1.10997	7.91684	2.11792	0.0435329	0.405789	2.01856	NA	NA	grey	M0
ENSG00000116221	MRPL37	protein_coding	0.120863	1.08738	1.08738	6.37337	2.11785	0.04354	0.405789	2.01849	NA	NA	grey	M0
ENSG00000148459	PDSS1	protein_coding	0.27884	1.21322	1.21322	3.91273	2.34101	0.0435733	0.405789	2.01817	NA	known	yellow	M2
ENSG00000228300	FAM174C	protein_coding	0.244168	1.18441	1.18441	3.95117	2.1174	0.0435812	0.405789	2.0181	NA	NA	yellow	M2
ENSG00000138279	ANXA7	protein_coding	0.11178	1.08056	1.08056	5.37565	2.11723	0.0435969	0.405789	2.01795	NA	NA	grey	M0
ENSG00000141367	CLTC	protein_coding	0.139113	1.10123	1.10123	8.84396	2.39994	0.0436304	0.405789	2.01762	NA	NA	grey	M0
ENSG00000100138	SNU13	protein_coding	0.12495	1.09047	1.09047	6.88115	2.11682	0.0436348	0.405789	2.01758	NA	NA	grey	M0
ENSG00000152558	TMEM123	protein_coding	0.116758	1.0843	1.0843	8.10598	2.11655	0.0436593	0.405789	2.01735	NA	NA	grey	M0
ENSG00000268362		lncRNA	0.359504	1.28298	1.28298	1.86097	2.38104	0.0436666	0.405789	2.01728	NA	NA	grey	M0
ENSG00000167912		lncRNA	-0.209464	0.864858	-1.15626	3.08878	-2.11629	0.0436836	0.405789	-2.01711	NA	NA	turquoise	M1
ENSG00000133657	ATP13A3	protein_coding	0.212327	1.15856	1.15856	7.14637	2.11581	0.0437272	0.405789	2.0167	NA	NA	yellow	M2
ENSG00000147419	CCDC25	protein_coding	-0.0990745	0.933632	-1.07109	6.16011	-2.11557	0.0437498	0.405789	-2.01648	NA	NA	grey	M0
ENSG00000149273	RPS3	protein_coding	0.208428	1.15543	1.15543	9.65376	2.11538	0.0437673	0.405789	2.01631	NA	NA	blue	M10
ENSG00000213442	RPL18AP3	processed_pseudogene	-0.690503	0.619638	-1.61385	7.44484	-2.31017	0.0438436	0.405789	-2.01558	NA	NA	green	M3
ENSG00000229152	ANKRD10-IT1	lncRNA	-0.280856	0.823102	-1.21492	3.18241	-2.37164	0.0438872	0.405789	-2.01517	NA	NA	grey	M0
ENSG00000148303	RPL7A	protein_coding	0.435134	1.35204	1.35204	9.30863	2.11335	0.0439552	0.405789	2.01452	NA	NA	blue	M10
ENSG00000185813	PCYT2	protein_coding	0.190594	1.14123	1.14123	5.86893	2.44237	0.044019	0.405789	2.01391	NA	NA	purple	M8
ENSG00000037757	MRI1	protein_coding	-0.411354	0.751917	-1.32993	3.60562	-2.3001	0.0440561	0.405789	-2.01356	NA	NA	grey	M0
ENSG00000198719	DLL1	protein_coding	-0.390449	0.762892	-1.3108	5.35469	-2.11182	0.0440974	0.405789	-2.01316	3S	NA	pink	M6
ENSG00000153094	BCL2L11	protein_coding	-0.265279	0.832038	-1.20187	5.06064	-2.1117	0.0441082	0.405789	-2.01306	NA	NA	turquoise	M1
ENSG00000082458	DLG3	protein_coding	-0.17032	0.888645	-1.12531	6.30791	-2.2989	0.0441086	0.405789	-2.01306	NA	known	turquoise	M1
ENSG00000123124	WWP1	protein_coding	0.149349	1.10907	1.10907	5.05302	2.11169	0.0441093	0.405789	2.01305	NA	NA	blue	M10
ENSG00000173171	MTX1	protein_coding	0.139606	1.1016	1.1016	4.14665	2.11156	0.0441215	0.405789	2.01293	NA	NA	blue	M10
ENSG00000117724	CENPF	protein_coding	-0.19401	0.874173	-1.14394	9.29002	-2.11141	0.044135	0.405789	-2.01281	NA	NA	turquoise	M1
ENSG00000202079		misc_RNA	-0.746825	0.595913	-1.6781	-2.37386	-2.31799	0.0441851	0.405789	-2.01233	NA	NA	grey	M0
ENSG00000164008	C1orf50	protein_coding	0.0964537	1.06914	1.06914	3.34006	2.11087	0.0441855	0.405789	2.01233	NA	NA	grey	M0
ENSG00000240489	SETP14	processed_pseudogene	-0.703539	0.614064	-1.62849	6.73407	-2.30878	0.0442081	0.405789	-2.01211	NA	NA	green	M3
ENSG00000132604	TERF2	protein_coding	0.0985724	1.07071	1.07071	5.52419	2.11055	0.0442159	0.405789	2.01204	2	NA	grey	M0
ENSG00000169570	DTWD2	protein_coding	-0.243981	0.844412	-1.18426	2.71844	-2.30787	0.0442635	0.405789	-2.01159	NA	NA	grey	M0
ENSG00000127586	CHTF18	protein_coding	-0.159367	0.895418	-1.1168	6.96206	-2.10997	0.0442695	0.405789	-2.01153	NA	NA	turquoise	M1
ENSG00000164011	ZNF691	protein_coding	-0.164784	0.892062	-1.121	3.75043	-2.30519	0.0442714	0.405789	-2.01151	NA	NA	turquoise	M1
ENSG00000260884		lncRNA	-0.37777	0.769626	-1.29933	-0.0252524	-2.10963	0.0443011	0.405789	-2.01123	NA	NA	turquoise	M1
ENSG00000155111	CDK19	protein_coding	-0.206452	0.866666	-1.15385	5.91625	-2.33451	0.044309	0.405789	-2.01116	NA	NA	turquoise	M1
ENSG00000108785	HSD17B1P1	unprocessed_pseudogene	-0.481199	0.716382	-1.3959	0.731475	-2.29375	0.0443128	0.405789	-2.01112	NA	NA	turquoise	M1
ENSG00000127564	PKMYT1	protein_coding	0.156387	1.11449	1.11449	5.57876	2.10949	0.0443143	0.405789	2.01111	NA	NA	purple	M8
ENSG00000177519	RPRM	protein_coding	0.323787	1.25161	1.25161	2.60846	2.1085	0.0444069	0.406367	2.01023	NA	NA	grey	M0
ENSG00000166997	CNPY4	protein_coding	-0.26426	0.832626	-1.20102	4.56759	-2.28337	0.0445516	0.406566	-2.00886	NA	NA	black	M5
ENSG00000106460	TMEM106B	protein_coding	-0.180959	0.882117	-1.13364	5.72416	-2.31647	0.0445913	0.406566	-2.00849	NA	NA	turquoise	M1
ENSG00000164953	TMEM67	protein_coding	-0.220543	0.858242	-1.16517	4.97221	-2.10579	0.0446613	0.406566	-2.00783	NA	known	pink	M6
ENSG00000107882	SUFU	protein_coding	-0.207493	0.866041	-1.15468	5.55354	-2.26909	0.044668	0.406566	-2.00777	NA	NA	turquoise	M1
ENSG00000113013	HSPA9	protein_coding	0.208022	1.1551	1.1551	8.5687	2.3218	0.0446754	0.406566	2.0077	NA	NA	yellow	M2
ENSG00000185219	ZNF445	protein_coding	-0.14973	0.901419	-1.10936	6.56143	-2.34128	0.044689	0.406566	-2.00757	NA	NA	grey	M0
ENSG00000156795	WDYHV1	protein_coding	0.213215	1.15927	1.15927	4.56823	2.31161	0.0446947	0.406566	2.00752	NA	NA	grey	M0
ENSG00000122026	RPL21	protein_coding	0.897171	1.86241	1.86241	8.18616	2.10524	0.044713	0.406566	2.00734	NA	NA	blue	M10
ENSG00000109103	UNC119	protein_coding	-0.139124	0.90807	-1.10124	5.95538	-2.105	0.0447352	0.406566	-2.00714	NA	NA	grey	M0
ENSG00000213719	CLIC1	protein_coding	0.284783	1.21823	1.21823	8.17425	2.10488	0.0447469	0.406566	2.00703	NA	NA	purple	M8
ENSG00000039123	MTREX	protein_coding	0.102414	1.07357	1.07357	6.95088	2.29609	0.0447959	0.406566	2.00657	NA	NA	grey	M0
ENSG00000111684	LPCAT3	protein_coding	0.169265	1.12449	1.12449	4.61758	2.33805	0.0448258	0.406566	2.00629	NA	NA	grey	M0
ENSG00000143258	USP21	protein_coding	-0.15402	0.898743	-1.11267	5.64643	-2.10383	0.0448462	0.406566	-2.00609	NA	NA	turquoise	M1
ENSG00000272954		lncRNA	-0.448427	0.732841	-1.36455	-0.116312	-2.10371	0.0448568	0.406566	-2.006	NA	NA	magenta	M7
ENSG00000004897	CDC27	protein_coding	0.0821553	1.0586	1.0586	7.00984	2.10357	0.04487	0.406566	2.00587	NA	NA	grey	M0
ENSG00000197872	FAM49A	protein_coding	0.36958	1.29198	1.29198	3.86423	2.25884	0.0449999	0.407476	2.00466	NA	NA	yellow	M2
ENSG00000168411	RFWD3	protein_coding	0.115505	1.08335	1.08335	7.03934	2.10123	0.0450917	0.40804	2.0038	NA	NA	grey	M0
ENSG00000188153	COL4A5	protein_coding	-0.372215	0.772595	-1.29434	7.23061	-2.26681	0.0452255	0.408616	-2.00255	NA	known	pink	M6
ENSG00000198000	NOL8	protein_coding	0.102228	1.07343	1.07343	5.75092	2.09981	0.0452265	0.408616	2.00254	NA	NA	grey	M0
ENSG00000263675	MIR5581	miRNA	-0.490108	0.711972	-1.40455	-1.24097	-2.09901	0.0453026	0.408616	-2.00183	NA	NA	grey	M0
ENSG00000148248	SURF4	protein_coding	0.124989	1.0905	1.0905	7.85676	2.09872	0.0453309	0.408616	2.00157	NA	NA	grey	M0
ENSG00000103423	DNAJA3	protein_coding	0.103015	1.07402	1.07402	6.00945	2.09871	0.0453314	0.408616	2.00157	NA	NA	grey	M0
ENSG00000160563	MED27	protein_coding	0.313272	1.24252	1.24252	4.46682	2.34673	0.0453328	0.408616	2.00155	NA	NA	blue	M10
ENSG00000163113	NA	NA	-0.165524	0.891604	-1.12157	5.10145	-2.27128	0.0454142	0.408744	-2.0008	NA	NA	turquoise	M1
ENSG00000143499	SMYD2	protein_coding	0.262402	1.19947	1.19947	5.82713	2.24601	0.0454224	0.408744	2.00072	NA	NA	yellow	M2
ENSG00000266143	NA	NA	-0.558222	0.679138	-1.47245	-1.52824	-2.30702	0.0454603	0.408744	-2.00037	NA	NA	grey	M0
ENSG00000235162	C12orf75	protein_coding	0.390919	1.31123	1.31123	4.87332	2.09731	0.0454654	0.408744	2.00032	NA	NA	yellow	M2
ENSG00000198814	GK	protein_coding	0.281474	1.21544	1.21544	3.32721	2.09681	0.0455129	0.408754	1.99988	NA	known	blue	M10
ENSG00000110104	CCDC86	protein_coding	0.429272	1.34655	1.34655	4.85959	2.33085	0.045538	0.408754	1.99965	NA	NA	yellow	M2
ENSG00000069493	CLEC2D	protein_coding	-0.35338	0.782748	-1.27755	2.31342	-2.28782	0.0455551	0.408754	-1.99949	NA	NA	grey	M0
ENSG00000177370	TIMM22	protein_coding	0.137769	1.1002	1.1002	5.14673	2.09527	0.0456608	0.409008	1.99852	NA	NA	yellow	M2
ENSG00000091651	ORC6	protein_coding	0.142063	1.10348	1.10348	6.80156	2.09517	0.0456698	0.409008	1.99843	NA	NA	grey	M0
ENSG00000267023	LRRC37A16P	transcribed_unprocessed_pseudogene	-0.222625	0.857005	-1.16685	4.81752	-2.2702	0.0456723	0.409008	-1.99841	NA	NA	grey	M0
ENSG00000113048	MRPS27	protein_coding	0.0677033	1.04805	1.04805	6.92559	2.09484	0.0457018	0.409008	1.99814	NA	NA	grey	M0
ENSG00000163466	ARPC2	protein_coding	0.18248	1.13483	1.13483	7.73166	2.29666	0.0457486	0.409088	1.99771	NA	NA	brown	M11
ENSG00000236015		processed_pseudogene	-0.381906	0.767423	-1.30306	0.680372	-2.38949	0.0457998	0.409088	-1.99723	NA	NA	black	M5
ENSG00000139531	SUOX	protein_coding	-0.30414	0.809925	-1.23468	4.92519	-2.2795	0.0458278	0.409088	-1.99698	NA	known	turquoise	M1
ENSG00000183098	GPC6	protein_coding	0.242107	1.18272	1.18272	5.57633	2.09314	0.0458648	0.409088	1.99664	3	known	greenyellow	M9
ENSG00000141759	TXNL4A	protein_coding	0.171659	1.12635	1.12635	5.98545	2.27451	0.0459234	0.409088	1.9961	NA	NA	purple	M8
ENSG00000117597	UTP25	protein_coding	0.337516	1.26358	1.26358	4.78866	2.3399	0.0459308	0.409088	1.99603	NA	NA	yellow	M2
ENSG00000146409	SLC18B1	protein_coding	-0.248291	0.841893	-1.1878	4.38486	-2.26745	0.0459479	0.409088	-1.99587	NA	NA	pink	M6
ENSG00000172071	EIF2AK3	protein_coding	0.1827	1.13501	1.13501	4.30469	2.09205	0.0459703	0.409088	1.99567	NA	known	yellow	M2
ENSG00000253846	PCDHGA10	protein_coding	-0.483907	0.715039	-1.39853	3.55376	-2.2991	0.0460062	0.409088	-1.99534	NA	NA	red	M4
ENSG00000197283	SYNGAP1	protein_coding	-0.251876	0.839804	-1.19075	7.41724	-2.09154	0.046019	0.409088	-1.99522	1	known	turquoise	M1
ENSG00000120437	ACAT2	protein_coding	0.26597	1.20244	1.20244	7.76319	2.37494	0.046094	0.409088	1.99453	NA	NA	purple	M8
ENSG00000075826	SEC31B	protein_coding	-0.407587	0.753883	-1.32647	4.94646	-2.24382	0.0461361	0.409088	-1.99415	NA	NA	pink	M6
ENSG00000124074	ENKD1	protein_coding	-0.135729	0.91021	-1.09865	4.54072	-2.09027	0.0461422	0.409088	-1.99409	NA	NA	turquoise	M1
ENSG00000243199		processed_pseudogene	-0.628436	0.646877	-1.54589	5.81901	-2.30359	0.046218	0.409088	-1.9934	NA	NA	green	M3
ENSG00000132507	EIF5A	protein_coding	0.23763	1.17905	1.17905	8.45582	2.08941	0.046226	0.409088	1.99332	NA	NA	purple	M8
ENSG00000241506	PSMC1P1	processed_pseudogene	-0.62995	0.646199	-1.54751	5.80652	-2.3064	0.0462725	0.409088	-1.9929	NA	NA	green	M3
ENSG00000124214	STAU1	protein_coding	0.0812685	1.05795	1.05795	7.49166	2.26016	0.0462919	0.409088	1.99272	NA	NA	grey	M0
ENSG00000044090	CUL7	protein_coding	-0.165263	0.891766	-1.12137	6.54153	-2.08872	0.0462923	0.409088	-1.99272	2	NA	red	M4
ENSG00000159322	ADPGK	protein_coding	0.124907	1.09044	1.09044	5.92345	2.08841	0.0463225	0.409088	1.99244	NA	NA	grey	M0
ENSG00000204253	HNRNPCP2	processed_pseudogene	-0.679709	0.624291	-1.60182	6.84111	-2.27681	0.046345	0.409088	-1.99224	NA	NA	green	M3
ENSG00000121903	ZSCAN20	protein_coding	-0.180229	0.882563	-1.13306	3.08884	-2.08782	0.0463799	0.409088	-1.99192	NA	NA	turquoise	M1
ENSG00000137200	CMTR1	protein_coding	-0.102636	0.93133	-1.07373	6.42043	-2.24255	0.04641	0.409088	-1.99165	NA	NA	grey	M0
ENSG00000182500	NA	NA	0.324606	1.25232	1.25232	3.88742	2.35434	0.0464427	0.409088	1.99135	NA	NA	yellow	M2
ENSG00000259891		lncRNA	-0.345744	0.786902	-1.27081	2.38601	-2.25423	0.0464459	0.409088	-1.99132	NA	NA	turquoise	M1
ENSG00000174093	NA	NA	-0.490883	0.71159	-1.4053	4.32259	-2.2657	0.0464509	0.409088	-1.99127	NA	NA	turquoise	M1
ENSG00000057252	SOAT1	protein_coding	0.187116	1.13849	1.13849	5.53028	2.23758	0.0465107	0.409227	1.99073	NA	NA	magenta	M7
ENSG00000004399	PLXND1	protein_coding	0.439157	1.35581	1.35581	6.40214	2.08632	0.046526	0.409227	1.99059	NA	NA	purple	M8
ENSG00000229944	EIF4EP2	processed_pseudogene	-0.621956	0.649789	-1.53896	4.54938	-2.35476	0.0466235	0.409236	-1.9897	NA	NA	green	M3
ENSG00000081721	DUSP12	protein_coding	0.119219	1.08615	1.08615	5.3389	2.08493	0.0466623	0.409236	1.98935	NA	NA	grey	M0
ENSG00000259917	HNRNPLP2	unprocessed_pseudogene	-0.572519	0.672441	-1.48712	5.56703	-2.08466	0.0466886	0.409236	-1.98911	NA	NA	green	M3
ENSG00000183309	ZNF623	protein_coding	-0.133294	0.911748	-1.09679	5.23774	-2.24927	0.0466924	0.409236	-1.98908	NA	NA	grey	M0
ENSG00000152601	MBNL1	protein_coding	0.157064	1.11502	1.11502	5.95583	2.29183	0.0466955	0.409236	1.98905	NA	NA	grey	M0
ENSG00000232040	ZBED9	protein_coding	-0.17857	0.883578	-1.13176	3.20148	-2.08428	0.0467257	0.409236	-1.98878	NA	NA	grey	M0
ENSG00000242299		processed_pseudogene	-0.711131	0.610841	-1.63709	7.07159	-2.27754	0.0467611	0.409236	-1.98846	NA	NA	green	M3
ENSG00000178188	SH2B1	protein_coding	-0.169837	0.888943	-1.12493	6.3287	-2.2971	0.046768	0.409236	-1.9884	NA	NA	turquoise	M1
ENSG00000218510	LINC00339	lncRNA	-0.260167	0.834991	-1.19762	3.37158	-2.26757	0.046848	0.409236	-1.98767	NA	NA	grey	M0
ENSG00000135924	DNAJB2	protein_coding	-0.16917	0.889354	-1.12441	5.32769	-2.083	0.0468513	0.409236	-1.98764	NA	NA	grey	M0
ENSG00000112282	MED23	protein_coding	-0.0942424	0.936764	-1.0675	5.92048	-2.08274	0.0468768	0.409236	-1.98741	NA	known	grey	M0
ENSG00000124228	DDX27	protein_coding	0.0986343	1.07076	1.07076	5.94573	2.08223	0.046927	0.409236	1.98696	NA	NA	grey	M0
ENSG00000143436	MRPL9	protein_coding	0.183823	1.13589	1.13589	5.09817	2.28387	0.0469533	0.409236	1.98672	NA	NA	grey	M0
ENSG00000130748	TMEM160	protein_coding	0.20376	1.1517	1.1517	3.94739	2.08116	0.0470323	0.409236	1.98601	NA	NA	purple	M8
ENSG00000012822	CALCOCO1	protein_coding	-0.422922	0.745912	-1.34064	5.57784	-2.26792	0.0470408	0.409236	-1.98593	NA	NA	black	M5
ENSG00000157657	ZNF618	protein_coding	-0.144181	0.904893	-1.1051	7.63088	-2.081	0.0470479	0.409236	-1.98587	NA	NA	grey	M0
ENSG00000267414		lncRNA	-0.374062	0.771607	-1.296	1.70108	-2.28144	0.0470708	0.409236	-1.98566	NA	NA	red	M4
ENSG00000204347	BTBD17	protein_coding	-0.341891	0.789006	-1.26742	4.38278	-2.08061	0.0470859	0.409236	-1.98553	NA	NA	grey	M0
ENSG00000100528	CNIH1	protein_coding	0.197678	1.14685	1.14685	5.9653	2.29579	0.0470991	0.409236	1.98541	NA	NA	yellow	M2
ENSG00000169683	LRRC45	protein_coding	-0.217103	0.860291	-1.1624	5.15412	-2.08011	0.0471352	0.409236	-1.98508	NA	NA	grey	M0
ENSG00000113282	CLINT1	protein_coding	0.099624	1.07149	1.07149	7.06954	2.0798	0.0471659	0.409236	1.98481	NA	NA	grey	M0
ENSG00000232573	RPL3P4	processed_pseudogene	-0.697639	0.61658	-1.62185	7.5561	-2.27717	0.047179	0.409236	-1.98469	NA	NA	green	M3
ENSG00000212304	SNORD12	snoRNA	0.507109	1.4212	1.4212	-0.109133	2.26462	0.047233	0.409236	1.98421	NA	NA	grey	M0
ENSG00000230311	TOMM20P4	processed_pseudogene	-0.651436	0.636646	-1.57073	1.71579	-2.32475	0.0472629	0.409236	-1.98394	NA	NA	green	M3
ENSG00000261372	NA	NA	-0.656781	0.634292	-1.57656	0.137364	-2.25711	0.0472673	0.409236	-1.9839	NA	NA	turquoise	M1
ENSG00000271529	NA	NA	-0.413353	0.750876	-1.33178	4.23767	-2.29812	0.0473448	0.409359	-1.9832	NA	NA	turquoise	M1
ENSG00000145020	AMT	protein_coding	-0.423376	0.745677	-1.34106	4.04992	-2.24926	0.04735	0.409359	-1.98316	2	known	black	M5
ENSG00000140299	BNIP2	protein_coding	0.190803	1.1414	1.1414	6.00879	2.24416	0.0474021	0.409359	1.98269	NA	NA	yellow	M2
ENSG00000137700	SLC37A4	protein_coding	-0.119739	0.920354	-1.08654	5.7812	-2.077	0.0474427	0.409359	-1.98233	NA	NA	grey	M0
ENSG00000090020	SLC9A1	protein_coding	0.131097	1.09513	1.09513	5.14532	2.07684	0.0474591	0.409359	1.98218	NA	NA	grey	M0
ENSG00000168374	ARF4	protein_coding	0.172215	1.12679	1.12679	7.83268	2.35156	0.0475373	0.409359	1.98148	NA	NA	grey	M0
ENSG00000088538	DOCK3	protein_coding	-0.564215	0.676323	-1.47858	3.6407	-2.32837	0.0475557	0.409359	-1.98132	NA	NA	pink	M6
ENSG00000212493	SNORD19	snoRNA	0.414163	1.33252	1.33252	-1.08149	2.07581	0.0475617	0.409359	1.98126	NA	NA	grey	M0
ENSG00000166821	PEX11A	protein_coding	-0.252756	0.839292	-1.19148	2.45388	-2.27798	0.0475766	0.409359	-1.98113	NA	NA	pink	M6
ENSG00000227081		processed_pseudogene	-0.692355	0.618843	-1.61592	6.16099	-2.28469	0.0475946	0.409359	-1.98097	NA	NA	green	M3
ENSG00000185515	BRCC3	protein_coding	0.162997	1.11961	1.11961	5.26801	2.23208	0.0476436	0.409359	1.98053	NA	NA	yellow	M2
ENSG00000052802	MSMO1	protein_coding	0.320643	1.24889	1.24889	7.54953	2.33078	0.0477104	0.409359	1.97994	NA	NA	yellow	M2
ENSG00000158234	FAIM	protein_coding	0.419457	1.33742	1.33742	2.22023	2.07429	0.047713	0.409359	1.97992	NA	NA	yellow	M2
ENSG00000169169	CPT1C	protein_coding	-0.378799	0.769077	-1.30026	6.32499	-2.23801	0.0477393	0.409359	-1.97968	NA	NA	turquoise	M1
ENSG00000197894	ADH5	protein_coding	0.117105	1.08456	1.08456	7.90172	2.07396	0.0477456	0.409359	1.97963	NA	NA	grey	M0
ENSG00000165732	DDX21	protein_coding	0.383043	1.30409	1.30409	7.78749	2.2767	0.0477726	0.409359	1.97939	NA	NA	yellow	M2
ENSG00000174748	RPL15	protein_coding	0.150677	1.11009	1.11009	9.26254	2.07261	0.0478801	0.409359	1.97843	NA	NA	grey	M0
ENSG00000007080	CCDC124	protein_coding	0.122814	1.08886	1.08886	6.0847	2.0725	0.0478918	0.409359	1.97833	NA	NA	grey	M0
ENSG00000142166	IFNAR1	protein_coding	0.129423	1.09386	1.09386	5.18266	2.07188	0.0479534	0.409359	1.97778	NA	NA	grey	M0
ENSG00000198911	SREBF2	protein_coding	0.0710505	1.05048	1.05048	8.67843	2.07166	0.047976	0.409359	1.97758	NA	high_candidate	grey	M0
ENSG00000063244	U2AF2	protein_coding	0.104038	1.07478	1.07478	8.66862	2.07157	0.0479845	0.409359	1.97751	NA	NA	grey	M0
ENSG00000085978	ATG16L1	protein_coding	0.128232	1.09295	1.09295	4.85833	2.07152	0.0479898	0.409359	1.97746	NA	NA	grey	M0
ENSG00000169733	RFNG	protein_coding	-0.176149	0.885063	-1.12986	5.02528	-2.28697	0.0479935	0.409359	-1.97743	NA	NA	turquoise	M1
ENSG00000038382	TRIO	protein_coding	0.235377	1.17721	1.17721	7.83435	2.23811	0.0480402	0.409359	1.97701	1	NA	grey	M0
ENSG00000006210	CX3CL1	protein_coding	0.521345	1.43529	1.43529	4.11319	2.25435	0.0480867	0.409359	1.9766	NA	NA	yellow	M2
ENSG00000116030	SUMO1	protein_coding	0.131039	1.09508	1.09508	7.33702	2.07011	0.048131	0.409359	1.97621	NA	NA	grey	M0
ENSG00000125835	SNRPB	protein_coding	0.155758	1.11401	1.11401	7.67807	2.06961	0.0481812	0.409359	1.97577	NA	known	purple	M8
ENSG00000176401	EID2B	protein_coding	-0.289862	0.81798	-1.22252	2.41519	-2.27663	0.0481829	0.409359	-1.97575	NA	NA	turquoise	M1
ENSG00000196526	AFAP1	protein_coding	0.232075	1.17452	1.17452	5.8416	2.06946	0.0481966	0.409359	1.97563	NA	NA	brown	M11
ENSG00000063854	HAGH	protein_coding	-0.179141	0.883229	-1.13221	4.52684	-2.06939	0.048204	0.409359	-1.97557	NA	NA	turquoise	M1
ENSG00000136709	WDR33	protein_coding	0.125545	1.09092	1.09092	6.94072	2.27143	0.0482408	0.409359	1.97524	NA	NA	grey	M0
ENSG00000171045	TSNARE1	protein_coding	-0.273846	0.827112	-1.20903	3.74497	-2.27696	0.0482526	0.409359	-1.97514	NA	NA	black	M5
ENSG00000142632	ARHGEF19	protein_coding	-0.464385	0.72478	-1.37973	2.91433	-2.24633	0.0482592	0.409359	-1.97508	NA	NA	red	M4
ENSG00000227288		processed_pseudogene	-0.637483	0.642833	-1.55561	2.06074	-2.06832	0.0483115	0.409551	-1.97462	NA	NA	green	M3
ENSG00000152977	ZIC1	protein_coding	-0.622059	0.649743	-1.53907	7.48209	-2.25189	0.0484016	0.410063	-1.97383	NA	high_candidate	black	M5
ENSG00000136247	ZDHHC4	protein_coding	0.456235	1.37196	1.37196	4.08004	2.29362	0.0484383	0.410123	1.9735	NA	NA	grey	M0
ENSG00000135502	SLC26A10	protein_coding	-0.264342	0.832578	-1.20109	2.54615	-2.31044	0.0484717	0.410155	-1.97321	NA	NA	turquoise	M1
ENSG00000143457	GOLPH3L	protein_coding	-0.196136	0.872885	-1.14563	4.3663	-2.2994	0.0485858	0.410534	-1.97221	NA	NA	turquoise	M1
ENSG00000112576	CCND3	protein_coding	0.236724	1.17831	1.17831	5.08776	2.06556	0.04859	0.410534	1.97217	NA	NA	purple	M8
ENSG00000185963	BICD2	protein_coding	0.144328	1.10522	1.10522	6.38216	2.29589	0.0486153	0.410534	1.97195	NA	NA	grey	M0
ENSG00000138439	FAM117B	protein_coding	-0.196094	0.872911	-1.14559	5.6273	-2.06504	0.0486433	0.410534	-1.97171	NA	NA	pink	M6
ENSG00000053372	MRTO4	protein_coding	0.251776	1.19067	1.19067	6.49018	2.0647	0.0486775	0.410534	1.97141	NA	NA	yellow	M2
ENSG00000147604	RPL7	protein_coding	0.829083	1.77656	1.77656	8.63448	2.06453	0.0486949	0.410534	1.97125	NA	NA	blue	M10
ENSG00000240409	MTATP8P1	unprocessed_pseudogene	0.874702	1.83363	1.83363	-0.423591	2.06418	0.0487305	0.410584	1.97094	NA	NA	blue	M10
ENSG00000137504	CREBZF	protein_coding	-0.216652	0.86056	-1.16203	7.31503	-2.27584	0.0488219	0.411085	-1.97014	NA	NA	turquoise	M1
ENSG00000228782	MRPL45P2	transcribed_unprocessed_pseudogene	-0.286758	0.819742	-1.2199	1.16403	-2.06301	0.0488494	0.411085	-1.9699	NA	NA	grey	M0
ENSG00000104332	SFRP1	protein_coding	0.22674	1.17019	1.17019	7.62482	2.0627	0.0488807	0.411097	1.96963	NA	NA	grey	M0
ENSG00000130340	SNX9	protein_coding	0.147632	1.10775	1.10775	5.45914	2.27274	0.0489163	0.411147	1.96932	NA	NA	grey	M0
ENSG00000167685	ZNF444	protein_coding	-0.1214	0.919295	-1.08779	5.74426	-2.06187	0.0489661	0.411148	-1.96889	NA	NA	grey	M0
ENSG00000075415	SLC25A3	protein_coding	0.100221	1.07194	1.07194	9.02105	2.06135	0.0490194	0.411148	1.96842	NA	NA	grey	M0
ENSG00000083635	NUFIP1	protein_coding	0.202059	1.15034	1.15034	4.37705	2.37066	0.0490507	0.411148	1.96815	NA	NA	yellow	M2
ENSG00000260655	NA	NA	-0.402066	0.756774	-1.3214	0.888146	-2.26912	0.0490707	0.411148	-1.96798	NA	NA	grey	M0
ENSG00000101444	AHCY	protein_coding	0.16034	1.11755	1.11755	7.74821	2.06058	0.0490976	0.411148	1.96774	NA	known	yellow	M2
ENSG00000151689	INPP1	protein_coding	0.414675	1.333	1.333	3.33147	2.31855	0.0491125	0.411148	1.96761	3	NA	yellow	M2
ENSG00000151498	ACAD8	protein_coding	-0.187177	0.878323	-1.13853	5.1935	-2.22083	0.0491278	0.411148	-1.96748	NA	NA	turquoise	M1
ENSG00000149218	ENDOD1	protein_coding	0.580916	1.4958	1.4958	4.14815	2.23987	0.0491545	0.411148	1.96725	NA	NA	purple	M8
ENSG00000170802	FOXN2	protein_coding	0.328169	1.25542	1.25542	4.95144	2.21723	0.0491894	0.411191	1.96695	NA	NA	yellow	M2
ENSG00000172531	PPP1CA	protein_coding	0.115923	1.08367	1.08367	7.31052	2.05895	0.0492644	0.411486	1.9663	NA	NA	grey	M0
ENSG00000101057	MYBL2	protein_coding	0.164827	1.12103	1.12103	7.65002	2.05876	0.0492842	0.411486	1.96612	NA	NA	yellow	M2
ENSG00000134001	EIF2S1	protein_coding	0.204017	1.1519	1.1519	7.01769	2.26097	0.0494228	0.412394	1.96493	NA	NA	yellow	M2
ENSG00000119900	OGFRL1	protein_coding	0.426677	1.34413	1.34413	5.32473	2.24301	0.0496161	0.413038	1.96326	NA	NA	blue	M10
ENSG00000166199	ALKBH3	protein_coding	0.257386	1.19531	1.19531	3.95336	2.28437	0.0496702	0.413038	1.96279	NA	NA	grey	M0
ENSG00000236654		processed_pseudogene	-0.764186	0.588786	-1.69841	3.26185	-2.37	0.0496901	0.413038	-1.96262	NA	NA	green	M3
ENSG00000231160	KLF3-AS1	lncRNA	-0.438945	0.737674	-1.35561	2.83241	-2.26126	0.0497044	0.413038	-1.9625	NA	NA	turquoise	M1
ENSG00000135473	PAN2	protein_coding	-0.233606	0.850506	-1.17577	5.84541	-2.05425	0.0497489	0.413038	-1.96212	NA	NA	turquoise	M1
ENSG00000048544	MRPS10	protein_coding	0.220186	1.16488	1.16488	5.39268	2.25488	0.0497783	0.413038	1.96186	NA	NA	blue	M10
ENSG00000169314	C22orf15	protein_coding	-0.485742	0.71413	-1.40031	1.07579	-2.25149	0.049809	0.413038	-1.9616	NA	NA	black	M5
ENSG00000234456	MAGI2-AS3	lncRNA	-0.345555	0.787005	-1.27064	5.14427	-2.21878	0.0498188	0.413038	-1.96152	NA	NA	red	M4
ENSG00000207721	MIR186	miRNA	-0.318233	0.802051	-1.2468	0.703165	-2.05304	0.0498747	0.413038	-1.96104	NA	NA	pink	M6
ENSG00000259877		lncRNA	-0.27771	0.824899	-1.21227	2.4769	-2.25856	0.0498859	0.413038	-1.96094	NA	NA	black	M5
ENSG00000107951	MTPAP	protein_coding	0.129464	1.09389	1.09389	5.07629	2.0528	0.0498989	0.413038	1.96083	NA	NA	grey	M0
ENSG00000188277	C15orf62	protein_coding	-0.26574	0.831772	-1.20225	1.78379	-2.25844	0.0499081	0.413038	-1.96075	3	NA	turquoise	M1
ENSG00000205542	TMSB4X	protein_coding	0.434028	1.351	1.351	9.58879	2.05219	0.049963	0.413038	1.96028	NA	NA	purple	M8
ENSG00000158435	CNOT11	protein_coding	0.0687902	1.04884	1.04884	6.14565	2.25063	0.0500676	0.413038	1.95939	NA	NA	grey	M0
ENSG00000108175	ZMIZ1	protein_coding	0.160007	1.11729	1.11729	7.9092	2.05094	0.0500924	0.413038	1.95917	NA	NA	grey	M0
ENSG00000168538	TRAPPC11	protein_coding	-0.150519	0.900926	-1.10997	5.92291	-2.28149	0.0500927	0.413038	-1.95917	NA	known	grey	M0
ENSG00000134049	IER3IP1	protein_coding	0.164716	1.12095	1.12095	5.11615	2.0506	0.0501278	0.413038	1.95887	NA	known	yellow	M2
ENSG00000204160	ZDHHC18	protein_coding	0.181614	1.13415	1.13415	5.76251	2.22912	0.0501708	0.413038	1.9585	NA	NA	yellow	M2
ENSG00000174695	TMEM167A	protein_coding	0.0980289	1.07031	1.07031	7.68783	2.04998	0.0501927	0.413038	1.95832	NA	NA	grey	M0
ENSG00000172115	CYCS	protein_coding	0.37325	1.29527	1.29527	7.48107	2.29751	0.0502528	0.413038	1.95781	NA	NA	yellow	M2
ENSG00000181524	RPL24P4	processed_pseudogene	-0.671903	0.627678	-1.59317	5.78568	-2.25595	0.0502971	0.413038	-1.95743	NA	NA	green	M3
ENSG00000099995	SF3A1	protein_coding	0.0995286	1.07142	1.07142	7.69477	2.20865	0.0503427	0.413038	1.95704	NA	NA	grey	M0
ENSG00000004866	ST7	protein_coding	0.162706	1.11938	1.11938	4.57594	2.20124	0.0503481	0.413038	1.95699	3	NA	brown	M11
ENSG00000123975	CKS2	protein_coding	0.138405	1.10069	1.10069	6.50267	2.04816	0.0503828	0.413038	1.9567	NA	NA	grey	M0
ENSG00000188459	WASF4P	processed_pseudogene	-0.781631	0.581709	-1.71907	1.36454	-2.31806	0.0503842	0.413038	-1.95669	NA	NA	green	M3
ENSG00000268032	NA	NA	-0.610503	0.654968	-1.52679	3.19023	-2.33517	0.0503962	0.413038	-1.95659	NA	NA	green	M3
ENSG00000163093	BBS5	protein_coding	-0.247196	0.842532	-1.1869	3.13497	-2.19996	0.0504408	0.413038	-1.95621	NA	known	black	M5
ENSG00000107679	PLEKHA1	protein_coding	-0.294344	0.815443	-1.22633	5.38208	-2.04688	0.0505172	0.413038	-1.95556	NA	NA	grey	M0
ENSG00000137364	TPMT	protein_coding	0.205923	1.15342	1.15342	4.14597	2.21967	0.0505245	0.413038	1.9555	NA	NA	yellow	M2
ENSG00000078140	UBE2K	protein_coding	0.123493	1.08937	1.08937	7.28076	2.30583	0.0505468	0.413038	1.95531	NA	NA	grey	M0
ENSG00000182796	TMEM198B	transcribed_unitary_pseudogene	-0.432428	0.741013	-1.3495	4.01696	-2.21184	0.0505895	0.413038	-1.95495	NA	NA	turquoise	M1
ENSG00000247400	DNAJC3-DT	lncRNA	-0.266813	0.831154	-1.20315	1.70574	-2.04616	0.0505926	0.413038	-1.95492	NA	NA	turquoise	M1
ENSG00000196922	ZNF252P	transcribed_unprocessed_pseudogene	-0.989562	0.503631	-1.98558	3.97245	-2.04605	0.0506045	0.413038	-1.95482	NA	NA	grey	M0
ENSG00000147324	MFHAS1	protein_coding	0.176596	1.13021	1.13021	5.84088	2.23634	0.0506225	0.413038	1.95467	NA	NA	yellow	M2
ENSG00000136144	RCBTB1	protein_coding	-0.129214	0.91433	-1.0937	6.22814	-2.22533	0.0506444	0.413038	-1.95448	NA	NA	grey	M0
ENSG00000204899	MZT1	protein_coding	0.179598	1.13257	1.13257	5.67287	2.045	0.0507141	0.413038	1.95389	NA	NA	yellow	M2
ENSG00000224861	YBX1P1	processed_pseudogene	-0.712049	0.610452	-1.63813	6.29485	-2.23862	0.0507647	0.413038	-1.95346	NA	NA	green	M3
ENSG00000189319	FAM53B	protein_coding	-0.175466	0.885481	-1.12933	5.57668	-2.04423	0.050796	0.413038	-1.9532	NA	NA	turquoise	M1
ENSG00000165271	NOL6	protein_coding	0.274343	1.20944	1.20944	6.29133	2.24178	0.0508063	0.413038	1.95311	NA	NA	yellow	M2
ENSG00000104081	BMF	protein_coding	-1.08989	0.469796	-2.12858	5.35874	-2.25046	0.0508154	0.413038	-1.95304	NA	NA	pink	M6
ENSG00000100316	RPL3	protein_coding	0.197353	1.14659	1.14659	10.3036	2.04388	0.0508325	0.413038	1.95289	NA	NA	blue	M10
ENSG00000251414		lncRNA	-0.314041	0.804386	-1.24318	0.177548	-2.04352	0.0508707	0.413038	-1.95257	NA	NA	turquoise	M1
ENSG00000144362	PHOSPHO2	protein_coding	-0.293346	0.816007	-1.22548	1.42492	-2.22058	0.050902	0.413038	-1.95231	NA	NA	turquoise	M1
ENSG00000163686	ABHD6	protein_coding	-0.432688	0.74088	-1.34975	2.62902	-2.20791	0.0509035	0.413038	-1.95229	NA	NA	pink	M6
ENSG00000236801	RPL24P8	processed_pseudogene	-0.625155	0.64835	-1.54238	5.36926	-2.26773	0.0509642	0.413038	-1.95178	NA	NA	green	M3
ENSG00000169019	COMMD8	protein_coding	0.143687	1.10472	1.10472	3.91664	2.04247	0.0509814	0.413038	1.95164	NA	NA	grey	M0
ENSG00000094880	CDC23	protein_coding	0.065868	1.04671	1.04671	6.5642	2.04226	0.051004	0.413038	1.95145	NA	NA	grey	M0
ENSG00000198225	FKBP1C	protein_coding	-0.494689	0.709715	-1.40902	3.33505	-2.04194	0.0510375	0.413038	-1.95116	NA	NA	green	M3
ENSG00000223705	NSUN5P1	transcribed_unprocessed_pseudogene	-0.269935	0.829357	-1.20575	4.96596	-2.23339	0.0510578	0.413038	-1.95099	NA	NA	turquoise	M1
ENSG00000236439		processed_pseudogene	-0.736353	0.600255	-1.66596	3.31488	-2.2456	0.0511154	0.413038	-1.95051	NA	NA	green	M3
ENSG00000154813	DPH3	protein_coding	0.155741	1.11399	1.11399	6.00195	2.23263	0.0511493	0.413038	1.95023	NA	NA	grey	M0
ENSG00000224005	NA	NA	-0.384153	0.766229	-1.30509	-0.443187	-2.04073	0.0511659	0.413038	-1.95009	NA	NA	black	M5
ENSG00000077147	TM9SF3	protein_coding	0.0989629	1.071	1.071	7.95988	2.0406	0.0511803	0.413038	1.94997	NA	NA	grey	M0
ENSG00000064763	FAR2	protein_coding	0.44919	1.36527	1.36527	3.64612	2.15728	0.0511823	0.413038	1.94995	NA	NA	greenyellow	M9
ENSG00000188002		transcribed_unprocessed_pseudogene	0.445957	1.36222	1.36222	2.16647	2.21314	0.051192	0.413038	1.94987	NA	NA	grey	M0
ENSG00000189241	TSPYL1	protein_coding	-0.119346	0.920605	-1.08624	6.16628	-2.20198	0.0512365	0.413038	-1.94949	NA	NA	grey	M0
ENSG00000238251		processed_pseudogene	-0.552273	0.681945	-1.46639	1.08168	-2.26035	0.051284	0.413038	-1.9491	NA	NA	green	M3
ENSG00000239900	ADSL	protein_coding	0.190289	1.14099	1.14099	6.95694	2.31551	0.0512944	0.413038	1.94901	1	known	yellow	M2
ENSG00000239779	WBP1	protein_coding	-0.372711	0.77233	-1.29478	3.55203	-2.20058	0.0512988	0.413038	-1.94897	NA	NA	turquoise	M1
ENSG00000113812	ACTR8	protein_coding	0.176076	1.12981	1.12981	5.62254	2.23909	0.0513191	0.413038	1.9488	NA	NA	blue	M10
ENSG00000273447		lncRNA	-0.439679	0.737299	-1.3563	-0.446147	-2.20306	0.05135	0.413038	-1.94854	NA	NA	turquoise	M1
ENSG00000101928	MOSPD1	protein_coding	0.149003	1.1088	1.1088	3.67256	2.03893	0.0513576	0.413038	1.94848	NA	NA	yellow	M2
ENSG00000138463	SLC49A4	protein_coding	0.152627	1.11159	1.11159	3.95979	2.03835	0.0514191	0.413038	1.94797	NA	NA	yellow	M2
ENSG00000186480	INSIG1	protein_coding	0.389906	1.31031	1.31031	7.07713	2.27778	0.0515418	0.413038	1.94694	NA	NA	yellow	M2
ENSG00000230989	HSBP1	protein_coding	0.0880901	1.06296	1.06296	7.97453	2.0371	0.0515528	0.413038	1.94685	NA	NA	grey	M0
ENSG00000102312	PORCN	protein_coding	-0.222432	0.857119	-1.1667	3.36589	-2.19367	0.0515608	0.413038	-1.94678	NA	known	turquoise	M1
ENSG00000174233	ADCY6	protein_coding	-0.267854	0.830554	-1.20402	7.24939	-2.03687	0.0515774	0.413038	-1.94664	NA	NA	turquoise	M1
ENSG00000129235	TXNDC17	protein_coding	0.189358	1.14026	1.14026	5.74727	2.03686	0.0515775	0.413038	1.94664	NA	NA	purple	M8
ENSG00000113460	BRIX1	protein_coding	0.328594	1.25579	1.25579	5.72876	2.21269	0.0516337	0.413038	1.94617	NA	NA	yellow	M2
ENSG00000091656	ZFHX4	protein_coding	-0.448188	0.732963	-1.36433	7.10268	-2.03627	0.0516409	0.413038	-1.94611	NA	NA	pink	M6
ENSG00000135486	HNRNPA1	protein_coding	0.408085	1.32692	1.32692	10.5852	2.03626	0.0516425	0.413038	1.9461	NA	NA	blue	M10
ENSG00000169016	E2F6	protein_coding	0.292217	1.22452	1.22452	5.12174	2.33015	0.0516522	0.413038	1.94602	NA	NA	yellow	M2
ENSG00000230626		protein_coding	-0.619225	0.651021	-1.53605	2.3854	-2.03519	0.0517563	0.413372	-1.94516	NA	NA	green	M3
ENSG00000239014	SNORD108	snoRNA	-0.444875	0.734648	-1.3612	-0.475589	-2.03489	0.0517893	0.413372	-1.94488	NA	NA	grey	M0
ENSG00000119446	RBM18	protein_coding	0.243223	1.18363	1.18363	5.0707	2.25983	0.0518042	0.413372	1.94476	NA	NA	yellow	M2
ENSG00000124785	NRN1	protein_coding	-1.31014	0.403281	-2.47966	1.04335	-2.23666	0.0518136	0.413372	-1.94468	NA	NA	pink	M6
ENSG00000037897	METTL1	protein_coding	0.379921	1.30127	1.30127	3.85079	2.2541	0.0518789	0.41343	1.94414	NA	NA	yellow	M2
ENSG00000168092	PAFAH1B2	protein_coding	0.119108	1.08606	1.08606	7.24099	2.03382	0.0519043	0.41343	1.94393	3	NA	grey	M0
ENSG00000101442	ACTR5	protein_coding	0.108795	1.07833	1.07833	4.22429	2.03337	0.0519524	0.41343	1.94353	NA	NA	grey	M0
ENSG00000185651	UBE2L3	protein_coding	0.182969	1.13522	1.13522	7.1088	2.40588	0.0519838	0.41343	1.94327	NA	NA	blue	M10
ENSG00000110063	DCPS	protein_coding	0.166105	1.12203	1.12203	4.30822	2.20581	0.0519864	0.41343	1.94325	NA	NA	brown	M11
ENSG00000105176	URI1	protein_coding	0.142452	1.10378	1.10378	6.35638	2.51143	0.0520658	0.41343	1.94259	NA	NA	grey	M0
ENSG00000207146		misc_RNA	-0.438239	0.738035	-1.35495	-0.580293	-2.03191	0.0521095	0.41343	-1.94223	NA	NA	turquoise	M1
ENSG00000116288	PARK7	protein_coding	0.113777	1.08206	1.08206	7.65568	2.03158	0.0521449	0.41343	1.94194	NA	NA	grey	M0
ENSG00000243759	ST13P15	processed_pseudogene	-0.51007	0.702188	-1.42412	2.25123	-2.03135	0.0521696	0.41343	-1.94173	NA	NA	green	M3
ENSG00000147650	LRP12	protein_coding	0.152303	1.11134	1.11134	5.71439	2.03103	0.0522044	0.41343	1.94144	NA	NA	grey	M0
ENSG00000143845	ETNK2	protein_coding	0.232003	1.17446	1.17446	3.08423	2.2196	0.0522056	0.41343	1.94143	NA	NA	grey	M0
ENSG00000180008	SOCS4	protein_coding	0.193132	1.14324	1.14324	6.09765	2.17478	0.0522134	0.41343	1.94137	NA	NA	magenta	M7
ENSG00000213250	RBMS2P1	processed_pseudogene	-0.611058	0.654716	-1.52738	1.41369	-2.3143	0.052332	0.41343	-1.94039	NA	NA	green	M3
ENSG00000101782	RIOK3	protein_coding	0.136718	1.0994	1.0994	5.65696	2.02961	0.0523576	0.41343	1.94018	NA	NA	yellow	M2
ENSG00000183878	UTY	protein_coding	-0.368466	0.774606	-1.29098	4.71107	-2.02944	0.0523767	0.41343	-1.94002	NA	NA	grey	M0
ENSG00000173848	NET1	protein_coding	0.164332	1.12065	1.12065	6.71994	2.0293	0.0523917	0.41343	1.9399	NA	NA	grey	M0
ENSG00000108639	SYNGR2	protein_coding	-0.227486	0.854122	-1.17079	3.9692	-2.02907	0.0524163	0.41343	-1.9397	NA	NA	grey	M0
ENSG00000113575	PPP2CA	protein_coding	0.146229	1.10667	1.10667	7.7837	2.24831	0.0524322	0.41343	1.93957	S	high_candidate	grey	M0
ENSG00000124198	ARFGEF2	protein_coding	0.097872	1.07019	1.07019	5.93115	2.02876	0.0524498	0.41343	1.93942	NA	known	grey	M0
ENSG00000230409	TCEA1P2	processed_pseudogene	-0.691983	0.619003	-1.6155	4.84518	-2.24873	0.0524524	0.41343	-1.9394	NA	NA	green	M3
ENSG00000181523	SGSH	protein_coding	-0.181668	0.881683	-1.13419	4.92653	-2.20741	0.0524631	0.41343	-1.93931	NA	known	turquoise	M1
ENSG00000153037	SRP19	protein_coding	0.189323	1.14023	1.14023	3.55062	2.16717	0.05251	0.41343	1.93893	NA	NA	grey	M0
ENSG00000163597	SNHG16	lncRNA	0.274783	1.20981	1.20981	4.76698	2.1989	0.0525191	0.41343	1.93885	NA	NA	yellow	M2
ENSG00000267321	SNHG30	lncRNA	-0.14044	0.907243	-1.10224	3.43089	-2.02794	0.052539	0.41343	-1.93869	NA	NA	grey	M0
ENSG00000100836	PABPN1	protein_coding	-0.128492	0.914787	-1.09315	7.4136	-2.20413	0.0525963	0.413646	-1.93822	NA	NA	grey	M0
ENSG00000196937	FAM3C	protein_coding	0.235278	1.17713	1.17713	5.40032	2.02711	0.0526288	0.413666	1.93795	NA	NA	blue	M10
ENSG00000165704	HPRT1	protein_coding	0.202066	1.15034	1.15034	4.36615	2.02664	0.0526809	0.41384	1.93753	NA	known	grey	M0
ENSG00000121988	ZRANB3	protein_coding	-0.12668	0.915937	-1.09178	4.1195	-2.0262	0.0527284	0.41386	-1.93714	NA	NA	grey	M0
ENSG00000132603	NIP7	protein_coding	0.399001	1.31859	1.31859	5.4477	2.2505	0.0527433	0.41386	1.93702	NA	NA	yellow	M2
ENSG00000253919	THAP12P7	processed_pseudogene	-0.727673	0.603877	-1.65597	1.98475	-2.22664	0.0528169	0.414202	-1.93641	NA	NA	green	M3
ENSG00000105220	GPI	protein_coding	0.14943	1.10913	1.10913	7.03852	2.16725	0.0528603	0.414295	1.93606	NA	known	grey	M0
ENSG00000108588	CCDC47	protein_coding	0.21938	1.16423	1.16423	6.66069	2.21001	0.0529459	0.414295	1.93536	NA	NA	yellow	M2
ENSG00000066135	KDM4A	protein_coding	-0.218426	0.859503	-1.16346	6.25673	-2.20594	0.0529524	0.414295	-1.93531	NA	NA	turquoise	M1
ENSG00000143753	DEGS1	protein_coding	0.196082	1.14558	1.14558	5.93864	2.28856	0.0529854	0.414295	1.93504	NA	NA	purple	M8
ENSG00000250471	GMPSP1	processed_pseudogene	-0.554365	0.680957	-1.46852	2.33442	-2.02369	0.0530028	0.414295	-1.9349	NA	NA	green	M3
ENSG00000139044	B4GALNT3	protein_coding	0.475592	1.39049	1.39049	3.02163	2.02336	0.0530383	0.414295	1.93461	NA	NA	grey	M0
ENSG00000147382	NA	NA	0.137774	1.10021	1.10021	4.28489	2.0231	0.0530676	0.414295	1.93437	NA	NA	purple	M8
ENSG00000255529	POLR2M	protein_coding	-0.123716	0.917821	-1.08954	5.1411	-2.02284	0.0530956	0.414295	-1.93414	NA	NA	grey	M0
ENSG00000130429	ARPC1B	protein_coding	0.274945	1.20995	1.20995	4.20629	2.02281	0.0530986	0.414295	1.93412	NA	NA	purple	M8
ENSG00000162148	PPP1R32	protein_coding	-0.328732	0.796236	-1.25591	1.7241	-2.23691	0.0531426	0.414404	-1.93376	NA	NA	turquoise	M1
ENSG00000213189	BTF3L4P2	processed_pseudogene	-0.711792	0.610561	-1.63784	3.39328	-2.25596	0.0532038	0.414429	-1.93326	NA	NA	green	M3
ENSG00000104131	EIF3J	protein_coding	0.246958	1.1867	1.1867	6.94929	2.23733	0.0532269	0.414429	1.93308	NA	NA	yellow	M2
ENSG00000132510	KDM6B	protein_coding	-0.267341	0.830849	-1.20359	6.35432	-2.24326	0.053238	0.414429	-1.93299	1	NA	turquoise	M1
ENSG00000178700	DHFR2	protein_coding	-0.279802	0.823704	-1.21403	2.7717	-2.21809	0.0532827	0.414429	-1.93262	NA	NA	turquoise	M1
ENSG00000236565	HNRNPA3P5	processed_pseudogene	-0.589844	0.664415	-1.50508	4.1235	-2.35345	0.0533324	0.414429	-1.93222	NA	NA	green	M3
ENSG00000197771	MCMBP	protein_coding	0.172243	1.12681	1.12681	7.52237	2.17345	0.0533364	0.414429	1.93219	NA	NA	grey	M0
ENSG00000110002	VWA5A	protein_coding	-0.317909	0.802232	-1.24652	3.85533	-2.20392	0.053452	0.414429	-1.93125	NA	NA	pink	M6
ENSG00000213790	OLA1P1	processed_pseudogene	-0.736258	0.600294	-1.66585	3.82084	-2.22248	0.0534537	0.414429	-1.93124	NA	NA	green	M3
ENSG00000143418	CERS2	protein_coding	0.0926167	1.0663	1.0663	5.99899	2.01934	0.0534805	0.414429	1.93102	NA	NA	grey	M0
ENSG00000168300	PCMTD1	protein_coding	-0.330604	0.795204	-1.25754	5.09336	-2.25604	0.0534925	0.414429	-1.93092	NA	NA	turquoise	M1
ENSG00000134769	DTNA	protein_coding	-0.469107	0.722412	-1.38425	5.16768	-2.18578	0.0535724	0.414429	-1.93028	NA	NA	pink	M6
ENSG00000083799	CYLD	protein_coding	-0.137679	0.90898	-1.10013	4.47603	-2.01762	0.0536708	0.414429	-1.92948	NA	NA	black	M5
ENSG00000163950	SLBP	protein_coding	0.158323	1.11599	1.11599	6.46338	2.01737	0.0536982	0.414429	1.92926	NA	NA	yellow	M2
ENSG00000197961	ZNF121	protein_coding	0.192311	1.14259	1.14259	5.37749	2.01735	0.0537011	0.414429	1.92924	NA	NA	yellow	M2
ENSG00000214706	IFRD2	protein_coding	0.215173	1.16084	1.16084	5.33127	2.01707	0.053732	0.414429	1.92899	NA	NA	purple	M8
ENSG00000162755	KLHDC9	protein_coding	-0.572381	0.672506	-1.48698	1.84415	-2.19968	0.0537671	0.414429	-1.92871	NA	NA	pink	M6
ENSG00000133111	RFXAP	protein_coding	-0.176259	0.884995	-1.12995	4.18336	-2.01582	0.0538698	0.414429	-1.92788	NA	NA	grey	M0
ENSG00000175334	BANF1	protein_coding	0.138221	1.10055	1.10055	7.02408	2.01539	0.0539176	0.414429	1.9275	NA	NA	grey	M0
ENSG00000104980	TIMM44	protein_coding	0.147885	1.10794	1.10794	5.96778	2.0152	0.0539389	0.414429	1.92733	NA	NA	purple	M8
ENSG00000103194	USP10	protein_coding	0.108898	1.0784	1.0784	7.26758	2.01506	0.0539546	0.414429	1.9272	NA	NA	grey	M0
ENSG00000061936	SFSWAP	protein_coding	-0.0997251	0.933211	-1.07157	6.66889	-2.0149	0.0539727	0.414429	-1.92706	NA	NA	grey	M0
ENSG00000114120	SLC25A36	protein_coding	-0.14013	0.907438	-1.102	7.05803	-2.01483	0.0539806	0.414429	-1.92699	NA	NA	turquoise	M1
ENSG00000231043		processed_pseudogene	-0.668908	0.628983	-1.58987	2.69593	-2.27597	0.0539851	0.414429	-1.92696	NA	NA	green	M3
ENSG00000244627	TPTEP2	transcribed_unprocessed_pseudogene	-0.399878	0.757923	-1.3194	2.83164	-2.18272	0.0540075	0.414429	-1.92678	NA	NA	turquoise	M1
ENSG00000259715		lncRNA	-0.535203	0.690061	-1.44915	1.46601	-2.2321	0.0540389	0.414429	-1.92652	NA	NA	turquoise	M1
ENSG00000023572	GLRX2	protein_coding	0.331449	1.25828	1.25828	3.10089	2.18301	0.0540766	0.414429	1.92622	NA	NA	purple	M8
ENSG00000158301	GPRASP2	protein_coding	0.279893	1.2141	1.2141	5.20671	2.29276	0.0540968	0.414429	1.92606	NA	NA	grey	M0
ENSG00000253626	EIF5AL1	protein_coding	-0.505917	0.704213	-1.42003	5.31953	-2.01368	0.054108	0.414429	-1.92597	NA	NA	green	M3
ENSG00000172893	DHCR7	protein_coding	0.224241	1.16816	1.16816	7.40349	2.35912	0.0541146	0.414429	1.92592	1	known	yellow	M2
ENSG00000214413	BBIP1	protein_coding	-0.163574	0.892811	-1.12006	4.50037	-2.18077	0.0541827	0.414429	-1.92537	NA	NA	turquoise	M1
ENSG00000148229	POLE3	protein_coding	0.189772	1.14058	1.14058	6.92453	2.01296	0.0541882	0.414429	1.92533	NA	NA	yellow	M2
ENSG00000247679		lncRNA	-0.304274	0.80985	-1.2348	2.29723	-2.21873	0.0542147	0.414429	-1.92512	NA	NA	turquoise	M1
ENSG00000189423	USP32P3	transcribed_unprocessed_pseudogene	-0.312812	0.805071	-1.24213	1.23108	-2.01272	0.0542157	0.414429	-1.92511	NA	NA	grey	M0
ENSG00000143379	SETDB1	protein_coding	-0.112754	0.924821	-1.08129	5.90844	-2.17462	0.0542512	0.414429	-1.92483	3	NA	grey	M0
ENSG00000107290	SETX	protein_coding	0.135193	1.09824	1.09824	7.10417	2.19209	0.0542521	0.414429	1.92482	NA	NA	grey	M0
ENSG00000120509	PDZD11	protein_coding	0.144406	1.10528	1.10528	4.63737	2.18298	0.0542545	0.414429	1.9248	NA	NA	grey	M0
ENSG00000124201	ZNFX1	protein_coding	0.197382	1.14662	1.14662	4.71585	2.26059	0.0542554	0.414429	1.92479	NA	NA	purple	M8
ENSG00000141279	NPEPPS	protein_coding	-0.115409	0.92312	-1.08328	6.89284	-2.01202	0.0542934	0.414465	-1.92449	NA	NA	grey	M0
ENSG00000174444	RPL4	protein_coding	0.269441	1.20534	1.20534	10.0967	2.01178	0.0543201	0.414465	1.92428	NA	NA	blue	M10
ENSG00000232472	EEF1B2P3	processed_pseudogene	-0.685032	0.621992	-1.60774	5.85543	-2.20861	0.0544099	0.414767	-1.92356	NA	NA	green	M3
ENSG00000121957	GPSM2	protein_coding	-0.255393	0.837759	-1.19366	5.22758	-2.41562	0.054528	0.414767	-1.92262	NA	NA	turquoise	M1
ENSG00000168653	NDUFS5	protein_coding	0.26252	1.19957	1.19957	7.17739	2.25343	0.0545456	0.414767	1.92248	NA	NA	blue	M10
ENSG00000243620		lncRNA	-1.2027	0.43446	-2.30171	-0.238766	-2.20304	0.0545489	0.414767	-1.92245	NA	NA	turquoise	M1
ENSG00000129197	RPAIN	protein_coding	-0.123831	0.917747	-1.08962	6.03305	-2.00948	0.0545783	0.414767	-1.92222	NA	NA	grey	M0
ENSG00000119431	HDHD3	protein_coding	-0.453265	0.730388	-1.36914	3.16329	-2.17099	0.0545937	0.414767	-1.9221	NA	NA	turquoise	M1
ENSG00000148187	MRRF	protein_coding	0.145719	1.10628	1.10628	4.41219	2.00824	0.054718	0.414767	1.92111	NA	NA	yellow	M2
ENSG00000238041		processed_pseudogene	-1.05641	0.480826	-2.07975	-0.729535	-2.28322	0.0547765	0.414767	-1.92064	NA	NA	green	M3
ENSG00000127314	RAP1B	protein_coding	0.297773	1.22925	1.22925	6.00233	2.22686	0.0548034	0.414767	1.92043	NA	NA	blue	M10
ENSG00000228205		processed_pseudogene	-0.542262	0.686693	-1.45625	4.84693	-2.00747	0.0548043	0.414767	-1.92042	NA	NA	green	M3
ENSG00000200087	SNORA73B	snoRNA	0.487627	1.40214	1.40214	-0.133981	2.00727	0.0548269	0.414767	1.92025	NA	NA	grey	M0
ENSG00000163584	RPL22L1	protein_coding	0.299075	1.23036	1.23036	4.89067	2.00676	0.0548852	0.414767	1.91978	NA	NA	purple	M8
ENSG00000139998	RAB15	protein_coding	0.153029	1.1119	1.1119	5.6104	2.00659	0.0549042	0.414767	1.91963	NA	NA	brown	M11
ENSG00000006695	COX10	protein_coding	0.223736	1.16775	1.16775	4.21622	2.20622	0.0549603	0.414767	1.91919	NA	known	yellow	M2
ENSG00000113161	HMGCR	protein_coding	0.361867	1.28509	1.28509	9.2198	2.22969	0.0550094	0.414767	1.9188	NA	NA	yellow	M2
ENSG00000170525	PFKFB3	protein_coding	0.301742	1.23263	1.23263	6.5718	2.21013	0.0550673	0.414767	1.91834	NA	NA	yellow	M2
ENSG00000235720	GABPAP	processed_pseudogene	-0.703298	0.614167	-1.62822	1.73017	-2.24145	0.0550726	0.414767	-1.9183	NA	NA	green	M3
ENSG00000102265	TIMP1	protein_coding	0.406985	1.32591	1.32591	5.16622	2.00491	0.0550942	0.414767	1.91813	NA	NA	purple	M8
ENSG00000178464	RPL10P16	processed_pseudogene	-0.611538	0.654499	-1.52789	5.35891	-2.23828	0.0550981	0.414767	-1.9181	NA	NA	green	M3
ENSG00000171067	C11orf24	protein_coding	0.191494	1.14195	1.14195	5.08353	2.0043	0.0551632	0.414767	1.91759	NA	NA	greenyellow	M9
ENSG00000101367	MAPRE1	protein_coding	0.161283	1.11828	1.11828	8.11611	2.35991	0.0551811	0.414767	1.91745	NA	NA	grey	M0
ENSG00000218227		transcribed_processed_pseudogene	-0.667218	0.62972	-1.58801	6.1291	-2.20923	0.0552023	0.414767	-1.91728	NA	NA	green	M3
ENSG00000148803	FUOM	protein_coding	0.388702	1.30921	1.30921	2.08358	2.00357	0.0552456	0.414767	1.91694	NA	NA	purple	M8
ENSG00000164970	FAM219A	protein_coding	0.212237	1.15848	1.15848	4.97717	2.25924	0.0552852	0.414767	1.91663	NA	NA	brown	M11
ENSG00000092377	TBL1Y	protein_coding	-0.394542	0.760731	-1.31453	1.84258	-2.00322	0.0552859	0.414767	-1.91662	NA	NA	grey	M0
ENSG00000177873	ZNF619	protein_coding	-0.198044	0.871732	-1.14714	2.67626	-2.00319	0.0552888	0.414767	-1.9166	NA	NA	black	M5
ENSG00000119912	IDE	protein_coding	0.163756	1.1202	1.1202	6.16885	2.20284	0.0553341	0.414767	1.91624	NA	NA	grey	M0
ENSG00000127328	RAB3IP	protein_coding	-0.219716	0.858734	-1.1645	4.10496	-2.00195	0.0554303	0.414767	-1.91549	NA	NA	magenta	M7
ENSG00000175792	RUVBL1	protein_coding	0.116564	1.08415	1.08415	6.96159	2.00131	0.0555026	0.414767	1.91492	NA	NA	grey	M0
ENSG00000149547	EI24	protein_coding	0.117016	1.08449	1.08449	7.24304	2.29736	0.0555067	0.414767	1.91489	NA	NA	grey	M0
ENSG00000142168	SOD1	protein_coding	0.0989012	1.07096	1.07096	7.29255	2.00114	0.0555228	0.414767	1.91476	3	NA	grey	M0
ENSG00000146066	HIGD2A	protein_coding	0.151947	1.11107	1.11107	4.39484	2.00081	0.0555603	0.414767	1.91447	NA	NA	grey	M0
ENSG00000153046	CDYL	protein_coding	0.209388	1.1562	1.1562	5.7782	2.13919	0.0555926	0.414767	1.91422	NA	NA	magenta	M7
ENSG00000196150	ZNF250	protein_coding	-0.160305	0.894836	-1.11752	4.66426	-2.17045	0.0557113	0.414767	-1.91329	NA	NA	turquoise	M1
ENSG00000123545	NDUFAF4	protein_coding	0.378937	1.30038	1.30038	4.91859	2.16802	0.0557553	0.414767	1.91294	NA	high_candidate	yellow	M2
ENSG00000149485	FADS1	protein_coding	0.131386	1.09535	1.09535	8.28713	1.99895	0.055772	0.414767	1.91281	NA	NA	grey	M0
ENSG00000122692	SMU1	protein_coding	0.167484	1.1231	1.1231	6.51413	2.20228	0.0557794	0.414767	1.91276	NA	NA	grey	M0
ENSG00000170370	EMX2	protein_coding	-1.63577	0.3218	-3.10752	4.26341	-2.17302	0.0558703	0.414767	-1.91205	NA	NA	pink	M6
ENSG00000233830	EIF4HP1	processed_pseudogene	-0.628074	0.647039	-1.5455	4.316	-2.2233	0.0558906	0.414767	-1.91189	NA	NA	green	M3
ENSG00000160336	ZNF761	protein_coding	0.192299	1.14258	1.14258	4.07631	2.14932	0.0559027	0.414767	1.91179	NA	NA	yellow	M2
ENSG00000100583	SAMD15	protein_coding	-0.467311	0.723311	-1.38253	2.16124	-2.19107	0.0559703	0.414767	-1.91127	NA	NA	pink	M6
ENSG00000070950	RAD18	protein_coding	0.178964	1.13207	1.13207	5.7486	2.13544	0.0559869	0.414767	1.91114	NA	NA	yellow	M2
ENSG00000174456	C12orf76	protein_coding	-0.2183	0.859577	-1.16336	3.53667	-2.14455	0.0560317	0.414767	-1.91079	NA	NA	turquoise	M1
ENSG00000131943	C19orf12	protein_coding	0.0968213	1.06941	1.06941	4.95884	2.12975	0.0560559	0.414767	1.9106	NA	NA	grey	M0
ENSG00000149480	MTA2	protein_coding	-0.0716148	0.951572	-1.05089	8.07405	-1.99631	0.0560754	0.414767	-1.91045	NA	NA	grey	M0
ENSG00000166136	NDUFB8	protein_coding	0.202595	1.15077	1.15077	2.91461	2.20076	0.0560764	0.414767	1.91044	NA	NA	grey	M0
ENSG00000226121		processed_pseudogene	-0.621136	0.650159	-1.53809	4.21281	-2.23922	0.0560799	0.414767	-1.91041	NA	NA	green	M3
ENSG00000141076	UTP4	protein_coding	0.267507	1.20373	1.20373	6.51626	2.16739	0.0560801	0.414767	1.91041	NA	NA	yellow	M2
ENSG00000131697	NPHP4	protein_coding	-0.279248	0.824021	-1.21356	5.46822	-2.14551	0.0561251	0.414767	-1.91006	NA	NA	black	M5
ENSG00000101846	STS	protein_coding	0.26368	1.20054	1.20054	3.48537	2.26415	0.056126	0.414767	1.91006	NA	NA	yellow	M2
ENSG00000236814		processed_pseudogene	-0.673849	0.626832	-1.59532	4.44422	-2.22164	0.0561595	0.414767	-1.9098	NA	NA	green	M3
ENSG00000234664	HMGN2P5	processed_pseudogene	-0.633376	0.644666	-1.55119	5.75291	-2.20069	0.05616	0.414767	-1.90979	NA	NA	green	M3
ENSG00000213420	GPC2	protein_coding	-0.256414	0.837166	-1.19451	6.7595	-2.15519	0.0561929	0.414767	-1.90954	NA	NA	turquoise	M1
ENSG00000235272	RAMACL	protein_coding	-0.639267	0.642039	-1.55754	2.19764	-2.22061	0.0562155	0.414767	-1.90936	NA	NA	green	M3
ENSG00000267381	NA	NA	-0.329039	0.796067	-1.25618	0.494367	-1.99474	0.0562565	0.414767	-1.90904	NA	NA	grey	M0
ENSG00000077713	SLC25A43	protein_coding	0.852871	1.80609	1.80609	2.29268	2.17342	0.056263	0.414767	1.90899	NA	NA	grey	M0
ENSG00000164182	NDUFAF2	protein_coding	0.276992	1.21167	1.21167	4.41716	2.21912	0.0562887	0.414767	1.90879	NA	known	purple	M8
ENSG00000150867	PIP4K2A	protein_coding	0.252623	1.19137	1.19137	5.29105	2.14842	0.0563001	0.414767	1.90871	NA	NA	brown	M11
ENSG00000144524	COPS7B	protein_coding	0.079097	1.05636	1.05636	6.30876	1.99433	0.0563035	0.414767	1.90868	NA	NA	grey	M0
ENSG00000171448	ZBTB26	protein_coding	-0.186456	0.878762	-1.13796	4.97822	-1.99418	0.0563206	0.414767	-1.90855	NA	NA	turquoise	M1
ENSG00000159714	ZDHHC1	protein_coding	-0.341432	0.789257	-1.26701	2.68644	-2.13843	0.0563501	0.414767	-1.90832	NA	NA	black	M5
ENSG00000161010	MRNIP	protein_coding	-0.255643	0.837613	-1.19387	5.25781	-2.20014	0.056401	0.414767	-1.90792	NA	NA	turquoise	M1
ENSG00000153976	HS3ST3A1	protein_coding	0.448196	1.36433	1.36433	3.77834	2.18004	0.0564169	0.414767	1.9078	NA	NA	yellow	M2
ENSG00000102981	PARD6A	protein_coding	-0.383708	0.766465	-1.30469	1.65529	-2.43378	0.0564221	0.414767	-1.90776	NA	NA	grey	M0
ENSG00000108256	NUFIP2	protein_coding	0.207688	1.15484	1.15484	7.37926	1.99253	0.0565119	0.414767	1.90707	NA	NA	magenta	M7
ENSG00000170631	ZNF16	protein_coding	-0.419148	0.747866	-1.33714	3.78401	-2.12656	0.0565243	0.414767	-1.90697	NA	NA	grey	M0
ENSG00000155903	RASA2	protein_coding	0.185666	1.13734	1.13734	5.39726	1.99233	0.056535	0.414767	1.90689	NA	NA	yellow	M2
ENSG00000109670	FBXW7	protein_coding	0.113161	1.0816	1.0816	4.91318	1.99222	0.056548	0.414767	1.90679	NA	NA	grey	M0
ENSG00000260051		lncRNA	-0.436755	0.738795	-1.35356	1.44021	-1.99183	0.056593	0.414767	-1.90644	NA	NA	turquoise	M1
ENSG00000164162	ANAPC10	protein_coding	0.214198	1.16006	1.16006	3.0536	2.22939	0.0565949	0.414767	1.90643	NA	NA	yellow	M2
ENSG00000105443	CYTH2	protein_coding	-0.130505	0.913512	-1.09468	6.96438	-2.16486	0.0566001	0.414767	-1.90639	NA	NA	grey	M0
ENSG00000248280	NA	NA	-0.854793	0.552945	-1.8085	-0.490502	-2.15127	0.0566627	0.414767	-1.9059	NA	NA	grey	M0
ENSG00000163636	PSMD6	protein_coding	0.114976	1.08296	1.08296	6.8887	2.21237	0.0567629	0.414767	1.90513	NA	NA	grey	M0
ENSG00000072110	ACTN1	protein_coding	0.351744	1.2761	1.2761	8.55761	2.61749	0.0567652	0.414767	1.90511	NA	NA	purple	M8
ENSG00000270714	MICOS10P2	processed_pseudogene	-0.616334	0.652327	-1.53297	-0.388588	-2.36007	0.056827	0.414767	-1.90464	NA	NA	green	M3
ENSG00000269999	NA	NA	-0.530343	0.69239	-1.44427	-0.851956	-2.1625	0.0568603	0.414767	-1.90438	NA	NA	grey	M0
ENSG00000185022	MAFF	protein_coding	0.807589	1.75028	1.75028	3.07414	2.24579	0.0568718	0.414767	1.90429	NA	NA	yellow	M2
ENSG00000252244	RNU7-3P	snRNA	-0.793058	0.57712	-1.73274	-2.917	-1.98871	0.0569558	0.414767	-1.90365	NA	NA	grey	M0
ENSG00000185641		processed_pseudogene	-0.586342	0.66603	-1.50143	5.29053	-2.20979	0.0569583	0.414767	-1.90363	NA	NA	green	M3
ENSG00000100968	NFATC4	protein_coding	-0.598385	0.660493	-1.51402	6.87567	-2.14547	0.0569932	0.414767	-1.90336	NA	NA	black	M5
ENSG00000134297	PLEKHA8P1	transcribed_processed_pseudogene	-0.291818	0.816872	-1.22418	3.18738	-2.19652	0.057003	0.414767	-1.90329	NA	NA	green	M3
ENSG00000107625	DDX50	protein_coding	0.118333	1.08548	1.08548	6.35067	2.41491	0.0570084	0.414767	1.90325	NA	NA	grey	M0
ENSG00000242125	SNHG3	lncRNA	0.316558	1.24536	1.24536	5.63057	1.98725	0.0571258	0.414767	1.90235	NA	NA	purple	M8
ENSG00000106479	ZNF862	protein_coding	-0.262382	0.83371	-1.19946	4.17997	-2.19655	0.0572182	0.414767	-1.90164	NA	NA	turquoise	M1
ENSG00000261188		lncRNA	-0.319909	0.80112	-1.24825	2.80908	-2.14985	0.0572428	0.414767	-1.90145	NA	NA	pink	M6
ENSG00000104064	GABPB1	protein_coding	0.198979	1.14789	1.14789	6.04478	2.15259	0.0572923	0.414767	1.90107	NA	NA	yellow	M2
ENSG00000252412		misc_RNA	-0.660861	0.632501	-1.58103	-1.7089	-1.9857	0.0573077	0.414767	-1.90096	NA	NA	grey	M0
ENSG00000092108	SCFD1	protein_coding	0.11225	1.08091	1.08091	5.94095	2.24037	0.0573228	0.414767	1.90084	NA	NA	grey	M0
ENSG00000198947	DMD	protein_coding	-0.572665	0.672374	-1.48727	6.34007	-2.15224	0.0573391	0.414767	-1.90072	NA	known	pink	M6
ENSG00000136051	WASHC4	protein_coding	0.0928607	1.06648	1.06648	6.15776	1.98537	0.057346	0.414767	1.90066	NA	known	grey	M0
ENSG00000135655	USP15	protein_coding	0.165062	1.12121	1.12121	5.53968	2.15062	0.0573705	0.414767	1.90048	2	NA	grey	M0
ENSG00000178146		processed_pseudogene	-0.712825	0.610124	-1.63901	1.19287	-2.19914	0.0573901	0.414767	-1.90033	NA	NA	green	M3
ENSG00000125971	DYNLRB1	protein_coding	0.116472	1.08408	1.08408	6.24423	2.20635	0.0574073	0.414767	1.9002	NA	NA	grey	M0
ENSG00000113504	SLC12A7	protein_coding	-0.221233	0.857832	-1.16573	6.76015	-2.15449	0.0574089	0.414767	-1.90018	NA	NA	pink	M6
ENSG00000133640	LRRIQ1	protein_coding	-0.337014	0.791678	-1.26314	3.20282	-1.98437	0.0574642	0.414767	-1.89976	NA	NA	pink	M6
ENSG00000255397		processed_pseudogene	-0.68313	0.622813	-1.60562	2.8582	-2.35972	0.0574661	0.414767	-1.89975	NA	NA	green	M3
ENSG00000100058	CRYBB2P1	transcribed_unprocessed_pseudogene	0.295591	1.22739	1.22739	4.65852	2.12363	0.0574977	0.414767	1.89951	NA	NA	grey	M0
ENSG00000166164	BRD7	protein_coding	0.22914	1.17214	1.17214	6.76872	1.98376	0.0575358	0.414767	1.89922	NA	NA	blue	M10
ENSG00000156925	ZIC3	protein_coding	-0.871948	0.546409	-1.83013	4.86258	-2.10087	0.0575774	0.414767	-1.8989	NA	NA	pink	M6
ENSG00000133884	DPF2	protein_coding	-0.0806444	0.945635	-1.05749	6.70602	-1.98337	0.057582	0.414767	-1.89887	NA	NA	grey	M0
ENSG00000119705	SLIRP	protein_coding	0.22034	1.16501	1.16501	5.76533	2.16268	0.0576123	0.414767	1.89864	NA	NA	yellow	M2
ENSG00000166803	PCLAF	protein_coding	0.132927	1.09652	1.09652	5.74824	1.98309	0.0576148	0.414767	1.89862	NA	NA	yellow	M2
ENSG00000177337	DLGAP1-AS1	lncRNA	-0.430603	0.741952	-1.3478	1.3551	-1.98302	0.0576223	0.414767	-1.89856	NA	NA	turquoise	M1
ENSG00000158528	PPP1R9A	protein_coding	-0.255763	0.837544	-1.19397	4.9887	-1.98294	0.0576323	0.414767	-1.89848	NA	NA	magenta	M7
ENSG00000055044	NOP58	protein_coding	0.186337	1.13787	1.13787	7.24114	1.98279	0.0576503	0.414767	1.89835	NA	NA	yellow	M2
ENSG00000159352	PSMD4	protein_coding	0.180591	1.13335	1.13335	7.10739	1.98252	0.0576822	0.414767	1.89811	NA	NA	blue	M10
ENSG00000234518	PTGES3P1	processed_pseudogene	-0.550296	0.68288	-1.46439	4.91734	-1.98234	0.0577031	0.414767	-1.89795	NA	NA	green	M3
ENSG00000120253	NUP43	protein_coding	0.0796063	1.05673	1.05673	6.32249	1.9818	0.0577662	0.414767	1.89747	NA	NA	grey	M0
ENSG00000012171	SEMA3B	protein_coding	-0.626293	0.647839	-1.54359	2.93066	-2.11861	0.0577775	0.414767	-1.89738	NA	NA	pink	M6
ENSG00000162836	ACP6	protein_coding	-0.453106	0.730468	-1.36898	4.08444	-2.15965	0.0578256	0.414767	-1.89702	NA	NA	grey	M0
ENSG00000261690	NA	NA	-0.335543	0.792486	-1.26185	0.942195	-2.12345	0.0578277	0.414767	-1.897	NA	NA	turquoise	M1
ENSG00000261266		lncRNA	-0.515683	0.699462	-1.42967	-0.749071	-1.98102	0.0578584	0.414767	-1.89677	NA	NA	grey	M0
ENSG00000008394	MGST1	protein_coding	0.35479	1.2788	1.2788	5.75338	2.1633	0.0578617	0.414767	1.89674	NA	NA	brown	M11
ENSG00000136240	KDELR2	protein_coding	0.216417	1.16184	1.16184	7.293	2.18737	0.0578721	0.414767	1.89667	NA	NA	brown	M11
ENSG00000272787		lncRNA	-0.303575	0.810242	-1.2342	-0.454006	-1.9808	0.0578844	0.414767	-1.89657	NA	NA	black	M5
ENSG00000244187	TMEM141	protein_coding	0.168603	1.12397	1.12397	2.93998	1.98036	0.0579373	0.414767	1.89617	NA	NA	greenyellow	M9
ENSG00000142875	PRKACB	protein_coding	0.174258	1.12838	1.12838	5.96344	2.17673	0.0579922	0.414767	1.89576	NA	NA	magenta	M7
ENSG00000104472	CHRAC1	protein_coding	0.168469	1.12386	1.12386	5.48949	2.17199	0.0579935	0.414767	1.89575	NA	NA	grey	M0
ENSG00000237821		processed_pseudogene	-0.481799	0.716084	-1.39648	1.68923	-1.97959	0.0580284	0.414767	-1.89548	NA	NA	green	M3
ENSG00000182446	NPLOC4	protein_coding	0.130239	1.09448	1.09448	7.22204	2.26479	0.0580566	0.414767	1.89527	NA	NA	grey	M0
ENSG00000247137		lncRNA	-0.329656	0.795726	-1.25671	1.10179	-1.97934	0.0580583	0.414767	-1.89526	NA	NA	pink	M6
ENSG00000141385	AFG3L2	protein_coding	0.129074	1.09359	1.09359	5.88435	1.9793	0.0580625	0.414767	1.89523	NA	NA	grey	M0
ENSG00000133519	ZDHHC8P1	transcribed_unprocessed_pseudogene	-0.721982	0.606264	-1.64945	3.36335	-2.11568	0.0580862	0.414767	-1.89505	NA	NA	black	M5
ENSG00000237819		lncRNA	0.409873	1.32857	1.32857	0.709774	1.97723	0.0583088	0.414767	1.89337	NA	NA	yellow	M2
ENSG00000174780	SRP72	protein_coding	0.138381	1.10067	1.10067	7.78746	2.11965	0.0583367	0.414767	1.89316	NA	high_candidate	grey	M0
ENSG00000113300	CNOT6	protein_coding	-0.0803982	0.945797	-1.05731	7.30471	-1.97684	0.0583554	0.414767	-1.89302	NA	NA	grey	M0
ENSG00000143384	MCL1	protein_coding	0.287741	1.22073	1.22073	8.44174	2.14786	0.0583603	0.414767	1.89298	NA	NA	yellow	M2
ENSG00000164104	HMGB2	protein_coding	-0.139184	0.908033	-1.10128	9.05232	-2.19409	0.0583788	0.414767	-1.89284	NA	NA	grey	M0
ENSG00000173418	NAA20	protein_coding	0.196831	1.14618	1.14618	5.21846	2.18937	0.0583844	0.414767	1.8928	NA	NA	yellow	M2
ENSG00000255100		lncRNA	-0.656243	0.634528	-1.57597	-1.37841	-1.97644	0.0584025	0.414767	-1.89266	NA	NA	red	M4
ENSG00000214612	RPS19P1	processed_pseudogene	1.37227	2.58877	2.58877	-0.700339	2.19132	0.0584429	0.414767	1.89236	NA	NA	grey	M0
ENSG00000226396		processed_pseudogene	0.753968	1.68643	1.68643	0.85195	1.97607	0.0584463	0.414767	1.89234	NA	NA	grey	M0
ENSG00000160828	NA	NA	-0.39893	0.758421	-1.31853	2.6812	-2.15791	0.0584539	0.414767	-1.89228	NA	NA	turquoise	M1
ENSG00000236698	EIF1AXP1	processed_pseudogene	-0.636315	0.643354	-1.55435	4.52002	-2.20715	0.0584617	0.414767	-1.89222	NA	NA	green	M3
ENSG00000100567	PSMA3	protein_coding	0.0905379	1.06477	1.06477	7.07169	1.9756	0.058503	0.414767	1.89191	NA	NA	grey	M0
ENSG00000136827	TOR1A	protein_coding	0.114377	1.08251	1.08251	5.72136	1.97558	0.0585052	0.414767	1.89189	NA	NA	grey	M0
ENSG00000097046	CDC7	protein_coding	0.213834	1.15977	1.15977	6.80242	2.11818	0.0585219	0.414767	1.89177	NA	NA	magenta	M7
ENSG00000115761	NOL10	protein_coding	0.167593	1.12318	1.12318	5.13724	2.20258	0.058526	0.414767	1.89174	NA	NA	yellow	M2
ENSG00000130816	DNMT1	protein_coding	0.0849497	1.06065	1.06065	8.56887	1.97536	0.0585321	0.414767	1.89169	NA	NA	grey	M0
ENSG00000159176	CSRP1	protein_coding	0.660215	1.58032	1.58032	5.99965	1.97485	0.0585925	0.414803	1.89124	NA	NA	purple	M8
ENSG00000251474	RPL32P3	transcribed_unprocessed_pseudogene	-0.233055	0.850831	-1.17532	4.16669	-2.14111	0.0585972	0.414803	-1.8912	NA	NA	turquoise	M1
ENSG00000070501	POLB	protein_coding	-0.116573	0.922376	-1.08416	5.02512	-2.12441	0.0587154	0.415427	-1.89032	NA	NA	grey	M0
ENSG00000183426	NPIPA1	protein_coding	-0.551826	0.682156	-1.46594	3.20912	-2.18138	0.0588331	0.415736	-1.88944	NA	NA	turquoise	M1
ENSG00000134262	AP4B1	protein_coding	0.201343	1.14977	1.14977	4.16931	2.10929	0.0588483	0.415736	1.88933	NA	known	greenyellow	M9
ENSG00000145220	LYAR	protein_coding	0.332944	1.25958	1.25958	5.086	2.13428	0.0588827	0.415736	1.88907	NA	NA	yellow	M2
ENSG00000134248	LAMTOR5	protein_coding	0.170289	1.12528	1.12528	5.36997	2.21477	0.0588897	0.415736	1.88902	NA	NA	purple	M8
ENSG00000198840	MT-ND3	protein_coding	0.314644	1.2437	1.2437	9.20974	2.1771	0.0589367	0.415736	1.88867	NA	NA	grey	M0
ENSG00000198721	ECI2	protein_coding	0.109429	1.0788	1.0788	4.80488	1.97196	0.0589395	0.415736	1.88864	NA	NA	grey	M0
ENSG00000136603	SKIL	protein_coding	0.343863	1.26915	1.26915	5.71145	1.97162	0.0589793	0.415804	1.88835	NA	NA	grey	M0
ENSG00000243477	NAA80	protein_coding	-0.474592	0.71967	-1.38952	2.7945	-2.12351	0.0590688	0.416187	-1.88768	NA	NA	turquoise	M1
ENSG00000213881	NPM1P6	processed_pseudogene	-0.662837	0.631635	-1.58319	3.65401	-2.18631	0.0590938	0.416187	-1.88749	NA	NA	green	M3
ENSG00000172809	RPL38	protein_coding	0.144987	1.10572	1.10572	7.80984	1.97002	0.0591725	0.416199	1.88691	NA	NA	grey	M0
ENSG00000072832	CRMP1	protein_coding	0.189766	1.14058	1.14058	7.5777	1.96968	0.0592132	0.416199	1.88661	NA	NA	magenta	M7
ENSG00000168887	C2orf68	protein_coding	-0.296552	0.814196	-1.22821	5.42648	-2.14866	0.0592273	0.416199	-1.8865	NA	NA	turquoise	M1
ENSG00000183765	CHEK2	protein_coding	0.118946	1.08594	1.08594	5.16954	1.96941	0.0592464	0.416199	1.88636	NA	NA	grey	M0
ENSG00000175387	SMAD2	protein_coding	0.141811	1.10329	1.10329	6.33595	2.14996	0.0592913	0.416199	1.88603	NA	NA	grey	M0
ENSG00000234062		transcribed_unprocessed_pseudogene	-0.333652	0.793525	-1.2602	1.7821	-2.11975	0.0593343	0.416199	-1.88571	NA	NA	turquoise	M1
ENSG00000140382	HMG20A	protein_coding	-0.0632999	0.957072	-1.04485	6.66313	-1.96859	0.0593456	0.416199	-1.88562	NA	NA	grey	M0
ENSG00000105607	GCDH	protein_coding	-0.182425	0.881221	-1.13479	5.01906	-2.16218	0.0593545	0.416199	-1.88556	NA	NA	grey	M0
ENSG00000102898	NUTF2	protein_coding	0.113007	1.08148	1.08148	7.38461	1.96789	0.0594298	0.416199	1.885	NA	NA	grey	M0
ENSG00000001084	GCLC	protein_coding	0.171018	1.12585	1.12585	4.97172	2.16015	0.0594413	0.416199	1.88492	NA	NA	grey	M0
ENSG00000187609	EXD3	protein_coding	-0.309828	0.806738	-1.23956	3.66844	-2.09713	0.0594622	0.416199	-1.88476	NA	NA	turquoise	M1
ENSG00000214517	PPME1	protein_coding	0.195122	1.14482	1.14482	5.85582	2.15	0.0594661	0.416199	1.88473	NA	NA	yellow	M2
ENSG00000165609	NUDT5	protein_coding	0.0839959	1.05995	1.05995	6.39501	2.18117	0.0595068	0.416199	1.88443	NA	NA	grey	M0
ENSG00000085552	IGSF9	protein_coding	-0.30546	0.809184	-1.23581	5.79979	-2.13203	0.0595173	0.416199	-1.88435	NA	NA	turquoise	M1
ENSG00000179958	DCTPP1	protein_coding	0.203146	1.15121	1.15121	5.51153	2.16471	0.0597029	0.41662	1.88298	NA	NA	yellow	M2
ENSG00000235734	HMGN1P36	processed_pseudogene	-0.689943	0.619879	-1.61322	3.02215	-2.23243	0.0597332	0.41662	-1.88276	NA	NA	green	M3
ENSG00000158246	TENT5B	protein_coding	0.467887	1.38308	1.38308	4.13053	2.1466	0.0597347	0.41662	1.88275	NA	NA	grey	M0
ENSG00000167004	PDIA3	protein_coding	0.424085	1.34172	1.34172	8.45752	2.20354	0.0598257	0.41662	1.88208	NA	NA	blue	M10
ENSG00000165948	IFI27L1	protein_coding	-0.295466	0.814809	-1.22728	3.83966	-2.10788	0.0598665	0.41662	-1.88178	NA	NA	turquoise	M1
ENSG00000152700	SAR1B	protein_coding	0.141585	1.10312	1.10312	4.95307	2.16742	0.0598752	0.41662	1.88171	NA	known	grey	M0
ENSG00000164109	MAD2L1	protein_coding	0.180141	1.13299	1.13299	7.12176	2.11123	0.0600607	0.41662	1.88035	NA	NA	yellow	M2
ENSG00000226525	RPS7P10	processed_pseudogene	-0.598122	0.660613	-1.51375	3.93124	-2.18406	0.0601036	0.41662	-1.88003	NA	NA	green	M3
ENSG00000132142	NA	NA	0.156808	1.11482	1.11482	7.93568	2.13046	0.0601044	0.41662	1.88003	NA	NA	grey	M0
ENSG00000139684	ESD	protein_coding	0.141764	1.10325	1.10325	6.813	2.21483	0.0601049	0.41662	1.88002	NA	NA	grey	M0
ENSG00000111237	VPS29	protein_coding	0.0845857	1.06038	1.06038	5.96292	1.96207	0.0601382	0.41662	1.87978	NA	NA	grey	M0
ENSG00000130702	LAMA5	protein_coding	-0.423469	0.745629	-1.34115	6.45205	-2.12704	0.0601494	0.41662	-1.8797	NA	NA	turquoise	M1
ENSG00000177045	SIX5	protein_coding	-0.205523	0.867224	-1.1531	4.24846	-2.1031	0.0601689	0.41662	-1.87955	NA	NA	black	M5
ENSG00000272294	NA	NA	0.780253	1.71743	1.71743	2.39627	1.96113	0.0602535	0.41662	1.87893	NA	NA	magenta	M7
ENSG00000065183	WDR3	protein_coding	0.238782	1.18	1.18	6.21643	2.14205	0.0602559	0.41662	1.87892	NA	NA	yellow	M2
ENSG00000224032	EPB41L4A-AS1	lncRNA	-0.151297	0.900441	-1.11057	3.98982	-1.96073	0.060302	0.41662	-1.87858	NA	NA	grey	M0
ENSG00000255121	CCDC84-DT	lncRNA	-0.255621	0.837626	-1.19385	1.91375	-1.96069	0.0603072	0.41662	-1.87854	NA	NA	turquoise	M1
ENSG00000183688	RFLNB	protein_coding	0.243881	1.18417	1.18417	5.09888	1.96055	0.0603236	0.41662	1.87842	NA	NA	yellow	M2
ENSG00000172831	CES2	protein_coding	-0.111964	0.925328	-1.0807	5.64626	-2.10822	0.0603462	0.41662	-1.87826	NA	NA	grey	M0
ENSG00000176225	RTTN	protein_coding	-0.135835	0.910143	-1.09873	5.63902	-1.96033	0.0603511	0.41662	-1.87822	NA	known	turquoise	M1
ENSG00000261136		lncRNA	-0.435568	0.739403	-1.35244	2.25246	-1.9603	0.060355	0.41662	-1.87819	NA	NA	grey	M0
ENSG00000111653	ING4	protein_coding	-0.299754	0.812391	-1.23093	5.35772	-2.1202	0.0603718	0.41662	-1.87807	NA	NA	turquoise	M1
[truncated: 11,820 more rows]

## Sheet: upregulated_genes
Functional annotation analysis for upregulated genes in NPCs
Canonical Pathways						GO terms BP						TF Motifs						microRNA targets
	NGenes	Direction	PValue	FDR			NGenes	Direction	PValue	FDR			NGenes	Direction	PValue	FDR			NGenes	Direction	PValue	FDR
REACTOME_REGULATION_OF_EXPRESSION_OF_SLITS_AND_ROBOS	138	Up	1.84413e-11	4.05524e-08		GO_COTRANSLATIONAL_PROTEIN_TARGETING_TO_MEMBRANE	92	Up	1.87933e-09	1.38131e-05		HNF6_Q6	69	Down	0.000991195	0.305563		CAGCTTT_MIR320	120	Up	0.0271701	0.999197
KEGG_RIBOSOME	83	Up	4.40372e-11	4.84189e-08		GO_ESTABLISHMENT_OF_PROTEIN_LOCALIZATION_TO_ENDOPLASMIC_RETICULUM	103	Up	1.92795e-08	7.0852e-05		PAX4_04	86	Down	0.00100184	0.305563		GTGGTGA_MIR197	31	Down	0.0355433	0.999197
REACTOME_NONSENSE_MEDIATED_DECAY_NMD_INDEPENDENT_OF_THE_EXON_JUNCTION_COMPLEX_EJC	89	Up	1.88742e-10	1.38348e-07		GO_NUCLEAR_TRANSCRIBED_MRNA_CATABOLIC_PROCESS_NONSENSE_MEDIATED_DECAY	100	Up	3.33792e-08	8.17791e-05		OCT1_01	84	Down	0.00164028	0.320599		AGTCTTA_MIR499	39	Up	0.0508238	0.999197
REACTOME_RRNA_PROCESSING_IN_THE_NUCLEUS_AND_CYTOSOL	181	Up	5.67682e-10	3.12083e-07		GO_TRANSLATIONAL_INITIATION	157	Up	8.43716e-08	0.000155033		OCT_Q6	78	Down	0.00210229	0.320599		CACTGCC_MIR34A_MIR34C_MIR449	122	Down	0.0540834	0.999197
REACTOME_SELENOAMINO_ACID_METABOLISM	103	Up	1.5011e-09	4.95788e-07		GO_PROTEIN_LOCALIZATION_TO_ENDOPLASMIC_RETICULUM	120	Up	2.67642e-07	0.000393434		NMYC_01	141	Up	0.00289576	0.323804		CCAGGTT_MIR490	31	Up	0.0778759	0.999197
REACTOME_SRP_DEPENDENT_COTRANSLATIONAL_PROTEIN_TARGETING_TO_MEMBRANE	105	Up	1.54379e-09	4.95788e-07		GO_RIBOSOME_BIOGENESIS	234	Up	5.304e-07	0.000614624
REACTOME_EUKARYOTIC_TRANSLATION_INITIATION	113	Up	1.65914e-09	4.95788e-07		GO_RIBOSOMAL_LARGE_SUBUNIT_BIOGENESIS	60	Up	5.85356e-07	0.000614624
REACTOME_SIGNALING_BY_ROBO_RECEPTORS	163	Up	1.80368e-09	4.95788e-07		GO_VIRAL_GENE_EXPRESSION	146	Up	1.15193e-06	0.00105833
REACTOME_RRNA_PROCESSING	188	Up	2.42818e-09	5.93285e-07		GO_NUCLEAR_TRANSCRIBED_MRNA_CATABOLIC_PROCESS	149	Up	1.70757e-06	0.00139452
REACTOME_NONSENSE_MEDIATED_DECAY_NMD	101	Up	5.38465e-09	1.18409e-06		GO_RNA_CATABOLIC_PROCESS	264	Up	1.9503e-06	0.00143347
REACTOME_INFLUENZA_INFECTION	140	Up	1.97712e-08	3.95245e-06		GO_RIBONUCLEOPROTEIN_COMPLEX_BIOGENESIS	333	Up	3.50656e-06	0.00234302
REACTOME_TRANSLATION	254	Up	2.41983e-08	4.43434e-06		GO_RIBOSOME_ASSEMBLY	51	Up	4.44624e-06	0.00272332
REACTOME_METABOLISM_OF_AMINO_ACIDS_AND_DERIVATIVES	207	Up	1.29775e-07	2.19519e-05		GO_RIBOSOMAL_SMALL_SUBUNIT_BIOGENESIS	59	Up	6.07013e-06	0.00343196
KEGG_PROTEASOME	36	Up	3.5493e-07	5.57493e-05		GO_ESTABLISHMENT_OF_PROTEIN_LOCALIZATION_TO_ORGANELLE	318	Up	8.13174e-06	0.00426916
REACTOME_REGULATION_OF_RUNX2_EXPRESSION_AND_ACTIVITY	52	Up	8.28001e-07	0.000121385		GO_PEPTIDE_BIOSYNTHETIC_PROCESS	429	Up	1.24553e-05	0.00606618
REACTOME_THE_ROLE_OF_GTSE1_IN_G2_M_PROGRESSION_AFTER_G2_CHECKPOINT	54	Up	9.86815e-07	0.000135625		GO_HEMATOPOIETIC_STEM_CELL_DIFFERENTIATION	50	Up	1.32053e-05	0.00606618
REACTOME_NEGATIVE_REGULATION_OF_NOTCH4_SIGNALING	46	Up	1.72228e-06	0.000222781		GO_RRNA_METABOLIC_PROCESS	173	Up	1.70179e-05	0.00735773
REACTOME_DEGRADATION_OF_GLI1_BY_THE_PROTEASOME	47	Up	2.44775e-06	0.000294961		GO_ANTIGEN_PROCESSING_AND_PRESENTATION_OF_EXOGENOUS_PEPTIDE_ANTIGEN_VIA_MHC_CLASS_I	46	Up	2.32687e-05	0.0094458
REACTOME_RRNA_MODIFICATION_IN_THE_NUCLEUS_AND_CYTOSOL	58	Up	2.67705e-06	0.000294961		GO_TELOMERASE_RNA_LOCALIZATION	16	Up	2.44177e-05	0.0094458
REACTOME_REGULATION_OF_RUNX3_EXPRESSION_AND_ACTIVITY	45	Up	2.72598e-06	0.000294961		GO_REGULATION_OF_CELLULAR_AMINO_ACID_METABOLIC_PROCESS	43	Up	2.76977e-05	0.0101789
REACTOME_INFECTIOUS_DISEASE	285	Up	2.85376e-06	0.000294961		GO_REGULATION_OF_HEMATOPOIETIC_PROGENITOR_CELL_DIFFERENTIATION	51	Up	3.49724e-05	0.0122403
REACTOME_COOPERATION_OF_PDCL_PHLP1_AND_TRIC_CCT_IN_G_PROTEIN_BETA_FOLDING	22	Up	2.95095e-06	0.000294961		GO_PROTEIN_TARGETING_TO_MEMBRANE	137	Up	3.86476e-05	0.0129118
REACTOME_VIF_MEDIATED_DEGRADATION_OF_APOBEC3G	45	Up	3.20423e-06	0.000306352		GO_ANTIGEN_PROCESSING_AND_PRESENTATION_OF_PEPTIDE_ANTIGEN_VIA_MHC_CLASS_I	55	Up	4.37177e-05	0.0129591
REACTOME_DEGRADATION_OF_DVL	44	Up	3.40914e-06	0.000312362		GO_POSITIVE_REGULATION_OF_TELOMERASE_RNA_LOCALIZATION_TO_CAJAL_BODY	15	Up	4.41408e-05	0.0129591
REACTOME_REGULATION_OF_RAS_BY_GAPS	50	Up	3.81843e-06	0.000331387		GO_AMIDE_BIOSYNTHETIC_PROCESS	489	Up	4.6468e-05	0.0129591
REACTOME_PROTEIN_FOLDING	53	Up	4.01198e-06	0.000331387		GO_SCF_DEPENDENT_PROTEASOMAL_UBIQUITIN_DEPENDENT_PROTEIN_CATABOLIC_PROCESS	59	Up	4.75761e-05	0.0129591
REACTOME_CDK_MEDIATED_PHOSPHORYLATION_AND_REMOVAL_OF_CDC6	59	Up	4.06887e-06	0.000331387		GO_REGULATION_OF_STEM_CELL_DIFFERENTIATION	57	Up	4.76664e-05	0.0129591
REACTOME_AUF1_HNRNP_D0_BINDS_AND_DESTABILIZES_MRNA	46	Up	4.46547e-06	0.000350699		GO_CELLULAR_AMIDE_METABOLIC_PROCESS	566	Up	4.93682e-05	0.0129591
REACTOME_ACTIVATION_OF_THE_MRNA_UPON_BINDING_OF_THE_CAP_BINDING_COMPLEX_AND_EIFS_AND_SUBSEQUENT_BINDING_TO_43S	55	Up	4.81688e-06	0.000365253		GO_CYTOPLASMIC_TRANSLATION	71	Up	5.32e-05	0.0134166
REACTOME_REGULATION_OF_APOPTOSIS	45	Up	5.04461e-06	0.00036977		GO_REGULATION_OF_ESTABLISHMENT_OF_PROTEIN_LOCALIZATION_TO_CHROMOSOME	10	Up	5.47615e-05	0.0134166
REACTOME_CROSS_PRESENTATION_OF_SOLUBLE_EXOGENOUS_ANTIGENS_ENDOSOMES	38	Up	5.39623e-06	0.000382784		GO_ANAPHASE_PROMOTING_COMPLEX_DEPENDENT_CATABOLIC_PROCESS	66	Up	6.55005e-05	0.01553
REACTOME_HEDGEHOG_ON_STATE	51	Up	6.83045e-06	0.00046938		GO_POSITIVE_REGULATION_OF_ESTABLISHMENT_OF_PROTEIN_LOCALIZATION_TO_TELOMERE	9	Up	7.18984e-05	0.0165142
REACTOME_DECTIN_1_MEDIATED_NONCANONICAL_NF_KB_SIGNALING	51	Up	8.32861e-06	0.000554988		GO_MITOCHONDRIAL_MEMBRANE_ORGANIZATION	77	Up	7.52056e-05	0.0167503
REACTOME_ASYMMETRIC_LOCALIZATION_OF_PCP_PROTEINS	46	Up	1.02408e-05	0.000654232		GO_ESTABLISHMENT_OF_PROTEIN_LOCALIZATION_TO_MEMBRANE	201	Up	0.000119751	0.0258874
REACTOME_HEDGEHOG_OFF_STATE	63	Up	1.0413e-05	0.000654232		GO_PATTERN_SPECIFICATION_PROCESS	103	Down	0.000124881	0.0262249
REACTOME_METABOLISM_OF_RNA	523	Up	1.11319e-05	0.000679971		GO_REGULATION_OF_TRANSCRIPTION_FROM_RNA_POLYMERASE_II_PROMOTER_IN_RESPONSE_TO_HYPOXIA	53	Up	0.000133117	0.0271781
REACTOME_FBXL7_DOWN_REGULATES_AURKA_DURING_MITOTIC_ENTRY_AND_IN_EARLY_MITOSIS	46	Up	1.23592e-05	0.000734536		GO_ORGANIC_CYCLIC_COMPOUND_CATABOLIC_PROCESS	337	Up	0.000142817	0.0283704
REACTOME_DEGRADATION_OF_AXIN	44	Up	1.52042e-05	0.000879843		GO_PROTEIN_TARGETING	263	Up	0.000173715	0.0336002
REACTOME_ASSEMBLY_OF_THE_PRE_REPLICATIVE_COMPLEX	57	Up	1.91473e-05	0.00107961		GO_INNER_MITOCHONDRIAL_MEMBRANE_ORGANIZATION	36	Up	0.000200111	0.0377132
REACTOME_REGULATION_OF_MRNA_STABILITY_BY_PROTEINS_THAT_BIND_AU_RICH_ELEMENTS	70	Up	2.10959e-05	0.00115975		GO_MATURATION_OF_SSU_RRNA	42	Up	0.000237281	0.0436005
REACTOME_REGULATION_OF_PTEN_STABILITY_AND_ACTIVITY	55	Up	2.22026e-05	0.00119082		GO_POSITIVE_REGULATION_OF_ESTABLISHMENT_OF_PROTEIN_LOCALIZATION_TO_MITOCHONDRION	31	Up	0.000270731	0.0477869
REACTOME_METABOLISM_OF_POLYAMINES	46	Up	2.31545e-05	0.0012123		GO_FC_RECEPTOR_SIGNALING_PATHWAY	101	Up	0.000273068	0.0477869
REACTOME_SCF_SKP2_MEDIATED_DEGRADATION_OF_P27_P21	51	Up	2.39859e-05	0.0012261
REACTOME_STABILIZATION_OF_P53	45	Up	2.45331e-05	0.0012261
REACTOME_COOPERATION_OF_PREFOLDIN_AND_TRIC_CCT_IN_ACTIN_AND_TUBULIN_FOLDING	21	Up	2.60226e-05	0.00127164
REACTOME_PCP_CE_PATHWAY	59	Up	2.782e-05	0.00132992
REACTOME_APC_C:CDH1_MEDIATED_DEGRADATION_OF_CDC20_AND_OTHER_APC_C:CDH1_TARGETED_PROTEINS_IN_LATE_MITOSIS_EARLY_G1	58	Up	3.27978e-05	0.00153452
NABA_MATRISOME	169	Down	3.44884e-05	0.00158
REACTOME_HEDGEHOG_LIGAND_BIOGENESIS	46	Up	3.70707e-05	0.00166364
REACTOME_SIGNALING_BY_NOTCH4	55	Up	4.09545e-05	0.00180118
REACTOME_ACTIVATION_OF_APC_C_AND_APC_C:CDC20_MEDIATED_DEGRADATION_OF_MITOTIC_PROTEINS	61	Up	4.61747e-05	0.00199094
REACTOME_DOWNSTREAM_SIGNALING_EVENTS_OF_B_CELL_RECEPTOR_BCR	61	Up	5.58405e-05	0.00225712
REACTOME_HOST_INTERACTIONS_OF_HIV_FACTORS	101	Up	5.58753e-05	0.00225712
REACTOME_FORMATION_OF_TUBULIN_FOLDING_INTERMEDIATES_BY_CCT_TRIC	15	Up	5.60889e-05	0.00225712
REACTOME_FOLDING_OF_ACTIN_BY_CCT_TRIC	9	Up	5.64538e-05	0.00225712
REACTOME_SWITCHING_OF_ORIGINS_TO_A_POST_REPLICATIVE_STATE	75	Up	5.81537e-05	0.00228357
REACTOME_TRANSCRIPTIONAL_REGULATION_BY_RUNX3	61	Up	6.1104e-05	0.00235626
REACTOME_TRANSCRIPTIONAL_REGULATION_BY_RUNX2	71	Up	6.2148e-05	0.00235626
REACTOME_PREFOLDIN_MEDIATED_TRANSFER_OF_SUBSTRATE_TO_CCT_TRIC	20	Up	7.16724e-05	0.00267132
REACTOME_G1_S_DNA_DAMAGE_CHECKPOINTS	52	Up	7.32514e-05	0.00267166
REACTOME_DEFECTIVE_CFTR_CAUSES_CYSTIC_FIBROSIS	51	Up	7.41115e-05	0.00267166
REACTOME_BETA_CATENIN_INDEPENDENT_WNT_SIGNALING	79	Up	8.11634e-05	0.00287868
REACTOME_CELLULAR_RESPONSE_TO_HYPOXIA	54	Up	8.36756e-05	0.00291842
REACTOME_DEGRADATION_OF_BETA_CATENIN_BY_THE_DESTRUCTION_COMPLEX	63	Up	8.49381e-05	0.00291842
REACTOME_ANTIGEN_PROCESSING_CROSS_PRESENTATION	58	Up	0.000102393	0.00344243
REACTOME_RUNX1_REGULATES_TRANSCRIPTION_OF_GENES_INVOLVED_IN_DIFFERENTIATION_OF_HSCS	56	Up	0.00010332	0.00344243
REACTOME_ACTIVATION_OF_NF_KAPPAB_IN_B_CELLS	53	Up	0.000115179	0.00378027
REACTOME_CYCLIN_A:CDK2_ASSOCIATED_EVENTS_AT_S_PHASE_ENTRY	69	Up	0.000126201	0.00406604
REACTOME_ABC_FAMILY_PROTEINS_MEDIATED_TRANSPORT	62	Up	0.000127584	0.00406604
REACTOME_SIGNALING_BY_HEDGEHOG	75	Up	0.000137302	0.00431325
NABA_CORE_MATRISOME	54	Down	0.000139852	0.00433147
REACTOME_DNA_REPLICATION_PRE_INITIATION	71	Up	0.000147935	0.00451819
REACTOME_CYTOSOLIC_TRNA_AMINOACYLATION	23	Up	0.000158422	0.00475687
REACTOME_TNFR2_NON_CANONICAL_NF_KB_PATHWAY	57	Up	0.000160077	0.00475687
REACTOME_MITOCHONDRIAL_PROTEIN_IMPORT	51	Up	0.000169298	0.00496381
REACTOME_UCH_PROTEINASES	68	Up	0.000173357	0.00501596
REACTOME_ABC_TRANSPORTER_DISORDERS	52	Up	0.000193621	0.00552952
REACTOME_PURINE_RIBONUCLEOSIDE_MONOPHOSPHATE_BIOSYNTHESIS	10	Up	0.000196149	0.00552989
REACTOME_CLEC7A_DECTIN_1_SIGNALING	67	Up	0.000214764	0.00591357
REACTOME_ORC1_REMOVAL_FROM_CHROMATIN	60	Up	0.000215137	0.00591357
REACTOME_CRISTAE_FORMATION	26	Up	0.000219846	0.00596841
REACTOME_REGULATION_OF_MITOTIC_CELL_CYCLE	68	Up	0.000266795	0.00715466
REACTOME_DOWNSTREAM_TCR_SIGNALING	60	Up	0.000277239	0.00734515
BIOCARTA_SM_PATHWAY	13	Up	0.000325946	0.0085328
REACTOME_AXON_GUIDANCE	307	Up	0.000359715	0.00930604
KEGG_ALZHEIMERS_DISEASE	92	Up	0.000417246	0.0106689
REACTOME_GENE_AND_PROTEIN_EXPRESSION_BY_JAK_STAT_SIGNALING_AFTER_INTERLEUKIN_12_STIMULATION	26	Up	0.000424322	0.0107251
REACTOME_MITOTIC_G2_G2_M_PHASES	114	Up	0.000453921	0.0113429
REACTOME_FCERI_MEDIATED_NF_KB_ACTIVATION	58	Up	0.000506853	0.012395
NABA_ECM_GLYCOPROTEINS	41	Down	0.000507297	0.012395
REACTOME_ASSOCIATION_OF_TRIC_CCT_WITH_TARGET_PROTEINS_DURING_BIOSYNTHESIS	22	Up	0.000565635	0.0136685
REACTOME_TCR_SIGNALING	67	Up	0.000590308	0.0141096
REACTOME_DNA_REPLICATION	103	Up	0.000602083	0.0142364
REACTOME_MITOTIC_G1_G1_S_PHASES	117	Up	0.000671022	0.0156976
REACTOME_C_TYPE_LECTIN_RECEPTORS_CLRS	75	Up	0.0007027	0.0162657
REACTOME_DISEASES_ASSOCIATED_WITH_O_GLYCOSYLATION_OF_PROTEINS	12	Down	0.000756755	0.0171773
REACTOME_SIGNALING_BY_THE_B_CELL_RECEPTOR_BCR	67	Up	0.000757707	0.0171773
REACTOME_FORMATION_OF_ATP_BY_CHEMIOSMOTIC_COUPLING	17	Up	0.000795341	0.0178465
NABA_MATRISOME_ASSOCIATED	115	Down	0.000879472	0.0195349
REACTOME_O_LINKED_GLYCOSYLATION	28	Down	0.00104212	0.0229162
REACTOME_MITOPHAGY	22	Up	0.00122839	0.0267449
REACTOME_CLASS_A_1_RHODOPSIN_LIKE_RECEPTORS	22	Down	0.00136166	0.0293233
KEGG_OXIDATIVE_PHOSPHORYLATION	86	Up	0.00137349	0.0293233
REACTOME_O_GLYCOSYLATION_OF_TSR_DOMAIN_CONTAINING_PROTEINS	9	Down	0.0014371	0.0303863
REACTOME_INTERLEUKIN_12_FAMILY_SIGNALING	33	Up	0.00149504	0.0313105
REACTOME_BBSOME_MEDIATED_CARGO_TARGETING_TO_CILIUM	7	Up	0.00151149	0.0313562
REACTOME_MITOTIC_METAPHASE_AND_ANAPHASE	133	Up	0.0019149	0.0393538
KEGG_PARKINSONS_DISEASE	87	Up	0.00193752	0.0394501
REACTOME_INTERLEUKIN_12_SIGNALING	28	Up	0.00197061	0.0397557
REACTOME_HIV_INFECTION	168	Up	0.00226098	0.045199
REACTOME_THE_CITRIC_ACID_TCA_CYCLE_AND_RESPIRATORY_ELECTRON_TRANSPORT	119	Up	0.00250659	0.0496575

## Sheet: downregulated_genes
Functional annotation analysis for downregulated genes in NPCs
Canonical Pathways						GO terms BP						TF Motifs						microRNA targets
	NGenes	Direction	PValue	FDR			NGenes	Direction	PValue	FDR			NGenes	Direction	PValue	FDR			NGenes	Direction	PValue	FDR
PID_MYC_ACTIV_PATHWAY	12	Up	0.000374289	0.522396		GO_ENDOPLASMIC_RETICULUM_TO_GOLGI_VESICLE_MEDIATED_TRANSPORT	58	Up	0.000845194	0.874155		CREB_Q4_01	64	Up	0.00121587	0.741681		CAGTATT_MIR200B_MIR200C_MIR429	166	Up	0.0149001	0.860893
KEGG_TGF_BETA_SIGNALING_PATHWAY	26	Up	0.000529408	0.522396		GO_MITOCHONDRIAL_TRANSLATION	26	Up	0.00100049	0.874155		E4F1_Q6	98	Up	0.00327212	0.997998		ACTACCT_MIR196A_MIR196B	51	Up	0.016316	0.860893
REACTOME_ASPARAGINE_N_LINKED_GLYCOSYLATION	79	Up	0.00143077	0.522396		GO_MITOCHONDRIAL_TRANSLATIONAL_TERMINATION	12	Up	0.00135843	0.874155		ATF_01	89	Up	0.00590942	0.998022		CAATGCA_MIR33	33	Up	0.0233644	0.860893
REACTOME_ER_TO_GOLGI_ANTEROGRADE_TRANSPORT	37	Up	0.00163536	0.522396		GO_CELLULAR_RESPONSE_TO_MECHANICAL_STIMULUS	13	Up	0.00148568	0.874155		CREBP1_Q2	81	Up	0.0068601	0.998022		GTAAGAT_MIR200A	20	Up	0.0248994	0.860893
KEGG_PANCREATIC_CANCER	23	Up	0.0018163	0.522396		GO_ANTIGEN_PROCESSING_AND_PRESENTATION_OF_PEPTIDE_OR_POLYSACCHARIDE_ANTIGEN_VIA_MHC_CLASS_II	29	Up	0.00156234	0.874155		GTTRYCATRR_UNKNOWN	76	Down	0.00961449	0.998022		TCCGTCC_MIR184	7	Up	0.0284255	0.860893
