# Supplementary material for: Transcriptome of iPSC-derived neuronal cells reveals a module of co-expressed genes consistently associated with autism spectrum disorder
Source: Mol Psychiatry. 2020 Feb 14;26(5):1589–605. doi: 10.1038/s41380-020-0669-9 (PMC8159745; doi:10.1038/s41380-020-0669-9)
Supplement: Supplementary file 11 — Supp Table S7 [file 41380_2020_669_MOESM11_ESM.xlsx]

## Sheet: dreamResults_Neuron_nDEGs_HKgen
Supplementary Table S7. Dream analysis results for Patients X Controls Neurons comparison
Ensembl	Gene	Gene_type	logFC	rawFC	FoldChange	AveExpr	t	P.Value	adj.P.Val	z.std	Sfari_score	ID_score	moduleLabel
ENSG00000158445	KCNB1	protein_coding	0.7571	1.69009	1.69009	5.29	8.81109	9.56783e-08	0.00143766	5.33475	1	high_candidate	M1
ENSG00000215933	NA	NA	-2.46442	0.181191	-5.51904	-2.88748	-7.59301	7.37565e-07	0.00554133	-4.9512	NA	NA	M16
ENSG00000108559	NUP88	protein_coding	-0.257312	0.836645	-1.19525	5.20567	-7.15946	1.59861e-06	0.00800692	-4.7985	NA	NA	M12
ENSG00000182512	GLRX5	protein_coding	-0.154537	0.898421	-1.11306	5.11299	-6.23506	9.05691e-06	0.0340223	-4.43854	NA	NA	M0
ENSG00000075223	SEMA3C	protein_coding	-1.30928	0.403523	-2.47818	7.25014	-6.03923	1.32743e-05	0.0363902	-4.35553	NA	NA	M0
ENSG00000196110	ZNF699	protein_coding	0.304256	1.23478	1.23478	3.46091	5.95706	1.56076e-05	0.0363902	4.31993	NA	NA	M1
ENSG00000124140	SLC12A5	protein_coding	0.75369	1.6861	1.6861	6.10292	5.91529	1.69527e-05	0.0363902	4.30165	2	NA	M1
ENSG00000143156	NME7	protein_coding	-0.30499	0.809448	-1.23541	4.0123	-5.64613	2.90352e-05	0.0382401	-4.1809	NA	NA	M12
ENSG00000067606	PRKCZ	protein_coding	0.351255	1.27567	1.27567	4.63444	5.62794	3.01211e-05	0.0382401	4.17255	NA	NA	M1
ENSG00000168256	NKIRAS2	protein_coding	-0.113777	0.924165	-1.08206	6.52524	-5.58779	3.26671e-05	0.0382401	-4.15403	NA	NA	M0
ENSG00000215397	SCRT2	protein_coding	-0.516743	0.698948	-1.43072	6.2302	-5.52052	3.74417e-05	0.0382401	-4.12272	NA	NA	M16
ENSG00000164398	ACSL6	protein_coding	0.769184	1.70431	1.70431	4.92032	5.51383	3.79544e-05	0.0382401	4.11959	NA	NA	M2
ENSG00000131165	CHMP1A	protein_coding	0.164248	1.12058	1.12058	6.78283	5.48372	4.03529e-05	0.0382401	4.10545	2	known	M0
ENSG00000167619	TMEM145	protein_coding	0.372638	1.29472	1.29472	5.84394	5.47407	4.1154e-05	0.0382401	4.1009	NA	NA	M1
ENSG00000154118	JPH3	protein_coding	0.47222	1.38724	1.38724	6.07341	5.4524	4.30135e-05	0.0382401	4.09067	NA	NA	M1
ENSG00000021826	CPS1	protein_coding	0.666607	1.58734	1.58734	3.23781	5.43835	4.42653e-05	0.0382401	4.08401	NA	known	M0
ENSG00000198467	TPM2	protein_coding	-0.539544	0.687988	-1.45351	5.91492	-5.40417	4.74682e-05	0.0382401	-4.06776	NA	NA	M16
ENSG00000174460	ZCCHC12	protein_coding	0.352494	1.27677	1.27677	5.97332	5.39611	4.82586e-05	0.0382401	4.0639	NA	NA	M1
ENSG00000204128	C2orf72	protein_coding	0.912034	1.8817	1.8817	4.72716	5.39515	4.83536e-05	0.0382401	4.06345	NA	NA	M1
ENSG00000134686	PHC2	protein_coding	-0.286997	0.819607	-1.2201	7.439	-5.365	5.1435e-05	0.0386431	-4.04901	NA	NA	M18
ENSG00000261829		lncRNA	1.1596	2.23396	2.23396	0.573429	5.21247	7.04239e-05	0.05039	3.97485	NA	NA	M0
ENSG00000135144	DTX1	protein_coding	0.397845	1.31754	1.31754	6.16513	5.18757	7.41506e-05	0.0506449	3.96256	NA	NA	M1
ENSG00000144476	ACKR3	protein_coding	0.705194	1.63036	1.63036	4.09867	5.09572	8.97337e-05	0.0554322	3.9168	NA	NA	M1
ENSG00000182718	ANXA2	protein_coding	-0.687082	0.621109	-1.61002	7.14681	-5.08378	9.19927e-05	0.0554322	-3.9108	NA	NA	M16
ENSG00000088930	XRN2	protein_coding	-0.207458	0.866062	-1.15465	6.91997	-5.07093	9.44912e-05	0.0554322	-3.90432	NA	NA	M0
ENSG00000131398	KCNC3	protein_coding	0.779631	1.71669	1.71669	4.57765	5.06375	9.59163e-05	0.0554322	3.9007	NA	known	M1
ENSG00000143797	MBOAT2	protein_coding	0.179256	1.1323	1.1323	7.10892	5.00256	0.000108992	0.0600718	3.86965	NA	NA	M0
ENSG00000105696	TMEM59L	protein_coding	0.277701	1.21226	1.21226	7.17879	4.98981	0.00011194	0.0600718	3.86314	NA	NA	M0
ENSG00000177301	KCNA2	protein_coding	0.994071	1.9918	1.9918	2.1777	4.93474	0.000125639	0.0631537	3.83485	NA	NA	M1
ENSG00000178171	AMER3	protein_coding	0.675476	1.59712	1.59712	4.49814	4.93303	0.000126089	0.0631537	3.83398	NA	NA	M1
ENSG00000119878	CRIPT	protein_coding	-0.243519	0.844683	-1.18388	4.26004	-4.8856	0.000139308	0.0666722	-3.80939	NA	NA	M0
ENSG00000080608	PUM3	protein_coding	-0.407561	0.753897	-1.32644	3.96558	-4.86623	0.000145104	0.0666722	-3.7993	NA	NA	M16
ENSG00000120647	CCDC77	protein_coding	-0.283282	0.821719	-1.21696	3.86123	-4.86193	0.000146425	0.0666722	-3.79706	NA	NA	M18
ENSG00000228506		lncRNA	-0.591707	0.663557	-1.50703	1.72875	-4.82866	0.000157063	0.0678121	-3.77963	NA	NA	M18
ENSG00000109381	ELF2	protein_coding	-0.184255	0.880103	-1.13623	5.96741	-4.82598	0.000157954	0.0678121	-3.77822	NA	NA	M0
ENSG00000107796	ACTA2	protein_coding	-1.56063	0.339004	-2.94982	4.77773	-4.79265	0.000169472	0.0707356	-3.76065	NA	NA	M16
ENSG00000261349		unprocessed_pseudogene	-0.666894	0.629861	-1.58765	0.0234995	-4.75773	0.00018246	0.0740983	-3.74214	NA	NA	M0
ENSG00000139131	YARS2	protein_coding	-0.173669	0.886585	-1.12792	3.78925	-4.72587	0.0001952	0.0771861	-3.72515	NA	NA	M0
ENSG00000140830	TXNL4B	protein_coding	-0.213872	0.86222	-1.1598	3.86349	-4.70365	0.000204613	0.0788338	-3.71325	NA	NA	M0
ENSG00000269975	NA	NA	0.362464	1.28562	1.28562	4.53134	4.67483	0.000217526	0.0817137	3.69774	NA	NA	M1
ENSG00000004487	KDM1A	protein_coding	-0.148989	0.901882	-1.10879	8.13563	-4.65866	0.000225126	0.0825061	-3.68901	NA	NA	M0
ENSG00000197622	CDC42SE1	protein_coding	-0.133177	0.911821	-1.09671	6.48774	-4.6191	0.000244891	0.0876126	-3.66754	NA	NA	M0
ENSG00000133134	BEX2	protein_coding	0.354084	1.27817	1.27817	5.8684	4.55915	0.000278271	0.0972396	3.63473	NA	NA	M0
ENSG00000152192	POU4F1	protein_coding	-1.05323	0.481889	-2.07517	4.7923	-4.54406	0.000287378	0.0981397	-3.62642	NA	NA	M16
ENSG00000072210	ALDH3A2	protein_coding	-0.233229	0.850729	-1.17546	6.34697	-4.4943	0.000319621	0.106725	-3.59886	NA	known	M0
ENSG00000076641	PAG1	protein_coding	0.347313	1.27219	1.27219	5.83028	4.44905	0.000352136	0.115026	3.57358	NA	NA	M1
ENSG00000167971	CASKIN1	protein_coding	0.402904	1.32217	1.32217	6.67443	4.42968	0.000367062	0.117351	3.5627	NA	NA	M1
ENSG00000263050		lncRNA	0.27226	1.2077	1.2077	1.16473	4.40326	0.000388458	0.118623	3.5478	NA	NA	M0
ENSG00000255112	CHMP1B	protein_coding	-0.244274	0.844241	-1.1845	5.1461	-4.39383	0.000396398	0.118623	-3.54247	NA	NA	M0
ENSG00000157349	DDX19B	protein_coding	-0.185998	0.879041	-1.1376	4.27259	-4.37967	0.000408629	0.118623	-3.53445	NA	NA	M0
ENSG00000068001	HYAL2	protein_coding	-0.188818	0.877324	-1.13983	5.14962	-4.37815	0.000409974	0.118623	-3.53358	NA	NA	M0
ENSG00000178773	CPNE7	protein_coding	1.02989	2.04187	2.04187	1.61627	4.37753	0.000410515	0.118623	3.53323	NA	NA	M1
ENSG00000143158	MPC2	protein_coding	0.124061	1.0898	1.0898	4.26383	4.34582	0.000439455	0.12459	3.51518	NA	NA	M0
ENSG00000110318	CEP126	protein_coding	0.411684	1.33024	1.33024	5.34053	4.33373	0.000451034	0.125505	3.50827	NA	NA	M1
ENSG00000136631	VPS45	protein_coding	-0.162128	0.893706	-1.11894	6.26459	-4.31906	0.00046549	0.125969	-3.49987	NA	NA	M0
ENSG00000181444	ZNF467	protein_coding	0.816588	1.76124	1.76124	3.08458	4.3151	0.000469472	0.125969	3.4976	NA	NA	M1
ENSG00000198169	ZNF251	protein_coding	-0.159104	0.895581	-1.11659	5.98891	-4.29921	0.000485806	0.128065	-3.48846	NA	NA	M0
ENSG00000174684	B4GAT1	protein_coding	0.151401	1.11065	1.11065	7.17585	4.29014	0.000495379	0.128337	3.48324	NA	NA	M0
ENSG00000230590	FTX	lncRNA	0.215627	1.16121	1.16121	2.88062	4.27532	0.000511444	0.130254	3.47469	NA	NA	M0
ENSG00000180155	LYNX1	protein_coding	0.826459	1.77333	1.77333	4.77126	4.25041	0.000539644	0.134152	3.46026	NA	NA	M1
ENSG00000126088	UROD	protein_coding	-0.203983	0.86815	-1.15187	5.31188	-4.24353	0.000547709	0.134152	-3.45627	NA	NA	M18
ENSG00000237289	CKMT1B	protein_coding	0.619482	1.53632	1.53632	3.17893	4.23862	0.000553535	0.134152	3.45342	NA	NA	M1
ENSG00000129472	RAB2B	protein_coding	-0.181605	0.881722	-1.13414	5.70026	-4.20174	0.000599363	0.134606	-3.4319	NA	NA	M0
ENSG00000033100	CHPF2	protein_coding	-0.268698	0.830068	-1.20472	5.85959	-4.1987	0.000603308	0.134606	-3.43012	NA	NA	M16
ENSG00000113273	ARSB	protein_coding	-0.219838	0.858662	-1.1646	5.25551	-4.19858	0.000603474	0.134606	-3.43005	NA	known	M16
ENSG00000169752	NRG4	protein_coding	0.415876	1.33411	1.33411	2.82582	4.19392	0.000609574	0.134606	3.42732	NA	NA	M2
ENSG00000270108		lncRNA	0.45877	1.37437	1.37437	-0.241203	4.17473	0.000635353	0.134606	3.41606	NA	NA	M0
ENSG00000129159	KCNC1	protein_coding	0.362685	1.28582	1.28582	5.53429	4.17069	0.000640921	0.134606	3.41368	3	NA	M1
ENSG00000064309	CDON	protein_coding	-0.466354	0.723792	-1.38161	6.36006	-4.17026	0.00064152	0.134606	-3.41342	NA	known	M0
ENSG00000144647	POMGNT2	protein_coding	0.187155	1.13852	1.13852	5.72458	4.16836	0.000644159	0.134606	3.41231	NA	NA	M0
ENSG00000171368	TPPP	protein_coding	0.50597	1.42008	1.42008	5.56343	4.16591	0.000647567	0.134606	3.41087	NA	NA	M1
ENSG00000128872	TMOD2	protein_coding	0.491975	1.40637	1.40637	8.00257	4.16243	0.000652459	0.134606	3.40881	NA	NA	M1
ENSG00000152818	UTRN	protein_coding	0.378605	1.30008	1.30008	5.59943	4.1582	0.000658442	0.134606	3.40632	NA	NA	M1
ENSG00000118762	PKD2	protein_coding	-0.178786	0.883446	-1.13193	5.91564	-4.1438	0.000679262	0.134606	-3.39782	NA	NA	M0
ENSG00000205363	INSYN1	protein_coding	0.415247	1.33353	1.33353	4.99526	4.13045	0.000699134	0.134606	3.38992	NA	NA	M1
ENSG00000246705	H2AFJ	protein_coding	0.885579	1.84751	1.84751	3.717	4.13014	0.000699601	0.134606	3.38974	NA	NA	M1
ENSG00000108294	NA	NA	-0.18939	0.876977	-1.14028	5.24496	-4.13012	0.000699645	0.134606	-3.38972	NA	NA	M9
ENSG00000126822	PLEKHG3	protein_coding	-0.474805	0.719564	-1.38973	5.42764	-4.12561	0.000706497	0.134606	-3.38705	NA	NA	M16
ENSG00000133704	IPO8	protein_coding	-0.2094	0.864897	-1.15621	5.81419	-4.12404	0.000708891	0.134606	-3.38612	NA	NA	M18
ENSG00000081177	EXD2	protein_coding	-0.174354	0.886164	-1.12846	5.84097	-4.119	0.000716658	0.134606	-3.38313	NA	NA	M0
ENSG00000119866	BCL11A	protein_coding	-0.435631	0.73937	-1.3525	6.5996	-4.09583	0.000753487	0.135799	-3.36934	1	NA	M0
ENSG00000156697	UTP14A	protein_coding	-0.341679	0.789122	-1.26723	3.89157	-4.09559	0.000753881	0.135799	-3.36919	NA	NA	M9
ENSG00000141380	SS18	protein_coding	-0.197033	0.872343	-1.14634	6.31665	-4.09122	0.000761036	0.135799	-3.36659	NA	NA	M18
ENSG00000176401	EID2B	protein_coding	0.30715	1.23726	1.23726	3.60374	4.08669	0.000768531	0.135799	3.36389	NA	NA	M0
ENSG00000125848	FLRT3	protein_coding	0.214426	1.16024	1.16024	5.12664	4.08474	0.00077178	0.135799	3.36272	NA	NA	M1
ENSG00000119203	CPSF3	protein_coding	-0.163857	0.892636	-1.12028	5.24681	-4.07928	0.000780949	0.135799	-3.35946	NA	NA	M0
ENSG00000225190	PLEKHM1	protein_coding	-0.198273	0.871593	-1.14732	5.00198	-4.07614	0.000786271	0.135799	-3.35758	NA	NA	M0
ENSG00000166199	ALKBH3	protein_coding	0.44022	1.35681	1.35681	3.66942	4.05435	0.00082424	0.140696	3.34452	NA	NA	M0
ENSG00000118960	HS1BP3	protein_coding	-0.222071	0.857334	-1.16641	4.05009	-4.04846	0.000834825	0.140696	-3.34098	NA	NA	M18
ENSG00000058404	CAMK2B	protein_coding	0.571828	1.48641	1.48641	5.77789	4.04411	0.000842717	0.140696	3.33837	NA	NA	M1
ENSG00000114395	CYB561D2	protein_coding	-0.195012	0.873566	-1.14473	2.62099	-4.03189	0.000865324	0.141356	-3.33101	NA	NA	M0
ENSG00000259834		lncRNA	0.837714	1.78722	1.78722	2.47895	4.02978	0.000869287	0.141356	3.32973	NA	NA	M1
ENSG00000263345		lncRNA	0.510604	1.42465	1.42465	3.18872	4.02681	0.000874889	0.141356	3.32795	NA	NA	M0
ENSG00000123360	PDE1B	protein_coding	0.520779	1.43473	1.43473	4.65298	4.02049	0.000886941	0.14173	3.32413	NA	NA	M1
ENSG00000129696	TTI2	protein_coding	-0.162766	0.893311	-1.11943	3.4053	-4.01213	0.000903148	0.14173	-3.31908	NA	known	M0
ENSG00000185275	CD24P4	processed_pseudogene	-0.314632	0.804056	-1.24369	7.09087	-4.01093	0.0009055	0.14173	-3.31835	NA	NA	M16
ENSG00000185721	DRG1	protein_coding	-0.168527	0.88975	-1.12391	5.36453	-4.00456	0.000918088	0.142218	-3.3145	NA	NA	M0
ENSG00000116675	DNAJC6	protein_coding	0.509684	1.42374	1.42374	6.96527	3.98795	0.000951744	0.145928	3.30442	NA	NA	M1
ENSG00000069020	MAST4	protein_coding	0.441834	1.35833	1.35833	5.36681	3.98092	0.000966338	0.146547	3.30015	NA	NA	M1
ENSG00000169288	MRPL1	protein_coding	-0.285462	0.820479	-1.2188	3.91502	-3.97322	0.000982615	0.146547	-3.29546	NA	NA	M9
ENSG00000050405	LIMA1	protein_coding	-0.343125	0.788332	-1.2685	5.85056	-3.97208	0.000985045	0.146547	-3.29476	NA	NA	M18
ENSG00000176054	RPL23P2	processed_pseudogene	0.467362	1.38258	1.38258	1.63643	3.93867	0.00105904	0.154477	3.27435	NA	NA	M0
ENSG00000171119	NRTN	protein_coding	-0.913909	0.530745	-1.88414	0.604996	-3.93719	0.00106244	0.154477	-3.27345	NA	NA	M16
ENSG00000106089	STX1A	protein_coding	0.297188	1.22875	1.22875	5.15411	3.93047	0.00107805	0.154477	3.26932	3	high_candidate	M1
ENSG00000184156	KCNQ3	protein_coding	0.389103	1.30958	1.30958	5.6589	3.9292	0.00108101	0.154477	3.26855	2	high_candidate	M1
ENSG00000140543	DET1	protein_coding	-0.158187	0.896151	-1.11588	3.38076	-3.90789	0.00113215	0.154477	-3.25545	NA	NA	M0
ENSG00000100823	APEX1	protein_coding	-0.201386	0.869715	-1.1498	7.02522	-3.90653	0.00113551	0.154477	-3.2546	NA	NA	M9
ENSG00000218226	TATDN2P2	processed_pseudogene	0.403921	1.3231	1.3231	1.38733	3.9021	0.00114646	0.154477	3.25188	NA	NA	M1
ENSG00000152240	HAUS1	protein_coding	-0.287233	0.819472	-1.2203	4.39892	-3.90177	0.00114727	0.154477	-3.25168	NA	NA	M9
ENSG00000115170	ACVR1	protein_coding	-0.322359	0.799761	-1.25037	5.32132	-3.90006	0.00115154	0.154477	-3.25062	NA	known	M8
ENSG00000077348	EXOSC5	protein_coding	-0.272428	0.827925	-1.20784	2.65604	-3.89996	0.00115181	0.154477	-3.25055	NA	NA	M0
ENSG00000141404	GNAL	protein_coding	0.445286	1.36158	1.36158	5.87282	3.887	0.00118465	0.154477	3.24255	NA	NA	M1
ENSG00000128045	RASL11B	protein_coding	-0.780058	0.582343	-1.7172	4.73498	-3.88428	0.00119165	0.154477	-3.24087	NA	NA	M18
ENSG00000220205	VAMP2	protein_coding	0.151286	1.11056	1.11056	7.47434	3.88172	0.00119829	0.154477	3.23929	NA	NA	M0
ENSG00000186063	AIDA	protein_coding	-0.15011	0.901182	-1.10965	5.31487	-3.88118	0.0011997	0.154477	-3.23895	NA	NA	M0
ENSG00000239899	RN7SL674P	misc_RNA	1.19031	2.28201	2.28201	-2.25911	3.88045	0.00120159	0.154477	3.2385	NA	NA	M0
ENSG00000241945	PWP2	protein_coding	-0.263627	0.832991	-1.20049	5.01269	-3.87997	0.00120284	0.154477	-3.23821	NA	NA	M18
ENSG00000173473	SMARCC1	protein_coding	-0.241447	0.845897	-1.18218	7.38043	-3.8574	0.00126324	0.160859	-3.2242	NA	NA	M18
ENSG00000104142	VPS18	protein_coding	-0.113436	0.924384	-1.0818	5.54502	-3.85243	0.00127693	0.161236	-3.22112	NA	NA	M0
ENSG00000272977		lncRNA	-0.450685	0.731695	-1.36669	2.46819	-3.84479	0.00129827	0.16138	-3.21636	NA	NA	M12
ENSG00000115129	TP53I3	protein_coding	-0.346484	0.786498	-1.27146	3.67993	-3.84434	0.00129955	0.16138	-3.21608	NA	NA	M0
ENSG00000236233	NA	NA	-0.482784	0.715595	-1.39744	1.78581	-3.83628	0.00132248	0.162882	-3.21106	NA	NA	M0
ENSG00000131771	PPP1R1B	protein_coding	-0.922502	0.527593	-1.8954	4.04503	-3.81728	0.00137816	0.167021	-3.19919	3	NA	M0
ENSG00000135392	DNAJC14	protein_coding	-0.157656	0.896481	-1.11547	4.19871	-3.8145	0.0013865	0.167021	-3.19745	NA	NA	M0
ENSG00000133858	ZFC3H1	protein_coding	0.142799	1.10405	1.10405	6.32135	3.80909	0.00140288	0.167021	3.19406	NA	NA	M0
ENSG00000235878	NA	NA	0.595137	1.51062	1.51062	2.17301	3.80589	0.00141267	0.167021	3.19205	NA	NA	M2
ENSG00000269925		lncRNA	0.86625	1.82292	1.82292	-0.029175	3.80313	0.00142116	0.167021	3.19032	NA	NA	M1
ENSG00000121774	KHDRBS1	protein_coding	-0.10862	0.927475	-1.0782	8.36892	-3.78413	0.001481	0.167021	-3.17838	NA	NA	M0
ENSG00000126391	FRMD8	protein_coding	-0.295208	0.814955	-1.22706	4.83122	-3.78232	0.00148682	0.167021	-3.17724	NA	NA	M8
ENSG00000232388	SMIM26	protein_coding	-0.226973	0.854426	-1.17038	3.66244	-3.77728	0.00150319	0.167021	-3.17407	NA	NA	M18
ENSG00000162813	BPNT1	protein_coding	-0.221573	0.85763	-1.166	4.69307	-3.77633	0.00150629	0.167021	-3.17347	NA	NA	M9
ENSG00000224934		lncRNA	0.47644	1.39131	1.39131	1.78825	3.77351	0.00151556	0.167021	3.17169	NA	NA	M1
ENSG00000104081	BMF	protein_coding	-0.580315	0.668818	-1.49518	5.41654	-5.22046	0.00152252	0.167021	-3.17036	NA	NA	M8
ENSG00000075035	WSCD2	protein_coding	0.501733	1.41591	1.41591	4.30669	3.76867	0.00153157	0.167021	3.16863	NA	NA	M1
ENSG00000181790	ADGRB1	protein_coding	0.741403	1.6718	1.6718	6.11685	5.51484	0.00155532	0.167021	3.16416	NA	NA	M1
ENSG00000202146		misc_RNA	1.15611	2.22856	2.22856	-2.31523	3.76055	0.0015588	0.167021	3.16351	NA	NA	M1
ENSG00000259431	THTPA	protein_coding	-0.28892	0.818514	-1.22173	2.03608	-3.75618	0.00157367	0.167021	-3.16074	NA	NA	M0
ENSG00000147140	NONO	protein_coding	-0.180475	0.882413	-1.13326	8.85087	-3.75046	0.00159332	0.167021	-3.15713	NA	NA	M0
ENSG00000144711	IQSEC1	protein_coding	0.264372	1.20111	1.20111	7.20527	3.74966	0.00159609	0.167021	3.15662	NA	NA	M1
ENSG00000106341	PPP1R17	protein_coding	-1.43471	0.369921	-2.70328	3.1145	-3.74824	0.00160103	0.167021	-3.15572	NA	NA	M0
ENSG00000113327	GABRG2	protein_coding	1.02569	2.03594	2.03594	3.67728	3.74437	0.00161454	0.167021	3.15327	NA	NA	M1
ENSG00000110786	PTPN5	protein_coding	0.518659	1.43262	1.43262	6.29645	3.74173	0.00162382	0.167021	3.15159	NA	NA	M1
ENSG00000136933	RABEPK	protein_coding	-0.203471	0.868458	-1.15147	4.05498	-3.74143	0.0016249	0.167021	-3.1514	NA	NA	M0
ENSG00000179292	TMEM151A	protein_coding	0.514206	1.42821	1.42821	4.16409	3.74137	0.0016251	0.167021	3.15136	NA	NA	M1
ENSG00000196419	XRCC6	protein_coding	-0.152546	0.899661	-1.11153	7.92171	-3.74106	0.00162619	0.167021	-3.15117	NA	NA	M0
ENSG00000100325	ASCC2	protein_coding	-0.173809	0.886499	-1.12803	5.32126	-3.73767	0.0016382	0.167021	-3.14902	NA	NA	M0
ENSG00000173818	ENDOV	protein_coding	0.218802	1.16377	1.16377	5.42883	3.73718	0.00163996	0.167021	3.1487	NA	NA	M0
ENSG00000160789	LMNA	protein_coding	-0.337841	0.791225	-1.26386	6.59952	-3.73574	0.00164509	0.167021	-3.14779	NA	NA	M8
ENSG00000204138	PHACTR4	protein_coding	-0.147272	0.902956	-1.10747	6.48868	-3.7283	0.00167187	0.167565	-3.14307	NA	NA	M0
ENSG00000073910	FRY	protein_coding	0.319396	1.24781	1.24781	6.96398	3.7266	0.00167806	0.167565	3.14199	NA	NA	M1
ENSG00000213023	SYT3	protein_coding	0.445555	1.36184	1.36184	5.12618	3.72275	0.00169213	0.167565	3.13954	NA	NA	M1
ENSG00000116819	TFAP2E	protein_coding	0.340732	1.2664	1.2664	2.61947	3.72196	0.00169505	0.167565	3.13903	NA	NA	M0
ENSG00000120256	LRP11	protein_coding	0.237037	1.17857	1.17857	5.22517	3.71511	0.00172047	0.168966	3.13467	NA	NA	M0
ENSG00000169914	OTUD3	protein_coding	0.173973	1.12816	1.12816	5.22074	3.71117	0.00173524	0.16931	3.13216	NA	NA	M0
ENSG00000162402	USP24	protein_coding	0.121431	1.08781	1.08781	7.13784	3.70693	0.00175129	0.169773	3.12946	NA	NA	M0
ENSG00000204394	VARS	protein_coding	-0.249695	0.841074	-1.18896	6.9069	-3.69937	0.00178025	0.170543	-3.12464	NA	NA	M18
ENSG00000269131	NA	NA	0.186954	1.13836	1.13836	3.968	3.69894	0.00178193	0.170543	3.12436	NA	NA	M0
ENSG00000074319	TSG101	protein_coding	-0.140311	0.907324	-1.10214	6.16277	-5.81942	0.00179439	0.170649	-3.12231	NA	NA	M0
ENSG00000100321	SYNGR1	protein_coding	0.220958	1.16551	1.16551	7.13483	3.69063	0.00181438	0.171465	3.11904	NA	NA	M1
ENSG00000273238	TMEM271	protein_coding	0.534895	1.44884	1.44884	1.36305	3.68267	0.00184601	0.172014	3.11395	NA	NA	M1
ENSG00000182674	KCNB2	protein_coding	0.567264	1.48171	1.48171	2.52368	3.68161	0.00185027	0.172014	3.11327	NA	NA	M2
ENSG00000149927	DOC2A	protein_coding	0.373257	1.29527	1.29527	3.75791	3.68027	0.00185567	0.172014	3.11241	NA	NA	M1
ENSG00000049239	H6PD	protein_coding	0.166352	1.12222	1.12222	6.6469	3.67631	0.00187167	0.172014	3.10987	NA	NA	M0
ENSG00000223572	CKMT1A	protein_coding	0.59134	1.50665	1.50665	1.79302	3.6749	0.00187743	0.172014	3.10897	NA	NA	M1
ENSG00000237457	LINC01351	lncRNA	0.558782	1.47303	1.47303	0.764462	3.65799	0.00194762	0.176294	3.09811	NA	NA	M0
ENSG00000188229	TUBB4B	protein_coding	0.165859	1.12183	1.12183	6.96302	3.65384	0.00196524	0.176294	3.09544	NA	NA	M0
ENSG00000182379	NXPH4	protein_coding	-0.502266	0.705997	-1.41644	5.08314	-3.65157	0.00197498	0.176294	-3.09397	NA	NA	M16
ENSG00000041353	RAB27B	protein_coding	0.671334	1.59254	1.59254	3.43587	3.64872	0.0019872	0.176294	3.09214	NA	NA	M2
ENSG00000151445	VIPAS39	protein_coding	-0.20264	0.868959	-1.1508	5.15385	-4.90337	0.00199207	0.176294	-3.09141	NA	high_candidate	M0
ENSG00000092020	PPP2R3C	protein_coding	-0.201306	0.869763	-1.14974	4.33849	-3.64645	0.00199703	0.176294	-3.09067	NA	NA	M9
ENSG00000179859	RNF227	protein_coding	0.244543	1.18472	1.18472	2.64219	3.64433	0.00200627	0.176294	3.0893	NA	NA	M2
ENSG00000143398	PIP5K1A	protein_coding	-0.191325	0.875801	-1.14181	6.47808	-3.64075	0.0020219	0.176634	-3.087	NA	NA	M18
ENSG00000187607	ZNF286A	protein_coding	-0.4009	0.757386	-1.32033	4.80204	-5.04105	0.00205549	0.178054	-3.08209	NA	NA	M20
ENSG00000132561	MATN2	protein_coding	-1.00792	0.497264	-2.011	6.18934	-3.62964	0.00207127	0.178054	-3.07982	NA	NA	M16
ENSG00000174021	GNG5	protein_coding	-0.257461	0.836559	-1.19537	4.77518	-3.62834	0.00207714	0.178054	-3.07898	NA	NA	M20
ENSG00000179051	RCC2	protein_coding	-0.287404	0.819375	-1.22044	7.05096	-3.62407	0.00209644	0.178054	-3.07622	NA	NA	M18
ENSG00000260912		lncRNA	-0.335447	0.792539	-1.26177	2.10077	-3.62386	0.0020974	0.178054	-3.07608	NA	NA	M0
ENSG00000134207	SYT6	protein_coding	0.671341	1.59255	1.59255	4.77518	3.61505	0.0021379	0.180399	3.07038	NA	NA	M0
ENSG00000166783	MARF1	protein_coding	-0.122144	0.918821	-1.08835	6.79221	-3.61266	0.00214903	0.180399	-3.06882	NA	NA	M0
ENSG00000135903	PAX3	protein_coding	-1.4016	0.378509	-2.64195	3.6617	-3.60682	0.00217647	0.181687	-3.06503	NA	known	M12
ENSG00000235355	NA	NA	-0.369893	0.77384	-1.29226	2.82233	-3.60199	0.00219939	0.18205	-3.0619	NA	NA	M0
ENSG00000196372	ASB13	protein_coding	0.21877	1.16374	1.16374	4.54815	3.60081	0.00220505	0.18205	3.06113	NA	NA	M0
ENSG00000230844	ZNF674-AS1	lncRNA	0.340589	1.26627	1.26627	2.61481	3.59329	0.00224129	0.184031	3.05624	NA	NA	M0
ENSG00000164197	RNF180	protein_coding	0.382596	1.30369	1.30369	3.90278	3.58578	0.00227815	0.186041	3.05135	NA	NA	M1
ENSG00000149187	CELF1	protein_coding	-0.0793413	0.94649	-1.05654	8.29726	-3.5786	0.0023139	0.18642	-3.04667	NA	NA	M0
ENSG00000148719	DNAJB12	protein_coding	-0.139843	0.907618	-1.10179	5.4548	-3.57782	0.00231785	0.18642	-3.04616	NA	NA	M0
ENSG00000113742	CPEB4	protein_coding	0.255755	1.19396	1.19396	6.96169	3.57739	0.00232001	0.18642	3.04588	2	NA	M1
ENSG00000186231	KLHL32	protein_coding	0.358855	1.28241	1.28241	3.55715	3.57394	0.00233742	0.18682	3.04363	NA	NA	M1
ENSG00000066135	KDM4A	protein_coding	-0.121792	0.919045	-1.08809	6.728	-3.57063	0.00235428	0.187172	-3.04147	NA	NA	M0
ENSG00000154917	RAB6B	protein_coding	0.295919	1.22767	1.22767	7.84697	3.55642	0.00242799	0.191904	3.03217	NA	NA	M1
ENSG00000160688	FLAD1	protein_coding	-0.198271	0.871594	-1.14732	4.83788	-3.55131	0.00245504	0.191904	-3.02883	NA	NA	M9
ENSG00000166788	SAAL1	protein_coding	-0.110982	0.925958	-1.07996	4.05768	-3.55114	0.00245596	0.191904	-3.02871	NA	NA	M0
ENSG00000172725	CORO1B	protein_coding	-0.137522	0.909079	-1.10001	5.74819	-3.54947	0.0024649	0.191904	-3.02762	NA	NA	M0
ENSG00000165943	MOAP1	protein_coding	0.226988	1.17039	1.17039	6.79723	3.54253	0.00250225	0.192284	3.02307	NA	NA	M1
ENSG00000186603	HPDL	protein_coding	0.539689	1.45366	1.45366	1.3226	3.54046	0.00251355	0.192284	3.0217	NA	NA	M3
ENSG00000129474	AJUBA	protein_coding	-0.524652	0.695127	-1.43859	4.90591	-3.53995	0.0025163	0.192284	-3.02137	NA	NA	M18
ENSG00000153291	SLC25A27	protein_coding	0.402191	1.32151	1.32151	4.42697	3.5391	0.00252097	0.192284	3.02081	3	NA	M1
ENSG00000122565	CBX3	protein_coding	-0.144365	0.904778	-1.10524	7.80078	-3.5344	0.00254681	0.193275	-3.01772	NA	NA	M0
ENSG00000239900	ADSL	protein_coding	-0.192335	0.875188	-1.14261	5.69802	-3.52734	0.00258609	0.194172	-3.01308	1	known	M9
ENSG00000196821	ILRUN	protein_coding	-0.195182	0.873463	-1.14487	5.91934	-3.52641	0.0025913	0.194172	-3.01247	NA	NA	M16
ENSG00000135423	GLS2	protein_coding	0.381718	1.30289	1.30289	3.32862	3.52484	0.00260015	0.194172	3.01144	NA	NA	M1
ENSG00000006114	NA	NA	-0.125562	0.916647	-1.09093	6.87459	-3.52175	0.00261764	0.194172	-3.0094	NA	NA	M0
ENSG00000140694	PARN	protein_coding	-0.145125	0.904301	-1.10583	4.79196	-3.52076	0.00262328	0.194172	-3.00875	NA	high_candidate	M0
ENSG00000257303		lncRNA	0.547801	1.46186	1.46186	-0.125868	3.5185	0.00263617	0.194172	3.00726	NA	NA	M0
ENSG00000155093	PTPRN2	protein_coding	0.576861	1.4916	1.4916	6.74243	3.51304	0.00266753	0.195524	3.00366	NA	NA	M1
ENSG00000269422	NA	NA	1.46783	2.76605	2.76605	-3.84237	5.31234	0.00271051	0.197709	2.99879	NA	NA	M1
ENSG00000162194	LBHD1	protein_coding	-0.230369	0.852417	-1.17313	3.45046	-3.49289	0.00278668	0.202283	-2.99034	NA	NA	M0
ENSG00000049540	ELN	protein_coding	-1.22717	0.427153	-2.34108	6.66108	-3.48678	0.00282385	0.203996	-2.98629	NA	NA	M0
ENSG00000198604	BAZ1A	protein_coding	-0.380775	0.768025	-1.30204	4.96923	-3.48172	0.002855	0.204273	-2.98293	NA	NA	M9
ENSG00000168286	THAP11	protein_coding	-0.114862	0.923471	-1.08287	4.75345	-3.4801	0.00286502	0.204273	-2.98186	NA	NA	M0
ENSG00000112578	BYSL	protein_coding	-0.243549	0.844665	-1.1839	4.40172	-3.47954	0.00286847	0.204273	-2.98149	NA	NA	M18
ENSG00000134461	ANKRD16	protein_coding	-0.225963	0.855024	-1.16956	3.45901	-3.47724	0.00288284	0.204328	-2.97996	NA	NA	M0
ENSG00000148488	ST8SIA6	protein_coding	-1.28853	0.409368	-2.44279	2.67945	-3.4716	0.00291829	0.20587	-2.97622	NA	NA	M0
ENSG00000196924	FLNA	protein_coding	-0.344012	0.787848	-1.26928	10.0421	-3.46182	0.00298081	0.208431	-2.96971	NA	known	M18
ENSG00000162852	CNST	protein_coding	-0.102577	0.931368	-1.07369	5.21498	-3.46122	0.00298466	0.208431	-2.96931	NA	NA	M0
ENSG00000167815	PRDX2	protein_coding	-0.099924	0.933082	-1.07172	6.9309	-3.45834	0.00300336	0.208431	-2.96739	NA	NA	M0
ENSG00000074317	SNCB	protein_coding	0.905397	1.87306	1.87306	3.76928	3.45593	0.00301908	0.208431	2.96579	NA	NA	M1
ENSG00000101445	PPP1R16B	protein_coding	0.594268	1.50971	1.50971	3.92529	3.45339	0.00303574	0.208431	2.9641	NA	NA	M1
ENSG00000115556	PLCD4	protein_coding	-0.251505	0.84002	-1.19045	2.95307	-3.45154	0.00304793	0.208431	-2.96286	3	NA	M0
ENSG00000115194	SLC30A3	protein_coding	0.43092	1.34809	1.34809	4.76177	3.45097	0.00305169	0.208431	2.96248	NA	NA	M3
ENSG00000119922	IFIT2	protein_coding	0.379447	1.30084	1.30084	2.65117	3.44248	0.00310834	0.210932	2.95682	NA	NA	M0
ENSG00000197653	DNAH10	protein_coding	0.23825	1.17956	1.17956	4.10181	3.4403	0.00312303	0.210932	2.95536	3	NA	M0
ENSG00000103051	COG4	protein_coding	-0.166133	0.891228	-1.12205	6.59912	-3.43921	0.00313043	0.210932	-2.95463	NA	NA	M0
ENSG00000164082	GRM2	protein_coding	0.293205	1.22536	1.22536	2.96581	3.43605	0.0031519	0.211269	2.95252	NA	NA	M0
ENSG00000234084		lncRNA	0.55462	1.46878	1.46878	1.21304	3.43435	0.00316356	0.211269	2.95138	NA	NA	M1
ENSG00000047056	WDR37	protein_coding	0.153756	1.11246	1.11246	6.16156	3.42703	0.00321407	0.211907	2.94649	NA	NA	M0
ENSG00000236287	ZBED5	protein_coding	-0.164598	0.892177	-1.12085	6.62857	-3.42662	0.00321697	0.211907	-2.94621	NA	NA	M0
ENSG00000240694	PNMA2	protein_coding	0.233391	1.1756	1.1756	7.67824	3.42345	0.00323911	0.211907	2.94409	NA	NA	M1
ENSG00000099822	HCN2	protein_coding	0.513261	1.42727	1.42727	4.47545	3.42166	0.00325171	0.211907	2.94288	NA	NA	M1
ENSG00000100403	ZC3H7B	protein_coding	-0.0861582	0.942028	-1.06154	8.18176	-3.41986	0.0032644	0.211907	-2.94168	NA	NA	M0
ENSG00000170677	SOCS6	protein_coding	0.134291	1.09755	1.09755	5.52736	3.41889	0.00327122	0.211907	2.94103	NA	NA	M0
ENSG00000197580	BCO2	protein_coding	0.76462	1.69892	1.69892	2.77337	3.41865	0.00327295	0.211907	2.94087	NA	NA	M1
ENSG00000232833	NA	NA	-0.476208	0.718865	-1.39108	2.0296	-3.41373	0.00330802	0.211907	-2.93756	NA	NA	M0
ENSG00000100300	TSPO	protein_coding	-0.517324	0.698666	-1.4313	4.05814	-3.41289	0.00331399	0.211907	-2.93701	NA	NA	M0
ENSG00000260938	NA	NA	0.554729	1.46889	1.46889	-0.284217	3.41125	0.00332581	0.211907	2.9359	NA	NA	M1
ENSG00000165795	NDRG2	protein_coding	0.591559	1.50687	1.50687	6.27127	3.41091	0.00332823	0.211907	2.93567	NA	NA	M0
ENSG00000198538	ZNF28	protein_coding	-0.219012	0.859154	-1.16394	4.3744	-4.88264	0.00334287	0.211941	-2.93431	NA	NA	M0
ENSG00000158089	GALNT14	protein_coding	0.616809	1.53348	1.53348	2.88445	3.40391	0.00337904	0.213334	2.93097	3	NA	M1
ENSG00000140548	ZNF710	protein_coding	0.143797	1.10481	1.10481	5.32035	3.40055	0.00340371	0.213992	2.92871	NA	NA	M0
ENSG00000185432	METTL7A	protein_coding	0.411466	1.33004	1.33004	5.05513	3.39679	0.00343153	0.214251	2.92618	NA	NA	M1
ENSG00000109586	GALNT7	protein_coding	-0.217743	0.85991	-1.16291	5.34386	-3.39501	0.00344479	0.214251	-2.92498	NA	NA	M0
ENSG00000102218	RP2	protein_coding	-0.261236	0.834373	-1.19851	4.49672	-3.39423	0.00345061	0.214251	-2.92445	NA	NA	M20
ENSG00000170876	TMEM43	protein_coding	-0.218003	0.859754	-1.16312	6.4685	-3.39192	0.00346792	0.21444	-2.9229	NA	NA	M8
ENSG00000048828	FAM120A	protein_coding	-0.176981	0.884552	-1.13052	6.1427	-3.38871	0.00349207	0.214716	-2.92074	NA	NA	M8
ENSG00000255916		lncRNA	1.12708	2.18416	2.18416	-0.81973	3.38753	0.00350097	0.214716	2.91994	NA	NA	M1
ENSG00000163596	ICA1L	protein_coding	0.260923	1.19824	1.19824	5.1771	3.37566	0.00359203	0.218122	2.91193	NA	NA	M0
ENSG00000188316	ENO4	protein_coding	0.396328	1.31615	1.31615	1.87036	3.37337	0.00360993	0.218122	2.91038	NA	NA	M0
ENSG00000122417	ODF2L	protein_coding	0.203253	1.15129	1.15129	5.96134	3.3728	0.00361432	0.218122	2.91	NA	NA	M2
ENSG00000270115		lncRNA	0.81334	1.75727	1.75727	-0.445287	5.4478	0.00361456	0.218122	2.90998	NA	NA	M0
ENSG00000150594	ADRA2A	protein_coding	0.977952	1.96967	1.96967	3.96278	3.3686	0.00364736	0.219142	2.90715	NA	NA	M1
ENSG00000239636		lncRNA	0.505899	1.42001	1.42001	0.105423	3.36692	0.00366064	0.219142	2.90602	NA	NA	M1
ENSG00000126254	RBM42	protein_coding	-0.183566	0.880524	-1.13569	5.7529	-3.36441	0.00368053	0.219263	-2.90432	NA	NA	M18
ENSG00000156671	SAMD8	protein_coding	0.164462	1.12075	1.12075	6.9382	3.36063	0.00371075	0.219263	2.90176	NA	NA	M0
ENSG00000135074	ADAM19	protein_coding	-0.414166	0.750453	-1.33253	5.95536	-3.36054	0.00371149	0.219263	-2.9017	NA	NA	M16
ENSG00000173706	HEG1	protein_coding	-0.558822	0.678856	-1.47307	7.15565	-5.05379	0.00372102	0.219263	-2.90089	NA	NA	M18
ENSG00000136152	COG3	protein_coding	-0.129567	0.914106	-1.09397	6.02619	-3.35287	0.00377348	0.221485	-2.8965	NA	NA	M0
ENSG00000047634	SCML1	protein_coding	0.355807	1.2797	1.2797	4.28761	3.34825	0.00381142	0.222037	2.89336	NA	NA	M1
ENSG00000168481	LGI3	protein_coding	0.979859	1.97227	1.97227	2.26743	3.34812	0.00381244	0.222037	2.89328	NA	NA	M1
ENSG00000206562	METTL6	protein_coding	0.107753	1.07755	1.07755	4.51367	3.3433	0.00385235	0.22283	2.89001	NA	NA	M0
ENSG00000124134	KCNS1	protein_coding	-1.62411	0.324411	-3.08251	3.75495	-4.05186	0.00385571	0.22283	-2.88973	NA	NA	M0
ENSG00000106123	EPHB6	protein_coding	1.05878	2.08317	2.08317	4.83075	4.63049	0.0038882	0.223847	2.88709	NA	NA	M1
ENSG00000170836	PPM1D	protein_coding	-0.417354	0.748797	-1.33548	5.44269	-3.33198	0.00394779	0.226411	-2.8823	3S	high_candidate	M18
ENSG00000260931	NA	NA	0.469134	1.38428	1.38428	1.3687	3.32911	0.00397232	0.226951	2.88035	NA	NA	M1
ENSG00000136928	GABBR2	protein_coding	0.681967	1.60433	1.60433	6.74228	3.32473	0.00401012	0.227745	2.87736	3S	NA	M2
ENSG00000244425	RN7SL268P	misc_RNA	0.315012	1.24402	1.24402	0.812297	3.32399	0.00401654	0.227745	2.87686	NA	NA	M1
ENSG00000166448	TMEM130	protein_coding	0.411806	1.33035	1.33035	6.41215	3.31615	0.00408508	0.229939	2.87152	NA	NA	M1
ENSG00000140534	TICRR	protein_coding	0.321939	1.25001	1.25001	3.75959	3.31607	0.00408583	0.229939	2.87146	NA	NA	M0
ENSG00000116455	WDR77	protein_coding	-0.224643	0.855807	-1.16849	4.08207	-3.31255	0.00411704	0.230819	-2.86905	NA	NA	M12
ENSG00000113312	TTC1	protein_coding	-0.204099	0.868081	-1.15197	5.1179	-4.69448	0.00413219	0.230819	-2.86789	NA	NA	M9
ENSG00000038274	MAT2B	protein_coding	-0.209983	0.864548	-1.15667	5.44113	-3.30609	0.00417488	0.23234	-2.86464	NA	NA	M18
ENSG00000183475	ASB7	protein_coding	-0.147088	0.903071	-1.10733	4.54465	-3.30141	0.00421723	0.23383	-2.86144	NA	NA	M0
ENSG00000225670	CADM3-AS1	lncRNA	0.497519	1.41178	1.41178	1.45965	3.29741	0.0042538	0.234991	2.8587	NA	NA	M1
ENSG00000242474		lncRNA	0.380098	1.30143	1.30143	0.748456	3.29418	0.0042836	0.235628	2.85649	NA	NA	M0
ENSG00000204315	FKBPL	protein_coding	-0.144661	0.904592	-1.10547	2.65107	-3.29239	0.00430013	0.235628	-2.85526	NA	NA	M0
ENSG00000254615		lncRNA	0.353103	1.2773	1.2773	3.40876	3.29108	0.00431236	0.235628	2.85436	NA	NA	M3
ENSG00000208317	NA	NA	-1.50095	0.353321	-2.83029	-3.28137	-3.28391	0.00437957	0.238165	-2.84944	NA	NA	M0
ENSG00000179833	SERTAD2	protein_coding	-0.227824	0.853922	-1.17107	5.38644	-3.28188	0.00439876	0.238165	-2.84805	NA	NA	M0
ENSG00000124406	ATP8A1	protein_coding	0.464256	1.37961	1.37961	7.14746	3.28049	0.00441206	0.238165	2.84709	NA	high_candidate	M0
ENSG00000132970	WASF3	protein_coding	0.231077	1.17371	1.17371	6.8363	3.27824	0.00443349	0.238165	2.84555	NA	NA	M1
ENSG00000197808	ZNF461	protein_coding	0.157731	1.11553	1.11553	3.94025	3.27769	0.00443874	0.238165	2.84517	NA	NA	M0
ENSG00000036672	USP2	protein_coding	0.458963	1.37455	1.37455	2.25229	3.27477	0.00446678	0.238165	2.84317	NA	NA	M0
ENSG00000152990	ADGRA3	protein_coding	-0.181326	0.881892	-1.13393	6.61974	-3.27446	0.00446976	0.238165	-2.84295	NA	NA	M0
ENSG00000151576	QTRT2	protein_coding	-0.221671	0.857572	-1.16608	4.06629	-3.26903	0.00452246	0.238937	-2.83922	NA	NA	M9
ENSG00000169223	LMAN2	protein_coding	-0.190813	0.876112	-1.14141	6.0762	-4.22896	0.00453698	0.238937	-2.83819	NA	NA	M0
ENSG00000180035	ZNF48	protein_coding	-0.227375	0.854188	-1.1707	5.79434	-4.40055	0.00453932	0.238937	-2.83803	NA	NA	M8
ENSG00000198934	MAGEE1	protein_coding	0.299996	1.23114	1.23114	5.94504	3.26348	0.00457685	0.238937	2.8354	NA	NA	M1
ENSG00000198492	YTHDF2	protein_coding	-0.122864	0.918363	-1.08889	6.73946	-3.26007	0.00461071	0.238937	-2.83304	NA	NA	M0
ENSG00000174010	KLHL15	protein_coding	0.195939	1.14547	1.14547	4.43419	3.25947	0.00461667	0.238937	2.83263	NA	NA	M1
ENSG00000184900	SUMO3	protein_coding	0.143429	1.10453	1.10453	6.57974	3.25781	0.00463321	0.238937	2.83149	NA	NA	M0
ENSG00000143420	ENSA	protein_coding	-0.13013	0.913749	-1.09439	6.93143	-3.25735	0.0046378	0.238937	-2.83117	NA	NA	M0
ENSG00000164114	MAP9	protein_coding	0.230972	1.17363	1.17363	5.97602	3.25464	0.00466493	0.238937	2.8293	NA	NA	M2
ENSG00000253041		snoRNA	1.19093	2.283	2.283	-3.27752	3.2531	0.00468046	0.238937	2.82824	NA	NA	M2
ENSG00000103152	MPG	protein_coding	-0.36734	0.775211	-1.28997	3.26163	-4.30394	0.00468494	0.238937	-2.82793	NA	NA	M8
ENSG00000158411	MITD1	protein_coding	-0.169466	0.889172	-1.12464	4.06314	-3.25206	0.00469099	0.238937	-2.82752	NA	NA	M0
ENSG00000203930	LINC00632	lncRNA	0.381102	1.30234	1.30234	3.5516	4.56669	0.00471806	0.238937	2.82568	NA	NA	M2
ENSG00000142599	RERE	protein_coding	-0.227145	0.854324	-1.17052	8.9929	-3.24921	0.00471989	0.238937	-2.82555	1	NA	M6
ENSG00000212998	NA	NA	0.530983	1.44491	1.44491	0.404752	3.24864	0.00472566	0.238937	2.82516	NA	NA	M1
ENSG00000185621	LMLN	protein_coding	0.17834	1.13158	1.13158	4.27436	3.2468	0.00474449	0.238937	2.82389	NA	NA	M0
ENSG00000213654	GPSM3	protein_coding	0.563865	1.47822	1.47822	1.1266	3.24581	0.00475457	0.238937	2.82321	NA	NA	M0
ENSG00000119392	GLE1	protein_coding	-0.172775	0.887135	-1.12722	5.10024	-3.24408	0.00477239	0.239033	-2.82201	NA	NA	M12
ENSG00000198794	SCAMP5	protein_coding	0.242183	1.18278	1.18278	7.51172	4.50512	0.00484766	0.240456	2.81699	NA	NA	M1
ENSG00000204624	DISP3	protein_coding	-0.365613	0.776139	-1.28843	6.69348	-3.23472	0.00486954	0.240456	-2.81554	NA	NA	M0
ENSG00000196369	SRGAP2B	protein_coding	0.318621	1.24714	1.24714	3.7885	3.23431	0.00487384	0.240456	2.81526	NA	NA	M2
ENSG00000177854	TMEM187	protein_coding	-0.222058	0.857342	-1.1664	2.6332	-3.23119	0.00490671	0.240456	-2.8131	NA	NA	M18
ENSG00000148123	PLPPR1	protein_coding	0.238151	1.17948	1.17948	6.28561	3.23063	0.00491263	0.240456	2.81271	NA	NA	M0
ENSG00000145526	CDH18	protein_coding	0.564433	1.47881	1.47881	3.77025	3.22938	0.00492589	0.240456	2.81184	NA	NA	M0
ENSG00000104059	FAM189A1	protein_coding	0.457566	1.37322	1.37322	4.10655	3.22933	0.00492647	0.240456	2.8118	NA	NA	M0
ENSG00000167371	PRRT2	protein_coding	0.228863	1.17191	1.17191	7.10275	3.22877	0.00493244	0.240456	2.81141	NA	NA	M1
ENSG00000243660	ZNF487	protein_coding	0.394436	1.31443	1.31443	2.76255	3.22366	0.00498697	0.240456	2.80787	NA	NA	M7
ENSG00000236015		processed_pseudogene	0.482517	1.39718	1.39718	0.46764	3.21994	0.00502712	0.240456	2.80529	NA	NA	M0
ENSG00000235893		processed_pseudogene	-0.415321	0.749852	-1.3336	2.63179	-3.21947	0.00503222	0.240456	-2.80496	NA	NA	M0
ENSG00000153179	RASSF3	protein_coding	-0.529971	0.692569	-1.4439	2.32771	-3.2186	0.00504164	0.240456	-2.80436	NA	NA	M16
ENSG00000197498	RPF2	protein_coding	-0.173976	0.886397	-1.12816	3.99311	-3.21744	0.00505426	0.240456	-2.80355	NA	NA	M9
ENSG00000233101	HOXB-AS3	lncRNA	-0.339329	0.790409	-1.26517	7.20329	-3.21155	0.00511871	0.240456	-2.79947	NA	NA	M0
ENSG00000185085	INTS5	protein_coding	-0.138096	0.908717	-1.10045	4.86857	-3.21135	0.00512092	0.240456	-2.79933	NA	NA	M0
ENSG00000266104	MIR4326	miRNA	-1.30819	0.403827	-2.47631	-3.59149	-3.20929	0.00514364	0.240456	-2.7979	NA	NA	M20
ENSG00000100014	SPECC1L	protein_coding	-0.123775	0.917783	-1.08958	5.7545	-3.20885	0.00514859	0.240456	-2.79759	NA	known	M0
ENSG00000258682		lncRNA	0.359958	1.28339	1.28339	1.21519	3.20885	0.00514861	0.240456	2.79759	NA	NA	M0
ENSG00000049656	CLPTM1L	protein_coding	-0.110017	0.926577	-1.07924	6.1766	-3.20822	0.00515552	0.240456	-2.79715	NA	NA	M0
ENSG00000198879	SFMBT2	protein_coding	0.584486	1.4995	1.4995	5.03827	4.38781	0.00516084	0.240456	2.79682	NA	NA	M0
ENSG00000252034	RNY4P37	misc_RNA	-1.28181	0.41128	-2.43143	-2.94123	-3.20725	0.00516631	0.240456	-2.79648	NA	NA	M0
ENSG00000178904	DPY19L3	protein_coding	-0.263545	0.833038	-1.20042	7.2695	-3.20719	0.00516696	0.240456	-2.79644	NA	NA	M0
ENSG00000160714	UBE2Q1	protein_coding	-0.0904071	0.939258	-1.06467	6.18922	-3.20668	0.00517267	0.240456	-2.79608	NA	NA	M0
ENSG00000156475	PPP2R2B	protein_coding	0.314833	1.24387	1.24387	6.33551	3.2055	0.00518584	0.240456	2.79526	NA	NA	M2
ENSG00000165443	PHYHIPL	protein_coding	0.382484	1.30358	1.30358	6.58982	3.20304	0.00521337	0.240456	2.79355	NA	NA	M0
ENSG00000166897	ELFN2	protein_coding	0.624153	1.54131	1.54131	5.69255	3.2016	0.00522948	0.240456	2.79255	NA	NA	M1
ENSG00000096746	HNRNPH3	protein_coding	-0.151467	0.900334	-1.1107	7.66602	-3.19958	0.0052523	0.240456	-2.79114	NA	NA	M0
ENSG00000197415	VEPH1	protein_coding	0.684486	1.60713	1.60713	2.9256	3.19718	0.00527952	0.240456	2.78946	NA	NA	M2
ENSG00000269290	NA	NA	0.39857	1.3182	1.3182	1.6431	3.1951	0.00530316	0.240456	2.78802	NA	NA	M1
ENSG00000143079	CTTNBP2NL	protein_coding	-0.11059	0.926209	-1.07967	6.58656	-3.19446	0.00531045	0.240456	-2.78757	NA	NA	M0
ENSG00000174521	TTC9B	protein_coding	0.422964	1.34068	1.34068	5.31957	4.4469	0.0053241	0.240456	2.78674	NA	NA	M1
ENSG00000124507	PACSIN1	protein_coding	0.564146	1.47851	1.47851	3.07155	3.1932	0.00532491	0.240456	2.78669	NA	NA	M1
ENSG00000116221	MRPL37	protein_coding	-0.134506	0.910981	-1.09772	5.31958	-3.19285	0.00532889	0.240456	-2.78645	NA	NA	M0
ENSG00000131459	GFPT2	protein_coding	-0.411871	0.751648	-1.33041	4.21335	-3.19074	0.00535319	0.240829	-2.78497	NA	NA	M16
ENSG00000122674	CCZ1	protein_coding	-0.573864	0.671815	-1.4885	3.65346	-4.23637	0.00540744	0.241018	-2.7817	NA	NA	M16
ENSG00000198060	2019-03-05	protein_coding	-0.183026	0.880853	-1.13526	6.39697	-3.18518	0.00541757	0.241018	-2.7811	NA	NA	M18
ENSG00000175567	UCP2	protein_coding	-0.588377	0.665091	-1.50355	3.0758	-3.18373	0.00543442	0.241018	-2.78009	NA	NA	M0
ENSG00000060069	CTDP1	protein_coding	-0.203476	0.868456	-1.15147	4.82194	-4.37007	0.00543476	0.241018	-2.78007	NA	known	M18
ENSG00000117151	CTBS	protein_coding	0.401666	1.32103	1.32103	2.62628	3.18123	0.0054638	0.241018	2.77834	NA	NA	M0
ENSG00000168826	ZBTB49	protein_coding	-0.243998	0.844402	-1.18427	3.50263	-3.18084	0.00546828	0.241018	-2.77807	NA	NA	M0
ENSG00000107185	RGP1	protein_coding	-0.146536	0.903417	-1.10691	6.03381	-3.18073	0.00546966	0.241018	-2.77799	NA	NA	M0
ENSG00000172348	RCAN2	protein_coding	0.449022	1.36511	1.36511	6.46858	3.1777	0.0055054	0.241503	2.77587	NA	NA	M1
ENSG00000253982		lncRNA	0.708071	1.63362	1.63362	2.39868	4.25334	0.00551281	0.241503	2.77543	NA	NA	M0
ENSG00000150779	TIMM8B	protein_coding	-0.175891	0.885221	-1.12966	4.29214	-3.17158	0.00557825	0.242846	-2.77159	NA	NA	M9
ENSG00000230074		lncRNA	0.704369	1.62943	1.62943	0.244989	3.17044	0.00559195	0.242846	2.7708	NA	NA	M0
ENSG00000168495	POLR3D	protein_coding	-0.184667	0.879852	-1.13655	5.47581	-3.17044	0.00559196	0.242846	-2.77079	NA	NA	M16
ENSG00000162706	CADM3	protein_coding	0.283014	1.21673	1.21673	7.67835	3.16809	0.0056203	0.243374	2.76915	NA	NA	M1
ENSG00000140280	LYSMD2	protein_coding	0.294423	1.22639	1.22639	1.77211	3.16135	0.00570224	0.245979	2.76443	NA	NA	M0
ENSG00000110427	KIAA1549L	protein_coding	0.40919	1.32794	1.32794	6.35463	3.16046	0.0057132	0.245979	2.7638	NA	NA	M1
ENSG00000245317		lncRNA	0.385657	1.30646	1.30646	1.56573	3.15728	0.00575239	0.246959	2.76157	NA	NA	M0
ENSG00000157985	AGAP1	protein_coding	0.217105	1.1624	1.1624	8.00036	3.15394	0.00579372	0.247594	2.75923	3	NA	M1
ENSG00000235194	PPP1R3E	protein_coding	0.168521	1.12391	1.12391	4.50217	3.15312	0.005804	0.247594	2.75865	NA	NA	M0
ENSG00000165916	PSMC3	protein_coding	-0.115851	0.922838	-1.08361	6.25266	-3.15115	0.00582852	0.247594	-2.75728	NA	NA	M0
ENSG00000175395	ZNF25	protein_coding	0.16529	1.12139	1.12139	6.39523	3.14784	0.0058701	0.247594	2.75495	NA	NA	M0
ENSG00000143995	MEIS1	protein_coding	-0.398748	0.758516	-1.31836	7.47714	-4.00013	0.00589829	0.247594	-2.75338	NA	NA	M8
ENSG00000201988		misc_RNA	1.07132	2.10135	2.10135	-2.51027	3.14388	0.00592026	0.247594	2.75217	NA	NA	M0
ENSG00000097046	CDC7	protein_coding	0.20389	1.1518	1.1518	4.95603	3.1432	0.00592888	0.247594	2.75169	NA	NA	M0
ENSG00000132872	SYT4	protein_coding	0.465256	1.38056	1.38056	7.66023	3.14183	0.00594642	0.247594	2.75072	NA	NA	M0
ENSG00000157445	CACNA2D3	protein_coding	0.897432	1.86275	1.86275	4.35366	3.14155	0.00595	0.247594	2.75052	2	NA	M1
ENSG00000168234	TTC39C	protein_coding	-0.240387	0.846518	-1.18131	4.26908	-3.14142	0.00595168	0.247594	-2.75043	NA	NA	M0
ENSG00000255100		lncRNA	1.22025	2.32987	2.32987	-1.61217	3.14042	0.00596444	0.247594	2.74973	NA	NA	M0
ENSG00000213088	ACKR1	protein_coding	0.43915	1.35581	1.35581	4.61959	4.66305	0.00597799	0.247594	2.74899	NA	NA	M1
ENSG00000139973	SYT16	protein_coding	0.470946	1.38602	1.38602	2.49787	3.13812	0.00599396	0.247594	2.74811	NA	NA	M1
ENSG00000101911	PRPS2	protein_coding	-0.323799	0.798963	-1.25162	3.32347	-3.13781	0.00599789	0.247594	-2.7479	NA	NA	M16
ENSG00000205683	DPF3	protein_coding	-0.758647	0.59105	-1.6919	4.20552	-4.04964	0.00604922	0.249029	-2.7451	NA	NA	M8
ENSG00000114026	OGG1	protein_coding	-0.244064	0.844363	-1.18432	4.89701	-3.12971	0.00610306	0.249493	-2.74219	NA	NA	M0
ENSG00000141084	RANBP10	protein_coding	-0.255477	0.83771	-1.19373	5.54827	-3.12849	0.00611907	0.249493	-2.74133	NA	NA	M18
ENSG00000222398	RNU6-554P	snRNA	1.23204	2.34899	2.34899	-2.90244	3.12758	0.00613103	0.249493	2.74069	NA	NA	M0
ENSG00000173273	TNKS	protein_coding	0.111304	1.0802	1.0802	7.91106	4.6038	0.00613274	0.249493	2.7406	NA	NA	M0
ENSG00000197457	STMN3	protein_coding	0.179021	1.13212	1.13212	7.97026	3.12469	0.00616922	0.249493	2.73865	NA	NA	M0
ENSG00000113300	CNOT6	protein_coding	-0.137146	0.909316	-1.09973	6.6169	-3.1244	0.00617298	0.249493	-2.73845	NA	NA	M0
ENSG00000269416	LINC01224	lncRNA	0.470684	1.38577	1.38577	2.07554	3.12412	0.00617671	0.249493	2.73825	NA	NA	M0
ENSG00000119862	LGALSL	protein_coding	0.207976	1.15507	1.15507	5.07341	3.11844	0.00625239	0.25122	2.73424	NA	NA	M0
ENSG00000224629		processed_pseudogene	0.819077	1.76428	1.76428	-1.55953	4.59313	0.00625474	0.25122	2.73412	NA	NA	M1
ENSG00000178982	EIF3K	protein_coding	-0.0936161	0.937171	-1.06704	5.91083	-3.11622	0.00628226	0.25122	-2.73267	NA	NA	M0
ENSG00000106261	ZKSCAN1	protein_coding	-0.0917113	0.938409	-1.06563	8.16937	-3.11426	0.00630874	0.25122	-2.73129	NA	NA	M0
ENSG00000008735	MAPK8IP2	protein_coding	0.235739	1.17751	1.17751	7.25621	4.12145	0.00631795	0.25122	2.73081	NA	NA	M1
ENSG00000178150	ZNF114	protein_coding	0.273119	1.20842	1.20842	1.83277	3.11047	0.00636026	0.25122	2.72861	NA	NA	M1
ENSG00000141076	UTP4	protein_coding	-0.134437	0.911025	-1.09766	5.29049	-3.10977	0.00636969	0.25122	-2.72812	NA	NA	M0
ENSG00000173875	ZNF791	protein_coding	0.135591	1.09854	1.09854	5.23988	3.10936	0.00637542	0.25122	2.72782	NA	NA	M0
ENSG00000099365	STX1B	protein_coding	0.317891	1.24651	1.24651	6.96655	3.10901	0.00638011	0.25122	2.72758	NA	NA	M1
ENSG00000189221	MAOA	protein_coding	0.627606	1.545	1.545	3.99361	3.98863	0.00640635	0.25122	2.72622	3	known	M1
ENSG00000196421	C20orf204	protein_coding	0.468524	1.38369	1.38369	3.45207	3.10706	0.00640681	0.25122	2.7262	NA	NA	M0
ENSG00000128000	ZNF780B	protein_coding	-0.156577	0.897151	-1.11464	5.67358	-3.1061	0.0064201	0.25122	-2.72552	NA	NA	M0
ENSG00000166532	RIMKLB	protein_coding	0.185693	1.13736	1.13736	7.45514	3.09539	0.00656909	0.256203	2.71793	NA	NA	M2
ENSG00000130477	UNC13A	protein_coding	0.534624	1.44856	1.44856	7.12164	4.24558	0.00658185	0.256203	2.71729	3S	NA	M1
ENSG00000087884	AAMDC	protein_coding	-0.282967	0.821899	-1.21669	1.72487	-3.0933	0.00659861	0.256203	-2.71645	NA	NA	M9
ENSG00000169181	GSG1L	protein_coding	1.13537	2.19675	2.19675	2.41288	3.08664	0.00669339	0.259213	2.71173	NA	NA	M0
ENSG00000255468		lncRNA	0.293189	1.22535	1.22535	1.65527	3.88236	0.00674608	0.260337	2.70913	NA	NA	M0
ENSG00000138032	PPM1B	protein_coding	-0.11051	0.92626	-1.07961	6.25729	-3.07985	0.00679143	0.260337	-2.7069	NA	NA	M0
ENSG00000247134		lncRNA	0.296526	1.22818	1.22818	2.54971	3.07912	0.00680195	0.260337	2.70639	NA	NA	M1
ENSG00000166716	ZNF592	protein_coding	0.0927859	1.06643	1.06643	6.32137	3.07818	0.00681566	0.260337	2.70572	NA	NA	M0
ENSG00000143190	POU2F1	protein_coding	0.196886	1.14622	1.14622	6.55352	3.078	0.00681831	0.260337	2.70559	NA	NA	M2
ENSG00000157087	ATP2B2	protein_coding	0.510438	1.42448	1.42448	5.90363	4.48678	0.00682636	0.260337	2.7052	2	NA	M1
ENSG00000006128	TAC1	protein_coding	0.969473	1.95812	1.95812	3.64867	3.07611	0.00684603	0.260341	2.70424	NA	NA	M0
ENSG00000230290	ARMC2-AS1	lncRNA	0.960185	1.94556	1.94556	-2.11076	3.98144	0.0068611	0.260341	2.70351	NA	NA	M0
ENSG00000065665	SEC61A2	protein_coding	0.149273	1.10901	1.10901	6.09873	3.07381	0.00687971	0.260389	2.70261	NA	NA	M0
ENSG00000126733	DACH2	protein_coding	0.569157	1.48366	1.48366	4.39989	5.85615	0.00692018	0.260833	2.70066	NA	NA	M1
ENSG00000072110	ACTN1	protein_coding	-0.379173	0.768878	-1.3006	7.00979	-3.07015	0.00693384	0.260833	-2.70001	NA	NA	M16
ENSG00000213064	SFT2D2	protein_coding	-0.196153	0.872875	-1.14564	5.91111	-3.0689	0.00695237	0.260833	-2.69912	NA	NA	M16
ENSG00000149428	HYOU1	protein_coding	-0.162137	0.8937	-1.11894	7.80408	-3.06833	0.00696088	0.260833	-2.69871	NA	NA	M0
ENSG00000260464		lncRNA	0.486607	1.40115	1.40115	2.34777	3.06144	0.00706428	0.26405	2.6938	NA	NA	M2
ENSG00000078295	ADCY2	protein_coding	0.300559	1.23162	1.23162	6.52182	3.0594	0.0070951	0.264189	2.69235	NA	NA	M0
ENSG00000145911	N4BP3	protein_coding	0.405417	1.32447	1.32447	4.43783	3.05887	0.00710319	0.264189	2.69197	NA	NA	M1
ENSG00000119283	TRIM67	protein_coding	0.375256	1.29707	1.29707	6.62826	3.04812	0.00726842	0.269667	2.68429	NA	NA	M2
ENSG00000160325	CACFD1	protein_coding	-0.14082	0.907003	-1.10253	6.3239	-3.96723	0.00731429	0.270101	-2.68219	NA	NA	M0
ENSG00000102393	GLA	protein_coding	-0.170497	0.888536	-1.12545	4.25656	-3.04506	0.00731607	0.270101	-2.6821	NA	NA	M0
ENSG00000047346	FAM214A	protein_coding	-0.116085	0.922688	-1.08379	5.76588	-3.04249	0.00735637	0.270499	-2.68027	NA	NA	M0
ENSG00000189164	ZNF527	protein_coding	0.141287	1.10289	1.10289	3.98312	3.04208	0.00736286	0.270499	2.67997	NA	NA	M0
ENSG00000272240		lncRNA	0.280926	1.21497	1.21497	1.2554	3.03993	0.00739666	0.270584	2.67844	NA	NA	M1
ENSG00000235597	LINC01102	lncRNA	0.25764	1.19552	1.19552	2.4917	3.03965	0.00740118	0.270584	2.67823	NA	NA	M0
ENSG00000267940		lncRNA	0.423281	1.34097	1.34097	0.533168	3.0377	0.00743197	0.271051	2.67684	NA	NA	M0
ENSG00000184515	BEX5	protein_coding	0.819237	1.76447	1.76447	3.08762	3.03617	0.00745638	0.271282	2.67574	NA	NA	M1
ENSG00000134575	ACP2	protein_coding	-0.107982	0.927885	-1.07772	5.64931	-3.0323	0.00751827	0.272873	-2.67297	NA	NA	M0
ENSG00000135900	MRPL44	protein_coding	-0.160279	0.894852	-1.1175	4.88248	-3.02912	0.00756943	0.273639	-2.6707	NA	NA	M9
ENSG00000178947	SMIM10L2A	protein_coding	0.267238	1.2035	1.2035	5.34836	3.02873	0.0075758	0.273639	2.67041	NA	NA	M1
ENSG00000101052	IFT52	protein_coding	-0.158011	0.89626	-1.11575	5.37627	-3.0264	0.00761361	0.274008	-2.66874	NA	NA	M0
ENSG00000113712	CSNK1A1	protein_coding	-0.114958	0.923409	-1.08294	7.04242	-3.02585	0.00762248	0.274008	-2.66835	NA	NA	M0
ENSG00000179134	SAMD4B	protein_coding	-0.192384	0.875158	-1.14265	6.89227	-3.02003	0.00771779	0.27476	-2.66417	NA	NA	M18
ENSG00000115233	PSMD14	protein_coding	-0.153129	0.899298	-1.11198	5.75396	-3.0193	0.00772988	0.27476	-2.66365	NA	NA	M0
ENSG00000175066	GK5	protein_coding	0.221308	1.16579	1.16579	4.75757	3.01773	0.00775579	0.27476	2.66252	NA	NA	M0
ENSG00000204316	MRPL38	protein_coding	0.34785	1.27266	1.27266	2.25561	3.01733	0.00776241	0.27476	2.66223	NA	NA	M0
ENSG00000135317	SNX14	protein_coding	0.120727	1.08728	1.08728	6.0464	3.01587	0.00778657	0.27476	2.66119	NA	known	M0
ENSG00000143748	NVL	protein_coding	-0.206584	0.866587	-1.15395	4.92395	-3.01511	0.0077992	0.27476	-2.66064	NA	NA	M0
ENSG00000106105	GARS	protein_coding	-0.203704	0.868318	-1.15165	7.11357	-3.01395	0.00781851	0.27476	-2.65981	NA	NA	M8
ENSG00000117280	RAB29	protein_coding	0.314229	1.24335	1.24335	4.44385	3.01299	0.00783468	0.27476	2.65911	NA	NA	M0
ENSG00000155827	RNF20	protein_coding	-0.0817768	0.944893	-1.05832	6.46928	-3.01279	0.00783795	0.27476	-2.65897	NA	NA	M0
ENSG00000105409	ATP1A3	protein_coding	0.282746	1.21651	1.21651	8.90202	3.01076	0.007872	0.27476	2.65751	3S	high_candidate	M1
ENSG00000214706	IFRD2	protein_coding	-0.205431	0.867279	-1.15303	4.16119	-3.01055	0.00787556	0.27476	-2.65736	NA	NA	M18
ENSG00000101180	HRH3	protein_coding	0.318112	1.2467	1.2467	2.51426	3.01036	0.00787875	0.27476	2.65722	NA	NA	M1
ENSG00000141750	STAC2	protein_coding	0.656626	1.57639	1.57639	3.96226	3.00975	0.00788896	0.27476	2.65679	NA	NA	M1
ENSG00000188070	C11orf95	protein_coding	-0.184437	0.879993	-1.13637	7.56838	-4.55304	0.0078994	0.27476	-2.65634	NA	NA	M0
ENSG00000112305	SMAP1	protein_coding	0.211294	1.15773	1.15773	4.23214	3.0021	0.00801868	0.276997	2.65128	NA	NA	M1
ENSG00000204843	DCTN1	protein_coding	-0.0677393	0.954132	-1.04807	7.93009	-3.00191	0.00802193	0.276997	-2.65115	NA	NA	M0
ENSG00000178301	AQP11	protein_coding	0.31809	1.24668	1.24668	2.99552	3.00122	0.00803374	0.276997	2.65065	NA	NA	M1
ENSG00000163624	CDS1	protein_coding	0.555729	1.46991	1.46991	4.15411	3.00101	0.00803744	0.276997	2.65049	NA	NA	M7
ENSG00000101204	CHRNA4	protein_coding	0.554571	1.46873	1.46873	5.13642	4.00657	0.00812561	0.279038	2.64681	NA	NA	M1
ENSG00000089597	GANAB	protein_coding	-0.123393	0.918026	-1.08929	8.71649	-2.99523	0.00813701	0.279038	-2.64633	NA	NA	M0
ENSG00000157152	SYN2	protein_coding	0.913871	1.88409	1.88409	4.33627	2.99357	0.0081658	0.279038	2.64514	3	NA	M1
ENSG00000037757	MRI1	protein_coding	-0.730508	0.602691	-1.65922	4.10475	-3.94473	0.00819479	0.279038	-2.64394	NA	NA	M18
ENSG00000008056	SYN1	protein_coding	0.397027	1.31679	1.31679	6.47587	2.99063	0.00821711	0.279038	2.64302	3	known	M1
ENSG00000047230	CTPS2	protein_coding	-0.210111	0.864471	-1.15678	5.11219	-2.9904	0.00822118	0.279038	-2.64285	NA	NA	M18
ENSG00000169926	KLF13	protein_coding	-0.221531	0.857655	-1.16597	6.67652	-2.98943	0.00823814	0.279038	-2.64215	NA	NA	M8
ENSG00000072736	NFATC3	protein_coding	-0.18093	0.882134	-1.13361	4.25177	-2.98758	0.00827082	0.279038	-2.64081	NA	NA	M18
ENSG00000143374	TARS2	protein_coding	-0.20154	0.869622	-1.14993	5.27901	-3.97703	0.00827938	0.279038	-2.64046	NA	NA	M9
ENSG00000163661	PTX3	protein_coding	-0.561254	0.677713	-1.47555	3.57339	-2.98487	0.0083186	0.279038	-2.63886	NA	NA	M0
ENSG00000214595	EML6	protein_coding	0.359531	1.28301	1.28301	4.22475	2.98462	0.00832315	0.279038	2.63867	NA	NA	M0
ENSG00000143502	SUSD4	protein_coding	0.428379	1.34572	1.34572	4.92238	2.98404	0.00833342	0.279038	2.63825	NA	NA	M0
ENSG00000196923	PDLIM7	protein_coding	-0.326475	0.797482	-1.25395	6.85934	-2.98377	0.00833808	0.279038	-2.63806	NA	NA	M16
ENSG00000205476	CCDC85C	protein_coding	-0.278014	0.824726	-1.21252	5.94329	-3.91036	0.00836828	0.279426	-2.63684	NA	NA	M18
ENSG00000124383	MPHOSPH10	protein_coding	-0.146788	0.903259	-1.1071	5.14733	-2.98092	0.0083889	0.279494	-2.636	NA	NA	M0
ENSG00000060982	BCAT1	protein_coding	-0.37913	0.768901	-1.30056	6.32339	-2.9787	0.00842867	0.280066	-2.6344	NA	NA	M16
ENSG00000188542	DUSP28	protein_coding	0.120165	1.08686	1.08686	2.92498	2.97788	0.00844335	0.280066	2.63381	NA	NA	M0
ENSG00000137965	IFI44	protein_coding	0.793255	1.73298	1.73298	3.50151	3.77186	0.00847732	0.280573	2.63244	NA	NA	M1
ENSG00000166402	TUB	protein_coding	0.338681	1.2646	1.2646	7.72308	4.09797	0.00853383	0.281823	2.63019	NA	NA	M0
ENSG00000134452	FBH1	protein_coding	-0.159481	0.895347	-1.11689	5.83123	-3.82111	0.00856787	0.282326	-2.62883	NA	NA	M0
ENSG00000175874	CREG2	protein_coding	0.577365	1.49212	1.49212	4.13755	2.96884	0.00860751	0.283012	2.62726	NA	NA	M1
ENSG00000273237	NA	NA	0.40713	1.32605	1.32605	2.14804	2.96163	0.00874051	0.28657	2.62204	NA	NA	M0
ENSG00000136518	ACTL6A	protein_coding	-0.263135	0.833275	-1.20008	4.62559	-2.96066	0.00875858	0.28657	-2.62134	NA	high_candidate	M9
ENSG00000100604	CHGA	protein_coding	0.236105	1.17781	1.17781	5.82151	2.95977	0.00877521	0.28657	2.62069	NA	NA	M1
ENSG00000113318	MSH3	protein_coding	-0.208101	0.865676	-1.15517	4.34264	-2.95887	0.00879201	0.28657	-2.62004	NA	NA	M0
ENSG00000156298	TSPAN7	protein_coding	0.251019	1.19005	1.19005	6.25719	2.9527	0.00890812	0.289066	2.61556	3	known	M2
ENSG00000167107	ACSF2	protein_coding	0.561412	1.47571	1.47571	3.38515	2.95209	0.00891976	0.289066	2.61511	NA	NA	M3
ENSG00000232119	MCTS1	protein_coding	-0.180932	0.882133	-1.13362	4.74248	-3.9582	0.00893872	0.289066	-2.61439	NA	NA	M0
ENSG00000257999	NA	NA	0.51257	1.42659	1.42659	-0.410428	2.95073	0.00894554	0.289066	2.61413	NA	NA	M0
ENSG00000135631	RAB11FIP5	protein_coding	0.230802	1.17349	1.17349	4.94471	2.94765	0.00900429	0.289927	2.61189	3	NA	M1
ENSG00000127022	CANX	protein_coding	-0.084914	0.942841	-1.06062	9.65821	-2.94731	0.00901078	0.289927	-2.61164	NA	NA	M0
ENSG00000180198	RCC1	protein_coding	-0.241356	0.84595	-1.1821	4.70748	-2.94175	0.00911796	0.292749	-2.6076	NA	NA	M18
ENSG00000107551	RASSF4	protein_coding	0.251119	1.19013	1.19013	5.94484	2.93894	0.00917243	0.293387	2.60556	NA	NA	M0
ENSG00000153790	C7orf31	protein_coding	0.25175	1.19065	1.19065	3.45441	2.93828	0.0091853	0.293387	2.60508	NA	NA	M1
ENSG00000128266	GNAZ	protein_coding	0.136488	1.09923	1.09923	6.52781	2.93667	0.00921678	0.293387	2.60391	NA	NA	M0
ENSG00000198785	GRIN3A	protein_coding	0.700906	1.62552	1.62552	5.92423	2.93626	0.00922483	0.293387	2.60361	NA	NA	M0
ENSG00000173064	HECTD4	protein_coding	0.155965	1.11417	1.11417	8.70816	2.93572	0.00923547	0.293387	2.60321	1	NA	M0
ENSG00000196208	GREB1	protein_coding	0.471626	1.38667	1.38667	5.70438	4.21996	0.0092791	0.293566	2.6016	NA	NA	M1
ENSG00000059915	PSD	protein_coding	0.387724	1.30833	1.30833	6.70497	3.96927	0.00928016	0.293566	2.60156	NA	NA	M1
ENSG00000197694	SPTAN1	protein_coding	0.162138	1.11894	1.11894	10.378	2.93115	0.00932553	0.293876	2.59988	NA	known	M0
ENSG00000269690	NA	NA	-0.532192	0.691503	-1.44612	-0.124661	-2.93094	0.00932974	0.293876	-2.59973	NA	NA	M0
ENSG00000068831	RASGRP2	protein_coding	0.623545	1.54066	1.54066	4.86382	2.92998	0.00934865	0.293876	2.59903	NA	NA	M1
ENSG00000164975	SNAPC3	protein_coding	-0.151291	0.900444	-1.11056	6.57495	-2.9287	0.00937419	0.293923	-2.5981	NA	NA	M0
ENSG00000150753	CCT5	protein_coding	-0.158686	0.895841	-1.11627	6.97831	-2.92757	0.00939677	0.293923	-2.59727	NA	NA	M0
ENSG00000139719	VPS33A	protein_coding	-0.173482	0.8867	-1.12778	4.07065	-2.92696	0.00940883	0.293923	-2.59683	NA	NA	M20
ENSG00000186141	POLR3C	protein_coding	-0.138542	0.908437	-1.10079	4.54101	-2.9247	0.00945402	0.294722	-2.59518	NA	NA	M0
ENSG00000268575		lncRNA	-0.301472	0.811424	-1.2324	3.49461	-2.92029	0.00954308	0.296168	-2.59196	NA	NA	M0
ENSG00000162337	LRP5	protein_coding	-0.253399	0.838918	-1.19201	6.45629	-3.55548	0.00955249	0.296168	-2.59162	NA	known	M8
ENSG00000055147	FAM114A2	protein_coding	-0.195393	0.873335	-1.14504	4.76032	-3.80592	0.00959178	0.296168	-2.59021	NA	NA	M9
ENSG00000162493	PDPN	protein_coding	-0.410468	0.752379	-1.32912	6.24888	-2.91777	0.00959415	0.296168	-2.59012	NA	NA	M0
ENSG00000158246	TENT5B	protein_coding	-1.13526	0.455253	-2.19658	1.20487	-3.55	0.00959896	0.296168	-2.58995	NA	NA	M16
ENSG00000102003	SYP	protein_coding	0.344541	1.26975	1.26975	7.10187	3.84901	0.00968098	0.297234	2.58702	NA	known	M1
ENSG00000179476	C14orf28	protein_coding	0.21835	1.1634	1.1634	2.36317	2.91183	0.00971572	0.297234	2.58579	NA	NA	M2
ENSG00000204991	SPIRE2	protein_coding	0.268216	1.20432	1.20432	5.83799	3.66005	0.0097587	0.297234	2.58426	NA	NA	M0
ENSG00000071054	MAP4K4	protein_coding	-0.104921	0.929856	-1.07544	8.61875	-2.90951	0.00976384	0.297234	-2.58408	NA	NA	M0
ENSG00000267381	NA	NA	0.240464	1.18137	1.18137	1.40699	2.90893	0.00977573	0.297234	2.58366	NA	NA	M0
ENSG00000146112	PPP1R18	protein_coding	-0.235101	0.849626	-1.17699	6.85531	-2.90861	0.00978247	0.297234	-2.58343	NA	NA	M8
ENSG00000100991	TRPC4AP	protein_coding	-0.0777205	0.947554	-1.05535	7.36468	-2.90827	0.00978951	0.297234	-2.58318	NA	NA	M0
ENSG00000076685	NT5C2	protein_coding	-0.119767	0.920336	-1.08656	5.91247	-2.90749	0.00980571	0.297234	-2.58261	NA	known	M0
ENSG00000133872	SARAF	protein_coding	0.166821	1.12258	1.12258	8.62274	3.95886	0.00981154	0.297234	2.5824	NA	NA	M0
ENSG00000233175		lncRNA	0.448771	1.36488	1.36488	1.19311	2.90348	0.00988943	0.298991	2.57967	NA	NA	M1
ENSG00000143457	GOLPH3L	protein_coding	-0.177903	0.883987	-1.13124	4.45175	-2.9021	0.00991827	0.299256	-2.57867	NA	NA	M16
ENSG00000127980	PEX1	protein_coding	0.114556	1.08264	1.08264	5.81737	2.90116	0.00993804	0.299256	2.57798	NA	known	M0
ENSG00000107902	LHPP	protein_coding	0.357523	1.28122	1.28122	3.41891	3.73828	0.00996642	0.299511	2.57699	NA	NA	M3
ENSG00000111962	UST	protein_coding	-0.362368	0.777887	-1.28553	4.95919	-2.89768	0.0100117	0.300272	-2.57542	NA	NA	M0
ENSG00000235354	RPS29P16	processed_pseudogene	0.725869	1.6539	1.6539	-1.41533	2.89589	0.0100498	0.300814	2.57411	NA	NA	M0
ENSG00000256885	NA	NA	0.273882	1.20906	1.20906	1.69829	2.89252	0.0101218	0.30199	2.57164	NA	NA	M0
ENSG00000011198	ABHD5	protein_coding	-0.185469	0.879363	-1.13719	3.40562	-2.89217	0.0101293	0.30199	-2.57138	NA	known	M0
ENSG00000185803	SLC52A2	protein_coding	-0.198485	0.871465	-1.14749	4.78267	-2.88921	0.0101929	0.303263	-2.56922	NA	NA	M16
ENSG00000198818	SFT2D1	protein_coding	0.143044	1.10423	1.10423	4.46054	2.88831	0.0102124	0.303263	2.56855	NA	NA	M0
ENSG00000162928	PEX13	protein_coding	-0.116968	0.922123	-1.08445	5.39301	-2.88713	0.0102378	0.30342	-2.56769	NA	known	M0
ENSG00000186594	MIR22HG	lncRNA	0.301278	1.23224	1.23224	3.05306	2.88348	0.0103174	0.303721	2.56501	NA	NA	M1
ENSG00000089057	SLC23A2	protein_coding	0.172135	1.12672	1.12672	7.45115	2.88254	0.010338	0.303721	2.56431	NA	NA	M1
ENSG00000171867	PRNP	protein_coding	0.207829	1.15495	1.15495	6.96754	2.88205	0.0103486	0.303721	2.56396	NA	NA	M1
ENSG00000175356	SCUBE2	protein_coding	-1.16451	0.446114	-2.24158	5.44441	-3.58043	0.0103724	0.303721	-2.56316	NA	NA	M0
ENSG00000186868	MAPT	protein_coding	0.392761	1.3129	1.3129	9.26925	2.88049	0.0103828	0.303721	2.56281	NA	NA	M2
ENSG00000182180	MRPS16	protein_coding	-0.107212	0.92838	-1.07714	6.05888	-2.88004	0.0103928	0.303721	-2.56248	NA	NA	M0
ENSG00000188042	ARL4C	protein_coding	-0.148194	0.902379	-1.10818	7.47547	-2.8799	0.0103958	0.303721	-2.56238	NA	NA	M0
ENSG00000107554	DNMBP	protein_coding	0.184355	1.13631	1.13631	4.44278	2.87891	0.0104176	0.303721	2.56165	NA	NA	M0
ENSG00000219222	RPL12P47	processed_pseudogene	1.03159	2.04428	2.04428	-1.90935	2.87788	0.0104403	0.303721	2.56089	NA	NA	M1
ENSG00000140682	TGFB1I1	protein_coding	-0.461024	0.726471	-1.37652	4.74763	-2.87606	0.0104807	0.303721	-2.55955	NA	NA	M16
ENSG00000184905	TCEAL2	protein_coding	0.333229	1.25983	1.25983	4.63716	2.87578	0.0104869	0.303721	2.55935	NA	NA	M0
ENSG00000188599	NPIPP1	transcribed_unprocessed_pseudogene	-0.321646	0.800156	-1.24976	2.60415	-2.87535	0.0104965	0.303721	-2.55903	NA	NA	M0
ENSG00000129116	PALLD	protein_coding	-0.373864	0.771713	-1.29582	7.35931	-2.8747	0.0105108	0.303721	-2.55856	NA	NA	M8
ENSG00000271975	NA	NA	0.559824	1.47409	1.47409	2.67646	4.51605	0.01056	0.304376	2.55693	NA	NA	M1
ENSG00000089818	NECAP1	protein_coding	0.141115	1.10276	1.10276	6.66791	2.8703	0.0106091	0.304376	2.55532	NA	NA	M0
ENSG00000166337	TAF10	protein_coding	-0.132246	0.91241	-1.096	5.02425	-2.86965	0.0106238	0.304376	-2.55484	NA	NA	M0
ENSG00000270587		processed_pseudogene	0.248615	1.18807	1.18807	0.190163	2.86936	0.0106304	0.304376	2.55462	NA	NA	M0
ENSG00000227036	LINC00511	lncRNA	0.296034	1.22776	1.22776	4.391	2.86916	0.0106347	0.304376	2.55448	NA	NA	M0
ENSG00000169330	MINAR1	protein_coding	0.292887	1.22509	1.22509	5.61176	3.79968	0.0107154	0.305108	2.55184	NA	NA	M1
ENSG00000174891	RSRC1	protein_coding	0.228509	1.17162	1.17162	4.22495	4.22132	0.0107189	0.305108	2.55173	NA	NA	M1
ENSG00000124440	HIF3A	protein_coding	0.346873	1.2718	1.2718	5.1259	2.86533	0.0107212	0.305108	2.55166	NA	NA	M3
ENSG00000167703	SLC43A2	protein_coding	0.315547	1.24448	1.24448	5.03395	2.86256	0.0107843	0.306189	2.54961	NA	NA	M2
ENSG00000175768	TOMM5	protein_coding	0.224341	1.16824	1.16824	2.03773	2.86133	0.0108123	0.306189	2.54871	NA	NA	M0
ENSG00000111275	ALDH2	protein_coding	-0.126012	0.916361	-1.09127	5.61374	-2.85985	0.0108463	0.306189	-2.54761	NA	NA	M0
ENSG00000114646	CSPG5	protein_coding	0.524839	1.43877	1.43877	6.08903	2.85865	0.0108738	0.306189	2.54673	NA	NA	M7
ENSG00000229097	CALM2P2	processed_pseudogene	0.483762	1.39838	1.39838	0.619174	2.85827	0.0108823	0.306189	2.54645	NA	NA	M0
ENSG00000103043	VAC14	protein_coding	-0.107461	0.92822	-1.07733	5.83543	-2.85786	0.0108918	0.306189	-2.54615	NA	NA	M0
ENSG00000088538	DOCK3	protein_coding	0.322244	1.25027	1.25027	6.53292	3.69013	0.0109096	0.306189	2.54558	NA	NA	M2
ENSG00000064607	SUGP2	protein_coding	0.0707314	1.05025	1.05025	7.96871	2.85523	0.0109527	0.306189	2.54421	NA	NA	M0
ENSG00000159363	ATP13A2	protein_coding	0.116425	1.08405	1.08405	7.47543	2.85467	0.0109656	0.306189	2.54379	NA	known	M0
ENSG00000162636	FAM102B	protein_coding	0.231645	1.17417	1.17417	5.63657	2.85373	0.0109872	0.306189	2.5431	NA	NA	M1
ENSG00000235245		lncRNA	0.597212	1.51279	1.51279	1.43631	2.85355	0.0109915	0.306189	2.54297	NA	NA	M3
ENSG00000204681	GABBR1	protein_coding	0.278526	1.21296	1.21296	8.2483	3.686	0.0110037	0.306189	2.54258	NA	NA	M1
ENSG00000261485	PAN3-AS1	lncRNA	0.369799	1.29217	1.29217	1.67018	3.66857	0.0110439	0.306264	2.54131	NA	NA	M0
ENSG00000188338	SLC38A3	protein_coding	0.602397	1.51824	1.51824	3.2709	2.85116	0.0110472	0.306264	2.5412	NA	NA	M1
ENSG00000173120	KDM2A	protein_coding	-0.108404	0.927614	-1.07804	6.85707	-2.84922	0.0110925	0.306954	-2.53977	NA	NA	M0
ENSG00000107874	CUEDC2	protein_coding	-0.0883741	0.940582	-1.06317	5.98256	-2.84776	0.0111268	0.307291	-2.53869	NA	NA	M0
ENSG00000122958	VPS26A	protein_coding	-0.135745	0.9102	-1.09866	5.89623	-3.57622	0.0111456	0.307291	-2.5381	NA	NA	M0
ENSG00000231982		unprocessed_pseudogene	0.760395	1.69395	1.69395	-1.30669	2.84461	0.011201	0.307824	2.53637	NA	NA	M1
ENSG00000135637	CCDC142	protein_coding	-0.223407	0.856541	-1.16749	4.08291	-2.8444	0.0112059	0.307824	-2.53621	NA	NA	M8
ENSG00000174032	SLC25A30	protein_coding	-0.274876	0.826521	-1.20989	4.05946	-2.84008	0.0113086	0.309602	-2.53302	NA	NA	M0
ENSG00000197106	SLC6A17	protein_coding	0.983979	1.97791	1.97791	2.7701	3.47589	0.0113134	0.309602	2.53287	NA	known	M1
ENSG00000142657	PGD	protein_coding	-0.189228	0.877075	-1.14015	7.81225	-2.83908	0.0113324	0.309602	-2.53228	NA	NA	M6
ENSG00000130830	MPP1	protein_coding	0.359682	1.28314	1.28314	3.89632	2.83664	0.0113912	0.310641	2.53046	NA	NA	M1
ENSG00000163041	H3F3A	protein_coding	-0.203148	0.868653	-1.15121	8.37774	-4.8459	0.0114366	0.31093	-2.52907	NA	NA	M0
ENSG00000143390	RFX5	protein_coding	-0.138122	0.908701	-1.10047	5.54268	-2.83448	0.0114431	0.31093	-2.52887	NA	NA	M0
ENSG00000187231	SESTD1	protein_coding	0.180814	1.13352	1.13352	7.39304	2.83168	0.0115109	0.311733	2.52679	NA	NA	M1
ENSG00000140598	EFL1	protein_coding	-0.209067	0.865097	-1.15594	4.45495	-3.71403	0.0115142	0.311733	-2.52669	NA	NA	M18
ENSG00000234320	NA	NA	-0.514962	0.699811	-1.42896	2.57069	-3.53511	0.0115641	0.312093	-2.52518	NA	NA	M8
ENSG00000179818	PCBP1-AS1	lncRNA	0.100155	1.07189	1.07189	4.8288	2.82837	0.0115916	0.312093	2.52434	NA	NA	M0
ENSG00000165502	RPL36AL	protein_coding	-0.209945	0.86457	-1.15664	5.13635	-2.82789	0.0116032	0.312093	-2.52399	NA	NA	M19
ENSG00000065150	IPO5	protein_coding	-0.149217	0.90174	-1.10897	7.66429	-2.82753	0.0116122	0.312093	-2.52372	NA	NA	M0
ENSG00000262194	NA	NA	0.342286	1.26776	1.26776	0.938539	2.82674	0.0116313	0.312093	2.52314	NA	NA	M7
ENSG00000167394	ZNF668	protein_coding	-0.170072	0.888798	-1.12511	3.78624	-2.8238	0.0117037	0.312284	-2.52095	NA	NA	M8
ENSG00000010165	EEF1AKNMT	protein_coding	-0.16563	0.891539	-1.12166	4.99852	-2.82364	0.0117077	0.312284	-2.52083	NA	NA	M18
ENSG00000106278	PTPRZ1	protein_coding	0.333684	1.26023	1.26023	9.00482	2.82361	0.0117083	0.312284	2.52082	NA	NA	M0
ENSG00000186951	PPARA	protein_coding	0.3156	1.24453	1.24453	4.36105	4.06398	0.0117383	0.312284	2.51992	NA	NA	M3
ENSG00000154265	ABCA5	protein_coding	0.444998	1.36131	1.36131	4.56354	2.82224	0.0117423	0.312284	2.51979	NA	NA	M7
ENSG00000082068	WDR70	protein_coding	-0.179749	0.882856	-1.13269	4.82853	-4.22245	0.0117833	0.312523	-2.51857	NA	NA	M0
ENSG00000128567	PODXL	protein_coding	-0.540662	0.687455	-1.45464	7.1705	-2.8202	0.0117929	0.312523	-2.51828	NA	NA	M16
ENSG00000252447	NA	NA	0.526126	1.44006	1.44006	0.875089	2.81537	0.0119134	0.314613	2.5147	NA	NA	M0
ENSG00000121903	ZSCAN20	protein_coding	-0.229508	0.852925	-1.17244	3.06267	-4.2114	0.0119254	0.314613	-2.51435	NA	NA	M0
ENSG00000146007	ZMAT2	protein_coding	-0.152958	0.899404	-1.11185	6.0246	-2.81453	0.0119346	0.314613	-2.51407	NA	NA	M0
ENSG00000155111	CDK19	protein_coding	-0.195141	0.873488	-1.14484	6.61194	-4.42226	0.011991	0.315368	-2.51241	NA	NA	M0
ENSG00000065717	TLE2	protein_coding	0.500783	1.41498	1.41498	5.26748	2.81089	0.0120264	0.315368	2.51137	NA	NA	M3
ENSG00000272372		lncRNA	0.307693	1.23773	1.23773	2.19543	2.81014	0.0120455	0.315368	2.51081	NA	NA	M0
ENSG00000164949	GEM	protein_coding	0.445076	1.36139	1.36139	2.57895	2.81004	0.0120481	0.315368	2.51073	NA	NA	M0
ENSG00000144744	UBA3	protein_coding	-0.125782	0.916507	-1.0911	5.82383	-2.80925	0.0120682	0.315368	-2.51014	NA	NA	M0
ENSG00000212747	RTL8B	protein_coding	-0.128459	0.914808	-1.09313	4.55988	-2.8078	0.0121049	0.31554	-2.50907	NA	NA	M0
ENSG00000086848	ALG9	protein_coding	0.139849	1.10179	1.10179	4.74682	2.80734	0.0121168	0.31554	2.50873	NA	NA	M0
ENSG00000258302		lncRNA	0.436524	1.35334	1.35334	0.717224	2.80612	0.0121479	0.315603	2.50782	NA	NA	M0
ENSG00000136261	BZW2	protein_coding	-0.193738	0.874337	-1.14372	6.29144	-2.80495	0.0121777	0.315603	-2.50695	NA	NA	M12
ENSG00000183111	ARHGEF37	protein_coding	-0.507669	0.703358	-1.42175	3.2306	-3.47647	0.0122068	0.315603	-2.50611	NA	NA	M0
ENSG00000249388		lncRNA	0.468304	1.38348	1.38348	1.29623	2.80359	0.0122129	0.315603	2.50593	NA	NA	M0
ENSG00000105997	HOXA3	protein_coding	-0.2424	0.845338	-1.18296	6.55812	-2.80315	0.0122242	0.315603	-2.50561	NA	NA	M8
ENSG00000221946	FXYD7	protein_coding	0.555025	1.46919	1.46919	3.36939	2.79939	0.0123213	0.317131	2.50281	NA	NA	M1
ENSG00000259714	NA	NA	0.455208	1.37098	1.37098	1.91698	2.79922	0.0123256	0.317131	2.50268	NA	NA	M1
ENSG00000027847	B4GALT7	protein_coding	-0.0979859	0.934336	-1.07028	4.91479	-2.79729	0.0123758	0.317877	-2.50124	NA	known	M0
ENSG00000137817	PARP6	protein_coding	0.124613	1.09022	1.09022	6.95744	2.79589	0.0124124	0.317884	2.5002	NA	NA	M0
ENSG00000230551		lncRNA	0.256772	1.1948	1.1948	4.57189	2.79505	0.0124343	0.317884	2.49957	NA	NA	M1
ENSG00000120685	PROSER1	protein_coding	-0.170107	0.888776	-1.12514	6.15931	-2.79485	0.0124395	0.317884	-2.49943	NA	NA	M18
ENSG00000160007	ARHGAP35	protein_coding	0.0716815	1.05094	1.05094	8.65691	2.79361	0.012472	0.317914	2.4985	NA	NA	M0
ENSG00000177469	CAVIN1	protein_coding	-0.806428	0.571796	-1.74888	5.54547	-2.79319	0.012483	0.317914	-2.49819	NA	NA	M16
ENSG00000048028	USP28	protein_coding	-0.255235	0.837851	-1.19353	5.58617	-3.79546	0.0125382	0.318781	-2.49662	NA	NA	M0
ENSG00000100353	EIF3D	protein_coding	-0.143881	0.905081	-1.10487	6.60774	-2.78665	0.0126559	0.321229	-2.49331	NA	NA	M0
ENSG00000170606	HSPA4	protein_coding	-0.111566	0.925583	-1.0804	7.75895	-2.7841	0.0127239	0.322374	-2.49141	NA	NA	M0
ENSG00000133794	ARNTL	protein_coding	0.170272	1.12527	1.12527	4.04826	2.78335	0.0127439	0.322374	2.49085	NA	NA	M0
ENSG00000162951	LRRTM1	protein_coding	0.413249	1.33168	1.33168	4.04569	2.78143	0.0127953	0.322982	2.48942	NA	NA	M0
ENSG00000167281	RBFOX3	protein_coding	0.198166	1.14724	1.14724	5.43437	2.78032	0.0128252	0.322982	2.48859	NA	NA	M1
ENSG00000023909	GCLM	protein_coding	0.240535	1.18143	1.18143	3.7958	2.7797	0.012842	0.322982	2.48812	NA	NA	M0
ENSG00000002919	SNX11	protein_coding	-0.301261	0.811543	-1.23222	5.05125	-2.77926	0.012854	0.322982	-2.48779	NA	NA	M0
ENSG00000023318	ERP44	protein_coding	-0.116761	0.922256	-1.0843	5.84033	-3.68115	0.0129584	0.325031	-2.48491	NA	NA	M0
ENSG00000106305	AIMP2	protein_coding	-0.219271	0.858999	-1.16415	3.39931	-2.7746	0.0129805	0.325031	-2.4843	NA	NA	M18
ENSG00000157216	SSBP3	protein_coding	-0.1215	0.919232	-1.08787	8.31291	-2.77387	0.0130004	0.325031	-2.48376	NA	NA	M0
ENSG00000166407	LMO1	protein_coding	0.903487	1.87058	1.87058	2.43858	2.77008	0.0131041	0.326666	2.48093	NA	NA	M3
ENSG00000163888	CAMK2N2	protein_coding	0.475934	1.39082	1.39082	4.05073	2.76848	0.0131482	0.326666	2.47973	NA	NA	M1
ENSG00000251867		lncRNA	0.344131	1.26939	1.26939	1.60685	2.76784	0.013166	0.326666	2.47925	NA	NA	M0
ENSG00000112576	CCND3	protein_coding	-0.209432	0.864878	-1.15623	4.93579	-2.76779	0.0131674	0.326666	-2.47921	NA	NA	M16
ENSG00000242861		lncRNA	0.491365	1.40577	1.40577	0.501246	2.76753	0.0131745	0.326666	2.47902	NA	NA	M0
ENSG00000168924	LETM1	protein_coding	-0.10175	0.931902	-1.07307	6.43036	-2.76525	0.0132378	0.327697	-2.47731	NA	NA	M0
ENSG00000123575	FAM199X	protein_coding	0.139334	1.1014	1.1014	6.79264	3.40683	0.0133089	0.328913	2.4754	NA	NA	M0
ENSG00000171408	PDE7B	protein_coding	-0.63777	0.642706	-1.55592	3.60284	-2.7602	0.0133786	0.330094	-2.47353	NA	NA	M0
ENSG00000226332		lncRNA	0.26292	1.1999	1.1999	0.450075	2.75903	0.0134115	0.330363	2.47265	NA	NA	M0
ENSG00000136870	ZNF189	protein_coding	-0.128067	0.915057	-1.09283	5.38166	-2.75715	0.0134646	0.331127	-2.47124	NA	NA	M0
ENSG00000135148	TRAFD1	protein_coding	-0.12545	0.916718	-1.09085	6.021	-3.77898	0.0135419	0.332485	-2.46919	NA	NA	M0
ENSG00000134909	ARHGAP32	protein_coding	0.143308	1.10443	1.10443	7.24784	2.75174	0.0136181	0.332669	2.46718	3	NA	M0
ENSG00000185615	PDIA2	protein_coding	0.362902	1.28601	1.28601	5.13032	2.75111	0.0136363	0.332669	2.4667	NA	NA	M1
ENSG00000272933		lncRNA	0.173701	1.12795	1.12795	3.6843	2.75099	0.0136396	0.332669	2.46662	NA	NA	M0
ENSG00000170089		transcribed_unprocessed_pseudogene	-0.639389	0.641985	-1.55767	2.45708	-3.647	0.0136562	0.332669	-2.46618	NA	NA	M0
ENSG00000006071	ABCC8	protein_coding	0.930755	1.90627	1.90627	2.98183	4.16364	0.013679	0.332669	2.46559	NA	known	M1
ENSG00000196693	ZNF33B	protein_coding	-0.205956	0.866964	-1.15345	5.42004	-2.7495	0.0136822	0.332669	-2.4655	NA	NA	M9
ENSG00000101098	RIMS4	protein_coding	0.381185	1.30241	1.30241	5.94258	2.74242	0.0138869	0.336659	2.46018	NA	NA	M1
ENSG00000259953		lncRNA	-0.46651	0.723713	-1.38176	2.34841	-2.7419	0.0139019	0.336659	-2.45979	NA	NA	M0
ENSG00000170175	CHRNB1	protein_coding	0.254556	1.19297	1.19297	4.05463	3.41267	0.0139408	0.336659	2.45879	NA	NA	M3
ENSG00000254726	MEX3A	protein_coding	-0.172742	0.887155	-1.1272	7.99088	-2.74019	0.0139519	0.336659	-2.4585	NA	NA	M18
ENSG00000183161	FANCF	protein_coding	-0.136049	0.910008	-1.09889	4.25996	-2.73997	0.0139584	0.336659	-2.45833	NA	NA	M0
ENSG00000198216	CACNA1E	protein_coding	0.945516	1.92588	1.92588	5.54711	3.80204	0.0140085	0.337172	2.45705	2	NA	M1
ENSG00000257511		processed_pseudogene	0.428628	1.34595	1.34595	0.462379	2.73702	0.0140448	0.337172	2.45612	NA	NA	M0
ENSG00000205670	SMIM11A	protein_coding	0.171445	1.12619	1.12619	4.0954	3.41387	0.014047	0.337172	2.45606	NA	NA	M0
ENSG00000170265	ZNF282	protein_coding	-0.0911322	0.938786	-1.06521	5.94329	-2.73544	0.0140914	0.337699	-2.45493	NA	NA	M0
ENSG00000105072	C19orf44	protein_coding	-0.163913	0.892601	-1.12032	3.43556	-2.73381	0.0141394	0.338105	-2.4537	NA	NA	M8
ENSG00000171603	CLSTN1	protein_coding	0.110765	1.0798	1.0798	9.12206	2.73292	0.0141658	0.338105	2.45303	NA	NA	M0
ENSG00000104863	LIN7B	protein_coding	0.219924	1.16467	1.16467	3.64598	2.73163	0.0142042	0.338105	2.45206	3	NA	M1
ENSG00000248175	NA	NA	0.20579	1.15332	1.15332	2.37668	2.7314	0.014211	0.338105	2.45188	NA	NA	M0
ENSG00000104626	ERI1	protein_coding	-0.226711	0.854581	-1.17016	4.49183	-2.73062	0.0142343	0.338105	-2.4513	NA	NA	M0
ENSG00000183354	KIAA2026	protein_coding	0.178997	1.1321	1.1321	6.08226	3.49341	0.0142433	0.338105	2.45107	NA	NA	M0
ENSG00000100243	CYB5R3	protein_coding	-0.256762	0.836964	-1.19479	7.09001	-2.72833	0.0143027	0.338363	-2.44957	NA	NA	M0
ENSG00000197977	ELOVL2	protein_coding	0.408659	1.32745	1.32745	5.15436	3.30998	0.0143096	0.338363	2.4494	3	NA	M0
ENSG00000272821		lncRNA	0.289817	1.22249	1.22249	1.71011	2.72769	0.0143218	0.338363	2.44909	NA	NA	M1
ENSG00000254539		lncRNA	0.313595	1.2428	1.2428	1.1688	2.72421	0.0144265	0.340302	2.44647	NA	NA	M1
ENSG00000122705	CLTA	protein_coding	-0.104826	0.929917	-1.07536	6.7406	-2.72187	0.0144973	0.341437	-2.4447	NA	NA	M0
ENSG00000168807	SNTB2	protein_coding	-0.16647	0.89102	-1.12231	4.67259	-2.72082	0.014529	0.341648	-2.44391	NA	NA	M16
ENSG00000124145	SDC4	protein_coding	-0.659689	0.633015	-1.57974	4.20969	-2.71937	0.0145733	0.341873	-2.44281	NA	NA	M0
ENSG00000073921	PICALM	protein_coding	-0.118589	0.921088	-1.08567	7.49031	-2.71901	0.0145841	0.341873	-2.44255	NA	NA	M0
ENSG00000055332	EIF2AK2	protein_coding	0.129135	1.09364	1.09364	6.74653	3.53764	0.0146154	0.342073	2.44177	NA	NA	M0
ENSG00000132507	EIF5A	protein_coding	-0.165107	0.891862	-1.12125	6.93875	-2.71709	0.014643	0.342185	-2.44109	NA	NA	M16
ENSG00000266777	SH3GL1P1	transcribed_processed_pseudogene	0.257712	1.19558	1.19558	1.32011	2.71552	0.0146909	0.342774	2.43991	NA	NA	M1
ENSG00000177000	MTHFR	protein_coding	0.147238	1.10745	1.10745	6.06834	2.71297	0.0147696	0.344073	2.43798	3	NA	M0
ENSG00000134283	PPHLN1	protein_coding	-0.11235	0.92508	-1.08099	5.704	-2.71119	0.0148245	0.344818	-2.43664	NA	NA	M0
ENSG00000050426	LETMD1	protein_coding	0.406624	1.32558	1.32558	5.55032	3.43805	0.014878	0.345078	2.43533	NA	NA	M2
ENSG00000117748	RPA2	protein_coding	-0.356688	0.780956	-1.28048	5.09503	-3.38112	0.0148816	0.345078	-2.43525	NA	NA	M18
ENSG00000170743	SYT9	protein_coding	1.18845	2.27907	2.27907	1.99839	2.70855	0.0149064	0.345122	2.43464	NA	NA	M0
ENSG00000267414		lncRNA	-0.419589	0.747638	-1.33755	2.08087	-3.3169	0.0149977	0.346293	-2.43243	NA	NA	M8
ENSG00000267454	ZNF582-AS1	lncRNA	0.45406	1.36989	1.36989	2.187	3.5304	0.0150238	0.346293	2.43181	NA	NA	M3
ENSG00000151414	NEK7	protein_coding	0.187444	1.13874	1.13874	4.19793	2.70459	0.0150304	0.346293	2.43164	NA	NA	M1
ENSG00000119559	C19orf25	protein_coding	-0.114534	0.923681	-1.08263	4.80687	-2.70399	0.0150492	0.346293	-2.43119	NA	NA	M0
ENSG00000120656	TAF12	protein_coding	-0.2392	0.847215	-1.18034	3.90247	-3.42459	0.0150834	0.34655	-2.43037	NA	NA	M18
ENSG00000167693	NXN	protein_coding	-0.27883	0.824259	-1.21321	6.6032	-3.36515	0.015123	0.346929	-2.42942	NA	NA	M8
ENSG00000109089	CDR2L	protein_coding	-0.152405	0.899749	-1.11142	4.9729	-2.6971	0.0152671	0.349464	-2.42598	NA	NA	M16
ENSG00000117640	MTFR1L	protein_coding	0.100787	1.07236	1.07236	5.79992	2.69601	0.0153019	0.349464	2.42515	NA	NA	M0
ENSG00000184271	POU6F1	protein_coding	0.189488	1.14036	1.14036	6.17634	2.69597	0.0153033	0.349464	2.42512	NA	NA	M5
ENSG00000180098	TRNAU1AP	protein_coding	-0.122924	0.918325	-1.08894	4.35734	-2.69313	0.0153941	0.349527	-2.42297	NA	NA	M0
ENSG00000204851	PNMA8B	protein_coding	0.189708	1.14053	1.14053	4.10637	2.69241	0.0154172	0.349527	2.42243	NA	NA	M1
ENSG00000172175	MALT1	protein_coding	-0.555234	0.680547	-1.46941	5.93873	-3.3743	0.0154206	0.349527	-2.42235	NA	NA	M8
ENSG00000156959	LHFPL4	protein_coding	0.415527	1.33379	1.33379	4.31361	3.69277	0.0154292	0.349527	2.42215	NA	NA	M1
ENSG00000137720	C11orf1	protein_coding	-0.137581	0.909042	-1.10006	2.93594	-2.69131	0.0154526	0.349527	-2.42159	NA	NA	M0
ENSG00000109066	TMEM104	protein_coding	-0.195696	0.873151	-1.14528	4.89793	-2.69095	0.0154642	0.349527	-2.42132	NA	NA	M18
ENSG00000166167	BTRC	protein_coding	0.11593	1.08367	1.08367	6.34744	2.69073	0.0154713	0.349527	2.42115	3	NA	M0
ENSG00000082212	ME2	protein_coding	-0.174671	0.88597	-1.12871	5.53298	-3.35503	0.0155091	0.349527	-2.42027	NA	NA	M0
ENSG00000114491	UMPS	protein_coding	-0.241378	0.845937	-1.18212	4.19907	-3.69973	0.0155319	0.349527	-2.41973	NA	known	M18
ENSG00000225439	BOLA3-AS1	lncRNA	0.224049	1.16801	1.16801	4.07069	2.6883	0.0155501	0.349527	2.41931	NA	NA	M1
ENSG00000222894	NA	NA	-0.933682	0.52352	-1.91015	-2.34952	-2.68793	0.0155619	0.349527	-2.41903	NA	NA	M9
ENSG00000128050	PAICS	protein_coding	-0.255319	0.837802	-1.1936	7.12326	-2.68419	0.015684	0.351133	-2.41619	NA	NA	M0
ENSG00000272686		lncRNA	0.197557	1.14675	1.14675	3.24717	2.68327	0.015714	0.351133	2.41549	NA	NA	M0
ENSG00000241685	ARPC1A	protein_coding	-0.0820879	0.944689	-1.05855	6.29197	-2.68302	0.0157222	0.351133	-2.4153	NA	NA	M0
ENSG00000065559	MAP2K4	protein_coding	0.0994687	1.07138	1.07138	6.3441	2.68287	0.0157269	0.351133	2.41519	NA	NA	M0
ENSG00000240970	RPL23AP64	processed_pseudogene	0.385474	1.30629	1.30629	0.680246	2.68052	0.0158042	0.351822	2.41341	NA	NA	M0
ENSG00000185947	ZNF267	protein_coding	0.352969	1.27719	1.27719	3.1995	3.19616	0.015826	0.351822	2.4129	NA	NA	M0
ENSG00000130751	NPAS1	protein_coding	-0.69419	0.618056	-1.61798	1.76086	-2.67971	0.0158309	0.351822	-2.41279	NA	NA	M0
ENSG00000134901	POGLUT2	protein_coding	-0.226078	0.854956	-1.16965	4.32426	-2.67857	0.0158688	0.351822	-2.41192	NA	NA	M16
ENSG00000171817	ZNF540	protein_coding	0.205828	1.15335	1.15335	3.97742	2.67736	0.0159086	0.351822	2.41101	NA	NA	M1
ENSG00000261115	TMEM178B	protein_coding	0.343214	1.26858	1.26858	7.34134	3.3651	0.0159116	0.351822	2.41094	NA	NA	M2
ENSG00000248835	NA	NA	-0.181698	0.881665	-1.13422	2.4846	-2.67671	0.0159302	0.351822	-2.41051	NA	NA	M0
ENSG00000269837	IPO5P1	transcribed_processed_pseudogene	-0.290642	0.817538	-1.22318	4.51618	-3.34325	0.0159451	0.351822	-2.41017	NA	NA	M0
ENSG00000077522	ACTN2	protein_coding	0.572604	1.48721	1.48721	3.27268	2.6737	0.0160304	0.353185	2.40822	NA	NA	M0
ENSG00000085117	CD82	protein_coding	0.548551	1.46262	1.46262	3.1581	2.67242	0.0160732	0.353308	2.40725	NA	NA	M0
ENSG00000125868	DSTN	protein_coding	-0.175404	0.88552	-1.12928	7.67407	-2.67165	0.0160992	0.353308	-2.40666	NA	NA	M0
ENSG00000106617	PRKAG2	protein_coding	-0.178402	0.883681	-1.13163	3.85712	-2.67143	0.0161065	0.353308	-2.40649	NA	NA	M0
ENSG00000176102	CSTF3	protein_coding	0.106522	1.07663	1.07663	5.43384	2.67022	0.0161472	0.353684	2.40557	NA	NA	M0
ENSG00000167114	SLC27A4	protein_coding	-0.131441	0.912919	-1.09539	5.699	-2.66726	0.0162468	0.355212	-2.40332	3	NA	M0
ENSG00000173163	COMMD1	protein_coding	-0.147752	0.902656	-1.10784	3.27159	-2.66615	0.0162843	0.355212	-2.40248	NA	NA	M0
ENSG00000273117		lncRNA	0.489516	1.40397	1.40397	1.72133	3.35624	0.0162921	0.355212	2.4023	NA	NA	M1
ENSG00000167118	URM1	protein_coding	-0.139243	0.907996	-1.10133	5.55755	-3.19434	0.0163505	0.355212	-2.401	NA	NA	M0
ENSG00000168993	CPLX1	protein_coding	0.380012	1.30135	1.30135	4.13069	2.66401	0.0163572	0.355212	2.40085	NA	NA	M1
ENSG00000129194	SOX15	protein_coding	0.535238	1.44918	1.44918	1.30071	2.66365	0.0163693	0.355212	2.40058	NA	NA	M0
ENSG00000143942	CHAC2	protein_coding	-0.2459	0.843289	-1.18583	1.45878	-2.66327	0.0163824	0.355212	-2.40028	NA	NA	M0
ENSG00000090054	SPTLC1	protein_coding	-0.0788478	0.946814	-1.05617	5.65427	-2.6621	0.0164224	0.355565	-2.39939	NA	NA	M0
ENSG00000157077	ZFYVE9	protein_coding	0.106854	1.07688	1.07688	6.05319	2.66063	0.0164724	0.355946	2.39828	NA	NA	M0
ENSG00000101974	ATP11C	protein_coding	-0.261189	0.8344	-1.19847	5.42721	-2.65935	0.0165164	0.355946	-2.3973	NA	NA	M12
ENSG00000163644	PPM1K	protein_coding	0.389579	1.31001	1.31001	6.55785	3.72164	0.0165239	0.355946	2.39713	NA	NA	M0
ENSG00000273478	NA	NA	0.612081	1.52846	1.52846	-0.0328979	2.65868	0.0165394	0.355946	2.39679	NA	NA	M0
ENSG00000247828	TMEM161B-AS1	lncRNA	-0.225198	0.855477	-1.16894	5.72937	-2.65813	0.0165584	0.355946	-2.39637	NA	NA	M18
ENSG00000136750	GAD2	protein_coding	0.751194	1.68319	1.68319	4.46205	3.19523	0.0166704	0.357843	2.3939	NA	NA	M0
ENSG00000206432	TMEM200C	protein_coding	-0.440332	0.736965	-1.35692	5.88708	-3.68254	0.0166982	0.357927	-2.39329	NA	NA	M18
ENSG00000004478	FKBP4	protein_coding	-0.147323	0.902925	-1.10751	6.53046	-2.64976	0.0168491	0.360648	-2.38998	NA	NA	M0
ENSG00000265010		lncRNA	0.741244	1.67162	1.67162	-1.53683	2.6477	0.0169212	0.360796	2.38842	NA	NA	M0
ENSG00000133142	TCEAL4	protein_coding	-0.152929	0.899423	-1.11182	6.32598	-2.64664	0.0169587	0.360796	-2.3876	NA	NA	M9
ENSG00000109832	DDX25	protein_coding	0.393337	1.31343	1.31343	3.78914	3.72854	0.0169603	0.360796	2.38757	NA	NA	M2
ENSG00000171617	ENC1	protein_coding	-0.227743	0.85397	-1.171	10.0301	-2.64626	0.0169721	0.360796	-2.38731	NA	NA	M8
ENSG00000110400	NECTIN1	protein_coding	0.196772	1.14613	1.14613	7.1284	2.64614	0.0169761	0.360796	2.38723	NA	NA	M1
ENSG00000273033	LINC02035	lncRNA	0.217058	1.16236	1.16236	4.472	2.64432	0.0170407	0.360957	2.38583	NA	NA	M1
ENSG00000235449		processed_pseudogene	0.444036	1.3604	1.3604	-0.87879	2.64379	0.0170595	0.360957	2.38542	NA	NA	M0
ENSG00000167378	IRGQ	protein_coding	0.109258	1.07867	1.07867	7.27618	2.64348	0.0170704	0.360957	2.38519	NA	NA	M0
ENSG00000159685	CHCHD6	protein_coding	0.17202	1.12664	1.12664	4.52096	2.64321	0.0170797	0.360957	2.38499	NA	NA	M0
ENSG00000131100	ATP6V1E1	protein_coding	-0.0819818	0.944759	-1.05847	6.09071	-2.64139	0.0171444	0.361815	-2.3836	NA	NA	M0
ENSG00000126107	HECTD3	protein_coding	-0.115832	0.92285	-1.0836	5.86796	-3.42624	0.0172031	0.361938	-2.38234	NA	NA	M0
ENSG00000115539	PDCL3	protein_coding	-0.17297	0.887015	-1.12738	3.7402	-2.63937	0.0172167	0.361938	-2.38205	NA	NA	M18
ENSG00000158321	AUTS2	protein_coding	-0.181275	0.881923	-1.13389	9.28113	-2.63865	0.0172424	0.361938	-2.3815	1	known	M18
ENSG00000101310	SEC23B	protein_coding	-0.187315	0.878239	-1.13864	6.24576	-3.13106	0.0172635	0.361938	-2.38105	NA	NA	M12
ENSG00000152457	DCLRE1C	protein_coding	-0.147785	0.902635	-1.10787	4.0543	-2.6363	0.0173268	0.361938	-2.3797	NA	NA	M0
ENSG00000109099	PMP22	protein_coding	-0.405548	0.754949	-1.32459	5.04435	-2.63616	0.0173316	0.361938	-2.3796	NA	NA	M16
ENSG00000196867	ZFP28	protein_coding	0.237784	1.17918	1.17918	5.12657	3.46417	0.0173649	0.361938	2.37889	NA	NA	M1
ENSG00000198727	MT-CYB	protein_coding	-0.27948	0.823888	-1.21376	11.9114	-2.63524	0.0173649	0.361938	-2.37889	NA	NA	M18
ENSG00000248015		lncRNA	0.244823	1.18495	1.18495	2.02962	2.63518	0.017367	0.361938	2.37884	NA	NA	M0
ENSG00000117222	RBBP5	protein_coding	-0.144421	0.904742	-1.10529	5.29157	-2.63358	0.0174249	0.362641	-2.37762	NA	NA	M20
ENSG00000163463	KRTCAP2	protein_coding	0.301753	1.23264	1.23264	2.65641	3.20029	0.0174792	0.363268	2.37647	NA	NA	M0
ENSG00000114757	PEX5L	protein_coding	0.718478	1.64545	1.64545	3.24589	3.28556	0.0175219	0.363652	2.37557	NA	NA	M0
ENSG00000179104	TMTC2	protein_coding	0.310373	1.24003	1.24003	6.42892	2.62979	0.0175624	0.36399	2.37472	NA	NA	M7
ENSG00000197959	DNM3	protein_coding	0.35505	1.27903	1.27903	6.53865	2.62847	0.0176104	0.364481	2.37371	NA	NA	M2
ENSG00000147234	FRMPD3	protein_coding	0.227753	1.17101	1.17101	5.40246	2.62649	0.017683	0.364775	2.37219	NA	NA	M0
ENSG00000261374	NA	NA	0.442165	1.35864	1.35864	3.1328	3.50868	0.0176911	0.364775	2.37202	NA	NA	M1
ENSG00000079785	DDX1	protein_coding	-0.151549	0.900283	-1.11076	7.19233	-2.626	0.0177009	0.364775	-2.37182	NA	NA	M0
ENSG00000077044	DGKD	protein_coding	0.167232	1.1229	1.1229	6.88764	3.40553	0.0177725	0.364775	2.37032	NA	NA	M0
ENSG00000105649	RAB3A	protein_coding	0.27742	1.21203	1.21203	6.83806	2.62399	0.0177747	0.364775	2.37028	NA	NA	M1
ENSG00000163873	GRIK3	protein_coding	1.24747	2.37425	2.37425	5.81962	3.33178	0.017788	0.364775	2.37	3	NA	M1
ENSG00000116478	HDAC1	protein_coding	-0.136289	0.909857	-1.09907	6.39883	-2.6226	0.0178261	0.364775	-2.36921	NA	NA	M0
ENSG00000143612	C1orf43	protein_coding	-0.159659	0.895237	-1.11702	6.94558	-4.48108	0.017833	0.364775	-2.36907	NA	NA	M0
ENSG00000129355	CDKN2D	protein_coding	0.257974	1.1958	1.1958	5.57537	2.6218	0.0178555	0.364775	2.3686	NA	NA	M1
ENSG00000174928	C3orf33	protein_coding	0.325159	1.2528	1.2528	2.49066	2.62149	0.0178673	0.364775	2.36836	NA	NA	M0
ENSG00000250510	GPR162	protein_coding	0.150658	1.11008	1.11008	6.24021	2.62017	0.0179162	0.364994	2.36734	NA	NA	M0
ENSG00000135506	OS9	protein_coding	-0.0834099	0.943824	-1.05952	7.21578	-2.61985	0.017928	0.364994	-2.3671	NA	NA	M0
ENSG00000138411	HECW2	protein_coding	0.359766	1.28322	1.28322	5.38646	2.61861	0.0179743	0.364994	2.36615	2	NA	M7
ENSG00000137261	KIAA0319	protein_coding	0.327249	1.25462	1.25462	3.07006	2.61858	0.0179752	0.364994	2.36613	NA	NA	M0
ENSG00000183114	FAM43B	protein_coding	0.802536	1.74416	1.74416	1.55692	2.61687	0.0180392	0.365579	2.36481	NA	NA	M1
ENSG00000155755	TMEM237	protein_coding	-0.146245	0.903599	-1.10669	5.50241	-2.6165	0.0180527	0.365579	-2.36454	NA	known	M9
ENSG00000162408	NOL9	protein_coding	0.0917001	1.06563	1.06563	5.30536	2.61576	0.0180806	0.365635	2.36396	NA	NA	M0
ENSG00000092841	MYL6	protein_coding	-0.172602	0.887241	-1.12709	7.67476	-2.61434	0.0181339	0.365635	-2.36287	NA	NA	M9
ENSG00000035403	VCL	protein_coding	-0.377545	0.769746	-1.29913	7.44957	-3.80852	0.0181438	0.365635	-2.36267	NA	NA	M18
ENSG00000235659		lncRNA	-1.22562	0.427613	-2.33856	-1.30522	-2.61254	0.0182015	0.365635	-2.36149	NA	NA	M12
ENSG00000169221	TBC1D10B	protein_coding	-0.0881444	0.940732	-1.063	6.67932	-2.61187	0.0182267	0.365635	-2.36098	NA	NA	M0
ENSG00000163376	KBTBD8	protein_coding	-0.288101	0.818979	-1.22103	2.48908	-2.61178	0.0182301	0.365635	-2.36091	NA	NA	M12
ENSG00000115137	DNAJC27	protein_coding	0.197225	1.14649	1.14649	4.32202	2.61159	0.0182373	0.365635	2.36077	NA	NA	M0
ENSG00000180884	ZNF792	protein_coding	0.200591	1.14917	1.14917	3.00599	2.61125	0.0182501	0.365635	2.3605	NA	NA	M0
ENSG00000150403	TMCO3	protein_coding	-0.174941	0.885803	-1.12892	6.23891	-2.61025	0.0182881	0.365909	-2.35973	NA	NA	M8
ENSG00000084092	NOA1	protein_coding	-0.180882	0.882164	-1.13358	4.9985	-2.60629	0.0184387	0.366125	-2.35669	NA	NA	M8
ENSG00000040531	CTNS	protein_coding	-0.142843	0.905733	-1.10408	4.34822	-2.60542	0.0184717	0.366125	-2.35603	NA	NA	M0
ENSG00000260482		lncRNA	0.13218	1.09595	1.09595	5.50966	2.60505	0.0184861	0.366125	2.35574	NA	NA	M0
ENSG00000146701	MDH2	protein_coding	-0.101686	0.931943	-1.07303	6.95217	-2.60436	0.0185125	0.366125	-2.3552	NA	NA	M0
ENSG00000137185	ZSCAN9	protein_coding	-0.174674	0.885968	-1.12871	5.02495	-2.60371	0.0185372	0.366125	-2.35471	NA	NA	M9
ENSG00000131437	KIF3A	protein_coding	0.206978	1.15427	1.15427	7.23793	3.18055	0.0185484	0.366125	2.35449	NA	NA	M2
ENSG00000167680	SEMA6B	protein_coding	0.233551	1.17573	1.17573	6.74786	2.60282	0.0185713	0.366125	2.35403	NA	NA	M0
ENSG00000169635	HIC2	protein_coding	0.131078	1.09511	1.09511	5.31847	2.60281	0.0185718	0.366125	2.35402	NA	NA	M0
ENSG00000125835	SNRPB	protein_coding	-0.217136	0.860272	-1.16242	5.14141	-2.602	0.0186029	0.366125	-2.35339	NA	known	M8
ENSG00000120645	IQSEC3	protein_coding	0.340494	1.26619	1.26619	5.09905	2.60194	0.0186052	0.366125	2.35335	NA	NA	M3
ENSG00000211450	SELENOH	protein_coding	-0.166514	0.890993	-1.12234	4.04753	-2.60173	0.0186134	0.366125	-2.35318	NA	NA	M0
ENSG00000135776	ABCB10	protein_coding	0.0938953	1.06725	1.06725	4.66734	2.60122	0.018633	0.366125	2.35279	NA	NA	M0
ENSG00000225697	SLC26A6	protein_coding	0.11917	1.08611	1.08611	4.6626	2.60115	0.0186357	0.366125	2.35274	NA	NA	M0
ENSG00000198000	NOL8	protein_coding	-0.104022	0.930436	-1.07477	5.13038	-3.41277	0.0186401	0.366125	-2.35265	NA	NA	M0
ENSG00000099814	CEP170B	protein_coding	0.257548	1.19545	1.19545	6.62467	3.37172	0.0186664	0.366164	2.35213	NA	NA	M1
ENSG00000167565	SERTAD3	protein_coding	0.169331	1.12454	1.12454	3.64773	2.59934	0.0187055	0.366452	2.35135	NA	NA	M0
ENSG00000054267	ARID4B	protein_coding	-0.113147	0.924569	-1.08159	6.75958	-2.59821	0.0187494	0.366835	-2.35048	NA	NA	M0
ENSG00000197496	SLC2A10	protein_coding	0.410025	1.32871	1.32871	4.31427	2.5974	0.0187806	0.366966	2.34986	NA	NA	M1
ENSG00000102858	MGRN1	protein_coding	-0.156574	0.897153	-1.11464	7.63073	-2.59639	0.01882	0.366992	-2.34908	NA	NA	M8
ENSG00000131473	ACLY	protein_coding	-0.135333	0.91046	-1.09835	8.61094	-2.59582	0.0188423	0.366992	-2.34864	NA	NA	M0
ENSG00000261355	NA	NA	0.348226	1.27299	1.27299	3.64877	3.32617	0.0188912	0.366992	2.34767	NA	NA	M1
ENSG00000172350	ABCG4	protein_coding	0.456052	1.37178	1.37178	3.83532	2.5944	0.0188977	0.366992	2.34754	NA	NA	M1
ENSG00000205268	PDE7A	protein_coding	-0.101743	0.931906	-1.07307	5.73255	-2.59424	0.018904	0.366992	-2.34742	NA	NA	M0
ENSG00000187416	LHFPL3	protein_coding	0.731269	1.6601	1.6601	3.18643	2.59335	0.0189387	0.367191	2.34674	NA	NA	M2
ENSG00000175662	TOM1L2	protein_coding	-0.129841	0.913932	-1.09417	7.34925	-2.59091	0.0190346	0.368574	-2.34485	NA	NA	M0
ENSG00000105819	PMPCB	protein_coding	-0.138892	0.908216	-1.10106	5.71132	-2.58902	0.0191088	0.369166	-2.3434	NA	NA	M0
ENSG00000071073	MGAT4A	protein_coding	0.301065	1.23205	1.23205	5.70442	3.27111	0.0191143	0.369166	2.34329	NA	NA	M1
ENSG00000130638	ATXN10	protein_coding	-0.103199	0.930967	-1.07415	7.80156	-2.58724	0.0191793	0.369204	-2.34203	NA	NA	M0
ENSG00000232434	AJM1	protein_coding	0.379534	1.30092	1.30092	4.18836	2.58673	0.0191997	0.369204	2.34163	NA	NA	M1
ENSG00000171303	KCNK3	protein_coding	0.421382	1.33921	1.33921	5.55149	3.35762	0.0192271	0.369204	2.3411	NA	NA	M1
ENSG00000155975	VPS37A	protein_coding	-0.138303	0.908587	-1.10061	5.58369	-3.05204	0.0192608	0.369204	-2.34044	NA	NA	M0
ENSG00000143498	TAF1A	protein_coding	-0.094593	0.936536	-1.06776	3.31925	-2.58494	0.0192707	0.369204	-2.34025	NA	NA	M0
ENSG00000116668	SWT1	protein_coding	-0.240015	0.846736	-1.18101	3.70891	-3.34118	0.0192837	0.369204	-2.34	NA	NA	M9
ENSG00000143375	CGN	protein_coding	0.397249	1.31699	1.31699	2.98294	2.5841	0.0193042	0.369204	2.3396	NA	NA	M0
ENSG00000120438	TCP1	protein_coding	-0.0937495	0.937084	-1.06714	7.56024	-2.58388	0.0193128	0.369204	-2.33944	NA	NA	M0
ENSG00000168438	CDC40	protein_coding	-0.13617	0.909932	-1.09898	4.89279	-2.58294	0.0193504	0.369453	-2.33871	NA	NA	M0
ENSG00000187556	NANOS3	protein_coding	-0.18478	0.879783	-1.13664	1.90169	-2.58116	0.0194218	0.369986	-2.33733	NA	NA	M0
ENSG00000207146		misc_RNA	0.769532	1.70472	1.70472	-1.88942	2.58101	0.0194276	0.369986	2.33722	NA	NA	M1
ENSG00000188467	SLC24A5	protein_coding	0.18973	1.14055	1.14055	3.64883	2.57979	0.0194767	0.370065	2.33628	NA	NA	M0
ENSG00000084764	MAPRE3	protein_coding	0.19402	1.14395	1.14395	6.89177	3.17719	0.0194818	0.370065	2.33618	NA	NA	M1
ENSG00000135829	DHX9	protein_coding	-0.12135	0.919327	-1.08775	8.3324	-2.57842	0.0195316	0.370065	-2.33523	NA	NA	M0
ENSG00000267565		lncRNA	0.274063	1.20921	1.20921	2.12138	2.57802	0.019548	0.370065	2.33491	NA	NA	M1
ENSG00000242588		lncRNA	0.178907	1.13203	1.13203	4.4874	3.11536	0.0195549	0.370065	2.33478	NA	NA	M0
ENSG00000138769	CDKL2	protein_coding	0.387798	1.30839	1.30839	3.61533	2.57624	0.0196199	0.370117	2.33354	NA	NA	M2
ENSG00000165566	AMER2	protein_coding	0.155855	1.11408	1.11408	6.35096	2.57604	0.0196279	0.370117	2.33339	NA	NA	M0
ENSG00000109775	UFSP2	protein_coding	-0.362871	0.777616	-1.28598	4.30958	-3.29187	0.0196348	0.370117	-2.33325	NA	NA	M12
ENSG00000178538	CA8	protein_coding	-0.337059	0.791654	-1.26318	2.77024	-2.57493	0.019673	0.370117	-2.33253	NA	known	M0
ENSG00000166477	LEO1	protein_coding	-0.229461	0.852953	-1.1724	4.75768	-3.1667	0.0196887	0.370117	-2.33223	2	NA	M18
ENSG00000113643	RARS	protein_coding	-0.138554	0.908429	-1.1008	5.76426	-3.13582	0.0197621	0.370117	-2.33083	NA	high_candidate	M0
ENSG00000131018	SYNE1	protein_coding	0.175537	1.12938	1.12938	7.33068	2.57256	0.0197694	0.370117	2.3307	3S	known	M2
ENSG00000134851	TMEM165	protein_coding	-0.155055	0.898098	-1.11346	5.72314	-2.57242	0.0197748	0.370117	-2.33059	NA	known	M0
ENSG00000111802	TDP2	protein_coding	-0.144805	0.904502	-1.10558	5.12614	-2.57232	0.0197793	0.370117	-2.33051	NA	NA	M9
ENSG00000110713	NUP98	protein_coding	-0.141337	0.906678	-1.10293	6.42952	-2.56964	0.0198889	0.371163	-2.32844	NA	NA	M0
ENSG00000101109	STK4	protein_coding	-0.18301	0.880863	-1.13525	5.61812	-3.09901	0.0198896	0.371163	-2.32842	NA	NA	M0
ENSG00000116254	CHD5	protein_coding	0.474132	1.38908	1.38908	7.37772	3.28762	0.0199234	0.371163	2.32779	NA	NA	M1
ENSG00000068745	IP6K2	protein_coding	-0.166453	0.891031	-1.1223	7.37575	-3.44094	0.0199385	0.371163	-2.3275	NA	NA	M0
ENSG00000150347	ARID5B	protein_coding	-0.357734	0.780389	-1.28141	5.7936	-2.56794	0.0199587	0.371163	-2.32712	NA	NA	M16
ENSG00000103035	PSMD7	protein_coding	-0.133801	0.911427	-1.09718	5.72912	-2.56683	0.0200044	0.371422	-2.32626	NA	NA	M0
ENSG00000134698	AGO4	protein_coding	0.113471	1.08183	1.08183	6.68854	3.02018	0.0200828	0.371422	2.3248	2	NA	M0
ENSG00000100578	KIAA0586	protein_coding	-0.179726	0.88287	-1.13267	5.08899	-3.31156	0.0201115	0.371422	-2.32426	NA	NA	M12
ENSG00000114019	AMOTL2	protein_coding	-0.201987	0.869352	-1.15028	6.95105	-2.56419	0.0201135	0.371422	-2.32422	NA	NA	M16
ENSG00000165861	ZFYVE1	protein_coding	-0.157229	0.896746	-1.11514	5.54741	-2.56411	0.0201168	0.371422	-2.32416	NA	NA	M8
ENSG00000230319		lncRNA	0.419708	1.33766	1.33766	1.27511	2.56342	0.0201452	0.371422	2.32363	NA	NA	M1
ENSG00000077080	ACTL6B	protein_coding	0.142017	1.10345	1.10345	6.09076	2.56269	0.0201757	0.371422	2.32306	NA	NA	M1
ENSG00000155066	PROM2	protein_coding	0.230672	1.17338	1.17338	3.25672	2.56228	0.0201929	0.371422	2.32275	NA	NA	M0
ENSG00000141101	NOB1	protein_coding	-0.232373	0.851233	-1.17477	4.09811	-2.56212	0.0201996	0.371422	-2.32262	NA	NA	M18
ENSG00000248333	CDK11B	protein_coding	-0.199968	0.87057	-1.14867	5.31491	-2.56036	0.0202726	0.371422	-2.32126	NA	NA	M8
ENSG00000171148	TADA3	protein_coding	-0.131406	0.912941	-1.09536	6.58374	-3.14806	0.0203177	0.371422	-2.32043	NA	NA	M0
ENSG00000131115	ZNF227	protein_coding	-0.151856	0.900092	-1.111	4.10557	-3.15396	0.0203181	0.371422	-2.32042	NA	NA	M0
ENSG00000254595		processed_pseudogene	0.255397	1.19366	1.19366	1.72007	2.55884	0.0203365	0.371422	2.32008	NA	NA	M0
ENSG00000125753	VASP	protein_coding	-0.208486	0.865445	-1.15548	4.6206	-2.55868	0.020343	0.371422	-2.31996	NA	NA	M16
ENSG00000268751	SCGB1B2P	lncRNA	0.692819	1.61644	1.61644	0.0089155	3.13703	0.0203434	0.371422	2.31995	NA	NA	M3
ENSG00000112078	KCTD20	protein_coding	-0.193634	0.8744	-1.14364	7.08168	-3.30226	0.0204196	0.37181	-2.31855	NA	NA	M0
ENSG00000033030	ZCCHC8	protein_coding	-0.125399	0.916751	-1.09081	5.2452	-2.55666	0.0204277	0.37181	-2.3184	NA	NA	M0
ENSG00000116704	SLC35D1	protein_coding	-0.159392	0.895402	-1.11682	5.136	-2.5564	0.0204389	0.37181	-2.31819	NA	NA	M20
ENSG00000204308	RNF5	protein_coding	-0.163731	0.892713	-1.12018	5.87975	-3.02944	0.0205387	0.373174	-2.31636	NA	NA	M0
ENSG00000108788	MLX	protein_coding	-0.12048	0.919882	-1.0871	4.90308	-2.55237	0.0206091	0.373409	-2.31507	NA	NA	M0
ENSG00000146463	ZMYM4	protein_coding	-0.110943	0.925983	-1.07993	7.31651	-3.46304	0.0206235	0.373409	-2.31481	NA	NA	M0
ENSG00000184916	JAG2	protein_coding	0.421676	1.33948	1.33948	5.30178	3.15982	0.0206334	0.373409	2.31463	NA	NA	M1
ENSG00000110169	HPX	protein_coding	0.344822	1.26999	1.26999	1.94075	2.55128	0.0206553	0.373409	2.31423	NA	NA	M1
ENSG00000126432	PRDX5	protein_coding	-0.114965	0.923404	-1.08295	6.76256	-2.54962	0.0207261	0.373409	-2.31294	NA	NA	M0
ENSG00000064545	TMEM161A	protein_coding	-0.100958	0.932414	-1.07249	4.53873	-2.54863	0.0207684	0.373409	-2.31217	NA	NA	M0
ENSG00000100678	SLC8A3	protein_coding	0.597519	1.51311	1.51311	4.07002	3.28952	0.0207707	0.373409	2.31213	NA	NA	M1
ENSG00000230224	PHBP9	processed_pseudogene	0.647259	1.56619	1.56619	0.609688	3.274	0.0207766	0.373409	2.31202	NA	NA	M7
ENSG00000092330	TINF2	protein_coding	-0.114796	0.923513	-1.08282	5.43292	-3.07816	0.0207921	0.373409	-2.31174	NA	NA	M0
ENSG00000205808	PLPP6	protein_coding	0.137677	1.10013	1.10013	4.16257	2.54789	0.0208001	0.373409	2.31159	NA	NA	M0
ENSG00000014919	COX15	protein_coding	-0.0995055	0.933353	-1.07141	5.84527	-2.54634	0.0208665	0.373917	-2.31039	NA	known	M0
ENSG00000188848	BEND4	protein_coding	0.378079	1.29961	1.29961	5.07875	2.54606	0.0208782	0.373917	2.31018	NA	NA	M0
ENSG00000186280	KDM4D	protein_coding	0.23026	1.17305	1.17305	2.37075	2.5448	0.0209327	0.374169	2.3092	NA	NA	M0
ENSG00000026297	RNASET2	protein_coding	0.184605	1.13651	1.13651	3.16273	2.54458	0.0209421	0.374169	2.30903	NA	known	M0
ENSG00000252498	RNU6-1016P	snRNA	0.480904	1.39562	1.39562	-0.415053	3.08954	0.0209771	0.374349	2.3084	NA	NA	M2
ENSG00000205763	RP9P	transcribed_unprocessed_pseudogene	0.432258	1.34934	1.34934	3.57533	3.07851	0.0211306	0.37513	2.30564	NA	NA	M1
ENSG00000131242	RAB11FIP4	protein_coding	0.3133	1.24255	1.24255	6.30336	3.31841	0.0211317	0.37513	2.30562	NA	NA	M1
ENSG00000143570	SLC39A1	protein_coding	-0.216992	0.860357	-1.16231	5.96314	-4.02862	0.0211384	0.37513	-2.3055	NA	NA	M8
ENSG00000140600	SH3GL3	protein_coding	0.475955	1.39084	1.39084	3.76836	3.30039	0.0211983	0.37513	2.30443	NA	NA	M1
ENSG00000139579	NABP2	protein_coding	-0.130693	0.913392	-1.09482	5.08215	-2.53833	0.021213	0.37513	-2.30417	NA	NA	M0
ENSG00000119541	VPS4B	protein_coding	-0.101011	0.932379	-1.07252	5.43845	-2.53822	0.0212175	0.37513	-2.30409	NA	NA	M0
ENSG00000153071	DAB2	protein_coding	-0.442554	0.735831	-1.35901	4.63348	-2.53788	0.0212327	0.37513	-2.30382	NA	NA	M0
ENSG00000145198	VWA5B2	protein_coding	0.947008	1.92787	1.92787	3.94686	3.14084	0.0212513	0.37513	2.30349	NA	NA	M1
ENSG00000137076	TLN1	protein_coding	-0.215575	0.861203	-1.16117	7.51873	-2.53714	0.0212647	0.37513	-2.30325	NA	NA	M16
ENSG00000099624	ATP5F1D	protein_coding	-0.122811	0.918396	-1.08885	5.59724	-2.53684	0.021278	0.37513	-2.30301	NA	NA	M0
ENSG00000109320	NFKB1	protein_coding	-0.295318	0.814893	-1.22716	4.09673	-3.62783	0.0213198	0.37513	-2.30227	NA	NA	M16
ENSG00000182022	CHST15	protein_coding	0.397214	1.31696	1.31696	5.5894	2.53492	0.0213619	0.37513	2.30153	NA	NA	M0
ENSG00000124571	XPO5	protein_coding	-0.198788	0.871282	-1.14773	6.60312	-3.29885	0.0213711	0.37513	-2.30136	NA	NA	M18
ENSG00000158710	TAGLN2	protein_coding	-0.90462	0.534174	-1.87205	5.37279	-4.4295	0.0213896	0.37513	-2.30104	NA	NA	M8
ENSG00000077264	PAK3	protein_coding	0.226145	1.1697	1.1697	7.36406	2.5334	0.0214289	0.37513	2.30034	NA	known	M2
ENSG00000224020	MIR181A2HG	lncRNA	-0.582066	0.668007	-1.49699	1.40011	-3.11852	0.0214435	0.37513	-2.30008	NA	NA	M18
ENSG00000175893	ZDHHC21	protein_coding	0.125647	1.091	1.091	5.9597	2.5325	0.0214684	0.37513	2.29964	NA	NA	M0
ENSG00000175854	SWI5	protein_coding	-0.173772	0.886522	-1.128	3.1957	-2.53246	0.0214703	0.37513	-2.29961	NA	NA	M0
ENSG00000112294	ALDH5A1	protein_coding	0.193243	1.14333	1.14333	6.26474	3.00953	0.0215235	0.375493	2.29867	1	known	M2
ENSG00000135686	KLHL36	protein_coding	0.0945853	1.06776	1.06776	6.37751	2.53033	0.0215642	0.375493	2.29796	NA	NA	M0
ENSG00000149654	CDH22	protein_coding	0.56151	1.47581	1.47581	2.54206	2.53	0.0215789	0.375493	2.2977	3	NA	M3
ENSG00000138190	EXOC6	protein_coding	-0.190562	0.876264	-1.14121	4.37981	-2.52973	0.021591	0.375493	-2.29749	3	NA	M9
ENSG00000134590	RTL8C	protein_coding	-0.17633	0.884951	-1.13001	7.17596	-2.52799	0.0216681	0.37615	-2.29614	NA	NA	M17
ENSG00000134574	DDB2	protein_coding	0.286982	1.22009	1.22009	4.11416	2.52775	0.0216788	0.37615	2.29595	NA	NA	M0
ENSG00000135447	PPP1R1A	protein_coding	0.465805	1.38109	1.38109	4.14178	2.52656	0.0217318	0.376635	2.29502	NA	NA	M1
ENSG00000133789	SWAP70	protein_coding	0.181233	1.13385	1.13385	4.04534	2.52418	0.0218381	0.378041	2.29317	NA	NA	M1
ENSG00000182870	GALNT9	protein_coding	1.07069	2.10044	2.10044	3.44336	3.05188	0.0219343	0.378645	2.2915	NA	NA	M1
ENSG00000115128	SF3B6	protein_coding	-0.214855	0.861633	-1.16059	5.24865	-3.06113	0.0219424	0.378645	-2.29136	NA	NA	M9
ENSG00000168275	COA6	protein_coding	-0.181106	0.882026	-1.13375	2.59573	-2.52171	0.0219492	0.378645	-2.29125	NA	NA	M0
ENSG00000100095	SEZ6L	protein_coding	0.948865	1.93035	1.93035	6.82192	2.97472	0.0219738	0.378645	2.29082	NA	NA	M3
ENSG00000166226	CCT2	protein_coding	-0.158535	0.895934	-1.11615	7.69046	-2.5197	0.02204	0.379351	-2.28968	NA	NA	M9
ENSG00000147894	C9orf72	protein_coding	0.214462	1.16027	1.16027	5.87706	2.51777	0.0221274	0.380419	2.28817	NA	NA	M0
ENSG00000155275	TRMT44	protein_coding	-0.130356	0.913606	-1.09456	4.14919	-2.51652	0.0221841	0.380958	-2.2872	NA	NA	M0
ENSG00000179115	FARSA	protein_coding	-0.150744	0.900786	-1.11014	5.77363	-3.28701	0.0222573	0.381406	-2.28595	NA	NA	M0
ENSG00000035141	FAM136A	protein_coding	-0.116116	0.922669	-1.08381	4.69787	-2.51484	0.0222609	0.381406	-2.28589	NA	NA	M0
ENSG00000224940	PRRT4	protein_coding	0.491457	1.40586	1.40586	4.87728	3.13569	0.0223796	0.38256	2.28386	NA	NA	M1
ENSG00000091157	WDR7	protein_coding	0.155728	1.11398	1.11398	5.96884	2.51087	0.0224425	0.38256	2.28279	NA	NA	M2
ENSG00000141540	TTYH2	protein_coding	0.480579	1.3953	1.3953	5.07933	3.47676	0.0224527	0.38256	2.28262	NA	NA	M0
ENSG00000132661	NXT1	protein_coding	0.10704	1.07702	1.07702	3.44395	2.51064	0.0224531	0.38256	2.28261	NA	NA	M0
ENSG00000164162	ANAPC10	protein_coding	0.247738	1.18734	1.18734	2.60862	2.95325	0.0224759	0.38256	2.28223	NA	NA	M0
ENSG00000128881	TTBK2	protein_coding	0.139137	1.10125	1.10125	6.37484	2.51003	0.022481	0.38256	2.28214	NA	NA	M0
ENSG00000140350	ANP32A	protein_coding	-0.111637	0.925537	-1.08045	7.11319	-2.50828	0.022562	0.383145	-2.28077	NA	NA	M0
ENSG00000128011	LRFN1	protein_coding	0.315988	1.24486	1.24486	4.76661	3.05503	0.0225702	0.383145	2.28063	NA	NA	M1
ENSG00000116954	RRAGC	protein_coding	-0.0948366	0.936378	-1.06794	5.33396	-2.50763	0.0225919	0.383145	-2.28027	NA	NA	M0
ENSG00000183718	TRIM52	protein_coding	0.155446	1.11377	1.11377	4.12246	2.50516	0.0227065	0.384385	2.27834	NA	NA	M0
ENSG00000104524	PYCR3	protein_coding	-0.14868	0.902075	-1.10855	3.2573	-3.15077	0.0227162	0.384385	-2.27817	NA	NA	M0
ENSG00000204634	TBC1D8	protein_coding	0.260123	1.19758	1.19758	3.89378	3.21321	0.0227639	0.384759	2.27737	NA	NA	M2
ENSG00000185386	MAPK11	protein_coding	0.148322	1.10828	1.10828	6.34599	2.50334	0.0227915	0.384793	2.27691	NA	NA	M0
ENSG00000186462	NAP1L2	protein_coding	0.6124	1.5288	1.5288	4.36431	2.50159	0.0228734	0.385669	2.27554	NA	NA	M2
ENSG00000108387	SEPTIN4	protein_coding	0.820754	1.76633	1.76633	3.35476	3.5362	0.0228947	0.385669	2.27519	NA	NA	M1
ENSG00000144182	LIPT1	protein_coding	0.326782	1.25421	1.25421	1.53137	2.49812	0.0230365	0.387283	2.27283	NA	NA	M0
ENSG00000132781	MUTYH	protein_coding	-0.235725	0.849258	-1.1775	4.23301	-2.90803	0.0230698	0.387283	-2.27228	NA	NA	M0
ENSG00000154162	CDH12	protein_coding	0.304054	1.23461	1.23461	3.76445	2.49636	0.0231192	0.387283	2.27146	NA	NA	M1
ENSG00000176182	MYPOP	protein_coding	-0.221323	0.857779	-1.1658	2.98546	-2.49621	0.0231265	0.387283	-2.27134	NA	NA	M0
ENSG00000184675	AMER1	protein_coding	0.231359	1.17394	1.17394	5.22723	2.91524	0.023158	0.387283	2.27082	NA	NA	M1
ENSG00000162409	PRKAA2	protein_coding	0.27977	1.214	1.214	4.85649	3.06112	0.0232134	0.387283	2.2699	NA	NA	M2
ENSG00000204104	TRAF3IP1	protein_coding	0.153604	1.11234	1.11234	4.59168	3.19376	0.0232826	0.387283	2.26877	NA	NA	M0
ENSG00000185272	RBM11	protein_coding	0.572855	1.48746	1.48746	1.51763	3.11844	0.0232897	0.387283	2.26865	NA	NA	M1
ENSG00000066032	CTNNA2	protein_coding	0.302174	1.233	1.233	7.26686	3.24458	0.0233124	0.387283	2.26828	S	high_candidate	M2
ENSG00000175137	SH3BP5L	protein_coding	-0.132703	0.912121	-1.09635	6.13139	-2.49229	0.0233125	0.387283	-2.26827	NA	NA	M0
ENSG00000106003	LFNG	protein_coding	0.574156	1.48881	1.48881	4.65946	3.16226	0.0233328	0.387283	2.26794	NA	NA	M0
ENSG00000258424		lncRNA	0.516111	1.4301	1.4301	0.535391	2.49103	0.0233728	0.387283	2.26729	NA	NA	M0
ENSG00000196591	HDAC2	protein_coding	-0.201051	0.869917	-1.14954	8.20309	-3.39886	0.0234021	0.387283	-2.26681	NA	NA	M0
ENSG00000215241	LINC02449	lncRNA	0.538133	1.45209	1.45209	1.42601	2.94763	0.023411	0.387283	2.26666	NA	NA	M0
ENSG00000064961	HMG20B	protein_coding	-0.205373	0.867314	-1.15298	5.55306	-2.49004	0.0234202	0.387283	-2.26651	NA	NA	M8
ENSG00000125877	ITPA	protein_coding	-0.188803	0.877333	-1.13982	4.66446	-2.48919	0.023461	0.387283	-2.26584	NA	NA	M9
ENSG00000104133	SPG11	protein_coding	-0.102487	0.931426	-1.07362	6.68604	-2.48884	0.0234776	0.387283	-2.26557	NA	known	M0
ENSG00000263738	NA	NA	0.567287	1.48173	1.48173	-0.367821	2.48871	0.0234839	0.387283	2.26547	NA	NA	M2
ENSG00000095574	IKZF5	protein_coding	0.297528	1.22904	1.22904	4.73222	3.0198	0.0234949	0.387283	2.26529	NA	NA	M3
ENSG00000104833	TUBB4A	protein_coding	0.338849	1.26475	1.26475	6.72605	2.48825	0.0235061	0.387283	2.26511	NA	known	M1
ENSG00000253106		lncRNA	0.235942	1.17768	1.17768	2.12542	2.48768	0.0235336	0.387312	2.26466	NA	NA	M0
ENSG00000169964	TMEM42	protein_coding	0.162222	1.11901	1.11901	3.25728	2.48706	0.0235632	0.387376	2.26418	NA	NA	M7
ENSG00000213971	NA	NA	-0.167696	0.890263	-1.12326	3.17308	-3.26265	0.0237576	0.389805	-2.26103	NA	NA	M0
ENSG00000135272	MDFIC	protein_coding	0.314051	1.24319	1.24319	4.03182	2.48259	0.0237793	0.389805	2.26068	NA	NA	M0
ENSG00000184117	NIPSNAP1	protein_coding	-0.0853398	0.942563	-1.06094	7.17348	-2.48187	0.0238145	0.389805	-2.26011	NA	NA	M0
ENSG00000101438	SLC32A1	protein_coding	0.89167	1.85532	1.85532	5.34559	3.09585	0.0238358	0.389805	2.25977	NA	NA	M0
ENSG00000089050	RBBP9	protein_coding	-0.125406	0.916746	-1.09081	5.74502	-2.48101	0.0238561	0.389805	-2.25944	NA	NA	M0
ENSG00000135048	CEMIP2	protein_coding	-0.372705	0.772333	-1.29478	6.51108	-2.4808	0.0238666	0.389805	-2.25927	NA	NA	M8
ENSG00000119772	DNMT3A	protein_coding	-0.174571	0.886031	-1.12863	6.96715	-2.95562	0.0239643	0.390629	-2.2577	1	NA	M0
ENSG00000132024	CC2D1A	protein_coding	0.237956	1.17932	1.17932	6.40125	3.02065	0.0239863	0.390629	2.25735	2	NA	M3
ENSG00000181804	SLC9A9	protein_coding	0.498768	1.41301	1.41301	3.27633	2.98276	0.0239951	0.390629	2.25721	3	known	M1
ENSG00000112276	BVES	protein_coding	-0.434764	0.739815	-1.35169	3.93555	-3.29384	0.0240254	0.390699	-2.25672	NA	NA	M18
ENSG00000133460	SLC2A11	protein_coding	0.349886	1.27446	1.27446	5.05116	3.04977	0.0240944	0.39113	2.25562	NA	NA	M0
ENSG00000230910		lncRNA	0.265218	1.20182	1.20182	4.94833	2.47595	0.024104	0.39113	2.25547	NA	NA	M0
ENSG00000137075	RNF38	protein_coding	-0.0991016	0.933614	-1.07111	7.15555	-2.47393	0.0242035	0.392322	-2.25388	3	NA	M0
ENSG00000137331	IER3	protein_coding	-0.605432	0.657275	-1.52143	3.94785	-3.32785	0.0242721	0.392699	-2.25279	NA	NA	M16
ENSG00000144792	ZNF660	protein_coding	-0.183348	0.880657	-1.13552	4.25391	-2.4724	0.0242791	0.392699	-2.25268	NA	NA	M0
ENSG00000111052	LIN7A	protein_coding	-0.329943	0.795568	-1.25696	6.49576	-2.92749	0.0243632	0.393554	-2.25135	NA	NA	M0
ENSG00000103591	AAGAB	protein_coding	-0.121359	0.919321	-1.08776	5.52583	-2.87079	0.0243843	0.393554	-2.25102	NA	NA	M0
ENSG00000100034	PPM1F	protein_coding	-0.149409	0.90162	-1.10912	5.70767	-2.46842	0.0244774	0.394632	-2.24955	NA	NA	M16
ENSG00000132932	ATP8A2	protein_coding	0.704537	1.62962	1.62962	6.46436	3.03941	0.0245379	0.395184	2.2486	NA	known	M0
ENSG00000007376	RPUSD1	protein_coding	-0.1251	0.91694	-1.09058	4.49925	-2.46548	0.0246246	0.396024	-2.24724	NA	NA	M0
ENSG00000091622	PITPNM3	protein_coding	0.335219	1.26157	1.26157	4.85599	2.46483	0.0246573	0.396024	2.24673	NA	NA	M3
ENSG00000033627	ATP6V0A1	protein_coding	0.087979	1.06288	1.06288	7.62177	2.46385	0.0247062	0.396024	2.24597	NA	NA	M0
ENSG00000225470	JPX	lncRNA	-0.474228	0.719852	-1.38918	3.76924	-2.93121	0.0247138	0.396024	-2.24585	NA	NA	M9
ENSG00000260853		lncRNA	0.262145	1.19926	1.19926	1.55984	2.46354	0.0247218	0.396024	2.24572	NA	NA	M0
ENSG00000134910	STT3A	protein_coding	-0.150112	0.90118	-1.10966	6.86007	-2.46254	0.0247722	0.396194	-2.24494	NA	known	M16
ENSG00000066855	MTFR1	protein_coding	-0.235484	0.8494	-1.1773	4.28451	-3.25736	0.0247875	0.396194	-2.2447	NA	NA	M18
ENSG00000183496	MEX3B	protein_coding	-0.192508	0.875083	-1.14275	6.24884	-2.46148	0.0248258	0.396194	-2.2441	NA	NA	M0
ENSG00000197451	HNRNPAB	protein_coding	-0.182567	0.881134	-1.1349	6.87419	-2.46124	0.024838	0.396194	-2.24391	NA	NA	M9
ENSG00000001461	NIPAL3	protein_coding	0.260132	1.19759	1.19759	5.38678	2.46039	0.0248811	0.396462	2.24324	NA	NA	M1
ENSG00000137142	IGFBPL1	protein_coding	-0.290384	0.817684	-1.22297	5.30892	-2.45885	0.0249591	0.397284	-2.24203	NA	NA	M8
ENSG00000087258	GNAO1	protein_coding	0.297389	1.22892	1.22892	8.17381	3.20404	0.0250995	0.399096	2.23987	NA	known	M2
ENSG00000175054	ATR	protein_coding	-0.106203	0.92903	-1.07639	5.10049	-2.45391	0.0252118	0.400458	-2.23814	NA	known	M0
ENSG00000140092	FBLN5	protein_coding	-0.874198	0.545557	-1.83299	6.16855	-3.0474	0.0252651	0.40088	-2.23732	NA	NA	M16
ENSG00000213066	FGFR1OP	protein_coding	0.235118	1.177	1.177	4.69652	2.4517	0.0253252	0.40141	2.23641	NA	NA	M7
ENSG00000257800	FNBP1P1	processed_pseudogene	0.988421	1.98401	1.98401	1.97226	3.05123	0.0253571	0.401493	2.23592	NA	NA	M1
ENSG00000115970	THADA	protein_coding	-0.130548	0.913484	-1.09471	4.82607	-2.44908	0.0254606	0.402275	-2.23434	NA	NA	M0
ENSG00000135298	ADGRB3	protein_coding	0.230589	1.17331	1.17331	6.26779	2.44819	0.025507	0.402275	2.23364	NA	NA	M0
ENSG00000108651	UTP6	protein_coding	-0.0784693	0.947062	-1.0559	5.53512	-2.44808	0.0255126	0.402275	-2.23355	NA	NA	M0
ENSG00000184220	CMSS1	protein_coding	-0.19658	0.872617	-1.14598	3.72906	-3.09155	0.0255136	0.402275	-2.23354	NA	NA	M6
ENSG00000213760	ATP6V1G2	protein_coding	0.256469	1.19455	1.19455	5.06626	2.88074	0.0255482	0.402397	2.23301	NA	NA	M2
ENSG00000156042	CFAP70	protein_coding	0.612804	1.52923	1.52923	3.34308	3.07229	0.0255844	0.402546	2.23246	NA	NA	M7
ENSG00000157191	NECAP2	protein_coding	-0.13101	0.913192	-1.09506	5.32512	-2.44616	0.0256127	0.402569	-2.23203	NA	NA	M0
ENSG00000161298	ZNF382	protein_coding	0.245319	1.18536	1.18536	4.6061	2.44558	0.0256427	0.40262	2.23158	NA	NA	M1
ENSG00000113758	DBN1	protein_coding	-0.218953	0.859189	-1.16389	9.12265	-3.49352	0.0257159	0.402978	-2.23047	NA	NA	M0
ENSG00000183250	LINC01547	lncRNA	-0.476278	0.71883	-1.39115	2.08366	-2.98272	0.0257267	0.402978	-2.23031	NA	NA	M0
ENSG00000010810	FYN	protein_coding	-0.135927	0.910085	-1.0988	8.27723	-2.4436	0.0257459	0.402978	-2.23002	NA	NA	M0
ENSG00000170248	PDCD6IP	protein_coding	-0.107433	0.928238	-1.07731	6.98928	-3.05851	0.0258381	0.403865	-2.22864	NA	NA	M0
ENSG00000183160	TMEM119	protein_coding	1.47823	2.78607	2.78607	2.10545	2.7481	0.0258855	0.403865	2.22793	NA	NA	M0
ENSG00000162783	IER5	protein_coding	-0.38459	0.765997	-1.30549	5.39324	-2.9691	0.0259071	0.403865	-2.2276	NA	NA	M18
ENSG00000106976	DNM1	protein_coding	0.334075	1.26057	1.26057	7.95707	3.28719	0.0259101	0.403865	2.22756	NA	known	M1
ENSG00000272994		lncRNA	0.144354	1.10524	1.10524	3.29968	2.43901	0.0259875	0.404407	2.2264	NA	NA	M0
ENSG00000159164	SV2A	protein_coding	0.242722	1.18322	1.18322	8.31858	2.94425	0.0260381	0.404407	2.22564	NA	NA	M2
ENSG00000118495	PLAGL1	protein_coding	-0.375853	0.77065	-1.29761	4.75313	-2.43765	0.0260596	0.404407	-2.22532	NA	NA	M9
ENSG00000184144	CNTN2	protein_coding	-0.650477	0.63707	-1.56969	7.18821	-3.23358	0.0261028	0.404407	-2.22468	NA	NA	M0
ENSG00000107771	CCSER2	protein_coding	0.0994945	1.0714	1.0714	6.71277	3.11246	0.0261107	0.404407	2.22456	NA	NA	M0
ENSG00000227775		transcribed_processed_pseudogene	0.182439	1.1348	1.1348	4.35881	3.0135	0.0261165	0.404407	2.22447	NA	NA	M1
ENSG00000054523	KIF1B	protein_coding	0.132424	1.09613	1.09613	9.73328	2.43595	0.0261497	0.404407	2.22398	NA	NA	M0
ENSG00000119326	CTNNAL1	protein_coding	-0.346508	0.786486	-1.27148	4.36799	-2.98054	0.0261924	0.404407	-2.22335	NA	NA	M18
ENSG00000018869	ZNF582	protein_coding	0.250167	1.18934	1.18934	2.84381	3.0016	0.0262011	0.404407	2.22322	NA	NA	M0
ENSG00000254377	MIR124-2HG	lncRNA	0.232155	1.17459	1.17459	6.111	2.43474	0.026214	0.404407	2.22303	NA	NA	M1
ENSG00000196417	ZNF765	protein_coding	-0.269798	0.829436	-1.20564	3.81841	-3.03472	0.0262873	0.404472	-2.22194	NA	NA	M0
ENSG00000127922	SEM1	protein_coding	-0.197538	0.872038	-1.14674	4.74169	-2.43336	0.0262876	0.404472	-2.22194	NA	NA	M9
ENSG00000135740	SLC9A5	protein_coding	0.43251	1.34958	1.34958	4.13747	3.13928	0.026299	0.404472	2.22177	NA	NA	M1
ENSG00000160460	SPTBN4	protein_coding	0.445213	1.36152	1.36152	5.25183	3.05661	0.026358	0.404866	2.2209	NA	NA	M1
ENSG00000131944	FAAP24	protein_coding	-0.149399	0.901626	-1.10911	1.49319	-2.43166	0.0263786	0.404866	-2.22059	NA	NA	M0
ENSG00000134815	DHX34	protein_coding	-0.201044	0.869921	-1.14953	5.36638	-3.09423	0.0264475	0.405511	-2.21958	NA	NA	M18
ENSG00000168916	ZNF608	protein_coding	-0.145341	0.904166	-1.10599	7.48863	-2.42969	0.0264844	0.405663	-2.21903	NA	NA	M0
ENSG00000160216	AGPAT3	protein_coding	0.141338	1.10293	1.10293	6.90581	2.95612	0.0265359	0.406038	2.21828	NA	NA	M0
ENSG00000139190	VAMP1	protein_coding	0.483654	1.39828	1.39828	4.43596	2.42661	0.0266501	0.40655	2.2166	NA	NA	M1
ENSG00000078967	UBE2D4	protein_coding	-0.0914077	0.938606	-1.06541	3.9367	-2.42649	0.0266566	0.40655	-2.21651	NA	NA	M0
ENSG00000269386	RAB11B-AS1	lncRNA	-0.360332	0.778986	-1.28372	0.552096	-2.42627	0.0266685	0.40655	-2.21634	NA	NA	M0
ENSG00000134775	FHOD3	protein_coding	0.300156	1.23128	1.23128	6.07044	3.55352	0.0267027	0.40655	2.21584	NA	NA	M1
ENSG00000214160	ALG3	protein_coding	-0.168406	0.889825	-1.12382	4.16681	-2.4255	0.0267106	0.40655	-2.21572	NA	known	M0
ENSG00000270133		lncRNA	0.448005	1.36415	1.36415	-1.12266	2.42427	0.0267768	0.40655	2.21476	NA	NA	M0
ENSG00000110436	SLC1A2	protein_coding	-0.242165	0.845476	-1.18277	8.20138	-2.42415	0.0267837	0.40655	-2.21466	NA	NA	M0
ENSG00000007202	KIAA0100	protein_coding	-0.110599	0.926203	-1.07968	7.30564	-2.42411	0.0267859	0.40655	-2.21462	NA	NA	M0
ENSG00000187372	PCDHB13	protein_coding	1.17526	2.25834	2.25834	2.69062	2.97432	0.0268681	0.407387	2.21343	NA	NA	M1
ENSG00000102024	PLS3	protein_coding	-0.452294	0.73088	-1.36821	6.71324	-2.95356	0.0269174	0.407723	-2.21271	NA	NA	M8
ENSG00000134759	ELP2	protein_coding	-0.237357	0.848298	-1.17883	6.72917	-2.84934	0.0269473	0.407765	-2.21228	NA	NA	M12
ENSG00000090686	USP48	protein_coding	-0.0776001	0.947633	-1.05526	6.55582	-2.41994	0.027013	0.408348	-2.21133	NA	NA	M0
ENSG00000171612	SLC25A33	protein_coding	0.182409	1.13478	1.13478	3.82057	2.41869	0.0270819	0.408684	2.21033	NA	NA	M0
ENSG00000227097	RPS28P7	processed_pseudogene	-1.20994	0.432288	-2.31327	2.81568	-2.82609	0.0270896	0.408684	-2.21022	NA	NA	M0
ENSG00000204611	ZNF616	protein_coding	-0.108344	0.927652	-1.07799	4.47784	-2.41723	0.0271623	0.409368	-2.20918	NA	NA	M0
ENSG00000161647	MPP3	protein_coding	0.15872	1.1163	1.1163	4.98151	2.8962	0.0272483	0.410217	2.20794	NA	NA	M1
ENSG00000099992	TBC1D10A	protein_coding	0.154178	1.11279	1.11279	3.16693	2.41522	0.0272732	0.410217	2.20759	NA	NA	M0
ENSG00000123815	COQ8B	protein_coding	-0.235748	0.849245	-1.17752	5.55349	-2.87346	0.0273711	0.410848	-2.20618	NA	high_candidate	M18
ENSG00000224747	MTCYBP21	processed_pseudogene	0.358503	1.28209	1.28209	0.834861	2.413	0.027396	0.410848	2.20583	NA	NA	M0
ENSG00000100644	HIF1A	protein_coding	-0.137413	0.909148	-1.09993	7.2799	-2.41294	0.0273993	0.410848	-2.20578	NA	NA	M0
ENSG00000152061	RABGAP1L	protein_coding	0.169668	1.1248	1.1248	5.98495	2.41233	0.0274331	0.410848	2.2053	NA	NA	M1
ENSG00000116260	QSOX1	protein_coding	-0.184292	0.880081	-1.13626	6.28157	-2.41199	0.0274518	0.410848	-2.20503	NA	NA	M8
ENSG00000124562	SNRPC	protein_coding	-0.0941612	0.936817	-1.06744	5.51046	-2.41101	0.0275065	0.411256	-2.20425	NA	NA	M0
ENSG00000156603	MED19	protein_coding	-0.167919	0.890126	-1.12344	4.35159	-3.04675	0.0275719	0.411552	-2.20332	NA	NA	M0
ENSG00000214562	NUTM2D	protein_coding	0.575244	1.48993	1.48993	3.24722	2.87995	0.0276089	0.411552	2.2028	NA	NA	M1
ENSG00000165282	PIGO	protein_coding	-0.165288	0.891751	-1.12139	5.09498	-2.86608	0.0276248	0.411552	-2.20257	NA	known	M9
ENSG00000268182	SMIM17	protein_coding	0.362192	1.28538	1.28538	2.00695	2.40863	0.0276397	0.411552	2.20236	NA	NA	M0
ENSG00000115649	CNPPD1	protein_coding	-0.123527	0.917941	-1.08939	5.74651	-3.20959	0.0276875	0.411552	-2.20169	NA	NA	M0
ENSG00000107341	UBE2R2	protein_coding	-0.0785609	0.947002	-1.05596	7.24819	-2.40772	0.0276906	0.411552	-2.20164	NA	NA	M0
ENSG00000100490	CDKL1	protein_coding	-0.21424	0.862	-1.16009	2.94603	-2.40256	0.0279813	0.414986	-2.19755	NA	NA	M0
ENSG00000273108		lncRNA	0.495347	1.40966	1.40966	1.54318	2.79427	0.0279908	0.414986	2.19742	NA	NA	M1
ENSG00000107140	TESK1	protein_coding	0.127626	1.09249	1.09249	5.75664	2.40204	0.0280105	0.414986	2.19714	NA	NA	M0
ENSG00000163607	GTPBP8	protein_coding	-0.190376	0.876378	-1.14106	3.4452	-2.40166	0.0280321	0.414986	-2.19684	NA	NA	M12
ENSG00000116544	DLGAP3	protein_coding	0.548179	1.46224	1.46224	4.60089	3.42765	0.0282336	0.41732	2.19402	3	NA	M1
ENSG00000100346	CACNA1I	protein_coding	0.64371	1.56234	1.56234	4.16887	3.23452	0.0282454	0.41732	2.19386	3	high_candidate	M0
ENSG00000067842	ATP2B3	protein_coding	0.480202	1.39494	1.39494	4.58759	3.00746	0.0284436	0.419836	2.19111	NA	NA	M1
ENSG00000110880	CORO1C	protein_coding	-0.142656	0.90585	-1.10394	7.7543	-3.11298	0.028506	0.42001	-2.19025	NA	NA	M0
ENSG00000105996	HOXA2	protein_coding	-0.367823	0.774951	-1.2904	4.89645	-3.35923	0.0285289	0.42001	-2.18994	NA	NA	M18
ENSG00000182013	PNMA8A	protein_coding	0.126004	1.09127	1.09127	7.13938	3.2317	0.0285392	0.42001	2.18979	NA	NA	M0
ENSG00000167525	PROCA1	protein_coding	0.391876	1.3121	1.3121	2.9515	2.85905	0.0286257	0.420871	2.1886	NA	NA	M3
ENSG00000196214	ZNF766	protein_coding	-0.159056	0.895611	-1.11656	4.39069	-2.38992	0.0287054	0.421404	-2.18751	NA	NA	M0
ENSG00000117519	CNN3	protein_coding	-0.291947	0.816799	-1.22429	8.47877	-3.47147	0.028718	0.421404	-2.18734	NA	NA	M8
ENSG00000013392	RWDD2A	protein_coding	0.126885	1.09193	1.09193	4.55302	2.38912	0.0287518	0.421488	2.18687	NA	NA	M0
ENSG00000169213	RAB3B	protein_coding	0.629231	1.54674	1.54674	6.48478	2.92125	0.0288472	0.422103	2.18557	NA	NA	M1
ENSG00000261604		lncRNA	0.680376	1.60256	1.60256	2.61693	3.34483	0.02885	0.422103	2.18553	NA	NA	M2
ENSG00000138756	BMP2K	protein_coding	0.240008	1.181	1.181	3.77957	2.96397	0.0289771	0.422658	2.1838	NA	NA	M1
ENSG00000145868	FBXO38	protein_coding	0.0527178	1.03722	1.03722	5.81996	2.38522	0.0289792	0.422658	2.18377	NA	NA	M0
ENSG00000084710	EFR3B	protein_coding	0.240938	1.18176	1.18176	6.16469	2.86077	0.0290086	0.422658	2.18337	NA	NA	M0
ENSG00000253180		processed_pseudogene	0.492316	1.4067	1.4067	-0.828056	2.38422	0.0290377	0.422658	2.18297	NA	NA	M0
ENSG00000142089	IFITM3	protein_coding	-1.11676	0.461128	-2.16859	5.02418	-3.03147	0.0290774	0.422658	-2.18244	NA	NA	M16
ENSG00000206573	THUMPD3-AS1	lncRNA	0.278445	1.21289	1.21289	4.75217	3.64253	0.0291021	0.422658	2.1821	NA	NA	M0
ENSG00000122435	TRMT13	protein_coding	-0.168878	0.889534	-1.12418	4.24606	-2.38293	0.0291138	0.422658	-2.18194	NA	NA	M12
ENSG00000151461	UPF2	protein_coding	-0.0905372	0.939173	-1.06477	5.55641	-2.38264	0.0291307	0.422658	-2.18171	NA	NA	M0
ENSG00000265874	MIR4489	miRNA	0.714051	1.6404	1.6404	-2.07874	2.38246	0.0291411	0.422658	2.18157	NA	NA	M0
ENSG00000252821	RNU6-388P	snRNA	-1.0063	0.497821	-2.00876	-2.39271	-2.86202	0.0292005	0.422725	-2.18077	NA	NA	M0
ENSG00000176371	ZSCAN2	protein_coding	-0.161385	0.894166	-1.11836	5.18753	-3.01552	0.0292319	0.422725	-2.18034	NA	NA	M0
ENSG00000138668	HNRNPD	protein_coding	-0.136911	0.909464	-1.09955	7.79884	-2.38057	0.0292527	0.422725	-2.18006	NA	NA	M0
ENSG00000261101		lncRNA	0.384704	1.30559	1.30559	0.955477	2.95894	0.0292582	0.422725	2.17999	NA	NA	M0
ENSG00000164088	PPM1M	protein_coding	0.298894	1.2302	1.2302	3.3575	2.37994	0.0292898	0.422775	2.17956	NA	NA	M0
ENSG00000087302	RTRAF	protein_coding	-0.159819	0.895138	-1.11715	5.9713	-2.88621	0.0293317	0.422795	-2.179	NA	NA	M0
ENSG00000112210	RAB23	protein_coding	-0.331623	0.794642	-1.25843	4.12829	-2.37896	0.0293475	0.422795	-2.17879	NA	known	M16
ENSG00000171435	KSR2	protein_coding	0.741658	1.6721	1.6721	4.22132	3.12948	0.0294257	0.422852	2.17774	NA	NA	M2
ENSG00000105576	TNPO2	protein_coding	0.127129	1.09212	1.09212	8.37397	2.95108	0.0294557	0.422852	2.17733	NA	NA	M0
ENSG00000136536	2019-03-07	protein_coding	-0.118105	0.921397	-1.08531	6.87995	-2.9552	0.0294636	0.422852	-2.17723	NA	NA	M0
ENSG00000136731	UGGT1	protein_coding	-0.121105	0.919483	-1.08757	7.21211	-2.377	0.029464	0.422852	-2.17722	NA	NA	M0
ENSG00000189431	RASSF10	protein_coding	0.658166	1.57808	1.57808	2.23428	2.83134	0.0295015	0.422986	2.17672	NA	NA	M1
ENSG00000183569	SERHL2	protein_coding	0.236199	1.17789	1.17789	2.09153	2.37572	0.0295401	0.423135	2.1762	NA	NA	M0
ENSG00000152904	GGPS1	protein_coding	-0.103388	0.930845	-1.07429	5.92892	-2.90999	0.0295742	0.423221	-2.17575	NA	NA	M0
ENSG00000079246	XRCC5	protein_coding	-0.149184	0.901761	-1.10894	8.40402	-2.86408	0.0296186	0.423453	-2.17515	NA	NA	M0
ENSG00000140319	SRP14	protein_coding	-0.16183	0.893891	-1.1187	7.48666	-3.26403	0.0296833	0.423482	-2.17429	NA	NA	M0
ENSG00000269958		lncRNA	-0.271575	0.828415	-1.20712	2.04195	-2.37136	0.0298008	0.423482	-2.17273	NA	NA	M18
ENSG00000242797	GLYCTK-AS1	lncRNA	-0.447967	0.733075	-1.36412	1.66715	-2.37079	0.0298353	0.423482	-2.17227	NA	NA	M0
ENSG00000255474	GAU1	lncRNA	0.395201	1.31513	1.31513	0.435311	2.37026	0.0298673	0.423482	2.17185	NA	NA	M0
ENSG00000170759	KIF5B	protein_coding	-0.200925	0.869992	-1.14944	8.24042	-2.8563	0.0298934	0.423482	-2.1715	NA	NA	M9
ENSG00000121900	TMEM54	protein_coding	0.53012	1.44405	1.44405	2.34288	2.96093	0.0298942	0.423482	2.17149	NA	NA	M1
ENSG00000248508	SRP14-AS1	lncRNA	0.25394	1.19246	1.19246	2.81364	2.36915	0.0299341	0.423482	2.17096	NA	NA	M0
ENSG00000169155	ZBTB43	protein_coding	0.213844	1.15977	1.15977	5.12351	2.85938	0.0299486	0.423482	2.17077	NA	NA	M1
ENSG00000141510	TP53	protein_coding	-0.320859	0.800593	-1.24907	5.26008	-2.36888	0.02995	0.423482	-2.17075	NA	NA	M8
ENSG00000188186	LAMTOR4	protein_coding	-0.136589	0.909667	-1.0993	4.94946	-2.72902	0.0299641	0.423482	-2.17056	NA	NA	M0
ENSG00000262766		lncRNA	0.352546	1.27681	1.27681	1.03705	2.79407	0.0300037	0.423482	2.17004	NA	NA	M3
ENSG00000260987	NA	NA	0.489329	1.40379	1.40379	2.06736	3.23302	0.0300092	0.423482	2.16997	NA	NA	M1
ENSG00000187672	ERC2	protein_coding	0.281287	1.21528	1.21528	5.73585	2.36766	0.0300239	0.423482	2.16977	NA	NA	M1
ENSG00000128789	PSMG2	protein_coding	-0.130966	0.91322	-1.09503	4.47121	-2.36723	0.0300497	0.423482	-2.16944	NA	NA	M0
ENSG00000151689	INPP1	protein_coding	0.185139	1.13693	1.13693	3.32487	2.36647	0.0300957	0.423482	2.16883	3	NA	M0
ENSG00000268006	PTOV1-AS1	lncRNA	-0.308144	0.80768	-1.23811	4.30929	-3.03461	0.030099	0.423482	-2.16878	NA	NA	M18
ENSG00000131653	TRAF7	protein_coding	-0.132552	0.912216	-1.09623	6.46158	-2.36623	0.0301104	0.423482	-2.16863	3S	NA	M0
ENSG00000128268	MGAT3	protein_coding	0.191762	1.14216	1.14216	7.07445	2.36593	0.0301289	0.423482	2.16839	NA	NA	M1
ENSG00000137947	GTF2B	protein_coding	-0.106123	0.929081	-1.07633	4.62325	-2.36518	0.0301744	0.423482	-2.16779	NA	NA	M0
ENSG00000150093	ITGB1	protein_coding	-0.20795	0.865767	-1.15505	8.01067	-2.36501	0.0301843	0.423482	-2.16766	NA	NA	M16
ENSG00000104671	DCTN6	protein_coding	-0.176802	0.884662	-1.13038	4.07751	-2.36398	0.0302472	0.423644	-2.16684	NA	NA	M12
ENSG00000065154	OAT	protein_coding	0.380871	1.30213	1.30213	5.96604	2.75437	0.0302823	0.423644	2.16638	NA	high_candidate	M3
ENSG00000171798	KNDC1	protein_coding	0.875364	1.83447	1.83447	5.26471	2.82708	0.0303215	0.423644	2.16586	NA	NA	M1
ENSG00000198689	SLC9A6	protein_coding	0.251756	1.19066	1.19066	6.91753	2.99143	0.0303272	0.423644	2.16579	1	known	M2
ENSG00000186162	CIDECP1	transcribed_unprocessed_pseudogene	0.0999661	1.07175	1.07175	3.77958	2.36251	0.0303368	0.423644	2.16566	NA	NA	M0
ENSG00000175745	NR2F1	protein_coding	0.192234	1.14253	1.14253	8.03157	2.3613	0.0304111	0.424042	2.16469	3S	known	M0
ENSG00000108679	LGALS3BP	protein_coding	-0.420137	0.747354	-1.33805	7.49155	-2.82954	0.0304326	0.424042	-2.16441	NA	NA	M6
ENSG00000160226	CFAP410	protein_coding	0.180983	1.13366	1.13366	3.55041	2.8598	0.0304841	0.424042	2.16374	NA	NA	M3
ENSG00000196189	SEMA4A	protein_coding	0.38416	1.3051	1.3051	4.31689	2.95519	0.0305216	0.424042	2.16325	NA	NA	M2
ENSG00000143549	TPM3	protein_coding	-0.109284	0.927048	-1.07869	7.16121	-2.35941	0.0305268	0.424042	-2.16319	NA	NA	M0
ENSG00000119616	FCF1	protein_coding	-0.107079	0.928466	-1.07705	4.89528	-2.35851	0.0305822	0.424042	-2.16247	NA	NA	M0
ENSG00000197702	PARVA	protein_coding	-0.296294	0.814342	-1.22799	5.22889	-2.35846	0.0305854	0.424042	-2.16243	NA	NA	M16
ENSG00000164105	SAP30	protein_coding	-0.227944	0.853851	-1.17116	3.87157	-2.35836	0.0305911	0.424042	-2.16235	NA	NA	M18
ENSG00000267519		lncRNA	0.908639	1.87727	1.87727	1.09621	3.00822	0.0307085	0.425277	2.16083	NA	NA	M3
ENSG00000187840	EIF4EBP1	protein_coding	-0.338368	0.790935	-1.26433	4.23111	-2.35523	0.0307846	0.425939	-2.15985	NA	NA	M16
ENSG00000198130	HIBCH	protein_coding	0.125794	1.09111	1.09111	4.60837	2.35336	0.0309008	0.426957	2.15835	NA	high_candidate	M0
ENSG00000181038	METTL23	protein_coding	-0.145473	0.904083	-1.10609	2.94318	-2.35301	0.0309221	0.426957	-2.15807	NA	known	M0
ENSG00000114279	FGF12	protein_coding	0.500925	1.41512	1.41512	4.77845	2.35267	0.0309435	0.426957	2.1578	NA	NA	M1
ENSG00000186642	PDE2A	protein_coding	0.71489	1.64136	1.64136	3.09562	2.81801	0.0309736	0.426981	2.15741	NA	NA	M1
ENSG00000197858	GPAA1	protein_coding	-0.106679	0.928723	-1.07675	6.46458	-2.35073	0.0310644	0.427841	-2.15625	NA	NA	M0
ENSG00000122547	EEPD1	protein_coding	0.320429	1.2487	1.2487	5.11756	2.34678	0.031312	0.430855	2.15309	NA	NA	M0
ENSG00000185052	SLC24A3	protein_coding	0.567672	1.48213	1.48213	4.55915	2.34474	0.0314401	0.431638	2.15146	NA	NA	M1
ENSG00000116001	TIA1	protein_coding	-0.11431	0.923824	-1.08246	8.4201	-2.34415	0.0314779	0.431638	-2.15098	NA	NA	M0
ENSG00000163719	MTMR14	protein_coding	-0.0765707	0.948309	-1.05451	4.83159	-2.34411	0.0314801	0.431638	-2.15095	NA	NA	M0
ENSG00000113763	UNC5A	protein_coding	0.347697	1.27253	1.27253	4.49824	2.88572	0.0314838	0.431638	2.1509	NA	NA	M3
ENSG00000039123	MTREX	protein_coding	-0.175963	0.885176	-1.12972	6.2698	-2.80335	0.031554	0.431732	-2.15002	NA	NA	M0
ENSG00000198015	MRPL42	protein_coding	-0.229623	0.852858	-1.17253	5.67789	-2.73073	0.0315938	0.431732	-2.14951	NA	NA	M9
ENSG00000229481	NA	NA	0.407881	1.32674	1.32674	2.20451	3.16306	0.0316025	0.431732	2.1494	NA	NA	M0
ENSG00000115457	IGFBP2	protein_coding	-0.398458	0.758669	-1.3181	8.05004	-2.82462	0.0316231	0.431732	-2.14914	NA	NA	M0
ENSG00000180672	NA	NA	0.420871	1.33874	1.33874	4.55703	2.34129	0.031659	0.431732	2.14869	NA	NA	M0
ENSG00000196290	NIF3L1	protein_coding	-0.115677	0.922949	-1.08348	4.23258	-2.34123	0.031663	0.431732	-2.14864	NA	NA	M0
ENSG00000260276		lncRNA	-0.284897	0.8208	-1.21832	1.74971	-2.34059	0.0317032	0.431888	-2.14813	NA	NA	M18
ENSG00000143416	SELENBP1	protein_coding	0.382669	1.30375	1.30375	3.97988	2.34005	0.031738	0.43197	2.1477	NA	NA	M1
ENSG00000065675	PRKCQ	protein_coding	0.501334	1.41552	1.41552	1.74773	2.33955	0.0317698	0.432012	2.14729	NA	NA	M0
ENSG00000178409	BEND3	protein_coding	-0.108272	0.927699	-1.07794	4.22885	-2.33637	0.0319733	0.434386	-2.14474	NA	NA	M0
ENSG00000228300	FAM174C	protein_coding	-0.274872	0.826524	-1.20989	4.11089	-2.67186	0.032016	0.434573	-2.14421	NA	NA	M8
ENSG00000116983	HPCAL4	protein_coding	0.513734	1.42774	1.42774	5.35425	3.09813	0.0320496	0.434581	2.14379	NA	NA	M1
ENSG00000271895		lncRNA	0.321444	1.24958	1.24958	2.25335	2.33435	0.0321029	0.434581	2.14313	NA	NA	M5
ENSG00000268543		TEC	0.374674	1.29655	1.29655	0.500547	2.84551	0.0321033	0.434581	2.14312	NA	NA	M0
ENSG00000104325	DECR1	protein_coding	-0.166452	0.891032	-1.12229	4.57306	-2.33307	0.0321851	0.435296	-2.1421	NA	NA	M9
ENSG00000214578	HMGN2P15	processed_pseudogene	0.422305	1.34007	1.34007	1.39121	2.33074	0.0323365	0.436464	2.14023	NA	NA	M0
ENSG00000144567	RETREG2	protein_coding	0.0840937	1.06002	1.06002	7.37456	2.33072	0.0323372	0.436464	2.14022	NA	NA	M0
ENSG00000264091	NA	NA	-0.852224	0.55393	-1.80528	-2.82686	-2.33039	0.0323587	0.436464	-2.13995	NA	NA	M0
ENSG00000023191	RNH1	protein_coding	-0.13116	0.913097	-1.09517	6.45585	-2.32895	0.0324523	0.437335	-2.13879	NA	NA	M0
ENSG00000063176	SPHK2	protein_coding	-0.164836	0.89203	-1.12104	4.97197	-2.80481	0.0324889	0.43737	-2.13834	NA	NA	M0
ENSG00000215386	MIR99AHG	lncRNA	-0.296184	0.814404	-1.22789	5.78543	-2.76832	0.0325131	0.43737	-2.13804	NA	NA	M15
ENSG00000117133	RPF1	protein_coding	-0.178763	0.88346	-1.13191	4.26849	-2.72551	0.0325617	0.437584	-2.13745	NA	NA	M12
ENSG00000173914	RBM4B	protein_coding	-0.0995501	0.933324	-1.07144	5.85405	-2.32688	0.0325873	0.437584	-2.13713	NA	NA	M0
ENSG00000132792	CTNNBL1	protein_coding	-0.127385	0.915489	-1.09231	5.28948	-2.3256	0.0326708	0.438314	-2.13611	NA	NA	M0
ENSG00000100109	TFIP11	protein_coding	-0.0490259	0.966589	-1.03457	5.05262	-2.32417	0.0327646	0.43918	-2.13496	NA	NA	M0
ENSG00000116128	BCL9	protein_coding	-0.123596	0.917897	-1.08945	6.92005	-2.32337	0.0328175	0.439261	-2.13431	NA	NA	M0
ENSG00000170629	DPY19L2P2	transcribed_unprocessed_pseudogene	0.290019	1.22266	1.22266	4.7309	2.32319	0.0328291	0.439261	2.13417	NA	NA	M2
ENSG00000101353	MROH8	protein_coding	0.172681	1.12715	1.12715	2.63126	2.32229	0.0328885	0.439636	2.13344	NA	NA	M0
ENSG00000073670	ADAM11	protein_coding	0.407334	1.32623	1.32623	5.3875	2.74475	0.0329361	0.439636	2.13286	NA	NA	M1
ENSG00000115317	HTRA2	protein_coding	-0.136443	0.90976	-1.09919	4.49902	-3.08185	0.0329969	0.439636	-2.13212	NA	NA	M0
ENSG00000173085	COQ2	protein_coding	-0.147455	0.902842	-1.10761	3.15477	-2.32061	0.0329992	0.439636	-2.13209	NA	known	M0
ENSG00000197603	CPLANE1	protein_coding	0.165856	1.12183	1.12183	6.42821	3.06654	0.0330467	0.439636	2.13152	NA	high_candidate	M0
ENSG00000198796	ALPK2	protein_coding	-1.87118	0.27335	-3.65831	4.34749	-2.68932	0.0331337	0.439636	-2.13046	NA	NA	M6
ENSG00000164715	LMTK2	protein_coding	0.148776	1.10863	1.10863	6.56233	2.31849	0.0331393	0.439636	2.13039	NA	NA	M1
ENSG00000159200	RCAN1	protein_coding	-0.292124	0.816699	-1.22444	6.55795	-2.31823	0.0331564	0.439636	-2.13018	NA	NA	M16
ENSG00000151553	FAM160B1	protein_coding	0.325698	1.25327	1.25327	5.95786	2.74649	0.0331875	0.439636	2.12981	NA	NA	M3
ENSG00000107438	PDLIM1	protein_coding	-0.608967	0.655666	-1.52517	3.41653	-2.31756	0.0332009	0.439636	-2.12965	NA	NA	M0
ENSG00000252061	RNU6-415P	snRNA	-0.756289	0.592017	-1.68914	-1.54182	-2.31736	0.0332142	0.439636	-2.12948	NA	NA	M9
ENSG00000114805	PLCH1	protein_coding	0.405165	1.32424	1.32424	5.33374	2.31698	0.0332396	0.439636	2.12918	NA	NA	M13
ENSG00000186496	ZNF396	protein_coding	0.204636	1.1524	1.1524	2.6627	2.31579	0.0333187	0.439636	2.12822	NA	NA	M0
ENSG00000272501		lncRNA	0.503748	1.41789	1.41789	2.88075	2.63674	0.0333191	0.439636	2.12822	NA	NA	M1
ENSG00000144959	NCEH1	protein_coding	-0.467591	0.723171	-1.3828	4.07371	-2.31544	0.0333421	0.439636	-2.12794	NA	NA	M0
ENSG00000054116	TRAPPC3	protein_coding	-0.126953	0.915764	-1.09198	5.62908	-3.60539	0.0333476	0.439636	-2.12787	NA	NA	M0
ENSG00000185345	PRKN	protein_coding	0.327834	1.25513	1.25513	2.56302	3.09387	0.0333545	0.439636	2.12779	2	NA	M1
ENSG00000187720	THSD4	protein_coding	-1.00158	0.499453	-2.00219	4.98749	-2.62792	0.0335657	0.44164	-2.12525	NA	NA	M0
ENSG00000144290	SLC4A10	protein_coding	0.376641	1.29832	1.29832	4.99947	2.31182	0.0335843	0.44164	2.12503	3	NA	M1
ENSG00000169814	BTD	protein_coding	0.209431	1.15623	1.15623	3.06355	2.79331	0.0336073	0.44164	2.12475	NA	known	M0
ENSG00000170954	ZNF415	protein_coding	0.146694	1.10703	1.10703	4.3616	2.71708	0.0336242	0.44164	2.12455	NA	NA	M0
ENSG00000127463	EMC1	protein_coding	-0.0581067	0.960524	-1.0411	7.05298	-2.31014	0.0336978	0.441888	-2.12367	NA	NA	M0
ENSG00000207200	RNU6-45P	snRNA	0.686689	1.60959	1.60959	-2.67233	2.31008	0.0337018	0.441888	2.12362	NA	NA	M0
ENSG00000011347	SYT7	protein_coding	0.552274	1.4664	1.4664	5.80808	3.20301	0.0338119	0.442738	2.12231	NA	NA	M1
ENSG00000131845	ZNF304	protein_coding	-0.167524	0.890369	-1.12313	4.73265	-2.72795	0.0338256	0.442738	-2.12214	NA	NA	M12
ENSG00000087269	NOP14	protein_coding	-0.183413	0.880617	-1.13557	4.44308	-2.71262	0.0339073	0.443421	-2.12117	NA	NA	M16
ENSG00000204564	C6orf136	protein_coding	0.16631	1.12218	1.12218	4.1414	2.94326	0.0339618	0.443748	2.12052	NA	NA	M0
ENSG00000073050	XRCC1	protein_coding	-0.196459	0.87269	-1.14588	5.02249	-2.88973	0.0340215	0.443752	-2.11982	NA	NA	M18
ENSG00000198931	APRT	protein_coding	-0.304674	0.809625	-1.23514	4.26749	-2.84093	0.0340362	0.443752	-2.11964	NA	NA	M0
ENSG00000083097	DOP1A	protein_coding	0.085519	1.06107	1.06107	6.53404	2.30475	0.0340626	0.443752	2.11933	NA	NA	M0
ENSG00000056487	PHF21B	protein_coding	-0.233614	0.850502	-1.17578	6.36597	-2.879	0.0341013	0.443752	-2.11887	NA	NA	M8
ENSG00000164961	WASHC5	protein_coding	-0.0998328	0.933141	-1.07165	5.48387	-2.30405	0.0341098	0.443752	-2.11877	NA	known	M0
ENSG00000180879	SSR4	protein_coding	-0.179052	0.883283	-1.13214	5.74304	-2.99783	0.0341747	0.443916	-2.118	NA	high_candidate	M0
ENSG00000223431	MTND6P21	processed_pseudogene	0.825385	1.77201	1.77201	-0.718437	2.81183	0.0342088	0.443916	2.1176	NA	NA	M1
ENSG00000171155	C1GALT1C1	protein_coding	-0.209505	0.864834	-1.15629	3.75415	-2.81899	0.0342258	0.443916	-2.1174	NA	NA	M9
ENSG00000107954	NEURL1	protein_coding	0.512636	1.42665	1.42665	4.16796	2.71236	0.0342406	0.443916	2.11723	NA	NA	M1
ENSG00000183309	ZNF623	protein_coding	-0.0790267	0.946696	-1.05631	5.52894	-2.62948	0.0343838	0.445388	-2.11554	NA	NA	M0
ENSG00000165730	STOX1	protein_coding	-0.29046	0.817642	-1.22303	3.47702	-2.2988	0.0344692	0.445523	-2.11454	NA	NA	M0
ENSG00000106028	SSBP1	protein_coding	-0.130068	0.913788	-1.09435	5.26717	-2.29866	0.034479	0.445523	-2.11442	NA	NA	M9
ENSG00000246451		lncRNA	0.28896	1.22176	1.22176	3.52581	2.29842	0.0344956	0.445523	2.11423	NA	NA	M0
ENSG00000134070	IRAK2	protein_coding	0.420599	1.33848	1.33848	1.94885	2.29817	0.0345128	0.445523	2.11403	NA	NA	M1
ENSG00000268030		lncRNA	0.273111	1.20841	1.20841	1.66096	2.29655	0.0346243	0.446579	2.11273	NA	NA	M0
ENSG00000171450	CDK5R2	protein_coding	0.371876	1.29403	1.29403	5.00909	2.29481	0.0347449	0.446796	2.11132	NA	NA	M1
ENSG00000267904		lncRNA	0.273413	1.20866	1.20866	2.02473	2.29481	0.0347451	0.446796	2.11132	NA	NA	M0
ENSG00000205269	TMEM170B	protein_coding	0.149783	1.1094	1.1094	6.88413	3.02255	0.0347561	0.446796	2.11119	NA	NA	M0
ENSG00000138136	LBX1	protein_coding	-0.525801	0.694573	-1.43973	4.77388	-2.69671	0.0347822	0.446796	-2.11088	NA	NA	M12
ENSG00000043355	ZIC2	protein_coding	0.572552	1.48715	1.48715	5.26751	2.29416	0.0347898	0.446796	2.1108	NA	known	M0
ENSG00000134569	LRP4	protein_coding	-0.331011	0.794979	-1.25789	6.99142	-2.29304	0.0348678	0.447122	-2.10989	NA	NA	M0
ENSG00000254305	MRPL9P1	transcribed_processed_pseudogene	0.548343	1.46241	1.46241	0.37295	2.2925	0.0349054	0.447122	2.10945	NA	NA	M1
ENSG00000162913	OBSCN-AS1	lncRNA	0.311054	1.24061	1.24061	1.86057	2.29219	0.0349268	0.447122	2.10921	NA	NA	M0
ENSG00000115687	PASK	protein_coding	0.187388	1.1387	1.1387	5.46567	2.81786	0.0349605	0.447122	2.10882	NA	NA	M0
ENSG00000262223		lncRNA	0.594364	1.50981	1.50981	0.965285	3.43358	0.0349899	0.447122	2.10848	NA	NA	M0
ENSG00000112763	BTN2A1	protein_coding	-0.0798049	0.946186	-1.05688	5.78697	-2.29123	0.0349937	0.447122	-2.10843	NA	NA	M0
ENSG00000141429	GALNT1	protein_coding	-0.102543	0.93139	-1.07366	6.465	-2.28938	0.0351235	0.447643	-2.10693	NA	NA	M0
ENSG00000221743	NA	NA	0.625178	1.5424	1.5424	-1.12469	2.28921	0.0351353	0.447643	2.1068	NA	NA	M0
ENSG00000008086	CDKL5	protein_coding	0.279627	1.21388	1.21388	3.57326	2.80782	0.0351612	0.447643	2.1065	1	known	M2
ENSG00000112514	CUTA	protein_coding	-0.110094	0.926528	-1.0793	6.27815	-2.71603	0.035175	0.447643	-2.10634	NA	NA	M0
ENSG00000249042		lncRNA	0.260062	1.19753	1.19753	1.65795	2.73514	0.0351834	0.447643	2.10624	NA	NA	M0
ENSG00000101220	C20orf27	protein_coding	-0.194215	0.874049	-1.1441	4.53569	-2.72675	0.0352676	0.448151	-2.10527	NA	NA	M16
ENSG00000198860	TSEN15	protein_coding	-0.303426	0.810326	-1.23407	5.20558	-2.74747	0.035283	0.448151	-2.1051	NA	NA	M9
ENSG00000105671	DDX49	protein_coding	-0.171342	0.888017	-1.12611	5.55079	-2.82223	0.035356	0.448208	-2.10426	NA	NA	M0
ENSG00000145242	EPHA5	protein_coding	0.921795	1.89447	1.89447	5.12746	3.52256	0.0353766	0.448208	2.10402	NA	NA	M1
ENSG00000089902	RCOR1	protein_coding	-0.107943	0.92791	-1.07769	5.90002	-2.28577	0.035377	0.448208	-2.10402	NA	NA	M0
ENSG00000171202	TMEM126A	protein_coding	-0.223384	0.856554	-1.16747	3.38923	-2.28468	0.035454	0.448675	-2.10313	NA	NA	M9
ENSG00000100003	SEC14L2	protein_coding	-0.431272	0.741608	-1.34842	3.71809	-2.72705	0.0354736	0.448675	-2.10291	NA	NA	M18
ENSG00000251485		processed_pseudogene	0.357324	1.28105	1.28105	0.463801	2.28336	0.0355468	0.449223	2.10207	NA	NA	M0
ENSG00000019505	SYT13	protein_coding	0.489884	1.40433	1.40433	7.07818	2.81958	0.0356282	0.449426	2.10115	NA	NA	M1
ENSG00000167363	FN3K	protein_coding	0.297843	1.22931	1.22931	4.73335	2.70727	0.0357008	0.449426	2.10032	NA	NA	M3
ENSG00000170619	COMMD5	protein_coding	0.0913289	1.06535	1.06535	4.0016	2.28065	0.0357398	0.449426	2.09988	NA	NA	M0
ENSG00000269069		processed_pseudogene	0.24015	1.18112	1.18112	2.26393	2.28051	0.0357494	0.449426	2.09977	NA	NA	M0
ENSG00000200680	SNORD115-4	snoRNA	0.939111	1.91735	1.91735	-3.09118	2.28047	0.0357526	0.449426	2.09973	NA	NA	M0
ENSG00000143320	CRABP2	protein_coding	0.510386	1.42443	1.42443	4.50979	2.58709	0.0358147	0.449426	2.09903	NA	NA	M0
ENSG00000160695	VPS11	protein_coding	0.129342	1.09379	1.09379	5.63563	2.99452	0.0358386	0.449426	2.09875	NA	NA	M0
ENSG00000238638	NA	NA	-0.68498	0.622014	-1.60768	-2.87596	-2.27902	0.0358557	0.449426	-2.09856	NA	NA	M0
ENSG00000130559	CAMSAP1	protein_coding	0.0659884	1.0468	1.0468	7.96191	2.27856	0.0358883	0.449426	2.09819	NA	NA	M0
ENSG00000182287	AP1S2	protein_coding	-0.370737	0.773387	-1.29301	7.19586	-2.67906	0.0358923	0.449426	-2.09815	NA	known	M0
ENSG00000260630	SNAI3-AS1	lncRNA	0.336492	1.26268	1.26268	2.90626	2.62501	0.0359223	0.449426	2.09781	NA	NA	M2
ENSG00000182768	NGRN	protein_coding	0.239608	1.18067	1.18067	6.28913	2.58843	0.0359321	0.449426	2.0977	NA	NA	M3
ENSG00000115998	C2orf42	protein_coding	-0.270112	0.829255	-1.2059	3.63278	-2.95478	0.0359517	0.449426	-2.09747	NA	NA	M8
ENSG00000212588	SNORA26	snoRNA	0.714972	1.64145	1.64145	-1.69075	2.27541	0.0361138	0.451077	2.09564	NA	NA	M0
ENSG00000183665	TRMT12	protein_coding	-0.197351	0.872151	-1.14659	3.8768	-2.27473	0.0361632	0.451319	-2.09509	NA	NA	M0
ENSG00000197857	ZNF44	protein_coding	0.152627	1.11159	1.11159	4.02345	2.78263	0.0362635	0.451775	2.09396	NA	NA	M0
ENSG00000164251	F2RL1	protein_coding	-0.767077	0.587607	-1.70182	2.81279	-2.27317	0.0362756	0.451775	-2.09382	NA	NA	M0
ENSG00000141030	COPS3	protein_coding	-0.0989923	0.933685	-1.07103	5.90017	-2.27228	0.0363395	0.451775	-2.09311	NA	NA	M0
ENSG00000147231	RADX	protein_coding	0.323727	1.25156	1.25156	3.99408	2.27182	0.0363728	0.451775	2.09274	NA	NA	M0
ENSG00000123130	ACOT9	protein_coding	-0.200919	0.869996	-1.14943	4.49816	-2.27146	0.0363991	0.451775	-2.09244	NA	NA	M6
ENSG00000101343	CRNKL1	protein_coding	-0.14285	0.905728	-1.10408	5.42518	-2.86292	0.0364382	0.451775	-2.092	NA	NA	M0
ENSG00000124194	GDAP1L1	protein_coding	0.142223	1.1036	1.1036	6.42882	2.27045	0.0364717	0.451775	2.09163	NA	NA	M1
ENSG00000136828	RALGPS1	protein_coding	0.246421	1.18626	1.18626	7.2643	2.9539	0.0364905	0.451775	2.09142	NA	NA	M1
ENSG00000110107	PRPF19	protein_coding	-0.162783	0.8933	-1.11944	6.84353	-2.74934	0.0364976	0.451775	-2.09134	NA	NA	M0
ENSG00000086827	ZW10	protein_coding	-0.127591	0.915359	-1.09247	4.09968	-2.26933	0.0365532	0.451775	-2.09072	NA	NA	M0
ENSG00000078061	ARAF	protein_coding	-0.147374	0.902893	-1.10755	5.18681	-2.26873	0.0365973	0.451775	-2.09023	NA	NA	M8
ENSG00000036530	CYP46A1	protein_coding	0.340183	1.26592	1.26592	3.97937	2.7899	0.0366146	0.451775	2.09004	NA	NA	M2
ENSG00000160767	FAM189B	protein_coding	-0.154919	0.898183	-1.11336	5.34224	-2.26806	0.0366459	0.451775	-2.08969	NA	NA	M17
ENSG00000188295	ZNF669	protein_coding	-0.142818	0.905748	-1.10406	3.89457	-2.26776	0.0366672	0.451775	-2.08945	NA	NA	M0
ENSG00000006712	PAF1	protein_coding	-0.139986	0.907528	-1.10189	6.05862	-2.74001	0.0366728	0.451775	-2.08939	NA	NA	M0
ENSG00000115368	WDR75	protein_coding	-0.164216	0.892413	-1.12056	5.63357	-2.70609	0.0366808	0.451775	-2.0893	NA	NA	M0
ENSG00000147457	CHMP7	protein_coding	-0.0807927	0.945538	-1.0576	6.21953	-2.26615	0.0367852	0.452379	-2.08814	NA	NA	M0
ENSG00000124193	SRSF6	protein_coding	-0.237562	0.848177	-1.179	8.19861	-2.80369	0.0368385	0.452379	-2.08755	NA	NA	M0
ENSG00000185989	RASA3	protein_coding	0.173646	1.12791	1.12791	5.96066	2.26483	0.0368814	0.452379	2.08707	NA	NA	M0
ENSG00000117419	ERI3	protein_coding	0.0829525	1.05918	1.05918	6.00832	2.26442	0.0369115	0.452379	2.08674	NA	NA	M0
ENSG00000147576	ADHFE1	protein_coding	0.539443	1.45341	1.45341	2.27374	2.26419	0.0369287	0.452379	2.08655	NA	NA	M0
ENSG00000108176	DNAJC12	protein_coding	0.26525	1.20184	1.20184	3.96902	2.26377	0.0369595	0.452379	2.08621	NA	NA	M1
ENSG00000117707	PROX1	protein_coding	-0.366773	0.775515	-1.28947	6.60324	-2.60766	0.0369784	0.452379	-2.086	NA	NA	M8
ENSG00000115875	SRSF7	protein_coding	-0.151314	0.90043	-1.11058	6.89237	-2.26327	0.0369963	0.452379	-2.0858	NA	NA	M9
ENSG00000125843	AP5S1	protein_coding	-0.224173	0.856086	-1.16811	3.4599	-3.03785	0.0370172	0.452379	-2.08557	NA	NA	M0
ENSG00000182327	GLTPD2	protein_coding	0.452991	1.36888	1.36888	2.59448	2.63403	0.0370599	0.452379	2.0851	NA	NA	M3
ENSG00000171604	CXXC5	protein_coding	-0.305779	0.809005	-1.23609	7.19944	-2.26239	0.037061	0.452379	-2.08509	NA	NA	M8
ENSG00000223249	NA	NA	-0.885255	0.541392	-1.84709	-2.24816	-2.5671	0.0371126	0.452641	-2.08452	NA	NA	M0
ENSG00000177697	CD151	protein_coding	-0.365273	0.776322	-1.28813	6.1421	-2.80717	0.0371466	0.452688	-2.08415	NA	NA	M8
ENSG00000117859	OSBPL9	protein_coding	-0.112853	0.924757	-1.08136	6.66835	-2.60185	0.0372983	0.454056	-2.08248	NA	NA	M0
ENSG00000163913	IFT122	protein_coding	-0.106308	0.928962	-1.07647	5.36334	-2.25889	0.0373192	0.454056	-2.08225	NA	NA	M0
ENSG00000068137	PLEKHH3	protein_coding	-0.151248	0.900471	-1.11053	5.67817	-2.25766	0.0374104	0.454797	-2.08126	NA	NA	M8
ENSG00000124209	RAB22A	protein_coding	0.160743	1.11786	1.11786	6.05929	2.93759	0.0374737	0.454974	2.08057	NA	NA	M0
ENSG00000008083	JARID2	protein_coding	0.115561	1.0834	1.0834	6.61454	2.25595	0.0375379	0.454974	2.07987	2	NA	M0
ENSG00000090487	SPG21	protein_coding	-0.172581	0.887254	-1.12707	5.97187	-2.83202	0.0375446	0.454974	-2.07979	NA	NA	M0
ENSG00000230487	PSMG3-AS1	lncRNA	-0.307082	0.808275	-1.2372	4.32329	-2.67624	0.0375546	0.454974	-2.07968	NA	NA	M9
ENSG00000170961	HAS2	protein_coding	0.677176	1.59901	1.59901	3.69855	2.25523	0.0375912	0.454974	2.07929	NA	NA	M0
ENSG00000165716	DIPK1B	protein_coding	0.131972	1.09579	1.09579	4.87893	2.25502	0.0376067	0.454974	2.07912	NA	NA	M5
ENSG00000137814	HAUS2	protein_coding	-0.131603	0.912817	-1.09551	4.59848	-2.25455	0.0376422	0.455038	-2.07873	NA	high_candidate	M9
ENSG00000186001	LRCH3	protein_coding	-0.128249	0.914941	-1.09297	6.44996	-2.25406	0.0376783	0.455107	-2.07834	NA	NA	M0
ENSG00000136854	STXBP1	protein_coding	0.281189	1.2152	1.2152	8.33128	2.74372	0.0377328	0.4554	2.07775	1	known	M2
ENSG00000207741	MIR590	miRNA	-0.543461	0.686123	-1.45746	-0.885635	-2.71021	0.0377751	0.455503	-2.07729	NA	NA	M0
ENSG00000224243	SOX1-OT	lncRNA	0.891243	1.85477	1.85477	1.70417	2.25201	0.0378321	0.455503	2.07667	NA	NA	M7
ENSG00000101442	ACTR5	protein_coding	0.193258	1.14334	1.14334	3.6095	2.25122	0.0378914	0.455503	2.07603	NA	NA	M0
ENSG00000113532	ST8SIA4	protein_coding	-0.223156	0.856689	-1.16728	6.00538	-2.25072	0.0379288	0.455503	-2.07562	NA	NA	M0
ENSG00000137501	SYTL2	protein_coding	-0.535814	0.689769	-1.44976	3.42244	-2.64439	0.0379725	0.455503	-2.07515	NA	NA	M0
ENSG00000263960	NA	NA	1.03999	2.05621	2.05621	-3.43112	2.24972	0.0380043	0.455503	2.07481	NA	NA	M0
ENSG00000121406	ZNF549	protein_coding	0.0743235	1.05287	1.05287	4.88124	2.24934	0.0380329	0.455503	2.0745	NA	NA	M0
ENSG00000161642	ZNF385A	protein_coding	0.307227	1.23733	1.23733	4.78236	2.7099	0.0380736	0.455503	2.07406	NA	NA	M0
ENSG00000226711	FAM66C	lncRNA	0.197845	1.14698	1.14698	3.24399	3.61499	0.0380958	0.455503	2.07382	NA	NA	M2
ENSG00000267010	NA	NA	-0.500366	0.706928	-1.41457	2.10918	-2.90939	0.0381008	0.455503	-2.07377	NA	NA	M0
ENSG00000260911		lncRNA	0.470158	1.38526	1.38526	-0.226425	2.24778	0.0381502	0.455503	2.07324	NA	NA	M0
ENSG00000103222	ABCC1	protein_coding	-0.240928	0.846201	-1.18175	6.01184	-2.68007	0.0381746	0.455503	-2.07298	NA	NA	M6
ENSG00000113732	ATP6V0E1	protein_coding	-0.182845	0.880964	-1.13512	5.22322	-2.24744	0.0381762	0.455503	-2.07296	NA	NA	M8
ENSG00000242082	SLC5A4-AS1	lncRNA	0.495526	1.40984	1.40984	0.435923	2.7709	0.0382053	0.455503	2.07265	NA	NA	M0
ENSG00000214756	CSKMT	protein_coding	-0.278665	0.824353	-1.21307	2.52307	-2.75318	0.0382229	0.455503	-2.07246	NA	NA	M18
ENSG00000135372	NAT10	protein_coding	-0.124354	0.917415	-1.09002	5.79965	-2.87765	0.0382264	0.455503	-2.07242	NA	NA	M0
ENSG00000172006	ZNF554	protein_coding	0.143894	1.10488	1.10488	4.03325	2.24605	0.0382816	0.455799	2.07183	NA	NA	M0
ENSG00000270322		unprocessed_pseudogene	1.11728	2.16938	2.16938	-1.4097	3.15498	0.0383539	0.456201	2.07105	NA	NA	M0
ENSG00000178229	ZNF543	protein_coding	0.134836	1.09797	1.09797	3.66328	2.24457	0.0383938	0.456201	2.07063	NA	NA	M0
ENSG00000257354		lncRNA	0.561572	1.47588	1.47588	0.949419	2.24441	0.0384064	0.456201	2.07049	NA	NA	M7
ENSG00000003436	TFPI	protein_coding	0.718988	1.64603	1.64603	5.0384	2.62055	0.038492	0.456857	2.06958	NA	NA	M1
ENSG00000106610	STAG3L4	transcribed_unprocessed_pseudogene	0.124469	1.09011	1.09011	3.19345	2.24257	0.038546	0.457137	2.069	NA	NA	M0
ENSG00000115207	GTF3C2	protein_coding	-0.089052	0.94014	-1.06367	5.5182	-2.24193	0.0385947	0.457354	-2.06848	NA	NA	M0
ENSG00000261452	NA	NA	0.243924	1.18421	1.18421	5.56965	2.60615	0.0386618	0.457532	2.06777	NA	NA	M0
ENSG00000150510	FAM124A	protein_coding	-0.191319	0.875805	-1.14181	4.61287	-2.24011	0.0387343	0.457532	-2.067	NA	NA	M9
ENSG00000213024	NUP62	protein_coding	-0.108802	0.927358	-1.07833	6.08199	-2.23995	0.0387464	0.457532	-2.06687	NA	known	M0
ENSG00000204713	TRIM27	protein_coding	-0.107077	0.928468	-1.07704	6.49179	-2.2397	0.0387657	0.457532	-2.06667	NA	NA	M0
ENSG00000006047	YBX2	protein_coding	0.538689	1.45265	1.45265	3.9168	2.23959	0.0387742	0.457532	2.06658	NA	NA	M1
ENSG00000179933	C14orf119	protein_coding	-0.145061	0.904341	-1.10578	4.67579	-2.65495	0.0387925	0.457532	-2.06638	NA	NA	M0
ENSG00000114251	WNT5A	protein_coding	0.335101	1.26147	1.26147	5.91013	2.23859	0.0388509	0.457861	2.06576	NA	known	M0
ENSG00000132376	INPP5K	protein_coding	-0.115404	0.923124	-1.08328	5.14145	-2.23801	0.0388961	0.45792	-2.06528	NA	NA	M0
ENSG00000108443	RPS6KB1	protein_coding	-0.217895	0.859819	-1.16304	5.78073	-2.67105	0.0389226	0.45792	-2.065	NA	NA	M18
ENSG00000145365	TIFA	protein_coding	-0.220133	0.858486	-1.16484	3.08963	-2.23731	0.0389499	0.45792	-2.06472	NA	NA	M0
ENSG00000271738	NA	NA	0.352653	1.27691	1.27691	4.79863	2.6569	0.0389939	0.45792	2.06425	NA	NA	M1
ENSG00000124766	SOX4	protein_coding	-0.218926	0.859205	-1.16387	10.0431	-2.60508	0.0390082	0.45792	-2.0641	NA	NA	M0
ENSG00000231025	NA	NA	-0.165743	0.891469	-1.12174	3.6212	-2.23481	0.0391426	0.458827	-2.06268	NA	NA	M0
ENSG00000166794	PPIB	protein_coding	-0.0907686	0.939022	-1.06494	5.75442	-2.2347	0.0391514	0.458827	-2.06259	NA	NA	M0
ENSG00000111725	PRKAB1	protein_coding	0.0627964	1.04449	1.04449	5.56311	2.23437	0.0391771	0.458827	2.06232	NA	NA	M0
ENSG00000157782	CABP1	protein_coding	0.521678	1.43562	1.43562	2.75351	2.57351	0.0392914	0.459462	2.06112	NA	NA	M1
ENSG00000124159	MATN4	protein_coding	-1.01338	0.495386	-2.01863	1.47212	-2.4503	0.0392967	0.459462	-2.06107	NA	NA	M0
ENSG00000136932	TRMO	protein_coding	0.376781	1.29844	1.29844	2.91462	2.66112	0.0393499	0.459462	2.06051	NA	NA	M2
ENSG00000162849	KIF26B	protein_coding	0.322516	1.25051	1.25051	7.04417	2.23209	0.0393536	0.459462	2.06047	NA	NA	M0
ENSG00000144034	TPRKB	protein_coding	-0.164651	0.892144	-1.12089	4.01133	-2.23089	0.0394468	0.460193	-2.0595	NA	NA	M0
ENSG00000134330	IAH1	protein_coding	0.655367	1.57502	1.57502	2.95368	2.70711	0.0395482	0.460487	2.05844	NA	NA	M2
ENSG00000028528	SNX1	protein_coding	-0.079472	0.946404	-1.05663	6.85862	-2.22879	0.0396113	0.460487	-2.05778	NA	NA	M0
ENSG00000183092	BEGAIN	protein_coding	0.471231	1.38629	1.38629	3.88721	2.65792	0.0396142	0.460487	2.05775	NA	NA	M3
ENSG00000204856	FAM216A	protein_coding	0.201909	1.15022	1.15022	4.1784	2.22845	0.0396378	0.460487	2.0575	NA	NA	M2
ENSG00000188206	NA	NA	0.233397	1.1756	1.1756	2.93371	2.2281	0.039665	0.460487	2.05722	NA	NA	M0
ENSG00000197748	CFAP43	protein_coding	0.89554	1.86031	1.86031	3.30544	2.81243	0.0397459	0.460487	2.05638	NA	NA	M7
ENSG00000073605	GSDMB	protein_coding	0.195989	1.14551	1.14551	4.65457	2.22685	0.0397635	0.460487	2.0562	NA	NA	M0
ENSG00000013503	POLR3B	protein_coding	-0.187387	0.878195	-1.1387	4.57741	-2.71233	0.039772	0.460487	-2.05611	NA	known	M9
ENSG00000107371	EXOSC3	protein_coding	-0.128174	0.914989	-1.09291	3.75543	-2.2267	0.0397752	0.460487	-2.05608	NA	known	M0
ENSG00000153250	RBMS1	protein_coding	-0.263605	0.833004	-1.20047	6.75985	-2.22666	0.0397785	0.460487	-2.05604	NA	NA	M8
ENSG00000228852		lncRNA	0.696416	1.62047	1.62047	-1.0976	2.65285	0.0398598	0.461073	2.0552	NA	NA	M0
ENSG00000161203	AP2M1	protein_coding	-0.0672608	0.954448	-1.04773	8.56037	-2.22467	0.0399347	0.461226	-2.05442	NA	NA	M0
ENSG00000065183	WDR3	protein_coding	-0.115895	0.92281	-1.08365	5.39653	-2.22426	0.0399674	0.461226	-2.05409	NA	NA	M0
ENSG00000142675	CNKSR1	protein_coding	0.204599	1.15237	1.15237	3.146	2.67914	0.0399768	0.461226	2.05399	NA	NA	M0
ENSG00000076650	GPATCH1	protein_coding	-0.193476	0.874496	-1.14352	3.9427	-2.58049	0.0399958	0.461226	-2.05379	NA	NA	M0
ENSG00000171307	ZDHHC16	protein_coding	-0.128493	0.914786	-1.09315	5.10306	-2.72472	0.0400361	0.461336	-2.05338	NA	NA	M0
ENSG00000104365	IKBKB	protein_coding	-0.23607	0.849055	-1.17778	5.355	-2.63238	0.0400981	0.461342	-2.05274	NA	NA	M8
ENSG00000177963	RIC8A	protein_coding	-0.0786957	0.946913	-1.05606	6.88901	-2.22208	0.0401398	0.461342	-2.05231	NA	NA	M0
ENSG00000232710		lncRNA	0.364143	1.28712	1.28712	0.474632	2.22185	0.0401576	0.461342	2.05212	NA	NA	M0
ENSG00000161243	FBXO27	protein_coding	0.648933	1.56801	1.56801	2.09548	2.96833	0.0402345	0.461342	2.05133	NA	NA	M1
ENSG00000169760	NLGN1	protein_coding	0.326204	1.25371	1.25371	5.46256	2.22049	0.040266	0.461342	2.05101	2	NA	M2
ENSG00000163754	GYG1	protein_coding	-0.174662	0.885975	-1.1287	4.3175	-2.61757	0.0402788	0.461342	-2.05088	NA	NA	M0
ENSG00000166263	STXBP4	protein_coding	-0.189627	0.876832	-1.14047	3.92818	-2.59733	0.0403351	0.461342	-2.0503	NA	NA	M20
ENSG00000108528	SLC25A11	protein_coding	-0.111948	0.925338	-1.08069	5.77671	-2.57782	0.0403496	0.461342	-2.05015	NA	NA	M0
ENSG00000172586	CHCHD1	protein_coding	-0.102525	0.931401	-1.07365	4.35163	-2.21919	0.0403693	0.461342	-2.04995	NA	NA	M0
ENSG00000125895	TMEM74B	protein_coding	0.613297	1.52975	1.52975	4.63474	2.58651	0.0403996	0.461342	2.04964	NA	NA	M1
ENSG00000103150	MLYCD	protein_coding	-0.185942	0.879075	-1.13756	2.98388	-2.21879	0.0404014	0.461342	-2.04962	NA	known	M0
ENSG00000183735	TBK1	protein_coding	-0.12714	0.915645	-1.09213	4.56996	-2.21846	0.0404272	0.461342	-2.04936	NA	NA	M0
ENSG00000131724	IL13RA1	protein_coding	-0.320587	0.800744	-1.24884	4.02337	-2.21836	0.0404357	0.461342	-2.04927	NA	NA	M16
ENSG00000132510	KDM6B	protein_coding	-0.176603	0.884784	-1.13022	7.53337	-2.21722	0.040526	0.462021	-2.04835	1	NA	M8
ENSG00000041357	PSMA4	protein_coding	-0.156245	0.897358	-1.11438	6.47323	-2.215	0.0407046	0.463365	-2.04653	NA	NA	M9
ENSG00000170191	NANP	protein_coding	0.200368	1.14899	1.14899	2.96786	2.21465	0.0407319	0.463365	2.04625	NA	NA	M0
ENSG00000114853	ZBTB47	protein_coding	0.145395	1.10603	1.10603	5.69306	2.2146	0.0407364	0.463365	2.0462	NA	NA	M0
ENSG00000089335	ZNF302	protein_coding	0.113434	1.0818	1.0818	6.21631	2.21372	0.0408067	0.463814	2.04549	NA	NA	M0
ENSG00000205309	NT5M	protein_coding	0.308959	1.23881	1.23881	3.03623	2.6366	0.0408682	0.464161	2.04486	NA	NA	M0
ENSG00000121671	CRY2	protein_coding	0.15	1.10957	1.10957	5.76224	2.21225	0.0409255	0.464435	2.04428	NA	NA	M0
ENSG00000243317	STMP1	protein_coding	-0.189682	0.876799	-1.14051	6.27677	-2.58505	0.0409541	0.464435	-2.04399	NA	NA	M12
ENSG00000109685	NSD2	protein_coding	0.122912	1.08893	1.08893	8.41904	2.57936	0.0409892	0.464482	2.04364	NA	NA	M0
ENSG00000213402	PTPRCAP	protein_coding	0.382965	1.30402	1.30402	2.10818	2.84114	0.0410346	0.464489	2.04318	NA	NA	M0
ENSG00000206674	RNU6-945P	snRNA	1.0301	2.04217	2.04217	-1.7275	2.88309	0.0410729	0.464489	2.04279	NA	NA	M5
ENSG00000271913		lncRNA	0.479629	1.39439	1.39439	1.1784	2.65921	0.0410825	0.464489	2.0427	NA	NA	M1
ENSG00000164062	APEH	protein_coding	-0.153046	0.89935	-1.11191	6.45579	-2.60144	0.0412129	0.465423	-2.04138	NA	NA	M0
ENSG00000163728	TTC14	protein_coding	0.173952	1.12814	1.12814	6.13327	2.20812	0.0412602	0.465423	2.04091	NA	NA	M1
ENSG00000130643	CALY	protein_coding	0.434488	1.35143	1.35143	3.16963	2.2079	0.041278	0.465423	2.04073	NA	NA	M1
ENSG00000188277	C15orf62	protein_coding	0.293807	1.22587	1.22587	2.57693	2.51845	0.0412948	0.465423	2.04056	3	NA	M0
ENSG00000102738	MRPS31	protein_coding	-0.165497	0.891621	-1.12155	4.28274	-2.71968	0.04132	0.465423	-2.0403	NA	NA	M0
ENSG00000095203	EPB41L4B	protein_coding	0.354565	1.2786	1.2786	5.65476	2.61534	0.041446	0.466155	2.03904	NA	NA	M1
ENSG00000148660	CAMK2G	protein_coding	0.161238	1.11825	1.11825	6.90297	2.20582	0.041447	0.466155	2.03903	NA	NA	M2
ENSG00000145990	GFOD1	protein_coding	0.508995	1.42306	1.42306	4.92218	2.57758	0.041513	0.466331	2.03837	NA	NA	M2
ENSG00000111707	SUDS3	protein_coding	-0.0757747	0.948832	-1.05393	6.25446	-2.53308	0.0415397	0.466331	-2.0381	NA	NA	M0
ENSG00000106803	SEC61B	protein_coding	-0.140523	0.90719	-1.1023	5.22936	-2.20441	0.0415626	0.466331	-2.03787	NA	NA	M19
ENSG00000263002	ZNF234	protein_coding	-0.135827	0.910148	-1.09872	4.19237	-2.20411	0.0415868	0.466331	-2.03763	NA	NA	M8
ENSG00000007168	PAFAH1B1	protein_coding	0.0851733	1.06082	1.06082	8.64923	2.52598	0.04168	0.46683	2.0367	NA	known	M0
ENSG00000106829	TLE4	protein_coding	-0.304408	0.809775	-1.23491	6.55375	-2.66721	0.0417705	0.46683	-2.0358	NA	NA	M0
ENSG00000267191		lncRNA	0.45545	1.37121	1.37121	-0.325788	2.20185	0.0417721	0.46683	2.03578	NA	NA	M1
ENSG00000176387	HSD11B2	protein_coding	-0.633666	0.644537	-1.5515	2.06377	-2.52088	0.041822	0.46683	-2.03529	NA	NA	M0
ENSG00000255794	RMST	lncRNA	-0.481973	0.715998	-1.39665	6.05243	-2.7623	0.041878	0.46683	-2.03473	NA	NA	M0
ENSG00000131389	SLC6A6	protein_coding	-0.266325	0.831435	-1.20274	5.71227	-2.20032	0.0418981	0.46683	-2.03453	NA	NA	M0
ENSG00000078549	ADCYAP1R1	protein_coding	0.377744	1.29931	1.29931	7.99261	2.78607	0.0419068	0.46683	2.03444	NA	NA	M0
ENSG00000124615	MOCS1	protein_coding	0.204577	1.15235	1.15235	3.25791	2.19986	0.0419362	0.46683	2.03415	NA	known	M0
ENSG00000147274	RBMX	protein_coding	-0.117606	0.921716	-1.08493	8.28515	-2.19971	0.0419482	0.46683	-2.03403	NA	NA	M0
ENSG00000138035	PNPT1	protein_coding	-0.117188	0.921983	-1.08462	5.21878	-2.1994	0.0419743	0.46683	-2.03377	NA	NA	M0
ENSG00000249898	MCPH1-AS1	lncRNA	0.207357	1.15457	1.15457	1.93792	2.19908	0.0420004	0.46683	2.03352	NA	NA	M0
ENSG00000167536	DHRS13	protein_coding	0.16892	1.12422	1.12422	3.50725	2.51931	0.0420041	0.46683	2.03348	NA	NA	M1
ENSG00000203791	EEF1AKMT2	protein_coding	0.283278	1.21696	1.21696	3.18338	2.19786	0.0421012	0.467147	2.03252	NA	NA	M1
ENSG00000165506	DNAAF2	protein_coding	-0.290429	0.817659	-1.223	4.9002	-2.62061	0.0421072	0.467147	-2.03246	NA	NA	M9
ENSG00000009724	MASP2	protein_coding	0.350152	1.27469	1.27469	2.93826	2.77708	0.042126	0.467147	2.03227	NA	high_candidate	M5
ENSG00000167635	ZNF146	protein_coding	-0.208674	0.865332	-1.15563	6.99118	-2.68003	0.0421667	0.467255	-2.03187	NA	NA	M9
ENSG00000083093	PALB2	protein_coding	0.1576	1.11543	1.11543	4.20954	2.65715	0.0424067	0.469567	2.02951	NA	NA	M0
ENSG00000214517	PPME1	protein_coding	-0.101419	0.932116	-1.07283	6.28322	-3.22251	0.0424713	0.469722	-2.02887	NA	NA	M0
ENSG00000163159	VPS72	protein_coding	-0.137	0.909408	-1.09962	5.82782	-2.80705	0.04257	0.469722	-2.0279	NA	NA	M0
ENSG00000050748	MAPK9	protein_coding	0.147497	1.10765	1.10765	6.55705	2.19222	0.0425711	0.469722	2.02789	NA	NA	M1
ENSG00000162631	NTNG1	protein_coding	0.540726	1.4547	1.4547	4.41065	2.86531	0.0426022	0.469722	2.02759	3S	NA	M1
ENSG00000100433	KCNK10	protein_coding	0.425976	1.34348	1.34348	3.56046	2.19179	0.0426068	0.469722	2.02754	NA	NA	M2
ENSG00000183853	KIRREL1	protein_coding	-0.302001	0.811126	-1.23285	7.38298	-2.19177	0.0426082	0.469722	-2.02753	NA	NA	M16
ENSG00000108468	CBX1	protein_coding	-0.115936	0.922784	-1.08368	8.42252	-2.19119	0.0426572	0.469917	-2.02705	NA	NA	M0
ENSG00000260852	FBXL19-AS1	lncRNA	-0.308336	0.807573	-1.23828	2.14819	-2.19047	0.0427171	0.470033	-2.02647	NA	NA	M0
ENSG00000167085	PHB	protein_coding	-0.104438	0.930167	-1.07508	4.81071	-2.19032	0.0427302	0.470033	-2.02634	2	NA	M0
ENSG00000161681	SHANK1	protein_coding	0.390329	1.31069	1.31069	6.87059	2.58809	0.0428945	0.470656	2.02474	2	NA	M1
ENSG00000164172	MOCS2	protein_coding	0.129214	1.0937	1.0937	5.05351	2.1882	0.042908	0.470656	2.0246	NA	NA	M0
ENSG00000088451	TGDS	protein_coding	-0.120786	0.919687	-1.08733	3.04594	-2.18771	0.04295	0.470656	-2.0242	NA	high_candidate	M0
ENSG00000135387	CAPRIN1	protein_coding	-0.116714	0.922286	-1.08426	8.86608	-2.70018	0.0429635	0.470656	-2.02406	2	NA	M0
ENSG00000198707	CEP290	protein_coding	0.204911	1.15262	1.15262	5.93509	2.18652	0.0430502	0.470656	2.02322	3S	known	M0
ENSG00000197024	ZNF398	protein_coding	0.102089	1.07333	1.07333	5.5614	2.52394	0.0430573	0.470656	2.02315	NA	NA	M0
ENSG00000232593	KANTR	protein_coding	0.285893	1.21916	1.21916	1.88424	2.55928	0.0431058	0.470656	2.02268	NA	NA	M2
ENSG00000168259	DNAJC7	protein_coding	-0.0911052	0.938803	-1.06519	5.98437	-2.18579	0.043112	0.470656	-2.02262	NA	NA	M0
ENSG00000049541	RFC2	protein_coding	-0.156967	0.896908	-1.11494	4.32174	-2.18575	0.0431153	0.470656	-2.02259	NA	NA	M0
ENSG00000188554	NBR1	protein_coding	-0.106942	0.928554	-1.07694	7.28673	-2.56591	0.0431639	0.470656	-2.02212	NA	NA	M0
ENSG00000188385	JAKMIP3	protein_coding	0.518895	1.43286	1.43286	3.4772	2.97014	0.0431658	0.470656	2.0221	NA	NA	M1
ENSG00000160193	WDR4	protein_coding	-0.237581	0.848167	-1.17901	3.37778	-2.58038	0.0431753	0.470656	-2.02201	NA	NA	M12
ENSG00000164465	DCBLD1	protein_coding	-0.49055	0.711754	-1.40498	3.80357	-2.66763	0.0431941	0.470656	-2.02183	NA	NA	M16
ENSG00000121579	NAA50	protein_coding	-0.0753025	0.949143	-1.05358	6.56596	-2.18353	0.0433039	0.47151	-2.02077	NA	NA	M0
ENSG00000198561	CTNND1	protein_coding	-0.0935317	0.937226	-1.06698	8.45374	-2.18306	0.0433431	0.471596	-2.02039	NA	NA	M0
ENSG00000177181	RIMKLA	protein_coding	0.431002	1.34817	1.34817	4.89364	2.92799	0.0434117	0.471769	2.01973	NA	NA	M2
ENSG00000236833		lncRNA	-1.17813	0.441924	-2.26283	0.407211	-2.62946	0.0434219	0.471769	-2.01963	NA	NA	M8
ENSG00000125741	OPA3	protein_coding	-0.199845	0.870644	-1.14858	4.64492	-2.44337	0.0434768	0.471792	-2.0191	NA	NA	M16
ENSG00000198001	IRAK4	protein_coding	-0.227777	0.853949	-1.17103	3.65267	-2.58512	0.0435281	0.471792	-2.01861	NA	NA	M0
ENSG00000179195	ZNF664	protein_coding	-0.250362	0.840686	-1.18951	7.82777	-4.10409	0.0436568	0.471792	-2.01737	NA	NA	M18
ENSG00000265321	MIR4263	miRNA	-0.937721	0.522057	-1.9155	-3.25782	-2.17933	0.0436617	0.471792	-2.01732	NA	NA	M0
ENSG00000167037	SGSM1	protein_coding	0.473746	1.38871	1.38871	4.79309	3.13109	0.0436633	0.471792	2.01731	NA	NA	M3
ENSG00000188976	NOC2L	protein_coding	-0.138132	0.908695	-1.10048	6.46839	-2.7568	0.0436819	0.471792	-2.01713	NA	NA	M0
ENSG00000196391	ZNF774	protein_coding	0.302364	1.23316	1.23316	3.28025	2.52276	0.0436854	0.471792	2.0171	3	NA	M1
ENSG00000059573	ALDH18A1	protein_coding	-0.220515	0.858259	-1.16515	6.48747	-2.56293	0.0437802	0.471792	-2.01619	NA	known	M20
ENSG00000184402	SS18L1	protein_coding	0.0819326	1.05843	1.05843	7.1134	2.78115	0.0437811	0.471792	2.01618	NA	NA	M0
ENSG00000117305	HMGCL	protein_coding	0.0921337	1.06595	1.06595	4.19469	2.17702	0.0438599	0.471792	2.01543	NA	NA	M0
ENSG00000142549	IGLON5	protein_coding	0.31116	1.2407	1.2407	7.53141	2.6083	0.043879	0.471792	2.01524	NA	NA	M1
ENSG00000109534	GAR1	protein_coding	-0.389307	0.763496	-1.30976	4.12523	-2.6036	0.0439176	0.471792	-2.01488	NA	NA	M18
ENSG00000133247	KMT5C	protein_coding	-0.236044	0.84907	-1.17776	4.8406	-2.17616	0.0439337	0.471792	-2.01472	NA	NA	M8
ENSG00000196972	SMIM10L2B	protein_coding	0.275009	1.21	1.21	3.8261	2.17604	0.0439446	0.471792	2.01462	NA	NA	M1
ENSG00000134697	GNL2	protein_coding	-0.143938	0.905045	-1.10492	5.22068	-2.17507	0.0440278	0.471792	-2.01383	NA	NA	M9
ENSG00000111196	MAGOHB	protein_coding	-0.198707	0.871331	-1.14767	3.35063	-2.1748	0.0440511	0.471792	-2.0136	NA	NA	M9
ENSG00000169857	AVEN	protein_coding	-0.337594	0.79136	-1.26365	2.57999	-2.17417	0.0441052	0.471792	-2.01309	NA	NA	M20
ENSG00000144214	LYG1	protein_coding	0.280292	1.21444	1.21444	1.16742	2.1737	0.0441462	0.471792	2.0127	NA	NA	M5
ENSG00000122873	CISD1	protein_coding	0.175059	1.12901	1.12901	4.82264	2.17368	0.044148	0.471792	2.01268	NA	NA	M2
ENSG00000177380	PPFIA3	protein_coding	0.224978	1.16876	1.16876	6.62456	2.5124	0.0441523	0.471792	2.01264	NA	NA	M3
ENSG00000006327	TNFRSF12A	protein_coding	-0.693608	0.618306	-1.61732	3.40524	-2.17341	0.0441712	0.471792	-2.01246	NA	NA	M18
ENSG00000148200	NR6A1	protein_coding	0.262983	1.19996	1.19996	4.27597	2.17281	0.0442229	0.471792	2.01197	NA	NA	M0
ENSG00000129484	PARP2	protein_coding	0.113936	1.08218	1.08218	5.21867	2.1725	0.04425	0.471792	2.01172	NA	NA	M0
ENSG00000268461		unprocessed_pseudogene	-0.561283	0.677699	-1.47558	-1.31941	-3.20981	0.0442502	0.471792	-2.01171	NA	NA	M0
ENSG00000110274	CEP164	protein_coding	-0.0726681	0.950878	-1.05166	6.04756	-2.50841	0.0442802	0.471792	-2.01143	NA	NA	M0
ENSG00000173805	HAP1	protein_coding	0.515687	1.42967	1.42967	3.60838	2.17198	0.0442955	0.471792	2.01128	NA	NA	M0
ENSG00000166603	MC4R	protein_coding	0.673308	1.59473	1.59473	0.989854	2.45344	0.0443005	0.471792	2.01124	NA	NA	M0
ENSG00000124374	PAIP2B	protein_coding	0.267327	1.20358	1.20358	5.19683	2.51783	0.0443096	0.471792	2.01115	NA	NA	M1
ENSG00000174099	MSRB3	protein_coding	-0.430196	0.742161	-1.34742	4.08404	-2.17153	0.0443345	0.471792	-2.01091	NA	NA	M16
ENSG00000256383	NA	NA	0.23638	1.17803	1.17803	1.73717	2.17034	0.0444378	0.472498	2.00994	NA	NA	M0
ENSG00000143033	MTF2	protein_coding	-0.129288	0.914283	-1.09375	6.05977	-2.70818	0.0444808	0.472498	-2.00953	NA	NA	M0
ENSG00000272198	NA	NA	-0.49561	0.709261	-1.40992	1.92054	-2.53657	0.0444952	0.472498	-2.0094	NA	NA	M9
ENSG00000130402	ACTN4	protein_coding	-0.333083	0.793838	-1.2597	7.83376	-2.91503	0.0445283	0.472515	-2.00908	3	NA	M8
ENSG00000100058	CRYBB2P1	transcribed_unprocessed_pseudogene	0.301929	1.23279	1.23279	4.13011	2.72433	0.0446084	0.473032	2.00833	NA	NA	M0
ENSG00000108379	WNT3	protein_coding	-0.258129	0.836172	-1.19593	4.08588	-2.16793	0.0446476	0.473113	-2.00796	NA	NA	M0
ENSG00000028277	POU2F2	protein_coding	0.330866	1.25777	1.25777	6.02849	2.50569	0.0447462	0.473824	2.00703	NA	NA	M2
ENSG00000196510	ANAPC7	protein_coding	-0.121808	0.919035	-1.0881	5.53742	-2.53956	0.0449272	0.475381	-2.00534	NA	NA	M0
ENSG00000197077	KIAA1671	protein_coding	0.232189	1.17462	1.17462	5.34275	2.16423	0.0449719	0.475381	2.00492	NA	NA	M0
ENSG00000119333	WDR34	protein_coding	-0.168361	0.889853	-1.12378	5.50046	-2.4658	0.0449882	0.475381	-2.00477	NA	high_candidate	M0
ENSG00000008853	RHOBTB2	protein_coding	-0.109406	0.926969	-1.07878	5.59408	-2.16293	0.0450871	0.476092	-2.00384	NA	NA	M0
ENSG00000184939	ZFP90	protein_coding	-0.115303	0.923189	-1.0832	6.53915	-2.75305	0.0452162	0.476494	-2.00264	NA	NA	M0
ENSG00000163113	NA	NA	-0.198169	0.871656	-1.14724	5.03097	-2.78503	0.045219	0.476494	-2.00261	NA	NA	M18
ENSG00000260641		lncRNA	-0.350674	0.784218	-1.27516	3.39796	-2.16092	0.0452646	0.476494	-2.00219	NA	NA	M0
ENSG00000138375	SMARCAL1	protein_coding	-0.0726593	0.950884	-1.05165	4.7843	-2.16072	0.0452819	0.476494	-2.00203	NA	NA	M0
ENSG00000111961	SASH1	protein_coding	0.269303	1.20523	1.20523	5.91598	2.54585	0.0453367	0.476494	2.00152	3	NA	M1
ENSG00000166484	MAPK7	protein_coding	-0.173768	0.886525	-1.128	5.66042	-2.15949	0.0453913	0.476494	-2.00101	NA	NA	M17
ENSG00000145782	ATG12	protein_coding	0.0968802	1.06946	1.06946	6.20517	2.15906	0.0454294	0.476494	2.00066	NA	NA	M0
ENSG00000128683	GAD1	protein_coding	1.18947	2.28069	2.28069	5.01332	2.4643	0.0454386	0.476494	2.00057	NA	known	M0
ENSG00000132639	SNAP25	protein_coding	0.311953	1.24139	1.24139	7.56949	2.48335	0.0454628	0.476494	2.00035	3	NA	M2
ENSG00000101298	SNPH	protein_coding	0.172049	1.12666	1.12666	5.70683	2.15788	0.0455341	0.476494	1.99969	NA	NA	M1
ENSG00000155265	GOLGA7B	protein_coding	0.440891	1.35744	1.35744	5.3186	2.82274	0.0455677	0.476494	1.99938	NA	NA	M1
ENSG00000069424	KCNAB2	protein_coding	0.282776	1.21653	1.21653	5.15231	2.71507	0.045603	0.476494	1.99905	NA	NA	M1
ENSG00000083223	TUT7	protein_coding	-0.132069	0.912522	-1.09586	5.05929	-2.15704	0.0456091	0.476494	-1.99899	NA	NA	M0
ENSG00000113368	LMNB1	protein_coding	-0.183042	0.880844	-1.13527	6.56593	-2.15699	0.0456131	0.476494	-1.99896	NA	NA	M0
ENSG00000131652	THOC6	protein_coding	-0.240909	0.846212	-1.18174	3.58052	-2.15689	0.0456221	0.476494	-1.99887	NA	known	M8
ENSG00000080493	SLC4A4	protein_coding	0.688643	1.61177	1.61177	5.36639	2.80259	0.0456326	0.476494	1.99878	NA	NA	M0
ENSG00000071564	TCF3	protein_coding	-0.194243	0.874031	-1.14412	7.69679	-2.15439	0.045846	0.47839	-1.99681	NA	NA	M8
ENSG00000168002	POLR2G	protein_coding	-0.170661	0.888436	-1.12557	5.67695	-2.46015	0.0459832	0.479489	-1.99555	NA	NA	M9
ENSG00000143493	INTS7	protein_coding	-0.153999	0.898755	-1.11265	4.80873	-2.69351	0.0460856	0.479923	-1.99461	NA	NA	M18
ENSG00000105865	DUS4L	protein_coding	0.119644	1.08647	1.08647	3.53655	2.15168	0.0460887	0.479923	1.99458	NA	NA	M0
ENSG00000143768	LEFTY2	protein_coding	-1.28672	0.409882	-2.43973	2.24231	-2.46629	0.0462897	0.48065	-1.99274	NA	NA	M8
ENSG00000135047	CTSL	protein_coding	0.264244	1.20101	1.20101	5.3549	2.6255	0.0463537	0.48065	1.99216	NA	NA	M0
ENSG00000063244	U2AF2	protein_coding	-0.0989875	0.933688	-1.07102	7.85465	-2.1485	0.0463758	0.48065	-1.99196	NA	NA	M0
ENSG00000273131	NA	NA	0.0764525	1.05442	1.05442	3.76919	2.14849	0.0463769	0.48065	1.99195	NA	NA	M0
ENSG00000124422	USP22	protein_coding	0.128651	1.09327	1.09327	9.32058	2.73892	0.046401	0.48065	1.99173	NA	NA	M0
ENSG00000122386	ZNF205	protein_coding	-0.182324	0.881282	-1.13471	4.2912	-2.14794	0.0464269	0.48065	-1.99149	NA	NA	M8
ENSG00000105379	ETFB	protein_coding	-0.186315	0.878847	-1.13785	5.00217	-2.14775	0.0464439	0.48065	-1.99134	2	NA	M0
ENSG00000163995	ABLIM2	protein_coding	0.324223	1.25199	1.25199	3.7514	2.46965	0.0464539	0.48065	1.99125	NA	NA	M1
ENSG00000100442	FKBP3	protein_coding	-0.104955	0.929834	-1.07546	5.72301	-2.14747	0.0464687	0.48065	-1.99111	NA	NA	M0
ENSG00000168785	TSPAN5	protein_coding	-0.187253	0.878276	-1.13859	7.77721	-2.14726	0.0464879	0.48065	-1.99094	NA	NA	M0
ENSG00000207652	MIR621	miRNA	-0.311447	0.805833	-1.24095	0.813226	-2.58718	0.046539	0.48065	-1.99047	NA	NA	M12
ENSG00000147676	MAL2	protein_coding	0.286976	1.22008	1.22008	3.742	2.14666	0.0465424	0.48065	1.99044	NA	NA	M0
ENSG00000005379	TSPOAP1	protein_coding	0.341446	1.26703	1.26703	6.86533	2.80749	0.0465958	0.480871	1.98996	3	NA	M1
ENSG00000233438	NA	NA	0.576891	1.49163	1.49163	-0.223358	2.14568	0.0466316	0.48091	1.98963	NA	NA	M0
ENSG00000123836	PFKFB2	protein_coding	0.139829	1.10177	1.10177	4.39319	2.14424	0.0467624	0.481128	1.98845	NA	NA	M0
ENSG00000185477	GPRIN3	protein_coding	0.629713	1.54726	1.54726	5.66674	2.78661	0.0467674	0.481128	1.9884	NA	NA	M1
ENSG00000145506	NKD2	protein_coding	0.443034	1.35946	1.35946	5.34019	2.14412	0.0467739	0.481128	1.98834	NA	NA	M17
ENSG00000167969	ECI1	protein_coding	-0.153344	0.899164	-1.11214	4.6492	-2.56693	0.0467808	0.481128	-1.98828	NA	NA	M8
ENSG00000168280	KIF5C	protein_coding	0.123525	1.08939	1.08939	9.48376	2.14222	0.0469474	0.482511	1.98677	3S	known	M0
ENSG00000198668	CALM1	protein_coding	0.135695	1.09862	1.09862	9.45781	2.14097	0.0470615	0.483311	1.98575	NA	NA	M0
ENSG00000198648	STK39	protein_coding	0.185999	1.1376	1.1376	5.89235	2.43018	0.0471439	0.483311	1.98501	3	NA	M2
ENSG00000183172	SMDT1	protein_coding	-0.138237	0.908629	-1.10056	5.29261	-2.13981	0.0471686	0.483311	-1.98478	NA	NA	M0
ENSG00000054356	PTPRN	protein_coding	0.459342	1.37491	1.37491	6.106	2.6205	0.0471687	0.483311	1.98478	NA	NA	M1
ENSG00000103034	NDRG4	protein_coding	0.253014	1.19169	1.19169	8.07493	2.47815	0.0471927	0.483311	1.98457	NA	NA	M1
ENSG00000164944	VIRMA	protein_coding	-0.0931925	0.937446	-1.06673	6.21379	-2.13899	0.0472438	0.483311	-1.98411	NA	NA	M0
ENSG00000111639	MRPL51	protein_coding	-0.158085	0.896214	-1.1158	4.89309	-2.13892	0.0472503	0.483311	-1.98405	NA	NA	M9
ENSG00000171055	FEZ2	protein_coding	0.113157	1.08159	1.08159	5.70875	2.43506	0.0473398	0.483897	1.98325	NA	NA	M0
ENSG00000089169	RPH3A	protein_coding	0.93877	1.91689	1.91689	3.28819	2.13746	0.0473847	0.484026	1.98285	NA	NA	M0
ENSG00000186479	RGS7BP	protein_coding	0.602766	1.51863	1.51863	3.46191	2.6943	0.0474464	0.484327	1.98229	NA	NA	M1
ENSG00000173221	GLRX	protein_coding	-0.314333	0.804223	-1.24344	3.89373	-2.13592	0.0475273	0.484384	-1.98157	NA	NA	M0
ENSG00000151012	SLC7A11	protein_coding	0.608708	1.52489	1.52489	5.46482	2.13584	0.0475346	0.484384	1.98151	NA	NA	M2
ENSG00000187135	VSTM2B	protein_coding	1.38645	2.61435	2.61435	0.736361	2.57433	0.0475708	0.484384	1.98118	NA	NA	M1
ENSG00000028203	VEZT	protein_coding	-0.125988	0.916377	-1.09125	7.22388	-2.50135	0.0476073	0.484384	-1.98086	NA	NA	M0
ENSG00000162236	STX5	protein_coding	-0.0758132	0.948807	-1.05395	5.42812	-2.13478	0.0476331	0.484384	-1.98063	NA	NA	M0
ENSG00000114686	MRPL3	protein_coding	-0.215159	0.861451	-1.16083	5.76638	-2.52813	0.0476454	0.484384	-1.98052	NA	NA	M9
ENSG00000176101	SSNA1	protein_coding	-0.211317	0.863748	-1.15774	4.86187	-2.50063	0.0476818	0.484427	-1.98019	NA	NA	M18
ENSG00000110171	TRIM3	protein_coding	0.147502	1.10765	1.10765	5.80698	2.48428	0.0477799	0.484778	1.97932	NA	NA	M1
ENSG00000134058	CDK7	protein_coding	-0.105865	0.929248	-1.07614	3.7877	-2.13268	0.0478283	0.484778	-1.97889	NA	NA	M0
ENSG00000203706	SERTAD4-AS1	lncRNA	-0.652664	0.636105	-1.57207	1.93371	-2.36366	0.0478801	0.484778	-1.97843	NA	NA	M0
ENSG00000172201	ID4	protein_coding	0.226566	1.17005	1.17005	8.3132	2.13198	0.0478932	0.484778	1.97831	NA	NA	M0
ENSG00000136490	LIMD2	protein_coding	-0.210293	0.864362	-1.15692	5.7878	-2.53485	0.0479036	0.484778	-1.97822	NA	NA	M0
ENSG00000236411	NDUFAF4P3	processed_pseudogene	0.614561	1.53109	1.53109	-0.978444	2.53149	0.04791	0.484778	1.97817	NA	NA	M0
ENSG00000148153	INIP	protein_coding	-0.13719	0.909288	-1.09976	5.28057	-2.52412	0.0480232	0.484949	-1.97716	NA	NA	M0
ENSG00000105953	OGDH	protein_coding	-0.0718695	0.951404	-1.05108	6.40199	-2.13051	0.0480299	0.484949	-1.9771	NA	NA	M0
ENSG00000160161	CILP2	protein_coding	-0.580602	0.668685	-1.49547	2.74991	-2.51927	0.0480598	0.484949	-1.97684	NA	NA	M8
ENSG00000123159	GIPC1	protein_coding	-0.240324	0.846555	-1.18126	5.97331	-2.50664	0.0480736	0.484949	-1.97672	NA	NA	M18
ENSG00000119711	ALDH6A1	protein_coding	0.156175	1.11433	1.11433	5.43975	2.12961	0.0481145	0.484949	1.97636	NA	NA	M0
ENSG00000046889	PREX2	protein_coding	-0.315108	0.803791	-1.2441	5.05836	-2.12954	0.0481205	0.484949	-1.9763	NA	NA	M0
ENSG00000165775	FUNDC2	protein_coding	-0.0709224	0.952029	-1.05039	5.26309	-2.12859	0.0482102	0.485527	-1.97551	NA	NA	M0
ENSG00000171786	NHLH1	protein_coding	-0.56277	0.677001	-1.4771	4.57839	-2.12665	0.0483924	0.486717	-1.97391	NA	NA	M8
ENSG00000267352	SH3GL1P3	processed_pseudogene	0.285417	1.21876	1.21876	2.73427	2.48447	0.0484078	0.486717	1.97377	NA	NA	M3
ENSG00000166111	SVOP	protein_coding	0.147304	1.1075	1.1075	5.47947	2.12564	0.0484875	0.486717	1.97307	NA	NA	M2
ENSG00000140854	KATNB1	protein_coding	-0.139437	0.907873	-1.10148	5.79116	-2.60448	0.0485391	0.486717	-1.97262	NA	high_candidate	M0
ENSG00000157764	BRAF	protein_coding	0.115889	1.08364	1.08364	6.24617	2.39665	0.0485746	0.486717	1.97231	1	known	M0
ENSG00000128645	HOXD1	protein_coding	-0.625658	0.648124	-1.54291	1.33645	-2.1245	0.0485952	0.486717	-1.97213	NA	NA	M0
ENSG00000168301	KCTD6	protein_coding	-0.144819	0.904493	-1.10559	4.6056	-2.38924	0.0486201	0.486717	-1.97191	NA	NA	M0
ENSG00000022556	NLRP2	protein_coding	-2.69421	0.154512	-6.472	1.93017	-2.4388	0.0486294	0.486717	-1.97183	NA	NA	M0
ENSG00000154359	LONRF1	protein_coding	0.141048	1.10271	1.10271	6.01301	2.12404	0.0486387	0.486717	1.97174	NA	NA	M7
ENSG00000198825	INPP5F	protein_coding	0.655327	1.57497	1.57497	7.10995	2.43767	0.0487001	0.486717	1.97121	NA	NA	M1
ENSG00000185565	LSAMP	protein_coding	0.294655	1.22659	1.22659	7.74462	2.48653	0.0487025	0.486717	1.97119	NA	NA	M2
ENSG00000130429	ARPC1B	protein_coding	-0.347075	0.786176	-1.27198	2.27081	-2.42823	0.0487171	0.486717	-1.97106	NA	NA	M0
ENSG00000183558	NA	NA	0.20728	1.15451	1.15451	1.81279	2.12145	0.0488833	0.487893	1.96961	NA	NA	M0
ENSG00000166529	ZSCAN21	protein_coding	-0.135632	0.910271	-1.09857	3.44717	-2.75958	0.0488999	0.487893	-1.96946	NA	NA	M0
ENSG00000113594	LIFR	protein_coding	0.342473	1.26793	1.26793	7.75402	2.12094	0.0489322	0.487893	1.96918	NA	NA	M0
ENSG00000111731	C2CD5	protein_coding	-0.0867781	0.941623	-1.062	6.82059	-2.12055	0.0489692	0.487938	-1.96886	NA	NA	M0
ENSG00000142544	CTU1	protein_coding	-0.213758	0.862288	-1.15971	2.92131	-2.42885	0.0490339	0.48826	-1.9683	NA	NA	M0
ENSG00000211482	NA	NA	0.766447	1.70108	1.70108	-1.88173	2.1185	0.0491643	0.489088	1.96716	NA	NA	M0
ENSG00000135709	KIAA0513	protein_coding	0.149376	1.10909	1.10909	7.00912	2.11827	0.0491862	0.489088	1.96697	NA	NA	M1
ENSG00000134278	SPIRE1	protein_coding	0.219826	1.16459	1.16459	5.89845	2.49929	0.0492519	0.489088	1.9664	NA	NA	M0
ENSG00000072518	MARK2	protein_coding	-0.114946	0.923417	-1.08293	5.9592	-2.11751	0.0492592	0.489088	-1.96634	NA	NA	M0
ENSG00000107372	ZFAND5	protein_coding	-0.10792	0.927925	-1.07767	8.3003	-2.58178	0.0493185	0.489088	-1.96583	NA	NA	M0
ENSG00000104356	POP1	protein_coding	-0.232808	0.850977	-1.17512	3.85756	-2.50585	0.0493536	0.489088	-1.96552	NA	NA	M18
ENSG00000104714	ERICH1	protein_coding	-0.178802	0.883436	-1.13194	3.88313	-2.11643	0.0493625	0.489088	-1.96545	NA	NA	M0
ENSG00000160213	CSTB	protein_coding	-0.16231	0.893593	-1.11908	4.90576	-2.42399	0.0493775	0.489088	-1.96532	NA	NA	M0
ENSG00000265982		unprocessed_pseudogene	-0.462031	0.725964	-1.37748	-0.141812	-2.47346	0.0494472	0.489455	-1.96472	NA	NA	M0
ENSG00000116209	TMEM59	protein_coding	-0.0992326	0.933529	-1.0712	7.02333	-2.11489	0.04951	0.489755	-1.96417	NA	NA	M0
ENSG00000229512		lncRNA	0.612243	1.52863	1.52863	-1.35129	2.11409	0.0495871	0.490194	1.96351	NA	NA	M0
ENSG00000138780	GSTCD	protein_coding	-0.103116	0.93102	-1.07409	4.59424	-2.44365	0.0496607	0.490417	-1.96288	NA	NA	M0
ENSG00000215493		processed_pseudogene	0.274322	1.20943	1.20943	1.56928	2.11318	0.0496748	0.490417	1.96275	NA	NA	M2
ENSG00000137727	ARHGAP20	protein_coding	0.403308	1.32254	1.32254	4.90811	2.11232	0.0497576	0.490662	1.96204	NA	NA	M1
ENSG00000188938	FAM120AOS	protein_coding	-0.0909011	0.938936	-1.06504	4.8239	-2.11211	0.049778	0.490662	-1.96187	NA	NA	M0
ENSG00000104140	RHOV	protein_coding	0.319825	1.24818	1.24818	1.04101	2.11191	0.0497977	0.490662	1.9617	NA	NA	M0
ENSG00000239486		unprocessed_pseudogene	0.471638	1.38668	1.38668	-1.70016	2.10998	0.0499845	0.491875	1.9601	NA	NA	M0
ENSG00000129691	ASH2L	protein_coding	-0.115125	0.923302	-1.08307	5.77653	-2.40657	0.0500281	0.491875	-1.95972	NA	NA	M0
ENSG00000118292	C1orf54	protein_coding	-0.345535	0.787016	-1.27062	3.66372	-2.63379	0.050045	0.491875	-1.95958	NA	NA	M8
ENSG00000273344	PAXIP1-AS1	lncRNA	0.214827	1.16056	1.16056	3.68242	2.48453	0.0500713	0.491875	1.95935	NA	NA	M0
ENSG00000152433	ZNF547	protein_coding	0.191228	1.14173	1.14173	2.7426	2.10895	0.0500844	0.491875	1.95924	NA	NA	M1
ENSG00000239467		lncRNA	0.821391	1.76711	1.76711	0.584632	2.74435	0.050199	0.4923	1.95826	NA	NA	M1
ENSG00000117906	RCN2	protein_coding	-0.184874	0.879726	-1.13672	7.65282	-2.56942	0.0502177	0.4923	-1.9581	NA	NA	M9
ENSG00000185808	PIGP	protein_coding	0.362187	1.28537	1.28537	2.92386	2.42767	0.0502346	0.4923	1.95796	NA	NA	M0
ENSG00000103168	TAF1C	protein_coding	-0.152211	0.89987	-1.11127	6.4992	-2.10711	0.0502629	0.4923	-1.95772	3	NA	M0
ENSG00000185813	PCYT2	protein_coding	0.215321	1.16096	1.16096	5.02097	2.10682	0.0502916	0.4923	1.95748	NA	NA	M2
ENSG00000149476	TKFC	protein_coding	-0.101883	0.931816	-1.07317	4.63268	-2.10624	0.0503478	0.49234	-1.957	NA	NA	M0
ENSG00000128596	CCDC136	protein_coding	0.351847	1.27619	1.27619	7.338	2.10582	0.0503887	0.49234	1.95665	NA	NA	M0
ENSG00000252334	RNU6-1337P	snRNA	-0.715624	0.608942	-1.64219	-2.62564	-2.10577	0.0503939	0.49234	-1.9566	NA	NA	M0
ENSG00000140398	NEIL1	protein_coding	0.284233	1.21776	1.21776	5.11458	2.43861	0.0504857	0.492634	1.95583	NA	NA	M3
ENSG00000148700	ADD3	protein_coding	0.418122	1.33619	1.33619	7.40521	2.45114	0.0504896	0.492634	1.95579	NA	NA	M1
ENSG00000075891	PAX2	protein_coding	-0.481804	0.716082	-1.39649	6.21868	-2.10389	0.0505777	0.493173	-1.95505	NA	known	M12
ENSG00000119655	NPC2	protein_coding	-0.156615	0.897128	-1.11467	4.58077	-2.10272	0.0506921	0.493968	-1.95408	NA	known	M0
ENSG00000171109	MFN1	protein_coding	-0.121459	0.919258	-1.08783	5.98047	-2.6172	0.0507938	0.494638	-1.95322	NA	NA	M0
ENSG00000124226	RNF114	protein_coding	-0.123992	0.917645	-1.08975	5.87712	-2.10081	0.05088	0.49465	-1.95249	NA	NA	M18
ENSG00000214357	NEURL1B	protein_coding	0.408963	1.32773	1.32773	4.84474	2.48165	0.0508835	0.49465	1.95246	NA	NA	M3
ENSG00000140526	ABHD2	protein_coding	0.100834	1.07239	1.07239	7.28267	2.10067	0.0508937	0.49465	1.95237	NA	NA	M0
ENSG00000164199	ADGRV1	protein_coding	0.631013	1.54865	1.54865	6.96088	2.41947	0.0509537	0.494913	1.95187	NA	NA	M1
ENSG00000261496	NA	NA	0.380978	1.30222	1.30222	3.16324	2.49099	0.0509882	0.494928	1.95158	NA	NA	M2
ENSG00000154898	CCDC144CP	transcribed_processed_pseudogene	0.255763	1.19397	1.19397	3.16012	2.09912	0.0510465	0.495174	1.95109	NA	NA	M0
ENSG00000110076	NRXN2	protein_coding	0.238396	1.17968	1.17968	8.7091	2.77041	0.0511126	0.495233	1.95053	1	NA	M1
ENSG00000122966	CIT	protein_coding	0.7183	1.64524	1.64524	4.6749	2.80979	0.0511185	0.495233	1.95048	NA	NA	M2
ENSG00000256579	NA	NA	0.627273	1.54464	1.54464	-1.06482	2.09806	0.0511517	0.495235	1.95021	NA	NA	M0
ENSG00000176593		lncRNA	0.325053	1.25271	1.25271	5.5245	2.57575	0.051231	0.495684	1.94954	NA	NA	M0
ENSG00000198730	CTR9	protein_coding	-0.127054	0.915699	-1.09206	6.16854	-2.37825	0.0514187	0.496531	-1.94797	NA	NA	M0
ENSG00000109103	UNC119	protein_coding	0.132875	1.09648	1.09648	6.21243	2.38051	0.0514251	0.496531	1.94791	NA	NA	M0
ENSG00000163875	MEAF6	protein_coding	0.107195	1.07713	1.07713	6.30156	2.82916	0.051428	0.496531	1.94789	NA	NA	M0
ENSG00000260197		lncRNA	1.41837	2.67283	2.67283	0.71486	2.09505	0.0514507	0.496531	1.9477	NA	NA	M3
ENSG00000175206	NPPA	protein_coding	-0.689469	0.620082	-1.61269	1.99408	-2.09394	0.0515608	0.497274	-1.94678	NA	NA	M0
ENSG00000110075	PPP6R3	protein_coding	-0.071915	0.951374	-1.05111	6.77014	-2.09353	0.0516012	0.497344	-1.94645	NA	NA	M0
ENSG00000100802	C14orf93	protein_coding	-0.131923	0.912614	-1.09575	3.04161	-2.09257	0.051698	0.497478	-1.94564	NA	NA	M0
ENSG00000185298	CCDC137	protein_coding	-0.139656	0.907736	-1.10164	4.54735	-2.09189	0.0517657	0.497478	-1.94508	NA	NA	M0
ENSG00000138442	WDR12	protein_coding	-0.115896	0.922809	-1.08365	5.49408	-2.39951	0.0518118	0.497478	-1.94469	NA	NA	M0
ENSG00000227782		lncRNA	0.731929	1.66086	1.66086	-2.8818	2.09137	0.0518174	0.497478	1.94465	NA	NA	M0
ENSG00000185666	SYN3	protein_coding	0.341242	1.26685	1.26685	5.26338	2.41018	0.0518951	0.497478	1.944	NA	NA	M0
ENSG00000267796	LIN37	protein_coding	0.207693	1.15484	1.15484	1.44797	2.09049	0.0519061	0.497478	1.94391	NA	NA	M0
ENSG00000258410		lncRNA	-0.316824	0.802835	-1.24559	1.15143	-2.08985	0.0519697	0.497478	-1.94338	NA	NA	M0
ENSG00000144655	CSRNP1	protein_coding	0.370004	1.29236	1.29236	3.53796	2.08985	0.0519704	0.497478	1.94338	NA	NA	M3
ENSG00000132694	ARHGEF11	protein_coding	0.0905982	1.06481	1.06481	7.34271	2.08958	0.0519973	0.497478	1.94316	NA	NA	M0
ENSG00000109220	CHIC2	protein_coding	-0.251311	0.840133	-1.19029	3.53829	-2.96515	0.0520186	0.497478	-1.94298	NA	NA	M18
ENSG00000152578	GRIA4	protein_coding	0.331235	1.25809	1.25809	6.25205	2.08921	0.0520341	0.497478	1.94285	NA	NA	M2
ENSG00000170271	FAXDC2	protein_coding	0.3621	1.2853	1.2853	4.27289	2.60274	0.0520433	0.497478	1.94278	NA	NA	M1
ENSG00000148158	SNX30	protein_coding	0.104342	1.075	1.075	6.38802	2.0891	0.0520455	0.497478	1.94276	NA	NA	M0
ENSG00000185262	UBALD2	protein_coding	-0.224558	0.855857	-1.16842	4.69733	-2.08826	0.0521295	0.497964	-1.94206	NA	NA	M8
ENSG00000108424	KPNB1	protein_coding	-0.0659264	0.955332	-1.04676	7.95958	-2.08735	0.0522216	0.498527	-1.9413	NA	NA	M0
ENSG00000145860	RNF145	protein_coding	-0.130482	0.913527	-1.09466	7.21119	-2.08594	0.052364	0.498758	-1.94013	NA	NA	M0
ENSG00000019485	PRDM11	protein_coding	0.180522	1.13329	1.13329	2.95407	2.08592	0.0523657	0.498758	1.94012	NA	NA	M0
ENSG00000066697	MSANTD3	protein_coding	0.106501	1.07661	1.07661	4.46528	2.08588	0.0523702	0.498758	1.94008	NA	NA	M0
ENSG00000225241	NA	NA	0.326269	1.25377	1.25377	4.59693	2.44051	0.0523854	0.498758	1.93995	NA	NA	M1
ENSG00000136875	PRPF4	protein_coding	-0.107492	0.9282	-1.07735	5.25507	-2.08547	0.0524119	0.498758	-1.93973	NA	NA	M0
ENSG00000128591	FLNC	protein_coding	-0.327803	0.796749	-1.2551	8.43272	-2.08514	0.0524449	0.498758	-1.93946	NA	NA	M0
ENSG00000119446	RBM18	protein_coding	-0.147585	0.90276	-1.10771	5.63436	-2.40476	0.052515	0.499018	-1.93889	NA	NA	M9
ENSG00000136045	PWP1	protein_coding	-0.091581	0.938494	-1.06554	5.80566	-2.08421	0.0525387	0.499018	-1.93869	NA	NA	M0
ENSG00000148408	CACNA1B	protein_coding	0.319735	1.2481	1.2481	6.25439	2.78146	0.0526725	0.499973	1.9376	3	NA	M1
ENSG00000183208	GDPGP1	protein_coding	-0.273392	0.827372	-1.20865	1.44331	-2.08255	0.0527077	0.499991	-1.93731	NA	NA	M0
ENSG00000254999	BRK1	protein_coding	-0.130669	0.913408	-1.0948	6.56747	-2.08194	0.05277	0.500122	-1.9368	NA	NA	M0
ENSG00000188613	NANOS1	protein_coding	0.251422	1.19038	1.19038	4.46219	2.08105	0.0528609	0.500122	1.93606	NA	NA	M1
ENSG00000143179	UCK2	protein_coding	-0.167007	0.890688	-1.12273	5.32314	-2.52912	0.0528978	0.500122	-1.93575	NA	NA	M18
ENSG00000261118		lncRNA	-0.218223	0.859623	-1.1633	0.120138	-2.08021	0.0529465	0.500122	-1.93536	NA	NA	M0
ENSG00000070182	SPTB	protein_coding	0.481413	1.39611	1.39611	4.48758	2.63746	0.0530045	0.500122	1.93488	NA	NA	M0
ENSG00000145794	MEGF10	protein_coding	0.246004	1.18592	1.18592	6.02036	2.07962	0.0530063	0.500122	1.93487	3	high_candidate	M0
ENSG00000261578		lncRNA	0.297311	1.22885	1.22885	2.27187	2.37702	0.053013	0.500122	1.93481	NA	NA	M3
ENSG00000102390	PBDC1	protein_coding	-0.133482	0.911629	-1.09694	4.21423	-2.07951	0.0530179	0.500122	-1.93478	NA	NA	M9
ENSG00000123358	NR4A1	protein_coding	0.85289	1.80612	1.80612	4.89832	2.39511	0.053021	0.500122	1.93475	NA	NA	M3
ENSG00000143845	ETNK2	protein_coding	0.213475	1.15948	1.15948	4.37807	2.0783	0.0531412	0.500941	1.93377	NA	NA	M1
ENSG00000228474	OST4	protein_coding	-0.175413	0.885514	-1.12929	4.79422	-2.52717	0.0532549	0.501698	-1.93285	NA	NA	M0
ENSG00000164331	ANKRA2	protein_coding	0.110657	1.07972	1.07972	4.97031	2.44186	0.0533102	0.501834	1.9324	NA	NA	M0
ENSG00000128228	SDF2L1	protein_coding	-0.309864	0.806718	-1.23959	2.32059	-2.07604	0.0533736	0.501834	-1.93189	NA	NA	M0
ENSG00000170448	NFXL1	protein_coding	0.125041	1.09054	1.09054	4.54587	2.46776	0.0534488	0.501834	1.93128	NA	NA	M0
ENSG00000132334	PTPRE	protein_coding	0.626446	1.54376	1.54376	4.7331	2.64002	0.0534512	0.501834	1.93126	NA	NA	M3
ENSG00000101624	CEP76	protein_coding	-0.137157	0.909309	-1.09974	3.08097	-2.07505	0.0534762	0.501834	-1.93106	NA	NA	M0
ENSG00000110911	SLC11A2	protein_coding	0.0694828	1.04934	1.04934	6.44562	2.07473	0.0535086	0.501834	1.93079	NA	NA	M0
ENSG00000130985	UBA1	protein_coding	-0.0614811	0.95828	-1.04354	9.15255	-2.39647	0.0535157	0.501834	-1.93074	NA	NA	M0
ENSG00000221540	MIR1180	miRNA	-0.760564	0.590265	-1.69415	-2.43132	-2.07429	0.0535545	0.501834	-1.93042	NA	NA	M0
ENSG00000102007	PLP2	protein_coding	-0.622845	0.649389	-1.53991	0.637321	-2.35978	0.0535993	0.501834	-1.93006	NA	NA	M8
ENSG00000132329	RAMP1	protein_coding	-0.554921	0.680694	-1.46909	2.60086	-2.42411	0.0536334	0.501834	-1.92979	NA	NA	M0
ENSG00000161960	EIF4A1	protein_coding	0.209902	1.15661	1.15661	2.50867	2.07349	0.0536367	0.501834	1.92976	NA	NA	M5
ENSG00000260032	NORAD	lncRNA	0.108704	1.07826	1.07826	9.2717	2.36715	0.0537369	0.502404	1.92895	NA	NA	M0
ENSG00000119138	KLF9	protein_coding	0.493061	1.40743	1.40743	2.6853	2.54778	0.0537645	0.502404	1.92873	NA	NA	M1
ENSG00000172878	METAP1D	protein_coding	0.20474	1.15248	1.15248	3.29247	2.07122	0.0538717	0.503093	1.92787	NA	NA	M0
ENSG00000145362	ANK2	protein_coding	0.229706	1.1726	1.1726	9.27987	2.49039	0.053958	0.50323	1.92717	1	high_candidate	M1
ENSG00000176624	MEX3C	protein_coding	-0.126082	0.916317	-1.09133	6.73754	-2.06961	0.0540389	0.50323	-1.92652	NA	NA	M9
ENSG00000151491	EPS8	protein_coding	0.173498	1.12779	1.12779	5.6187	2.0693	0.0540712	0.50323	1.92627	NA	NA	M0
ENSG00000088367	EPB41L1	protein_coding	0.271434	1.20701	1.20701	7.79913	2.44875	0.0541032	0.50323	1.92601	NA	NA	M2
ENSG00000119280	C1orf198	protein_coding	-0.373637	0.771834	-1.29561	6.49185	-2.39253	0.0542039	0.50323	-1.9252	NA	NA	M16
ENSG00000244055		lncRNA	0.449398	1.36547	1.36547	0.0732764	2.06789	0.0542185	0.50323	1.92509	NA	NA	M0
ENSG00000177169	ULK1	protein_coding	-0.156796	0.897015	-1.11481	7.3126	-2.32914	0.0542273	0.50323	-1.92502	NA	NA	M0
ENSG00000050130	JKAMP	protein_coding	-0.0726994	0.950857	-1.05168	5.71222	-2.06765	0.0542438	0.50323	-1.92488	NA	NA	M0
ENSG00000063601	MTMR1	protein_coding	-0.107806	0.927998	-1.07759	5.6317	-2.34921	0.0542621	0.50323	-1.92474	NA	NA	M0
ENSG00000176454	LPCAT4	protein_coding	0.240378	1.1813	1.1813	6.52196	2.43505	0.0542641	0.50323	1.92472	NA	NA	M3
ENSG00000100281	HMGXB4	protein_coding	0.188514	1.13959	1.13959	5.32206	2.50652	0.0542949	0.50323	1.92448	NA	NA	M2
ENSG00000174720	LARP7	protein_coding	-0.0854386	0.942498	-1.06101	4.90392	-2.0671	0.0543014	0.50323	-1.92442	NA	known	M0
ENSG00000107957	SH3PXD2A	protein_coding	0.318804	1.2473	1.2473	6.56095	2.06659	0.0543546	0.50323	1.924	NA	NA	M1
ENSG00000258559		lncRNA	0.260277	1.19771	1.19771	2.53461	2.06615	0.0544001	0.50323	1.92364	NA	NA	M5
ENSG00000228010		lncRNA	0.506752	1.42085	1.42085	1.60352	2.66047	0.0544495	0.50323	1.92324	NA	NA	M2
ENSG00000163486	NA	NA	0.249686	1.18895	1.18895	6.76979	2.98535	0.0544595	0.50323	1.92316	NA	NA	M1
ENSG00000243368	MCCC1-AS1	lncRNA	0.499968	1.41418	1.41418	-0.475567	2.06526	0.0544933	0.50323	1.92289	NA	NA	M0
ENSG00000139687	RB1	protein_coding	-0.156157	0.897413	-1.11431	6.4772	-2.33298	0.0544997	0.50323	-1.92284	NA	NA	M12
ENSG00000111667	USP5	protein_coding	-0.0727397	0.950831	-1.05171	7.22116	-2.3891	0.0545227	0.50323	-1.92266	NA	NA	M0
ENSG00000115993	TRAK2	protein_coding	-0.260282	0.834925	-1.19771	6.11112	-2.47621	0.0547269	0.504413	-1.92104	NA	NA	M16
ENSG00000057294	PKP2	protein_coding	-0.317326	0.802556	-1.24602	3.70597	-2.06257	0.0547765	0.504413	-1.92064	NA	NA	M16
ENSG00000134882	UBAC2	protein_coding	-0.144111	0.904937	-1.10505	5.47204	-2.66299	0.0548116	0.504413	-1.92037	NA	NA	M0
ENSG00000130313	PGLS	protein_coding	-0.111322	0.92574	-1.08022	5.26718	-2.06192	0.0548446	0.504413	-1.92011	NA	NA	M0
ENSG00000004455	AK2	protein_coding	-0.322474	0.799697	-1.25047	5.86034	-2.36281	0.0549307	0.504413	-1.91942	NA	NA	M6
ENSG00000198799	LRIG2	protein_coding	0.100238	1.07195	1.07195	5.81133	2.06098	0.0549444	0.504413	1.91932	NA	NA	M0
ENSG00000253716	MINCR	lncRNA	0.328408	1.25563	1.25563	2.2787	2.41282	0.0549469	0.504413	1.9193	NA	NA	M0
ENSG00000168310	IRF2	protein_coding	0.137061	1.09966	1.09966	3.94201	2.06021	0.0550254	0.504413	1.91868	NA	NA	M0
ENSG00000135070	ISCA1	protein_coding	0.129081	1.0936	1.0936	5.52474	2.43234	0.0550281	0.504413	1.91865	NA	NA	M0
ENSG00000183929	DUSP5P1	processed_pseudogene	0.880211	1.84064	1.84064	1.27209	2.41403	0.0550445	0.504413	1.91853	NA	NA	M1
ENSG00000198399	ITSN2	protein_coding	0.161658	1.11857	1.11857	4.60433	2.05931	0.0551202	0.504413	1.91793	NA	NA	M0
ENSG00000112983	BRD8	protein_coding	-0.142521	0.905934	-1.10383	6.80916	-2.4454	0.0551338	0.504413	-1.91782	NA	NA	M0
ENSG00000065609	SNAP91	protein_coding	0.511512	1.42554	1.42554	6.81966	2.37368	0.055154	0.504413	1.91766	NA	NA	M2
ENSG00000100626	GALNT16	protein_coding	0.208485	1.15547	1.15547	5.86411	2.05895	0.0551583	0.504413	1.91763	NA	NA	M0
ENSG00000188158	NHS	protein_coding	0.364196	1.28716	1.28716	5.02794	2.05883	0.0551718	0.504413	1.91752	NA	known	M1
ENSG00000109107	ALDOC	protein_coding	0.863483	1.81943	1.81943	4.18566	2.05867	0.055188	0.504413	1.91739	NA	NA	M1
ENSG00000105613	MAST1	protein_coding	0.193823	1.14379	1.14379	7.93331	2.4071	0.0552316	0.504505	1.91705	NA	high_candidate	M1
ENSG00000115561	CHMP3	protein_coding	-0.1137	0.924215	-1.082	5.33946	-2.05744	0.0553186	0.504802	-1.91637	NA	NA	M0
ENSG00000136758	YME1L1	protein_coding	-0.10857	0.927507	-1.07816	7.44414	-2.35224	0.0553861	0.504802	-1.91584	NA	NA	M0
ENSG00000062038	CDH3	protein_coding	-0.478006	0.717969	-1.39282	4.29227	-2.05681	0.0553863	0.504802	-1.91583	NA	NA	M0
ENSG00000125107	CNOT1	protein_coding	-0.0912323	0.938721	-1.06528	7.7154	-2.05669	0.0553986	0.504802	-1.91574	NA	NA	M0
ENSG00000137996	RTCA	protein_coding	-0.0869144	0.941534	-1.0621	5.16181	-2.05489	0.0555912	0.505723	-1.91423	NA	NA	M0
ENSG00000117598	PLPPR5	protein_coding	0.258494	1.19623	1.19623	3.88289	2.05458	0.0556236	0.505723	1.91397	NA	NA	M2
ENSG00000197291	RAMP2-AS1	lncRNA	0.601879	1.51769	1.51769	3.05059	3.00387	0.0556246	0.505723	1.91397	NA	NA	M2
ENSG00000131044	TTLL9	protein_coding	0.545092	1.45911	1.45911	2.97892	2.65482	0.0556343	0.505723	1.91389	NA	NA	M0
ENSG00000180233	ZNRF2	protein_coding	-0.371027	0.773232	-1.29327	3.7205	-2.37238	0.0556708	0.50575	-1.9136	NA	NA	M6
ENSG00000181240	SLC25A41	protein_coding	0.522183	1.43613	1.43613	1.71065	2.82683	0.0557261	0.505946	1.91317	NA	NA	M0
ENSG00000171105	INSR	protein_coding	0.291467	1.22388	1.22388	5.89484	2.3527	0.0558416	0.506614	1.91227	NA	high_candidate	M3
ENSG00000133985	TTC9	protein_coding	0.207523	1.1547	1.1547	5.72939	2.46554	0.0558671	0.506614	1.91207	NA	NA	M2
ENSG00000101335	MYL9	protein_coding	-1.08369	0.471819	-2.11946	2.69858	-2.72076	0.0559535	0.507091	-1.9114	NA	NA	M16
ENSG00000147164	SNX12	protein_coding	-0.108218	0.927733	-1.0779	5.81475	-2.05108	0.0559986	0.507194	-1.91105	NA	NA	M0
ENSG00000112335	SNX3	protein_coding	-0.138389	0.908533	-1.10068	6.57187	-2.53392	0.0560339	0.507208	-1.91077	NA	NA	M0
ENSG00000196177	ACADSB	protein_coding	0.229579	1.17249	1.17249	5.10877	2.38585	0.0562108	0.50829	1.9094	NA	high_candidate	M3
ENSG00000143575	HAX1	protein_coding	-0.176962	0.884564	-1.1305	5.38016	-2.44814	0.0562211	0.50829	-1.90932	NA	known	M18
ENSG00000169836	TACR3	protein_coding	0.547762	1.46182	1.46182	2.61243	2.0469	0.0564493	0.508685	1.90755	NA	NA	M1
ENSG00000242085	RPS20P33	processed_pseudogene	0.36518	1.28804	1.28804	-0.192659	2.04688	0.0564514	0.508685	1.90753	NA	NA	M0
ENSG00000129911	KLF16	protein_coding	0.211127	1.15759	1.15759	3.22327	2.04674	0.0564666	0.508685	1.90742	3	NA	M0
ENSG00000111785	RIC8B	protein_coding	-0.0948563	0.936366	-1.06796	5.71939	-2.40441	0.0565086	0.508685	-1.90709	NA	NA	M0
ENSG00000272619		lncRNA	0.562419	1.47674	1.47674	-0.390458	2.52646	0.0565139	0.508685	1.90705	NA	NA	M0
ENSG00000010818	HIVEP2	protein_coding	0.260435	1.19784	1.19784	5.92363	2.04594	0.0565537	0.508685	1.90674	NA	high_candidate	M1
ENSG00000135624	CCT7	protein_coding	-0.133632	0.911534	-1.09705	7.60926	-2.46808	0.0565801	0.508685	-1.90654	NA	NA	M0
ENSG00000116793	PHTF1	protein_coding	-0.123296	0.918088	-1.08922	5.53847	-2.58523	0.0566007	0.508685	-1.90638	NA	NA	M0
ENSG00000163528	CHCHD4	protein_coding	-0.1474	0.902876	-1.10757	3.04083	-2.04538	0.0566139	0.508685	-1.90628	NA	NA	M0
ENSG00000071994	PDCD2	protein_coding	-0.120319	0.919984	-1.08698	5.62417	-2.38312	0.0566224	0.508685	-1.90621	NA	NA	M0
ENSG00000198464	ZNF480	protein_coding	-0.125589	0.91663	-1.09095	4.80065	-2.04494	0.0566624	0.508685	-1.90591	NA	NA	M0
ENSG00000168005	SPINDOC	protein_coding	-0.135003	0.910668	-1.0981	5.1276	-2.3003	0.0567042	0.508685	-1.90558	NA	NA	M0
ENSG00000113048	MRPS27	protein_coding	-0.117066	0.922061	-1.08453	5.91884	-2.31729	0.0567079	0.508685	-1.90556	NA	NA	M0
ENSG00000173258	ZNF483	protein_coding	0.480521	1.39525	1.39525	2.87507	2.45351	0.0567517	0.508685	1.90522	NA	high_candidate	M0
ENSG00000132581	SDF2	protein_coding	-0.0956056	0.935879	-1.06851	5.04133	-2.04339	0.0568309	0.508685	-1.90461	NA	NA	M0
ENSG00000090539	CHRD	protein_coding	0.390383	1.31074	1.31074	4.53854	2.44048	0.0568583	0.508685	1.9044	NA	NA	M3
ENSG00000120800	UTP20	protein_coding	-0.249288	0.841312	-1.18862	4.74574	-2.36881	0.0569014	0.508685	-1.90407	NA	NA	M9
ENSG00000137218	FRS3	protein_coding	0.273062	1.20837	1.20837	4.72407	2.32719	0.0569057	0.508685	1.90403	NA	NA	M1
ENSG00000124151	NCOA3	protein_coding	0.173557	1.12784	1.12784	6.88937	2.04268	0.056908	0.508685	1.90402	NA	NA	M1
ENSG00000047315	POLR2B	protein_coding	-0.130224	0.91369	-1.09446	7.52705	-2.59778	0.0570224	0.509347	-1.90314	NA	NA	M0
ENSG00000196132	MYT1	protein_coding	-0.203827	0.868244	-1.15175	6.51373	-2.04133	0.0570558	0.509347	-1.90288	NA	NA	M0
ENSG00000187955	COL14A1	protein_coding	-1.03424	0.488273	-2.04804	5.17468	-2.33552	0.0570883	0.509347	-1.90263	NA	NA	M16
ENSG00000075340	ADD2	protein_coding	0.22308	1.16722	1.16722	7.83446	2.79569	0.0571177	0.509347	1.90241	NA	NA	M1
ENSG00000228487		lncRNA	0.248288	1.1878	1.1878	1.19405	2.59525	0.0571739	0.509546	1.90198	NA	NA	M0
ENSG00000075292	ZNF638	protein_coding	-0.0809608	0.945428	-1.05772	7.75711	-2.0379	0.0574319	0.51077	-1.90001	NA	NA	M0
ENSG00000116489	CAPZA1	protein_coding	-0.155192	0.898013	-1.11357	6.52307	-2.42815	0.0574693	0.51077	-1.89972	NA	NA	M9
ENSG00000115252	PDE1A	protein_coding	0.72583	1.65385	1.65385	3.29291	2.52222	0.0574733	0.51077	1.89969	NA	NA	M2
ENSG00000125247	TMTC4	protein_coding	-0.119438	0.920546	-1.08631	6.68966	-2.0375	0.0574756	0.51077	-1.89968	NA	NA	M0
ENSG00000242282		lncRNA	0.39388	1.31392	1.31392	0.956619	2.03745	0.0574811	0.51077	1.89963	NA	NA	M0
ENSG00000171189	GRIK1	protein_coding	0.312657	1.24199	1.24199	4.10024	2.55269	0.0575951	0.510978	1.89877	NA	NA	M0
ENSG00000164040	PGRMC2	protein_coding	-0.144797	0.904507	-1.10557	6.12928	-2.42839	0.0576319	0.510978	-1.89849	NA	NA	M0
ENSG00000259943		lncRNA	0.236135	1.17783	1.17783	4.23301	2.57568	0.0576742	0.510978	1.89817	NA	NA	M2
ENSG00000176148	TCP11L1	protein_coding	0.173315	1.12765	1.12765	4.18089	2.40482	0.0577336	0.510978	1.89772	NA	NA	M2
ENSG00000204498	NFKBIL1	protein_coding	-0.207799	0.865857	-1.15492	4.36358	-2.35474	0.057772	0.510978	-1.89742	NA	NA	M18
ENSG00000139289	PHLDA1	protein_coding	-0.323049	0.799379	-1.25097	7.11561	-2.03459	0.057797	0.510978	-1.89723	NA	NA	M0
ENSG00000111912	NCOA7	protein_coding	0.220164	1.16487	1.16487	5.22227	2.03444	0.0578136	0.510978	1.89711	NA	NA	M0
ENSG00000184205	TSPYL2	protein_coding	0.321327	1.24948	1.24948	6.12199	2.45888	0.0578137	0.510978	1.89711	NA	NA	M0
ENSG00000138346	DNA2	protein_coding	-0.16999	0.888849	-1.12505	3.48319	-2.03437	0.0578206	0.510978	-1.89706	NA	known	M9
ENSG00000232561	NA	NA	-0.216628	0.860574	-1.16201	3.18826	-2.3126	0.057883	0.510978	-1.89658	NA	NA	M0
ENSG00000100473	COCH	protein_coding	-0.158202	0.896141	-1.1159	3.28723	-2.03374	0.0578908	0.510978	-1.89652	NA	NA	M0
ENSG00000144893	MED12L	protein_coding	0.177931	1.13126	1.13126	4.26227	2.03354	0.0579127	0.510978	1.89636	3S	NA	M0
ENSG00000115226	FNDC4	protein_coding	0.152378	1.1114	1.1114	5.31093	2.03174	0.058113	0.512445	1.89484	NA	NA	M0
ENSG00000166863	TAC3	protein_coding	-0.555644	0.680353	-1.46982	1.95821	-2.0312	0.0581725	0.512668	-1.8944	NA	NA	M8
ENSG00000132382	MYBBP1A	protein_coding	-0.161775	0.893925	-1.11866	5.94724	-2.44945	0.0583054	0.513538	-1.8934	NA	NA	M18
ENSG00000260279		lncRNA	0.227529	1.17083	1.17083	1.0778	2.02877	0.0584434	0.514178	1.89236	NA	NA	M0
ENSG00000101213	PTK6	protein_coding	0.674168	1.59568	1.59568	1.32975	2.39714	0.0584465	0.514178	1.89233	NA	NA	M3
ENSG00000196305	IARS	protein_coding	-0.120271	0.920015	-1.08694	7.44225	-2.02728	0.0586104	0.515206	-1.8911	NA	NA	M0
ENSG00000250241		lncRNA	0.470532	1.38562	1.38562	2.26854	2.63643	0.0586319	0.515206	1.89094	NA	NA	M2
ENSG00000166900	STX3	protein_coding	0.397592	1.31731	1.31731	3.37474	2.31985	0.0587508	0.51595	1.89005	NA	NA	M1
ENSG00000264112		lncRNA	0.14198	1.10342	1.10342	5.14284	2.02544	0.0588163	0.516196	1.88956	NA	NA	M0
ENSG00000090615	GOLGA3	protein_coding	0.131557	1.09548	1.09548	7.09702	2.02486	0.0588816	0.516196	1.88908	NA	NA	M17
ENSG00000143067	ZNF697	protein_coding	-0.122021	0.918899	-1.08826	6.18029	-2.02486	0.0588819	0.516196	-1.88907	NA	NA	M6
ENSG00000175110	MRPS22	protein_coding	0.096887	1.06946	1.06946	4.50205	2.02438	0.0589354	0.516363	1.88868	NA	NA	M0
ENSG00000180190	TDRP	protein_coding	0.183211	1.13541	1.13541	5.62521	2.02338	0.0590484	0.516459	1.88783	NA	NA	M0
ENSG00000123600	METTL8	protein_coding	-0.122863	0.918363	-1.08889	4.337	-2.02332	0.0590552	0.516459	-1.88778	NA	NA	M0
ENSG00000101574	METTL4	protein_coding	-0.110158	0.926486	-1.07935	3.85368	-2.02302	0.0590892	0.516459	-1.88753	NA	NA	M0
ENSG00000114503	NCBP2	protein_coding	-0.117287	0.92192	-1.08469	7.02398	-2.37349	0.0591832	0.516459	-1.88683	NA	NA	M0
ENSG00000164330	EBF1	protein_coding	-0.32361	0.799068	-1.25146	6.47067	-2.02152	0.059259	0.516459	-1.88627	NA	NA	M0
ENSG00000172840	PDP2	protein_coding	0.153265	1.11208	1.11208	4.15842	2.02146	0.0592655	0.516459	1.88622	NA	NA	M0
ENSG00000272841		lncRNA	-0.333053	0.793855	-1.25968	2.49654	-2.31145	0.0593371	0.516459	-1.88569	NA	NA	M0
ENSG00000170315	UBB	protein_coding	0.323546	1.2514	1.2514	6.30915	2.02075	0.0593459	0.516459	1.88562	NA	NA	M0
ENSG00000011021	CLCN6	protein_coding	0.139305	1.10137	1.10137	6.88651	2.43912	0.0593763	0.516459	1.8854	NA	NA	M0
ENSG00000252874		misc_RNA	0.871405	1.82944	1.82944	-2.19338	2.3796	0.0594328	0.516459	1.88498	NA	NA	M0
ENSG00000182831	C16orf72	protein_coding	-0.0741022	0.949933	-1.05271	6.18409	-2.01996	0.0594355	0.516459	-1.88496	NA	NA	M0
ENSG00000270074		lncRNA	-0.421387	0.746707	-1.33921	3.41537	-2.01981	0.0594526	0.516459	-1.88483	NA	NA	M0
ENSG00000153113	CAST	protein_coding	0.190747	1.14135	1.14135	4.90861	2.0195	0.0594878	0.516459	1.88457	NA	NA	M0
ENSG00000231443		processed_pseudogene	-0.357721	0.780397	-1.2814	1.28482	-2.0189	0.0595551	0.516459	-1.88407	NA	NA	M0
ENSG00000157103	SLC6A1	protein_coding	0.632728	1.55049	1.55049	7.74923	2.43674	0.0595768	0.516459	1.88391	1	high_candidate	M0
ENSG00000198932	GPRASP1	protein_coding	0.450432	1.36645	1.36645	5.45201	2.5212	0.0596481	0.516459	1.88339	NA	NA	M2
ENSG00000198945	L3MBTL3	protein_coding	-0.107042	0.92849	-1.07702	4.52928	-2.01768	0.0596939	0.516459	-1.88305	NA	NA	M0
ENSG00000182957	SPATA13	protein_coding	0.395417	1.31532	1.31532	5.62058	2.41581	0.0596953	0.516459	1.88304	NA	NA	M3
ENSG00000149923	PPP4C	protein_coding	-0.140648	0.907112	-1.1024	6.16412	-2.30733	0.0597005	0.516459	-1.883	NA	NA	M0
ENSG00000108960	MMD	protein_coding	0.180579	1.13334	1.13334	6.27737	2.51317	0.0597314	0.516459	1.88277	NA	NA	M1
ENSG00000121848	NA	NA	0.0856479	1.06116	1.06116	5.90579	2.41223	0.0598182	0.516459	1.88213	NA	NA	M0
ENSG00000162344	FGF19	protein_coding	1.75004	3.36369	3.36369	0.570079	2.27582	0.0598325	0.516459	1.88203	NA	NA	M1
ENSG00000166902	MRPL16	protein_coding	0.0625529	1.04431	1.04431	4.29586	2.01644	0.0598362	0.516459	1.882	NA	NA	M0
ENSG00000261123		lncRNA	0.373054	1.29509	1.29509	0.459658	2.01594	0.0598923	0.516459	1.88159	NA	NA	M0
ENSG00000108433	GOSR2	protein_coding	-0.135281	0.910492	-1.09831	4.57654	-2.01544	0.0599494	0.516459	-1.88117	NA	NA	M0
ENSG00000104341	LAPTM4B	protein_coding	-0.604545	0.657679	-1.5205	8.94314	-2.31689	0.0599535	0.516459	-1.88114	NA	NA	M6
ENSG00000131495	NDUFA2	protein_coding	-0.135279	0.910494	-1.0983	3.24717	-2.35902	0.059982	0.516459	-1.88093	NA	NA	M0
ENSG00000107077	KDM4C	protein_coding	0.157742	1.11554	1.11554	4.83569	2.01484	0.0600184	0.516459	1.88066	2	NA	M13
ENSG00000148362	PAXX	protein_coding	-0.145079	0.90433	-1.10579	5.0553	-2.34729	0.0600599	0.516459	-1.88035	NA	NA	M0
ENSG00000112234	FBXL4	protein_coding	0.14101	1.10268	1.10268	4.67868	2.01408	0.060106	0.516459	1.88002	NA	high_candidate	M1
ENSG00000202461		misc_RNA	0.414989	1.33329	1.33329	-1.47142	2.01406	0.0601076	0.516459	1.88	NA	NA	M0
ENSG00000251322	SHANK3	protein_coding	0.264698	1.20138	1.20138	5.92002	2.80871	0.0601273	0.516459	1.87986	1	known	M1
ENSG00000197620	CXorf40A	protein_coding	-0.12405	0.917608	-1.08979	3.56297	-2.01378	0.0601395	0.516459	-1.87977	NA	NA	M0
ENSG00000260918		lncRNA	0.770934	1.70637	1.70637	2.77463	2.36856	0.0601901	0.516459	1.8794	NA	NA	M1
ENSG00000089177	KIF16B	protein_coding	0.260963	1.19828	1.19828	3.4954	2.5652	0.0601975	0.516459	1.87934	NA	NA	M1
ENSG00000092531	SNAP23	protein_coding	-0.122916	0.91833	-1.08893	3.75453	-2.01319	0.0602079	0.516459	-1.87927	NA	NA	M0
ENSG00000162959	MEMO1	protein_coding	0.189364	1.14026	1.14026	3.22617	2.0131	0.060218	0.516459	1.87919	3	NA	M0
ENSG00000189091	SF3B3	protein_coding	-0.13962	0.907759	-1.10161	7.54422	-2.45305	0.0603055	0.516468	-1.87855	NA	NA	M0
ENSG00000173531	MST1	protein_coding	0.153475	1.11225	1.11225	4.89874	2.0123	0.0603094	0.516468	1.87853	NA	NA	M0
ENSG00000179388	EGR3	protein_coding	1.52008	2.86807	2.86807	3.76829	2.25736	0.0603222	0.516468	1.87843	NA	NA	M3
ENSG00000198910	L1CAM	protein_coding	0.26323	1.20016	1.20016	8.51954	2.61868	0.060424	0.517045	1.87769	NA	known	M1
ENSG00000156453	PCDH1	protein_coding	0.283604	1.21723	1.21723	5.23992	2.44164	0.0605718	0.517415	1.87661	NA	NA	M1
ENSG00000131871	SELENOS	protein_coding	-0.140268	0.907351	-1.10211	4.93222	-2.00882	0.0607114	0.517415	-1.87559	NA	NA	M9
ENSG00000228594	FNDC10	protein_coding	0.297619	1.22911	1.22911	4.31143	2.00881	0.0607127	0.517415	1.87558	NA	NA	M1
ENSG00000020256	ZFP64	protein_coding	-0.156376	0.897276	-1.11448	4.89069	-2.46394	0.0607513	0.517415	-1.8753	NA	NA	M8
ENSG00000269430	NA	NA	0.380612	1.30189	1.30189	3.20427	2.32596	0.0607604	0.517415	1.87523	NA	NA	M1
ENSG00000155008	APOOL	protein_coding	0.140325	1.10215	1.10215	2.81693	2.00818	0.0607856	0.517415	1.87505	NA	NA	M0
ENSG00000099783	HNRNPM	protein_coding	-0.143662	0.905219	-1.10471	7.80086	-2.00796	0.0608104	0.517415	-1.87487	NA	NA	M0
ENSG00000173218	VANGL1	protein_coding	-0.195548	0.873241	-1.14516	4.49178	-2.25499	0.0608657	0.517415	-1.87447	NA	NA	M0
ENSG00000119640	ACYP1	protein_coding	0.135782	1.09869	1.09869	3.74112	2.00745	0.0608699	0.517415	1.87444	NA	NA	M1
ENSG00000065135	GNAI3	protein_coding	-0.126037	0.916345	-1.09129	6.87835	-2.43116	0.0608824	0.517415	-1.87435	NA	NA	M0
ENSG00000163449	TMEM169	protein_coding	0.235282	1.17714	1.17714	5.28396	2.41516	0.0608964	0.517415	1.87425	NA	NA	M1
ENSG00000147872	PLIN2	protein_coding	0.293365	1.2255	1.2255	3.90279	2.38356	0.0609227	0.517415	1.87406	NA	NA	M3
ENSG00000101346	POFUT1	protein_coding	-0.185687	0.87923	-1.13736	6.19885	-2.32975	0.0609357	0.517415	-1.87396	NA	NA	M0
ENSG00000112031	MTRF1L	protein_coding	-0.0676769	0.954173	-1.04803	5.01486	-2.40212	0.0609987	0.517415	-1.87351	NA	NA	M0
ENSG00000143387	CTSK	protein_coding	0.381358	1.30257	1.30257	2.9465	2.00617	0.0610181	0.517415	1.87336	NA	NA	M5
ENSG00000011258	MBTD1	protein_coding	-0.110007	0.926583	-1.07923	6.34375	-2.00617	0.0610182	0.517415	-1.87336	NA	NA	M0
ENSG00000119147	ECRG4	protein_coding	-0.86397	0.549439	-1.82004	0.986785	-2.2381	0.0610541	0.517428	-1.8731	NA	NA	M0
ENSG00000116459	ATP5PB	protein_coding	-0.132934	0.911975	-1.09652	6.65381	-2.26974	0.0611476	0.517859	-1.87243	NA	NA	M0
ENSG00000205856	C22orf42	protein_coding	0.626529	1.54385	1.54385	0.987812	2.3835	0.0611739	0.517859	1.87224	NA	NA	M0
ENSG00000198804	MT-CO1	protein_coding	-0.331543	0.794686	-1.25836	13.2462	-2.27585	0.061241	0.518135	-1.87175	NA	NA	M0
ENSG00000006607	FARP2	protein_coding	-0.0941525	0.936822	-1.06744	5.64143	-2.00314	0.0613709	0.518668	-1.87081	NA	NA	M0
ENSG00000159210	SNF8	protein_coding	-0.149412	0.901618	-1.10912	5.06652	-2.39704	0.0613849	0.518668	-1.87071	NA	NA	M0
ENSG00000010295	IFFO1	protein_coding	-0.122783	0.918414	-1.08883	5.05789	-2.26001	0.0614076	0.518668	-1.87055	NA	NA	M0
ENSG00000173917	HOXB2	protein_coding	-0.231855	0.851539	-1.17434	6.99809	-2.00177	0.0615309	0.519008	-1.86966	NA	NA	M0
ENSG00000198142	SOWAHC	protein_coding	0.24268	1.18319	1.18319	4.87657	2.26027	0.0615932	0.519008	1.86921	NA	NA	M0
ENSG00000109501	WFS1	protein_coding	0.128529	1.09318	1.09318	5.4938	2.34325	0.0616169	0.519008	1.86904	NA	known	M0
ENSG00000198728	LDB1	protein_coding	-0.149429	0.901607	-1.10913	7.52924	-2.27295	0.0616432	0.519008	-1.86885	NA	NA	M0
ENSG00000162825	NBPF20	protein_coding	-0.170646	0.888445	-1.12556	3.99969	-2.29721	0.0616731	0.519008	-1.86864	NA	NA	M9
ENSG00000238227	TMEM250	protein_coding	-0.177879	0.884002	-1.13122	5.26489	-2.27997	0.0617007	0.519008	-1.86844	NA	NA	M0
ENSG00000107175	CREB3	protein_coding	-0.129701	0.914021	-1.09407	5.5683	-2.55676	0.0617023	0.519008	-1.86843	NA	NA	M0
ENSG00000136158	SPRY2	protein_coding	0.390096	1.31048	1.31048	5.75819	2.32184	0.0617241	0.519008	1.86827	NA	NA	M3
ENSG00000134297	PLEKHA8P1	transcribed_processed_pseudogene	-0.284133	0.821235	-1.21768	1.27978	-1.9986	0.0619036	0.519852	-1.86699	NA	NA	M0
ENSG00000140262	TCF12	protein_coding	-0.200409	0.870304	-1.14902	7.81671	-1.99855	0.0619095	0.519852	-1.86694	NA	NA	M18
ENSG00000103154	NECAB2	protein_coding	0.455605	1.37136	1.37136	3.04516	2.37658	0.0619283	0.519852	1.86681	NA	NA	M1
ENSG00000267254	ZNF790-AS1	lncRNA	0.248449	1.18793	1.18793	1.75013	1.99749	0.0620333	0.520104	1.86606	NA	NA	M0
ENSG00000260296		lncRNA	0.163571	1.12006	1.12006	3.00985	1.99704	0.0620867	0.520104	1.86568	NA	NA	M0
ENSG00000214135		transcribed_unprocessed_pseudogene	0.18217	1.13459	1.13459	4.99673	2.28825	0.0621143	0.520104	1.86548	NA	NA	M1
ENSG00000003056	M6PR	protein_coding	-0.144172	0.904899	-1.1051	5.29813	-2.40131	0.0621392	0.520104	-1.8653	NA	NA	M18
ENSG00000088832	FKBP1A	protein_coding	-0.112068	0.925261	-1.08078	6.6821	-2.45111	0.0621561	0.520104	-1.86518	NA	NA	M0
ENSG00000163191	S100A11	protein_coding	-0.507089	0.703641	-1.42118	3.8602	-1.99637	0.062166	0.520104	-1.86511	NA	NA	M0
ENSG00000268471	MIR4453HG	lncRNA	0.229765	1.17264	1.17264	4.25627	1.99539	0.0622818	0.520296	1.86428	NA	NA	M2
ENSG00000196950	SLC39A10	protein_coding	-0.169429	0.889194	-1.12461	6.98014	-2.4354	0.0622844	0.520296	-1.86427	NA	NA	M0
ENSG00000109771	LRP2BP	protein_coding	0.379754	1.30112	1.30112	2.90592	1.9953	0.0622928	0.520296	1.86421	NA	NA	M2
ENSG00000048544	MRPS10	protein_coding	-0.10534	0.929586	-1.07575	4.86427	-1.99453	0.0623834	0.520763	-1.86356	NA	NA	M0
ENSG00000154059	IMPACT	protein_coding	0.0595149	1.04212	1.04212	5.80129	1.99405	0.0624407	0.520837	1.86315	NA	NA	M0
ENSG00000164077	MON1A	protein_coding	-0.112505	0.924981	-1.0811	4.37785	-1.99373	0.062478	0.520837	-1.86289	NA	NA	M0
ENSG00000115468	EFHD1	protein_coding	-0.542412	0.686622	-1.45641	4.89946	-2.38259	0.0625555	0.520837	-1.86234	NA	NA	M8
ENSG00000181800	CELF2-AS1	lncRNA	0.351562	1.27594	1.27594	1.36946	1.99303	0.0625619	0.520837	1.86229	NA	NA	M0
ENSG00000206754	SNORD101	snoRNA	0.931304	1.907	1.907	-3.41142	1.993	0.0625656	0.520837	1.86227	NA	NA	M0
ENSG00000148484	RSU1	protein_coding	-0.275878	0.825948	-1.21073	5.50256	-2.61437	0.0626145	0.520908	-1.86192	NA	NA	M16
ENSG00000183317	EPHA10	protein_coding	0.5747	1.48937	1.48937	4.08968	2.33009	0.0626434	0.520908	1.86171	NA	NA	M1
ENSG00000255434		lncRNA	0.408873	1.32765	1.32765	1.18173	2.34708	0.06268	0.520924	1.86145	NA	NA	M0
ENSG00000138606	SHF	protein_coding	-0.293685	0.815816	-1.22577	6.20749	-2.23372	0.0627752	0.521426	-1.86078	NA	NA	M6
ENSG00000213096	ZNF254	protein_coding	-0.153355	0.899157	-1.11215	5.66462	-2.33356	0.0629071	0.521863	-1.85985	NA	NA	M0
ENSG00000032444	PNPLA6	protein_coding	0.170502	1.12545	1.12545	6.16806	2.28192	0.0629239	0.521863	1.85973	NA	known	M3
ENSG00000152268	NA	NA	0.833351	1.78182	1.78182	7.59764	2.28782	0.0629319	0.521863	1.85967	NA	NA	M0
ENSG00000067596	DHX8	protein_coding	-0.0923447	0.937997	-1.0661	6.02852	-2.38304	0.0630881	0.522751	-1.85857	NA	NA	M0
ENSG00000137207	YIPF3	protein_coding	-0.0856734	0.942345	-1.06118	6.91677	-1.98844	0.0631086	0.522751	-1.85843	NA	NA	M0
ENSG00000096401	CDC5L	protein_coding	-0.0957233	0.935803	-1.0686	6.37271	-2.26474	0.0631642	0.522923	-1.85803	NA	NA	M0
ENSG00000272010		lncRNA	0.520617	1.43457	1.43457	-0.331234	1.98747	0.0632249	0.523137	1.85761	NA	NA	M0
ENSG00000270109	NA	NA	-0.959648	0.514182	-1.94484	-1.37237	-2.29198	0.0633748	0.52389	-1.85655	NA	NA	M9
ENSG00000128534	LSM8	protein_coding	-0.161144	0.894316	-1.11817	4.75287	-2.47108	0.0633856	0.52389	-1.85648	NA	NA	M12
ENSG00000187957	DNER	protein_coding	0.265425	1.20199	1.20199	8.51899	2.40383	0.0634623	0.524236	1.85594	3	NA	M2
ENSG00000176761	ZNF285B	unprocessed_pseudogene	-0.394216	0.760903	-1.31423	0.755457	-2.23813	0.0635529	0.524696	-1.8553	NA	NA	M0
ENSG00000162614	NEXN	protein_coding	-0.408445	0.753435	-1.32725	2.65457	-2.64376	0.063633	0.524808	-1.85474	NA	NA	M16
ENSG00000109971	HSPA8	protein_coding	-0.139638	0.907747	-1.10163	10.0104	-1.98405	0.0636364	0.524808	-1.85472	NA	NA	M0
ENSG00000230982	DSTNP1	processed_pseudogene	0.205232	1.15287	1.15287	2.013	1.98375	0.063673	0.524822	1.85446	NA	NA	M2
ENSG00000115234	SNX17	protein_coding	-0.116781	0.922243	-1.08431	6.39993	-2.37467	0.0637291	0.524996	-1.85407	NA	NA	M0
ENSG00000171766	GATM	protein_coding	-0.28362	0.821527	-1.21725	5.43629	-1.98283	0.063784	0.525161	-1.85369	S	known	M0
ENSG00000122218	COPA	protein_coding	-0.092521	0.937882	-1.06623	8.27302	-2.44553	0.0638608	0.525505	-1.85315	NA	NA	M0
ENSG00000227540		lncRNA	0.341489	1.26706	1.26706	0.563094	1.98182	0.0639062	0.525591	1.85283	NA	NA	M0
ENSG00000261584		lncRNA	1.10937	2.15751	2.15751	1.39625	2.32011	0.0639416	0.525594	1.85259	NA	NA	M0
ENSG00000146216	TTBK1	protein_coding	0.171699	1.12638	1.12638	5.7947	2.36279	0.0639928	0.525728	1.85223	NA	NA	M1
ENSG00000201555		misc_RNA	0.570223	1.48475	1.48475	-2.74884	1.98056	0.0640587	0.525743	1.85177	NA	NA	M0
ENSG00000145075	CCDC39	lncRNA	0.234822	1.17676	1.17676	4.15649	1.98028	0.0640929	0.525743	1.85153	NA	NA	M7
ENSG00000224956	NA	NA	0.186042	1.13764	1.13764	0.892247	2.33878	0.0641132	0.525743	1.85139	NA	NA	M0
ENSG00000118276	B4GALT6	protein_coding	0.294292	1.22628	1.22628	4.97808	2.28024	0.0641455	0.525743	1.85117	NA	NA	M2
ENSG00000272108		lncRNA	0.504223	1.41836	1.41836	2.13079	2.27613	0.0641697	0.525743	1.851	NA	NA	M0
ENSG00000063438	AHRR	protein_coding	0.491074	1.40549	1.40549	2.86815	2.31529	0.0642419	0.525908	1.8505	NA	NA	M0
ENSG00000133101	CCNA1	protein_coding	0.514318	1.42832	1.42832	1.93419	1.97891	0.0642597	0.525908	1.85037	NA	NA	M7
ENSG00000182541	LIMK2	protein_coding	-0.437802	0.738258	-1.35454	6.4771	-2.35213	0.0643737	0.526052	-1.84958	NA	NA	M6
ENSG00000107560	RAB11FIP2	protein_coding	0.317897	1.24651	1.24651	5.46779	2.66417	0.0643914	0.526052	1.84946	NA	NA	M1
ENSG00000109270	LAMTOR3	protein_coding	0.145353	1.106	1.106	6.40123	2.38969	0.0644068	0.526052	1.84935	NA	NA	M0
ENSG00000106615	RHEB	protein_coding	-0.168838	0.889559	-1.12415	6.34899	-2.2715	0.0644386	0.526052	-1.84913	S	NA	M0
ENSG00000101407	TTI1	protein_coding	-0.128889	0.914535	-1.09345	5.31251	-2.59988	0.0644896	0.526052	-1.84878	NA	NA	M0
ENSG00000079841	RIMS1	protein_coding	0.386313	1.30705	1.30705	4.87277	2.40248	0.0645112	0.526052	1.84863	1	NA	M2
ENSG00000124713	GNMT	protein_coding	0.441658	1.35816	1.35816	1.66747	2.23857	0.0645439	0.526052	1.8484	NA	NA	M3
ENSG00000139182	CLSTN3	protein_coding	0.205355	1.15297	1.15297	7.95068	2.41304	0.0645825	0.526052	1.84814	NA	NA	M1
ENSG00000148334	PTGES2	protein_coding	-0.126397	0.916116	-1.09156	5.40097	-1.97618	0.0645924	0.526052	-1.84807	NA	NA	M0
ENSG00000250959	GLUD1P3	transcribed_unprocessed_pseudogene	0.157937	1.11569	1.11569	2.1983	2.45736	0.0646375	0.526134	1.84776	NA	NA	M0
ENSG00000105993	DNAJB6	protein_coding	-0.0837047	0.943631	-1.05974	7.42945	-1.97537	0.0646917	0.526172	-1.84738	NA	NA	M0
ENSG00000010404	IDS	protein_coding	0.132119	1.0959	1.0959	8.13341	1.97485	0.0647549	0.526172	1.84695	NA	known	M1
ENSG00000181924	COA4	protein_coding	-0.188069	0.87778	-1.13924	4.18707	-2.28256	0.0647727	0.526172	-1.84682	NA	NA	M15
ENSG00000271369		processed_pseudogene	-1.68702	0.310567	-3.21991	0.366283	-2.16852	0.0647922	0.526172	-1.84669	NA	NA	M0
ENSG00000137478	FCHSD2	protein_coding	0.195255	1.14493	1.14493	6.31325	2.25409	0.0648649	0.526172	1.84619	NA	NA	M2
ENSG00000244586	WNT5A-AS1	lncRNA	0.399846	1.31937	1.31937	2.04964	2.31766	0.0649214	0.526172	1.8458	NA	NA	M0
ENSG00000096654	ZNF184	protein_coding	-0.122449	0.918627	-1.08858	4.35927	-2.58483	0.0649263	0.526172	-1.84577	NA	NA	M0
ENSG00000170899	GSTA4	protein_coding	-0.100123	0.932953	-1.07187	7.08165	-1.97327	0.0649492	0.526172	-1.84561	NA	NA	M0
ENSG00000205090	TMEM240	protein_coding	0.119526	1.08638	1.08638	3.79113	1.97209	0.0650941	0.526172	1.84461	NA	known	M0
ENSG00000204685	STARD7-AS1	lncRNA	-0.212963	0.862764	-1.15907	2.00487	-1.97183	0.0651259	0.526172	-1.84439	NA	NA	M18
ENSG00000117533	VAMP4	protein_coding	0.0748785	1.05327	1.05327	5.17724	2.22612	0.0651541	0.526172	1.8442	NA	NA	M0
ENSG00000136878	USP20	protein_coding	-0.142863	0.90572	-1.10409	6.56336	-2.26036	0.0651834	0.526172	-1.844	NA	NA	M0
ENSG00000273343		lncRNA	0.311872	1.24132	1.24132	1.43255	2.28565	0.0651851	0.526172	1.84399	NA	NA	M0
ENSG00000153048	CARHSP1	protein_coding	-0.138145	0.908687	-1.10049	6.0168	-2.47084	0.065187	0.526172	-1.84397	NA	NA	M0
ENSG00000106330	MOSPD3	protein_coding	-0.149881	0.901324	-1.10948	4.58465	-2.26003	0.0652527	0.526172	-1.84352	NA	NA	M0
ENSG00000169967	MAP3K2	protein_coding	0.0832495	1.0594	1.0594	6.195	1.97072	0.0652637	0.526172	1.84345	NA	NA	M0
ENSG00000112183	RBM24	protein_coding	-0.263024	0.833339	-1.19999	2.7343	-1.97064	0.0652733	0.526172	-1.84338	NA	NA	M0
ENSG00000105136	ZNF419	protein_coding	0.173154	1.12752	1.12752	4.63354	2.39038	0.0652867	0.526172	1.84329	NA	NA	M0
ENSG00000268496		lncRNA	0.381959	1.30311	1.30311	1.49731	1.97017	0.0653308	0.526172	1.84299	NA	NA	M0
ENSG00000148459	PDSS1	protein_coding	-0.204935	0.867578	-1.15263	2.45183	-1.97008	0.0653425	0.526172	-1.84291	NA	known	M0
ENSG00000174996	KLC2	protein_coding	0.137749	1.10019	1.10019	6.64334	2.28336	0.0653949	0.526311	1.84255	NA	NA	M0
ENSG00000179152	TCAIM	protein_coding	-0.147693	0.902693	-1.1078	4.96709	-2.20928	0.0655165	0.527008	-1.84172	NA	NA	M12
ENSG00000255148		lncRNA	0.660005	1.58009	1.58009	-0.931801	2.33817	0.0656115	0.527423	1.84107	NA	NA	M1
ENSG00000163067	NA	NA	-0.161673	0.893988	-1.11858	3.27412	-1.96769	0.0656383	0.527423	-1.84089	NA	NA	M16
ENSG00000186687	LYRM7	protein_coding	0.177621	1.13102	1.13102	4.59523	2.32597	0.0657874	0.527854	1.83987	NA	NA	M7
ENSG00000176406	RIMS2	protein_coding	0.289382	1.22212	1.22212	5.02158	2.3074	0.0658347	0.527854	1.83955	NA	NA	M2
ENSG00000050344	NFE2L3	protein_coding	0.170046	1.12509	1.12509	4.13703	1.96576	0.0658784	0.527854	1.83925	2	NA	M0
ENSG00000165355	FBXO33	protein_coding	-0.162669	0.893371	-1.11936	4.2363	-2.26649	0.0658979	0.527854	-1.83912	3	NA	M0
ENSG00000150316	CWC15	protein_coding	0.10337	1.07428	1.07428	5.45352	1.96542	0.0659204	0.527854	1.83896	NA	NA	M0
ENSG00000122497	NA	NA	-0.49373	0.710187	-1.40808	4.36804	-2.23168	0.0659686	0.527854	-1.83864	NA	NA	M0
ENSG00000181751	C5orf30	protein_coding	0.165341	1.12143	1.12143	5.16852	1.96474	0.066005	0.527854	1.83839	NA	NA	M0
ENSG00000198909	MAP3K3	protein_coding	0.112623	1.08119	1.08119	5.09356	1.96473	0.066006	0.527854	1.83838	NA	NA	M0
ENSG00000119912	IDE	protein_coding	-0.0827177	0.944277	-1.05901	5.18506	-1.96463	0.066018	0.527854	-1.8383	NA	NA	M0
ENSG00000042088	TDP1	protein_coding	-0.0679476	0.953994	-1.04822	4.67688	-1.96443	0.0660433	0.527854	-1.83813	NA	NA	M0
ENSG00000167771	RCOR2	protein_coding	-0.257405	0.836592	-1.19533	6.62782	-2.19699	0.0661845	0.528237	-1.83717	NA	NA	M8
ENSG00000105229	PIAS4	protein_coding	-0.10842	0.927604	-1.07805	5.272	-2.41175	0.0662211	0.528237	-1.83692	NA	NA	M0
ENSG00000119335	SET	protein_coding	-0.123795	0.91777	-1.0896	8.79003	-2.64419	0.0662885	0.528237	-1.83647	2	NA	M0
ENSG00000167549	CORO6	protein_coding	0.729473	1.65803	1.65803	3.89005	2.41303	0.066307	0.528237	1.83634	NA	NA	M1
ENSG00000040633	PHF23	protein_coding	-0.217209	0.860228	-1.16248	5.69612	-2.33679	0.0663232	0.528237	-1.83623	NA	NA	M18
ENSG00000160539	PLPP7	protein_coding	0.229834	1.1727	1.1727	2.25822	2.3168	0.0663372	0.528237	1.83614	NA	NA	M0
ENSG00000109756	RAPGEF2	protein_coding	0.178953	1.13206	1.13206	6.91447	2.32897	0.066342	0.528237	1.83611	NA	NA	M7
ENSG00000237187	NR2F1-AS1	lncRNA	0.190252	1.14096	1.14096	5.08991	2.19442	0.0663723	0.528237	1.8359	NA	NA	M0
ENSG00000221247	NA	NA	0.702083	1.62685	1.62685	-2.24401	1.96137	0.0664259	0.528345	1.83554	NA	NA	M1
ENSG00000141141	NA	NA	-0.136059	0.910002	-1.0989	5.62714	-2.27092	0.0664646	0.528345	-1.83528	NA	NA	M0
ENSG00000152620	NADK2	protein_coding	0.352745	1.27699	1.27699	5.74685	2.23777	0.0664915	0.528345	1.8351	NA	NA	M7
ENSG00000255669		transcribed_unitary_pseudogene	0.481958	1.39664	1.39664	-0.976343	1.96047	0.0665388	0.528361	1.83478	NA	NA	M7
ENSG00000204311	PJVK	protein_coding	0.490397	1.40483	1.40483	1.49533	2.38181	0.0665965	0.528361	1.83439	NA	NA	M1
ENSG00000259933		lncRNA	0.389626	1.31005	1.31005	0.431291	1.95999	0.0665994	0.528361	1.83437	NA	NA	M0
ENSG00000138942	RNF185	protein_coding	-0.108007	0.927869	-1.07774	5.82433	-2.25751	0.0666875	0.528361	-1.83377	NA	NA	M0
ENSG00000100697	DICER1	protein_coding	0.118711	1.08576	1.08576	7.58443	2.24196	0.0667348	0.528361	1.83346	NA	NA	M0
ENSG00000178074	C2orf69	protein_coding	0.123466	1.08935	1.08935	4.8092	2.21277	0.0668029	0.528361	1.833	NA	NA	M0
ENSG00000253771	TPTE2P1	transcribed_unprocessed_pseudogene	0.358796	1.28236	1.28236	2.43182	1.95763	0.0668971	0.528361	1.83236	NA	NA	M0
ENSG00000151131	C12orf45	protein_coding	-0.191462	0.875718	-1.14192	2.0431	-1.95731	0.0669365	0.528361	-1.8321	NA	NA	M16
ENSG00000125462	C1orf61	protein_coding	0.423577	1.34125	1.34125	8.12786	1.95695	0.0669826	0.528361	1.83179	NA	NA	M0
ENSG00000253596		lncRNA	0.585396	1.50045	1.50045	0.737976	2.21658	0.0670002	0.528361	1.83167	NA	NA	M1
ENSG00000100982	PCIF1	protein_coding	-0.095085	0.936217	-1.06813	6.1905	-1.95666	0.0670195	0.528361	-1.83154	NA	NA	M0
ENSG00000244038	DDOST	protein_coding	-0.112212	0.925168	-1.08088	7.18802	-2.43369	0.0670295	0.528361	-1.83148	NA	NA	M0
ENSG00000197763	TXNRD3	protein_coding	-0.222636	0.856998	-1.16686	2.39696	-1.95625	0.0670711	0.528361	-1.8312	NA	NA	M0
ENSG00000198948	MFAP3L	protein_coding	-0.292951	0.816231	-1.22514	4.19174	-1.95552	0.0671631	0.528361	-1.83058	NA	NA	M0
ENSG00000266174	MIR4666A	miRNA	0.652105	1.57146	1.57146	-3.09098	1.95545	0.0671717	0.528361	1.83052	NA	NA	M0
ENSG00000223259	RNA5SP508	rRNA_pseudogene	-0.463347	0.725301	-1.37874	-0.551612	-1.9554	0.0671781	0.528361	-1.83048	NA	NA	M0
ENSG00000149243	KLHL35	protein_coding	-0.551633	0.682247	-1.46574	4.55808	-2.12709	0.0671813	0.528361	-1.83046	NA	NA	M8
ENSG00000252933	RNU6-1223P	snRNA	0.663666	1.5841	1.5841	-2.38606	1.95527	0.0671951	0.528361	1.83037	NA	NA	M0
ENSG00000166405	RIC3	protein_coding	0.129963	1.09427	1.09427	5.54422	1.95508	0.0672195	0.528361	1.8302	NA	NA	M1
ENSG00000108518	PFN1	protein_coding	-0.18586	0.879125	-1.1375	6.50054	-2.48354	0.0672262	0.528361	-1.83016	NA	NA	M16
ENSG00000173145	NOC3L	protein_coding	-0.20644	0.866673	-1.15384	4.12507	-2.23947	0.0672319	0.528361	-1.83012	NA	NA	M9
ENSG00000181191	PJA1	protein_coding	0.100338	1.07202	1.07202	7.13621	2.56426	0.0673694	0.528422	1.8292	NA	NA	M0
ENSG00000164934	DCAF13	protein_coding	-0.161778	0.893923	-1.11866	5.19853	-2.40223	0.0674057	0.528422	-1.82896	NA	NA	M9
ENSG00000227045		lncRNA	0.353013	1.27723	1.27723	0.913206	2.54649	0.0674159	0.528422	1.82889	NA	NA	M0
ENSG00000161326	NA	NA	-0.266831	0.831143	-1.20316	3.53995	-2.44354	0.0674444	0.528422	-1.8287	NA	NA	M18
ENSG00000200924	RNU6-1048P	snRNA	-0.966308	0.511814	-1.95383	-3.02602	-1.9533	0.0674452	0.528422	-1.8287	NA	NA	M0
ENSG00000085741	WNT11	protein_coding	0.985629	1.98018	1.98018	1.09103	2.23241	0.0674769	0.528422	1.82848	NA	NA	M4
ENSG00000255455		lncRNA	0.14652	1.1069	1.1069	4.38073	2.38612	0.0674996	0.528422	1.82833	NA	NA	M0
ENSG00000117335	CD46	protein_coding	0.225591	1.16926	1.16926	7.17937	2.29369	0.0675209	0.528422	1.82819	NA	NA	M0
ENSG00000164039	BDH2	protein_coding	0.140881	1.10258	1.10258	4.01383	1.95072	0.0677738	0.530124	1.82651	NA	NA	M0
ENSG00000103769	RAB11A	protein_coding	-0.130572	0.913469	-1.09473	7.50151	-2.21491	0.0678802	0.530454	-1.8258	NA	NA	M0
ENSG00000063587	ZNF275	protein_coding	0.11758	1.08491	1.08491	5.90025	2.20379	0.0678865	0.530454	1.82576	NA	NA	M0
ENSG00000170037	CNTROB	protein_coding	-0.157721	0.89644	-1.11552	5.89704	-2.26774	0.0679615	0.530764	-1.82526	NA	NA	M0
ENSG00000183426	NPIPA1	protein_coding	-0.369669	0.77396	-1.29206	4.43754	-2.23126	0.068028	0.530964	-1.82482	NA	NA	M0
ENSG00000251768	RNA5SP217	rRNA_pseudogene	0.538389	1.45235	1.45235	-2.606	2.2373	0.0680582	0.530964	1.82462	NA	NA	M0
ENSG00000185043	CIB1	protein_coding	0.188797	1.13981	1.13981	3.60791	1.94822	0.0680932	0.530964	1.82439	NA	NA	M0
ENSG00000130176	CNN1	protein_coding	-0.876427	0.544715	-1.83582	2.24447	-2.11834	0.0681784	0.531037	-1.82383	NA	NA	M16
ENSG00000036549		protein_coding	-0.106284	0.928978	-1.07645	6.09302	-2.30323	0.0681901	0.531037	-1.82375	NA	NA	M0
ENSG00000145016	RUBCN	protein_coding	0.115167	1.0831	1.0831	6.4723	2.36954	0.0682085	0.531037	1.82363	NA	NA	M0
ENSG00000068878	PSME4	protein_coding	-0.110468	0.926288	-1.07958	6.3597	-1.94628	0.0683422	0.531358	-1.82274	NA	NA	M0
ENSG00000228775	WEE2-AS1	lncRNA	0.78538	1.72355	1.72355	1.97791	2.41246	0.0683632	0.531358	1.82261	NA	NA	M2
ENSG00000111674	ENO2	protein_coding	0.162056	1.11888	1.11888	8.44605	1.94602	0.0683765	0.531358	1.82252	NA	NA	M1
ENSG00000267715	NA	NA	0.506429	1.42053	1.42053	0.245743	2.55661	0.0684154	0.531358	1.82226	NA	NA	M1
ENSG00000077380	DYNC1I2	protein_coding	-0.126069	0.916325	-1.09132	7.74453	-1.94547	0.0684463	0.531358	-1.82206	NA	NA	M0
ENSG00000079308	TNS1	protein_coding	0.306396	1.23661	1.23661	5.68041	1.94535	0.068462	0.531358	1.82195	NA	NA	M17
ENSG00000171722	SPATA46	protein_coding	-0.547682	0.684119	-1.46173	2.29271	-2.16511	0.0686068	0.532207	-1.821	NA	NA	M0
ENSG00000082701	GSK3B	protein_coding	0.0936415	1.06706	1.06706	8.01991	2.1832	0.0686866	0.532551	1.82048	NA	NA	M0
ENSG00000187624	C17orf97	protein_coding	-0.628157	0.647003	-1.54559	2.06173	-2.19905	0.0687636	0.532704	-1.81997	NA	NA	M18
ENSG00000159792	PSKH1	protein_coding	-0.173081	0.886947	-1.12746	5.43278	-2.20752	0.0688686	0.532704	-1.81928	NA	NA	M8
ENSG00000257185	LINC02293	lncRNA	0.505853	1.41996	1.41996	-0.0524503	1.94204	0.0688892	0.532704	1.81915	NA	NA	M2
ENSG00000268340	NA	NA	-0.674022	0.626757	-1.59551	-1.10941	-2.22794	0.0688894	0.532704	-1.81914	NA	NA	M6
ENSG00000100591	AHSA1	protein_coding	-0.126274	0.916195	-1.09147	6.41394	-1.94189	0.0689093	0.532704	-1.81901	NA	NA	M0
ENSG00000163638	ADAMTS9	protein_coding	0.91637	1.88736	1.88736	4.5703	2.25303	0.0689189	0.532704	1.81895	NA	NA	M0
ENSG00000176720	BOK	protein_coding	-0.367466	0.775143	-1.29008	4.10389	-1.94056	0.0690815	0.533177	-1.81789	NA	NA	M0
ENSG00000166311	SMPD1	protein_coding	-0.193976	0.874193	-1.14391	5.70955	-2.25861	0.0690833	0.533177	-1.81787	NA	known	M0
ENSG00000101265	RASSF2	protein_coding	-0.252857	0.839233	-1.19156	7.04062	-2.83366	0.0691842	0.533177	-1.81721	NA	NA	M16
ENSG00000123352	SPATS2	protein_coding	-0.0745601	0.949632	-1.05304	5.89439	-1.93971	0.0691921	0.533177	-1.81716	NA	NA	M0
ENSG00000264219	NA	NA	-0.610652	0.654901	-1.52695	-1.31436	-1.93958	0.0692086	0.533177	-1.81706	NA	NA	M0
ENSG00000124549	BTN2A3P	transcribed_unprocessed_pseudogene	-0.111911	0.925361	-1.08066	1.92818	-1.93924	0.0692537	0.533177	-1.81676	NA	NA	M0
ENSG00000185115	NSMCE3	protein_coding	0.117652	1.08497	1.08497	4.82697	1.93902	0.069282	0.533177	1.81658	3	NA	M0
ENSG00000117625	RCOR3	protein_coding	0.0802335	1.05719	1.05719	6.48363	1.93898	0.0692875	0.533177	1.81654	NA	NA	M0
ENSG00000168067	MAP4K2	protein_coding	0.129487	1.0939	1.0939	4.66687	1.93888	0.0692995	0.533177	1.81646	NA	NA	M1
ENSG00000095319	NUP188	protein_coding	-0.164913	0.891983	-1.1211	6.49818	-2.37574	0.0693771	0.533288	-1.81596	NA	NA	M18
ENSG00000105085	MED26	protein_coding	0.262832	1.19983	1.19983	3.08239	2.20926	0.0694916	0.533288	1.81521	NA	NA	M0
ENSG00000264462	MIR3648-2	miRNA	-0.680962	0.623749	-1.60321	0.510935	-1.93731	0.0695053	0.533288	-1.81512	NA	NA	M0
ENSG00000142039	CCDC97	protein_coding	-0.139336	0.907937	-1.1014	5.70729	-2.36729	0.069513	0.533288	-1.81507	NA	NA	M0
ENSG00000101665	SMAD7	protein_coding	-0.221064	0.857933	-1.16559	4.23902	-1.93715	0.0695256	0.533288	-1.81499	NA	NA	M0
ENSG00000172053	QARS	protein_coding	-0.130425	0.913562	-1.09462	7.08825	-1.93714	0.0695269	0.533288	-1.81498	NA	high_candidate	M18
ENSG00000137504	CREBZF	protein_coding	0.0671243	1.04763	1.04763	7.13153	1.93662	0.0695945	0.533534	1.81454	NA	NA	M0
ENSG00000074054	CLASP1	protein_coding	0.0806661	1.05751	1.05751	8.02677	1.9362	0.0696493	0.533682	1.81418	2	NA	M0
ENSG00000146966	DENND2A	protein_coding	-0.242196	0.845457	-1.18279	6.40048	-2.22004	0.0698081	0.534005	-1.81315	NA	NA	M8
ENSG00000169188	APEX2	protein_coding	-0.24657	0.842898	-1.18638	3.43727	-2.21812	0.0698422	0.534005	-1.81293	NA	NA	M16
ENSG00000168274	NA	NA	-0.611762	0.654397	-1.52812	-0.590556	-2.28449	0.0700115	0.534005	-1.81184	NA	NA	M20
ENSG00000111110	PPM1H	protein_coding	0.668518	1.58944	1.58944	4.31182	2.18075	0.0700854	0.534005	1.81136	NA	NA	M0
ENSG00000182372	CLN8	protein_coding	0.184345	1.1363	1.1363	5.48074	2.25148	0.0700855	0.534005	1.81136	3	known	M0
ENSG00000242265	PEG10	protein_coding	0.3864	1.30713	1.30713	9.84515	2.34517	0.0701044	0.534005	1.81124	NA	NA	M1
ENSG00000153832	FBXO36	protein_coding	0.247608	1.18724	1.18724	3.62729	2.25498	0.0701094	0.534005	1.8112	NA	NA	M0
ENSG00000212607	SNORA3B	snoRNA	-0.733044	0.601633	-1.66214	-2.69819	-1.93269	0.070111	0.534005	-1.81119	NA	NA	M0
ENSG00000235902		lncRNA	-0.472923	0.720503	-1.38792	-0.274534	-2.26332	0.0702565	0.534005	-1.81025	NA	NA	M0
ENSG00000155329	ZCCHC10	protein_coding	-0.115213	0.923246	-1.08313	4.25227	-2.31574	0.0702631	0.534005	-1.81021	NA	NA	M0
ENSG00000158806	NPM2	protein_coding	0.490973	1.40539	1.40539	2.87269	2.19186	0.0702841	0.534005	1.81008	NA	NA	M1
ENSG00000168214	RBPJ	protein_coding	-0.0763558	0.94845	-1.05435	7.57034	-1.93134	0.0702881	0.534005	-1.81005	NA	known	M0
ENSG00000231252		lncRNA	-0.572315	0.672537	-1.48691	2.60711	-2.10145	0.0703111	0.534005	-1.8099	NA	NA	M0
ENSG00000023516	AKAP11	protein_coding	0.135796	1.0987	1.0987	7.59244	2.19008	0.0703366	0.534005	1.80974	NA	NA	M0
ENSG00000183291	SELENOF	protein_coding	-0.137962	0.908802	-1.10035	6.49654	-2.22113	0.0703509	0.534005	-1.80964	NA	NA	M0
ENSG00000112081	SRSF3	protein_coding	-0.140804	0.907013	-1.10252	7.98734	-1.93077	0.0703632	0.534005	-1.80957	NA	NA	M9
ENSG00000168569	TMEM223	protein_coding	-0.113644	0.92425	-1.08196	3.4203	-1.93073	0.0703681	0.534005	-1.80953	NA	NA	M0
ENSG00000219992		processed_pseudogene	-0.379275	0.768824	-1.30069	-1.03558	-1.9307	0.0703724	0.534005	-1.80951	NA	NA	M0
ENSG00000153140	CETN3	protein_coding	-0.162371	0.893555	-1.11913	4.19714	-1.93052	0.0703971	0.534005	-1.80935	NA	NA	M0
ENSG00000100722	ZC3H14	protein_coding	-0.109283	0.927049	-1.07869	6.18148	-2.49691	0.0704078	0.534005	-1.80928	NA	known	M0
ENSG00000174177	CTU2	protein_coding	-0.109983	0.926599	-1.07922	4.18124	-1.93019	0.0704398	0.534005	-1.80907	NA	NA	M0
ENSG00000183570	PCBP3	protein_coding	0.415286	1.33356	1.33356	3.21918	1.92985	0.0704845	0.534005	1.80878	NA	NA	M3
ENSG00000234604		processed_pseudogene	0.906663	1.8747	1.8747	-3.48315	1.92967	0.0705088	0.534005	1.80863	NA	NA	M0
ENSG00000258824		lncRNA	0.26261	1.19965	1.19965	-0.0522961	2.20935	0.0707049	0.53522	1.80737	NA	NA	M0
ENSG00000151474	FRMD4A	protein_coding	-0.300897	0.811748	-1.23191	7.3593	-2.21108	0.0708581	0.536088	-1.80639	NA	NA	M6
ENSG00000067113	PLPP1	protein_coding	-0.314236	0.804277	-1.24335	4.03803	-2.36026	0.0708947	0.536088	-1.80615	NA	NA	M0
ENSG00000134072	CAMK1	protein_coding	-0.413895	0.750594	-1.33228	1.79118	-2.14266	0.0709265	0.536088	-1.80595	NA	NA	M0
ENSG00000184634	MED12	protein_coding	-0.100131	0.932948	-1.07187	6.68954	-1.92588	0.0710123	0.536466	-1.8054	NA	known	M0
ENSG00000107679	PLEKHA1	protein_coding	0.37141	1.29362	1.29362	6.1014	2.32112	0.0710494	0.536476	1.80516	NA	NA	M1
ENSG00000253326		processed_pseudogene	0.269713	1.20557	1.20557	1.56439	1.92511	0.0711144	0.536641	1.80475	NA	NA	M0
ENSG00000196363	WDR5	protein_coding	-0.0875092	0.941146	-1.06253	5.87384	-1.9249	0.0711426	0.536641	-1.80457	NA	NA	M0
ENSG00000162702	ZNF281	protein_coding	0.0900589	1.06441	1.06441	5.83399	1.92447	0.0712	0.536805	1.8042	NA	NA	M0
ENSG00000184281	TSSC4	protein_coding	-0.141679	0.906463	-1.10319	5.08766	-2.17006	0.0712885	0.537202	-1.80364	NA	NA	M0
ENSG00000187601	MAGEH1	protein_coding	0.183715	1.1358	1.1358	6.08765	2.18593	0.0713297	0.537243	1.80337	NA	NA	M7
ENSG00000188803	SHISA6	protein_coding	1.33408	2.52115	2.52115	2.61408	1.9232	0.0713696	0.537274	1.80312	NA	NA	M7
ENSG00000171681	ATF7IP	protein_coding	0.113739	1.08203	1.08203	7.17552	2.18014	0.0714303	0.537444	1.80273	NA	NA	M0
ENSG00000088899	LZTS3	protein_coding	0.283179	1.21687	1.21687	6.64949	2.18389	0.0715104	0.537444	1.80222	NA	NA	M3
[truncated: 13,028 more rows]

## Sheet: upregulated_genes
Functional annotation analysis for upregulated genes in Neurons
Canonical Pathways						GO terms BP						TF Motifs						microRNA targets
	NGenes	Direction	PValue	FDR			NGenes	Direction	PValue	FDR			NGenes	Direction	PValue	FDR			NGenes	Direction	PValue	FDR
REACTOME_NEUROTRANSMITTER_RELEASE_CYCLE	35	Up	4.4289e-08	9.73916e-05		GO_REGULATION_OF_EXOCYTOSIS	102	Up	1.76246e-06	0.0129541		NRSF_01	55	Up	0.000280349	0.171013		AGCGCTT_MIR518F_MIR518E_MIR518A	9	Up	0.00948517	1
REACTOME_DOPAMINE_NEUROTRANSMITTER_RELEASE_CYCLE	21	Up	1.45254e-06	0.00111557		GO_SIGNAL_RELEASE_FROM_SYNAPSE	111	Up	4.46425e-06	0.0164061	1	ERR1_Q2	102	Up	0.00333487	0.904627		GGATCCG_MIR127	3	Up	0.0209566	1
REACTOME_GABA_SYNTHESIS_RELEASE_REUPTAKE_AND_DEGRADATION	16	Up	1.52192e-06	0.00111557		GO_AMINE_TRANSPORT	48	Up	1.16459e-05	0.0285323		SCGGAAGY_ELK1_02	344	Down	0.00444898	0.904627		CGGTGTG_MIR220	2	Up	0.0326213	1
REACTOME_SEROTONIN_NEUROTRANSMITTER_RELEASE_CYCLE	17	Up	5.32771e-06	0.00292891		GO_EXOCYTIC_PROCESS	41	Up	2.34728e-05	0.0341339		CAGNWMCNNNGAC_UNKNOWN	45	Up	0.00707276	0.997528		ACACTCC_MIR122A	36	Down	0.0361669	1
REACTOME_NOREPINEPHRINE_NEUROTRANSMITTER_RELEASE_CYCLE	15	Up	2.69123e-05	0.011836		GO_REGULATION_OF_NEUROTRANSMITTER_TRANSPORT	81	Up	2.67538e-05	0.0341339	1	SF1_Q6	104	Up	0.0111694	0.997528		ACTGCAG_MIR173P	37	Down	0.0554899	1
REACTOME_ACETYLCHOLINE_NEUROTRANSMITTER_RELEASE_CYCLE	13	Up	4.4605e-05	0.0163477		GO_GLUTAMATE_SECRETION	27	Up	2.98999e-05	0.0341339	1
REACTOME_NEURONAL_SYSTEM	233	Up	7.11661e-05	0.0201433		GO_CALCIUM_ION_REGULATED_EXOCYTOSIS	100	Up	3.8281e-05	0.0341339
REACTOME_GLUTAMATE_NEUROTRANSMITTER_RELEASE_CYCLE	18	Up	7.32818e-05	0.0201433		GO_VESICLE_MEDIATED_TRANSPORT_IN_SYNAPSE	133	Up	4.17252e-05	0.0341339
REACTOME_RNA_POLYMERASE_II_PRE_TRANSCRIPTION_EVENTS	17	Down	0.000104959	0.025645		GO_VESICLE_FUSION_TO_PLASMA_MEMBRANE	16	Up	4.75147e-05	0.0341339
REACTOME_INTERACTION_BETWEEN_L1_AND_ANKYRINS	22	Up	0.00012234	0.0269027		GO_REGULATION_OF_SYNAPTIC_VESICLE_TRANSPORT	62	Up	5.32192e-05	0.0341339	1
REACTOME_TRANSCRIPTION_OF_THE_HIV_GENOME	14	Down	0.000136465	0.0272806		GO_REGULATION_OF_NEUROTRANSMITTER_LEVELS	163	Up	5.73134e-05	0.0341339	1
KEGG_BASAL_TRANSCRIPTION_FACTORS	14	Down	0.000195356	0.0357989		GO_REGULATION_OF_REGULATED_SECRETORY_PATHWAY	80	Up	5.75671e-05	0.0341339
						GO_REGULATION_OF_CALCIUM_ION_DEPENDENT_EXOCYTOSIS	78	Up	6.12575e-05	0.0341339
						GO_REGULATION_OF_PROTEIN_DEPOLYMERIZATION	37	Up	6.52664e-05	0.0341339
						GO_SYNAPTIC_VESICLE_EXOCYTOSIS	86	Up	7.24631e-05	0.0341339	1
						GO_ACID_SECRETION	44	Up	7.43052e-05	0.0341339
						GO_REGULATION_OF_NEUROTRANSMITTER_SECRETION	68	Up	8.14279e-05	0.0352056	1
						GO_NEUROTRANSMITTER_TRANSPORT	144	Up	9.59872e-05	0.0391948	1
						GO_PROTEIN_DEPOLYMERIZATION	50	Up	0.000103106	0.0398857
						GO_NEGATIVE_REGULATION_OF_PROTEIN_COMPLEX_DISASSEMBLY	36	Up	0.000120516	0.0442896
						GO_ACIDIC_AMINO_ACID_TRANSPORT	38	Up	0.000130528	0.0446298
						GO_SYNAPTIC_VESICLE_LOCALIZATION	109	Up	0.000136816	0.0446298	1
						GO_CATECHOLAMINE_SECRETION	34	Up	0.000139658	0.0446298
						GO_ACTIN_FILAMENT_DEPOLYMERIZATION	18	Up	0.000156022	0.0468215	1
						GO_DENDRITE_EXTENSION	20	Up	0.000159257	0.0468215	1
						GO_REGULATION_OF_PROTEIN_COMPLEX_DISASSEMBLY	48	Up	0.000175708	0.0496714

## Sheet: downregulated_genes
Functional annotation analysis for downregulated genes in Neurons
Canonical Pathways						GO terms BP						TF Motifs						microRNA targets
	NGenes	Direction	PValue	FDR			NGenes	Direction	PValue	FDR			NGenes	Direction	PValue	FDR			NGenes	Direction	PValue	FDR
REACTOME_FOLDING_OF_ACTIN_BY_CCT_TRIC	9	Down	0.000769061	0.80093		GO_INTRASPECIES_INTERACTION_BETWEEN_ORGANISMS	13	Up	0.000311821	0.91735		GTTNYYNNGGTNA_UNKNOWN	43	Up	0.00434685	0.998151		CTACTAG_MIR325	7	Down	0.00819338	0.992233
REACTOME_ABC_TRANSPORTER_DISORDERS	43	Down	0.00141815	0.80093		GO_METHYLATION_DEPENDENT_CHROMATIN_SILENCING	14	Down	0.000684736	0.91735		CCCNNNNNNAAGWT_UNKNOWN	56	Down	0.00641869	0.998151		TCTGATC_MIR383	24	Down	0.0151565	0.992233
REACTOME_DEFECTIVE_CFTR_CAUSES_CYSTIC_FIBROSIS	42	Down	0.00169803	0.80093		GO_POSITIVE_REGULATION_OF_TELOMERE_MAINTENANCE	31	Down	0.000925247	0.91735		CDP_01	29	Down	0.0181145	0.998151		CACGTTT_MIR302A	10	Up	0.0175062	0.992233
REACTOME_CELL_EXTRACELLULAR_MATRIX_INTERACTIONS	11	Down	0.00279265	0.80093		GO_DNA_MODIFICATION	51	Down	0.00121999	0.91735		EVI1_03	19	Up	0.0213134	0.998151		TCCAGAG_MIR518C	56	Down	0.0221207	0.992233
PID_RHODOPSIN_PATHWAY	4	Up	0.00291751	0.80093		GO_HISTONE_H3_K9_TRIMETHYLATION	11	Down	0.00136265	0.91735		SREBP1_01	102	Down	0.0253461	0.998151		CTATGCA_MIR153	123	Down	0.0267438	0.992233
