# Supplementary material for: Transcriptome of iPSC-derived neuronal cells reveals a module of co-expressed genes consistently associated with autism spectrum disorder
Source: Mol Psychiatry. 2020 Feb 14;26(5):1589–605. doi: 10.1038/s41380-020-0669-9 (PMC8159745; doi:10.1038/s41380-020-0669-9)
Supplement: Supplementary file 12 — Supp Table S8 [file 41380_2020_669_MOESM12_ESM.xlsx]

## Sheet: ST8
Supplementary Table 8. Comparative neuronal morphological analyisis
	Supplementary Table 8A. Comparative neuronal morphological analyisis: descriptive measures and statistics
	Supplementary Table 8B. Comparative neuronal morphological analyisis: raw data

## Sheet: ST8A
Supplementary Table 8. Comparative neuronal morphological analyisis: descriptive measures and statistics
Descriptive measures of neuronal morphological parameters
Condition	Non-mixed		Mixed
Morphological parameter	Control	Patient	Control	Patient
Mean soma area	454,28	571,61	456,37	516,88
	(401,53; 509,67)	(412,75; 642,39)	(411,18; 537,26)	(437,36; 614,69)
Neurites/cell	3,83	3,80	3,80	4,06
	(3,46; 4,21)	(3,42; 4,39)	(3,34; 4,18)	(3,49; 4,93)
Ramifications/cells	46,06	36,02	49,02	36,08
	(39,69; 61,16)	(29,79; 40,57)	(35,10; 61,39)	(28,64; 50,25)
Mean neurite length	329,75	243,81	344,03	254,44
	(283,62; 432,14)	(210,37; 285,70)	(270,23; 462,32)	(217,54; 317,43)
Descriptive measures: median, 1o and 3o quartiles
Statistical analysis and estimated effect for the comparisons Patient x Control and Mixed X Non-mixed conditions
Morphological Parameter	Effect	Exp(Effect)	p-value
Patients x Controls (non-mixed condition)
Mean soma area	89,90		0,055
Number of neurites/cell	0,106		0,664
Number of ramifications/cell	-0,380	0,684	0,008
Mean neurite size/cell	-0,424	0,654	0,005
Patients: non-mixed X mixed condition
Mean soma area	38,30		0,118
Number of neurites/cell	0,439		<0,001
Number of ramifications/cell	0,200	1221	0,016
Mean neurite size/cell	0,205	1228	<0,001
Controls: non-mixed X mixed condition
Mean soma area	10,60		0,609
Number of neurites/cell	-0,031		0,886
Number of ramifications/cell	-0,002	0,998	0,927
Mean neurite size/cell	0,051	1052	0,586

## Sheet: ST8B
Supplementary Table 8B. Comparative neuronal morphological analyisis: raw data
ID	Status	condition	slide	well	field	attachment points	end points	neurite number	neurite length	soma number	total soma area	mean soma area	neurites/cell	ramifications/cell	mean neurite length/cell
F2735 cl.2	Paciente	alone	1.1	D01	6	387	1889	1350	11462	102	58304	571.608	3.79412	18.5196	112.373
F2735 cl.2	Paciente	alone	1.1	D01	10	608	2549	2291	13545	165	99501	603.036	3.68485	15.4485	82.0909
F2735 cl.2	Paciente	alone	1.1	D01	13	247	1037	1095	5021	74	50864	687.351	3.33784	14.0135	67.8514
F2735 cl.2	Paciente	alone	1.1	D02	4	398	2236	970	18579	88	64680	735	4.52273	25.4091	211.125
F2735 cl.2	Paciente	alone	1.1	C01	5	359	1522	1562	6897	112	72524	647.536	3.20536	13.5893	61.5804
F2735 cl.2	Paciente	alone	1.1	C01	6	495	3078	2264	15820	145	82852	571.393	3.41379	21.2276	109.103
F2735 cl.2	Paciente	alone	1.1	C01	10	285	2446	1704	11859	92	54012	587.087	3.09783	26.587	128.902
F2735 cl.2	Paciente	alone	1.1	C02	13	420	2674	1685	14019	92	75855	824.511	4.56522	29.0652	152.38
F7672 cl.6	Controle	alone	2.1	C01	3	304	3713	1553	23702	94	49606	527.723	3.23404	39.5	252.149
F7672 cl.6	Controle	alone	2.1	C01	4	208	3857	1808	24162	60	30788	513.133	3.46667	64.2833	402.7
F7672 cl.6	Controle	alone	2.1	C01	5	238	3790	1988	20671	81	36738	453.556	2.93827	46.7901	255.198
F7672 cl.6	Controle	alone	2.1	C01	6	285	3187	1638	17419	98	49980	510	2.90816	32.5204	177.745
F7672 cl.6	Controle	alone	2.1	C01	11	216	3502	1750	20322	64	31919	498.734	3.375	54.7188	317.531
F7672 cl.6	Controle	alone	2.1	C01	12	350	4228	2366	21616	96	56527	588.823	3.64583	44.0417	225.167
F7672 cl.6	Controle	alone	2.1	C01	13	271	4069	2183	20179	74	44349	599.311	3.66216	54.9865	272.689
F7672 cl.6	Controle	alone	2.1	C01	14	215	3404	1977	19780	59	34152	578.847	3.64407	57.6949	335.254
F7672 cl.6	Controle	alone	2.1	C02	1	259	2878	1863	12741	123	43653	354.902	2.10569	23.3984	103.585
F7672 cl.6	Controle	alone	2.1	C02	2	203	2263	1236	10712	76	37164	489	2.67105	29.7763	140.947
F7672 cl.6	Controle	alone	2.1	C02	7	173	2923	1537	17007	51	22259	436.451	3.39216	57.3137	333.471
F7672 cl.6	Controle	alone	2.1	C02	8	216	3985	2201	22563	60	35268	587.8	3.6	66.4167	376.05
F7672 cl.6	Controle	alone	2.1	C02	9	106	1216	763	5321	43	25579	594.86	2.46512	28.2791	123.744
F7672 cl.6	Controle	alone	2.1	C02	13	92	1806	819	11057	24	10940	455.833	3.83333	75.25	460.708
F7672 cl.6	Controle	alone	2.1	C02	15	181	2363	1439	13612	57	34139	598.93	3.17544	41.4561	238.807
F7672 cl.6	Controle	alone	2.1	D01	5	304	5089	2881	25238	89	49853	560.146	3.41573	57.1798	283.573
F7672 cl.6	Controle	alone	2.1	D01	6	341	4528	2519	28628	67	47881	714.642	5.08955	67.5821	427.284
F7672 cl.6	Controle	alone	2.1	D01	9	274	4767	2652	24053	72	40123	557.264	3.80556	66.2083	334.069
F7672 cl.6	Controle	alone	2.1	D01	11	189	3032	1690	16220	60	31229	520.483	3.15	50.5333	270.333
F7672 cl.6	Controle	alone	2.1	D01	12	210	3321	1868	17437	61	36156	592.721	3.44262	54.4426	285.852
F7672 cl.6	Controle	alone	2.1	D01	13	195	3593	1991	21254	49	28442	580.449	3.97959	73.3265	433.755
F7672 cl.6	Controle	alone	2.1	D01	15	189	3569	1841	22866	41	30396	741.366	4.60976	87.0488	557.707
F7511 cl.2	Paciente	alone	3.1	C01	3	569	5927	2894	36337	127	61852	487.024	4.48031	46.6693	286.118
F7511 cl.2	Paciente	alone	3.1	C01	6	342	6417	2410	43852	100	39327	393.27	3.42	64.17	438.52
F7511 cl.2	Paciente	alone	3.1	C01	10	764	5540	2417	39373	130	124274	955.954	5.87692	42.6154	302.869
F7511 cl.2	Paciente	alone	3.1	C01	11	453	5639	2110	40907	89	73408	824.809	5.08989	63.3596	459.629
F7511 cl.2	Paciente	alone	3.1	C01	12	205	2610	1061	19147	53	26238	495.057	3.86792	49.2453	361.264
F7511 cl.2	Paciente	alone	3.1	C01	14	215	2858	1249	18156	49	32403	661.286	4.38776	58.3265	370.531
F7511 cl.2	Paciente	alone	3.1	C01	15	407	3613	1893	21024	90	55868	620.756	4.52222	40.1444	233.6
F7511 cl.2	Paciente	alone	3.1	C02	1	187	2016	968	12726	45	26087	579.711	4.15556	44.8	282.8
F7511 cl.2	Paciente	alone	3.1	C02	2	356	2919	1666	16586	70	59393	848.471	5.08571	41.7	236.943
F7511 cl.2	Paciente	alone	3.1	C02	3	265	3347	1453	21662	68	43333	637.25	3.89706	49.2206	318.559
F7511 cl.2	Paciente	alone	3.1	C02	4	205	2443	980	16906	51	32124	629.882	4.01961	47.902	331.49
F7511 cl.2	Paciente	alone	3.1	C02	5	448	2927	1478	20410	85	60436	711.012	5.27059	34.4353	240.118
F7511 cl.2	Paciente	alone	3.1	C02	9	363	2759	1318	21455	88	59461	675.693	4.125	31.3523	243.807
F7511 cl.2	Paciente	alone	3.1	C02	15	277	2687	1151	21001	76	39570	520.658	3.64474	35.3553	276.329
F7511 cl.2	Paciente	alone	3.1	D01	3	163	1412	562	10007	37	29150	787.838	4.40541	38.1622	270.459
F7511 cl.2	Paciente	alone	3.1	D01	5	209	1981	844	14109	55	42064	764.8	3.8	36.0182	256.527
F7511 cl.2	Paciente	alone	3.1	D01	6	475	3844	2312	26277	124	76717	618.685	3.83065	31	211.911
F7511 cl.2	Paciente	alone	3.1	D01	9	487	1311	787	15825	69	41305	598.623	7.05797	19	229.348
F7511 cl.2	Paciente	alone	3.1	D01	12	470	4025	2173	23911	112	64133	572.616	4.19643	35.9375	213.491
F7511 cl.2	Paciente	alone	3.1	D01	15	260	2724	1488	15613	76	32091	422.25	3.42105	35.8421	205.434
F7511 cl.2	Paciente	alone	3.1	D02	2	254	2258	1148	15412	74	38724	523.297	3.43243	30.5135	208.27
F7511 cl.2	Paciente	alone	3.1	D02	3	195	2754	1102	18418	66	23054	349.303	2.95455	41.7273	279.061
F7511 cl.2	Paciente	alone	3.1	D02	6	231	2175	1159	14921	60	36758	612.633	3.85	36.25	248.683
F7511 cl.2	Paciente	alone	3.1	D02	8	154	1752	1020	9709	43	18968	441.116	3.5814	40.7442	225.791
F7511 cl.2	Paciente	alone	3.1	D02	9	258	2137	1142	12813	55	35004	636.436	4.69091	38.8545	232.964
F7511 cl.2	Paciente	alone	3.1	D02	10	193	2213	1227	11529	55	23892	434.4	3.50909	40.2364	209.618
F5618 cl.6	Controle	alone	4.1	C01	3	120	2881	1003	25242	30	13990	466.333	4	96.0333	841.4
F5618 cl.6	Controle	alone	4.1	C01	4	166	3724	1451	26919	45	16643	369.844	3.68889	82.7556	598.2
F5618 cl.6	Controle	alone	4.1	C01	5	154	2568	1187	17740	38	17112	450.316	4.05263	67.5789	466.842
F5618 cl.6	Controle	alone	4.1	C01	6	117	2518	854	20899	34	16522	485.941	3.44118	74.0588	614.676
F5618 cl.6	Controle	alone	4.1	C01	10	340	4734	1753	35905	75	36786	490.48	4.53333	63.12	478.733
F5618 cl.6	Controle	alone	4.1	C01	11	215	3098	1261	22142	48	23103	481.312	4.47917	64.5417	461.292
F5618 cl.6	Controle	alone	4.1	C01	15	184	4002	1634	26685	49	22939	468.143	3.7551	81.6735	544.592
F5618 cl.6	Controle	alone	4.1	C02	1	146	2488	1074	14422	33	17955	544.091	4.42424	75.3939	437.03
F5618 cl.6	Controle	alone	4.1	C02	3	239	3487	1716	20882	58	24565	423.534	4.12069	60.1207	360.034
F5618 cl.6	Controle	alone	4.1	C02	5	271	2612	1572	13335	66	31776	481.455	4.10606	39.5758	202.045
F5618 cl.6	Controle	alone	4.1	C02	6	231	678	593	6744	57	29369	515.246	4.05263	11.8947	118.316
F5618 cl.6	Controle	alone	4.1	C02	7	337	3433	1841	20771	76	42559	559.987	4.43421	45.1711	273.303
F5618 cl.6	Controle	alone	4.1	C02	8	271	3359	1776	17962	93	32898	353.742	2.91398	36.1183	193.14
F5618 cl.6	Controle	alone	4.1	C02	9	257	4058	1927	24366	74	30854	416.946	3.47297	54.8378	329.27
F5618 cl.6	Controle	alone	4.1	C02	12	95	2143	989	12534	40	17198	429.95	2.375	53.575	313.35
F5618 cl.6	Controle	alone	4.1	C02	13	243	2585	1324	14137	59	26396	447.39	4.11864	43.8136	239.61
F5618 cl.6	Controle	alone	4.1	D01	2	293	4314	1691	29069	60	28254	470.9	4.88333	71.9	484.483
F5618 cl.6	Controle	alone	4.1	D01	4	99	1622	834	8435	23	8087	351.609	4.30435	70.5217	366.739
F5618 cl.6	Controle	alone	4.1	D01	7	308	3184	1604	20962	66	32399	490.894	4.66667	48.2424	317.606
F5618 cl.6	Controle	alone	4.1	D01	8	368	4586	2202	31963	89	40496	455.011	4.13483	51.5281	359.135
F5618 cl.6	Controle	alone	4.1	D01	9	340	2801	1653	17179	64	46714	729.906	5.3125	43.7656	268.422
F5618 cl.6	Controle	alone	4.1	D01	15	84	1135	636	6507	23	9901	430.478	3.65217	49.3478	282.913
F5618 cl.6	Controle	alone	4.1	D02	1	509	6779	2875	45016	124	54404	438.742	4.10484	54.6694	363.032
F5618 cl.6	Controle	alone	4.1	D02	3	99	1599	750	10686	42	14397	342.786	2.35714	38.0714	254.429
F5618 cl.6	Controle	alone	4.1	D02	8	257	6193	2409	40508	75	26143	348.573	3.42667	82.5733	540.107
F5541 cl.1	Controle	alone	1.4	D01	2	163	2247	1197	16491	35	18665	533.286	4.65714	64.2	471.171
F5541 cl.1	Controle	alone	1.4	D01	4	121	888	598	7992	35	17565	501.857	3.45714	25.3714	228.343
F5541 cl.1	Controle	alone	1.4	D01	5	89	938	513	7719	24	11170	465.417	3.70833	39.0833	321.625
F5541 cl.1	Controle	alone	1.4	D01	6	87	893	537	7385	25	12078	483.12	3.48	35.72	295.4
F5541 cl.1	Controle	alone	1.4	D01	7	92	1048	601	9540	24	10290	428.75	3.83333	43.6667	397.5
F5541 cl.1	Controle	alone	1.4	D01	8	115	1013	674	7347	38	16191	426.079	3.02632	26.6579	193.342
F5541 cl.1	Controle	alone	1.4	D01	9	96	849	513	6928	21	11521	548.619	4.57143	40.4286	329.905
F5541 cl.1	Controle	alone	1.4	D01	10	79	1230	665	9187	20	10757	537.85	3.95	61.5	459.35
F5541 cl.1	Controle	alone	1.4	D01	11	111	1071	641	8857	29	15442	532.483	3.82759	36.931	305.414
F5541 cl.1	Controle	alone	1.4	D01	12	150	1636	1032	12671	52	19954	383.731	2.88462	31.4615	243.673
F5541 cl.1	Controle	alone	1.4	D01	14	150	994	651	8078	36	18664	518.444	4.16667	27.6111	224.389
F5541 cl.1	Controle	alone	1.4	D01	15	120	1315	801	8616	32	16624	519.5	3.75	41.0938	269.25
F5541 cl.1	Controle	alone	1.4	D02	1	129	1672	912	13405	35	18782	536.629	3.68571	47.7714	383
F5541 cl.1	Controle	alone	1.4	D02	2	112	1638	909	14348	29	13342	460.069	3.86207	56.4828	494.759
F5541 cl.1	Controle	alone	1.4	D02	3	110	1638	875	12705	29	12192	420.414	3.7931	56.4828	438.103
F5541 cl.1	Controle	alone	1.4	D02	4	198	1822	1018	18195	47	22028	468.681	4.21277	38.766	387.128
F5541 cl.1	Controle	alone	1.4	D02	6	73	1296	773	9679	28	11312	404	2.60714	46.2857	345.679
F5541 cl.1	Controle	alone	1.4	D02	7	164	2044	1205	16114	45	19502	433.378	3.64444	45.4222	358.089
F5541 cl.1	Controle	alone	1.4	D02	8	288	2761	1521	24000	67	32506	485.164	4.29851	41.209	358.209
F5541 cl.1	Controle	alone	1.4	D02	9	73	1146	668	9185	25	8744	349.76	2.92	45.84	367.4
F5541 cl.1	Controle	alone	1.4	D02	10	112	1679	1030	12224	40	14685	367.125	2.8	41.975	305.6
F5541 cl.1	Controle	alone	1.4	D02	11	327	2968	1611	25917	69	32108	465.333	4.73913	43.0145	375.609
F5541 cl.1	Controle	alone	1.4	D02	12	357	3757	2079	30402	94	36276	385.915	3.79787	39.9681	323.426
F5541 cl.1	Controle	alone	1.4	D02	13	238	2118	1172	19381	52	27719	533.058	4.57692	40.7308	372.712
F5541 cl.1	Controle	alone	1.4	D02	15	274	2244	1257	19522	57	26509	465.07	4.80702	39.3684	342.491
F5541 cl.1	Controle	alone	1.4	D02	16	432	3669	2134	31641	96	47135	490.99	4.5	38.2188	329.594
F2735 cl.3	Paciente	alone	2.4	D01	1	254	1912	1109	14895	89	26603	298.91	2.85393	21.4831	167.36
F2735 cl.3	Paciente	alone	2.4	D01	2	264	2178	1334	16254	83	26852	323.518	3.18072	26.241	195.831
F2735 cl.3	Paciente	alone	2.4	D01	3	263	2530	1635	18676	65	27480	422.769	4.04615	38.9231	287.323
F2735 cl.3	Paciente	alone	2.4	D01	4	267	2721	1733	20255	71	27637	389.254	3.76056	38.3239	285.282
F2735 cl.3	Paciente	alone	2.4	D01	5	277	2781	1809	20427	91	28328	311.297	3.04396	30.5604	224.473
F2735 cl.3	Paciente	alone	2.4	D01	6	278	2850	1514	21221	79	28822	364.835	3.51899	36.0759	268.62
F2735 cl.3	Paciente	alone	2.4	D01	8	293	2911	1846	24559	74	34187	461.986	3.95946	39.3378	331.878
F2735 cl.3	Paciente	alone	2.4	D01	9	301	3172	1575	24775	94	34598	368.064	3.20213	33.7447	263.564
F2735 cl.3	Paciente	alone	2.4	D01	12	322	3182	1925	25713	96	35832	373.25	3.35417	33.1458	267.844
F2735 cl.3	Paciente	alone	2.4	D01	14	354	3209	1771	25770	111	37017	333.486	3.18919	28.9099	232.162
F2735 cl.3	Paciente	alone	2.4	D01	15	364	3359	1728	26809	99	39921	403.242	3.67677	33.9293	270.798
F2735 cl.3	Paciente	alone	2.4	D02	4	382	3514	1985	27949	87	40368	464	4.3908	40.3908	321.253
F2735 cl.3	Paciente	alone	2.4	D02	9	413	4680	2507	39641	124	49340	397.903	3.33065	37.7419	319.685
F7672 cl.5	Controle	alone	3.4	D01	1	910	11355	5753	78608	237	87253	368.156	3.83966	47.9114	331.679
F7672 cl.5	Controle	alone	3.4	D01	2	1118	10177	5419	80801	252	116999	464.282	4.43651	40.3849	320.639
F7672 cl.5	Controle	alone	3.4	D01	3	771	7699	4114	58529	198	84872	428.646	3.89394	38.8838	295.601
F7672 cl.5	Controle	alone	3.4	D01	4	603	5560	3047	42774	158	62346	394.595	3.81646	35.1899	270.722
F7672 cl.5	Controle	alone	3.4	D01	5	600	6659	3661	48242	170	64725	380.735	3.52941	39.1706	283.776
F7672 cl.5	Controle	alone	3.4	D01	6	922	9591	5151	70159	231	99536	430.892	3.99134	41.5195	303.719
F7672 cl.5	Controle	alone	3.4	D01	7	844	9565	4900	75774	200	87710	438.55	4.22	47.825	378.87
F7672 cl.5	Controle	alone	3.4	D01	8	911	10154	5226	74281	224	95567	426.638	4.06696	45.3304	331.612
F7672 cl.5	Controle	alone	3.4	D01	9	631	7788	3926	59387	162	64685	399.29	3.89506	48.0741	366.586
F7672 cl.5	Controle	alone	3.4	D01	10	781	7732	4059	61365	194	90227	465.088	4.02577	39.8557	316.314
F7672 cl.5	Controle	alone	3.4	D01	11	648	7125	3800	50887	169	68541	405.568	3.83432	42.1598	301.107
F7672 cl.5	Controle	alone	3.4	D01	12	459	5629	3019	37710	121	48485	400.702	3.79339	46.5207	311.653
F7672 cl.5	Controle	alone	3.4	D01	13	473	4402	2378	34737	111	42883	386.333	4.26126	39.6577	312.946
F7672 cl.5	Controle	alone	3.4	D01	14	616	5700	3115	41950	131	58972	450.168	4.70229	43.5115	320.229
F7672 cl.5	Controle	alone	3.4	D01	15	836	6823	3783	55381	187	94553	505.631	4.47059	36.4866	296.155
F7672 cl.5	Controle	alone	3.4	D01	16	736	8624	4664	60403	198	82537	416.854	3.71717	43.5556	305.066
F7672 cl.5	Controle	alone	3.4	D02	1	583	6340	3341	48149	141	65702	465.972	4.13475	44.9645	341.482
F7672 cl.5	Controle	alone	3.4	D02	2	679	5625	3307	42030	169	84971	502.787	4.01775	33.284	248.698
F7672 cl.5	Controle	alone	3.4	D02	4	505	5308	2861	42718	124	59937	483.363	4.07258	42.8065	344.5
F7672 cl.5	Controle	alone	3.4	D02	5	281	2459	1455	14958	74	31378	424.027	3.7973	33.2297	202.135
F7672 cl.5	Controle	alone	3.4	D02	9	352	3415	1965	25852	93	48288	519.226	3.78495	36.7204	277.978
F7672 cl.5	Controle	alone	3.4	D02	12	159	1666	974	11845	54	20321	376.315	2.94444	30.8519	219.352
F7672 cl.5	Controle	alone	3.4	D02	14	189	2543	1416	16827	54	21994	407.296	3.5	47.0926	311.611
F7672 cl.5	Controle	alone	3.4	D02	15	560	5131	2719	42281	129	57561	446.209	4.34109	39.7752	327.76
F7672 cl.5	Controle	alone	3.4	D02	16	924	8404	4563	62358	204	103767	508.662	4.52941	41.1961	305.676
F5541 cl.2	Controle	alone	4.4	D01	1	189	2933	1214	21771	42	17468	415.905	4.5	69.8333	518.357
F5541 cl.2	Controle	alone	4.4	D01	8	290	3618	1526	28127	86	29720	345.581	3.37209	42.0698	327.058
F5541 cl.2	Controle	alone	4.4	D01	9	223	2712	1290	19309	68	27105	398.603	3.27941	39.8824	283.956
F5541 cl.2	Controle	alone	4.4	D01	11	225	4094	1724	34215	65	19237	295.954	3.46154	62.9846	526.385
F5541 cl.2	Controle	alone	4.4	D01	13	239	3394	1426	31082	61	19264	315.803	3.91803	55.6393	509.541
F5541 cl.2	Controle	alone	4.4	D01	16	89	1561	604	12904	25	9329	373.16	3.56	62.44	516.16
F5541 cl.2	Controle	alone	4.4	D02	3	222	3973	1569	35565	53	17303	326.472	4.18868	74.9623	671.038
F5541 cl.2	Controle	alone	4.4	D02	4	370	6452	2800	54101	94	31633	336.521	3.93617	68.6383	575.543
F5541 cl.2	Controle	alone	4.4	D02	5	261	4223	1633	37973	60	16230	270.5	4.35	70.3833	632.883
F5541 cl.2	Controle	alone	4.4	D02	6	281	4069	2025	28408	74	26289	355.257	3.7973	54.9865	383.892
F5541 cl.2	Controle	alone	4.4	D02	10	241	3275	1347	27438	53	23273	439.113	4.54717	61.7925	517.698
F5541 cl.2	Controle	alone	4.4	D02	11	175	3931	1599	32854	51	15452	302.98	3.43137	77.0784	644.196
F5541 cl.2	Controle	alone	4.4	D02	12	135	4222	1626	39333	32	11133	347.906	4.21875	131.938	1229.16
F5541 cl.2	Controle	alone	4.4	D02	13	298	3946	2026	34846	75	32740	436.533	3.97333	52.6133	464.613
F5541 cl.2	Controle	alone	4.4	D02	14	176	2950	1236	25916	52	17793	342.173	3.38462	56.7308	498.385
F5541 cl.2	Controle	alone	4.4	D02	15	196	1919	1186	15362	54	23882	442.259	3.62963	35.537	284.481
F7511 cl.2	Paciente	mixed	3.1	B01	13	463	2829	1388	22694	100	56943	569.43	4.63	28.29	226.94
F7511 cl.2	Paciente	mixed	3.1	B02	11	223	2665	1273	18146	61	36968	606.033	3.65574	43.6885	297.475
F7511 cl.2	Paciente	mixed	3.1	B02	12	191	3201	1217	23401	44	28925	657.386	4.34091	72.75	531.841
F7511 cl.2	Paciente	mixed	3.1	B02	14	422	3720	1629	27115	90	54966	610.733	4.68889	41.3333	301.278
F7511 cl.2	Paciente	mixed	3.1	A01	1	581	4498	1269	47474	143	87721	613.434	4.06294	31.4545	331.986
F7511 cl.2	Paciente	mixed	3.1	A01	5	631	4301	1542	39536	124	97784	788.581	5.08871	34.6855	318.839
F7511 cl.2	Paciente	mixed	3.1	A02	2	1058	8151	3686	63658	174	151810	872.471	6.08046	46.8448	365.851
F7511 cl.2	Paciente	mixed	3.1	A02	7	624	5652	1957	49771	110	111236	1011.24	5.67273	51.3818	452.464
F7511 cl.2	Paciente	mixed	3.1	A02	12	441	3819	1896	26833	88	51927	590.08	5.01136	43.3977	304.92
F5618 cl.6	Controle	mixed	4.1	A01	10	178	2293	823	18573	46	23398	508.652	3.86957	49.8478	403.761
F5618 cl.6	Controle	mixed	4.1	A01	11	172	2921	1184	19500	50	21983	439.66	3.44	58.42	390
F5618 cl.6	Controle	mixed	4.1	A01	12	197	3076	1355	20342	44	25066	569.682	4.47727	69.9091	462.318
F5618 cl.6	Controle	mixed	4.1	A01	13	168	2940	1252	19972	44	24421	555.023	3.81818	66.8182	453.909
F5618 cl.6	Controle	mixed	4.1	A01	14	222	3122	1233	21937	51	29458	577.608	4.35294	61.2157	430.137
F5618 cl.6	Controle	mixed	4.1	B01	1	276	3097	1483	20121	63	26123	414.651	4.38095	49.1587	319.381
F5618 cl.6	Controle	mixed	4.1	B01	2	212	3040	1197	20718	51	21304	417.725	4.15686	59.6078	406.235
F5618 cl.6	Controle	mixed	4.1	B01	3	203	3151	1275	21341	54	22178	410.704	3.75926	58.3519	395.204
F5618 cl.6	Controle	mixed	4.1	B01	6	310	2606	1154	19017	58	28274	487.483	5.34483	44.931	327.879
F5618 cl.6	Controle	mixed	4.1	B01	7	239	1511	646	18556	66	28285	428.561	3.62121	22.8939	281.152
F5618 cl.6	Controle	mixed	4.1	B01	8	254	2889	1181	22035	55	33934	616.982	4.61818	52.5273	400.636
F5618 cl.6	Controle	mixed	4.1	B01	12	209	2370	1283	14021	40	25787	644.675	5.225	59.25	350.525
F5618 cl.6	Controle	mixed	4.1	B02	1	303	3780	1892	24053	74	33729	455.797	4.09459	51.0811	325.041
F5618 cl.6	Controle	mixed	4.1	B02	6	177	2257	1154	14196	52	25347	487.442	3.40385	43.4038	273
F5618 cl.6	Controle	mixed	4.1	B02	8	263	3833	1621	30249	59	43748	741.492	4.45763	64.9661	512.695
F5618 cl.6	Controle	mixed	4.1	B02	13	259	4290	1759	29297	72	29605	411.181	3.59722	59.5833	406.903
F5618 cl.6	Controle	mixed	4.1	B02	15	127	1994	987	11615	35	13571	387.743	3.62857	56.9714	331.857
F2735 cl.3	Paciente	mixed	2.4	C01	1	61	754	507	6294	21	6321	301	2.90476	35.9048	299.714
F2735 cl.3	Paciente	mixed	2.4	C01	4	96	868	423	6618	23	10979	477.348	4.17391	37.7391	287.739
F2735 cl.3	Paciente	mixed	2.4	C01	5	114	860	572	6978	32	14006	437.688	3.5625	26.875	218.062
F2735 cl.3	Paciente	mixed	2.4	C01	6	133	932	818	7608	35	14476	413.6	3.8	26.6286	217.371
F2735 cl.3	Paciente	mixed	2.4	C01	8	155	1184	683	10421	49	16217	330.959	3.16327	24.1633	212.673
F2735 cl.3	Paciente	mixed	2.4	C01	9	156	1268	891	10932	45	17451	387.8	3.46667	28.1778	242.933
F2735 cl.3	Paciente	mixed	2.4	C01	14	166	1271	781	10988	45	18692	415.378	3.68889	28.2444	244.178
F2735 cl.3	Paciente	mixed	2.4	C01	15	167	1438	780	11462	46	18762	407.87	3.63043	31.2609	249.174
F2735 cl.3	Paciente	mixed	2.4	C01	16	186	1423	900	11588	37	19554	528.486	5.02703	38.4595	313.189
F2735 cl.3	Paciente	mixed	2.4	C02	2	204	1526	843	12262	51	19988	391.922	4	29.9216	240.431
F2735 cl.3	Paciente	mixed	2.4	C02	3	208	1616	983	12315	63	23902	379.397	3.30159	25.6508	195.476
F2735 cl.3	Paciente	mixed	2.4	C02	4	217	1632	1114	12960	55	24650	448.182	3.94545	29.6727	235.636
F2735 cl.3	Paciente	mixed	2.4	C02	9	223	1767	1056	13535	57	25241	442.825	3.91228	31	237.456
F2735 cl.3	Paciente	mixed	2.4	C02	16	243	1771	1176	13836	52	26463	508.904	4.67308	34.0577	266.077
F2735 cl.2	Paciente	mixed	1.1	A02	2	374	5006	2705	22402	64	43400	678.125	5.84375	78.2188	350.031
F2735 cl.2	Paciente	mixed	1.1	A02	3	392	5593	2926	26702	76	49152	646.737	5.15789	73.5921	351.342
F2735 cl.2	Paciente	mixed	1.1	A02	4	504	5653	3389	26290	102	87473	857.578	4.94118	55.4216	257.745
F2735 cl.2	Paciente	mixed	1.1	A02	5	452	6675	3573	33064	96	50386	524.854	4.70833	69.5312	344.417
F2735 cl.2	Paciente	mixed	1.1	A02	6	290	3679	2042	17997	65	37966	584.092	4.46154	56.6	276.877
F2735 cl.2	Paciente	mixed	1.1	A02	10	142	2063	1122	11575	35	21840	624	4.05714	58.9429	330.714
F2735 cl.2	Paciente	mixed	1.1	A02	11	460	1332	1106	9783	78	59933	768.372	5.89744	17.0769	125.423
F2735 cl.2	Paciente	mixed	1.1	A02	12	566	7986	4294	38207	106	65201	615.104	5.33962	75.3396	360.443
F2735 cl.2	Paciente	mixed	1.1	A02	13	430	4536	2593	22100	88	50065	568.92	4.88636	51.5455	251.136
F2735 cl.2	Paciente	mixed	1.1	A02	15	177	1982	1243	8947	51	22868	448.392	3.47059	38.8627	175.431
F2735 cl.2	Paciente	mixed	1.1	B02	4	411	3219	2358	15001	124	59811	482.347	3.31452	25.9597	120.976
F2735 cl.2	Paciente	mixed	1.1	B02	12	196	1978	1319	8679	65	31368	482.585	3.01538	30.4308	133.523
F2735 cl.2	Paciente	mixed	1.1	B02	13	266	2836	1856	12244	110	48097	437.245	2.41818	25.7818	111.309
F2735 cl.2	Paciente	mixed	1.1	B02	14	123	2043	1237	8881	56	19594	349.893	2.19643	36.4821	158.589
F2735 cl.2	Paciente	mixed	1.1	B02	15	193	2212	1383	9827	61	29891	490.016	3.16393	36.2623	161.098
F7672 cl.6	Controle	mixed	2.1	A01	1	583	12006	5445	85441	133	87182	655.504	4.38346	90.2707	642.414
F7672 cl.6	Controle	mixed	2.1	A01	2	753	9934	4901	77861	151	100684	666.781	4.98675	65.7881	515.636
F7672 cl.6	Controle	mixed	2.1	A01	3	501	10193	4681	83739	120	69490	579.083	4.175	84.9417	697.825
F7672 cl.6	Controle	mixed	2.1	A01	4	272	6466	2808	45526	71	41285	581.479	3.83099	91.0704	641.211
F7672 cl.6	Controle	mixed	2.1	A01	5	428	6337	3259	50477	99	57644	582.263	4.32323	64.0101	509.869
F7672 cl.6	Controle	mixed	2.1	A01	6	541	7894	3408	60983	131	71272	544.061	4.12977	60.2595	465.519
F7672 cl.6	Controle	mixed	2.1	A01	7	578	7488	3840	59021	102	82909	812.833	5.66667	73.4118	578.637
F7672 cl.6	Controle	mixed	2.1	A01	8	578	8175	3959	67046	126	78270	621.19	4.5873	64.881	532.111
F7672 cl.6	Controle	mixed	2.1	A01	9	530	9579	3796	78904	123	60041	488.138	4.30894	77.878	641.496
F7672 cl.6	Controle	mixed	2.1	A01	10	402	7617	3210	58912	101	51246	507.386	3.9802	75.4158	583.287
F7672 cl.6	Controle	mixed	2.1	A01	11	427	6645	3026	50932	100	53726	537.26	4.27	66.45	509.32
F7672 cl.6	Controle	mixed	2.1	A01	12	187	4229	1763	35324	59	26926	456.373	3.16949	71.678	598.712
F7672 cl.6	Controle	mixed	2.1	A01	13	257	5294	2712	38180	62	36164	583.29	4.14516	85.3871	615.806
F7672 cl.6	Controle	mixed	2.1	A01	15	456	8577	4162	63006	104	60600	582.692	4.38462	82.4712	605.827
F7672 cl.6	Controle	mixed	2.1	B01	1	312	7461	3312	46890	82	46455	566.524	3.80488	90.9878	571.829
F7672 cl.6	Controle	mixed	2.1	B01	15	224	3457	1423	24495	67	41279	616.104	3.34328	51.597	365.597
F7672 cl.6	Controle	mixed	2.1	B02	5	184	4346	2247	21911	55	23309	423.8	3.34545	79.0182	398.382
F5541 cl.1	Controle	mixed	1.4	C01	1	306	4294	2378	30110	99	33880	342.222	3.09091	43.3737	304.141
F5541 cl.1	Controle	mixed	1.4	C01	2	246	3419	1916	27178	79	26532	335.848	3.11392	43.2785	344.025
F5541 cl.1	Controle	mixed	1.4	C01	3	182	2353	1270	18621	48	21478	447.458	3.79167	49.0208	387.938
F5541 cl.1	Controle	mixed	1.4	C01	5	120	1147	674	8978	39	13739	352.282	3.07692	29.4103	230.205
F5541 cl.1	Controle	mixed	1.4	C01	6	70	1115	609	7578	22	9629	437.682	3.18182	50.6818	344.455
F5541 cl.1	Controle	mixed	1.4	C01	7	107	1298	759	8727	38	12312	324	2.81579	34.1579	229.658
F5541 cl.1	Controle	mixed	1.4	C01	8	136	1357	858	9796	41	17717	432.122	3.31707	33.0976	238.927
F5541 cl.1	Controle	mixed	1.4	C01	12	75	1088	676	8237	31	10831	349.387	2.41935	35.0968	265.71
F5541 cl.1	Controle	mixed	1.4	C02	1	218	2140	1303	15837	70	26666	380.943	3.11429	30.5714	226.243
F5541 cl.1	Controle	mixed	1.4	C02	2	289	3213	1727	26548	76	31487	414.303	3.80263	42.2763	349.316
F5541 cl.1	Controle	mixed	1.4	C02	4	477	6873	3346	58937	121	50695	418.967	3.94215	56.8017	487.083
F5541 cl.1	Controle	mixed	1.4	C02	6	98	1385	823	9561	39	13740	352.308	2.51282	35.5128	245.154
F5541 cl.1	Controle	mixed	1.4	C02	8	315	3992	2188	28241	93	36519	392.677	3.3871	42.9247	303.667
F5541 cl.1	Controle	mixed	1.4	C02	11	119	1526	842	12528	38	15074	396.684	3.13158	40.1579	329.684
F5541 cl.1	Controle	mixed	1.4	C02	12	252	2919	1576	21124	80	30308	378.85	3.15	36.4875	264.05
F5541 cl.1	Controle	mixed	1.4	C02	15	220	3299	1778	26707	60	27357	455.95	3.66667	54.9833	445.117
F7672 cl.5	Controle	mixed	3.4	C01	2	716	5586	3142	44537	163	84350	517.485	4.39264	34.2699	273.233
F7672 cl.5	Controle	mixed	3.4	C01	3	663	5909	3245	48264	159	83665	526.195	4.16981	37.1635	303.547
F7672 cl.5	Controle	mixed	3.4	C01	4	753	6643	3793	55362	182	83111	456.654	4.13736	36.5	304.187
F7672 cl.5	Controle	mixed	3.4	C01	5	620	6073	3447	43417	171	76354	446.515	3.62573	35.5146	253.901
F7672 cl.5	Controle	mixed	3.4	C01	6	812	6341	3513	55398	205	95183	464.307	3.96098	30.9317	270.234
F7672 cl.5	Controle	mixed	3.4	C01	7	829	6278	3547	52019	185	97804	528.67	4.48108	33.9351	281.184
F7672 cl.5	Controle	mixed	3.4	C01	9	366	3110	1958	21206	119	42596	357.95	3.07563	26.1345	178.202
F7672 cl.5	Controle	mixed	3.4	C01	10	334	2330	1361	21466	79	43004	544.354	4.22785	29.4937	271.722
F7672 cl.5	Controle	mixed	3.4	C01	12	387	3732	2081	27445	101	47919	474.446	3.83168	36.9505	271.733
F7672 cl.5	Controle	mixed	3.4	C01	13	427	3788	2173	26392	113	49210	435.487	3.77876	33.5221	233.558
F7672 cl.5	Controle	mixed	3.4	C01	14	326	3010	1675	23638	77	37590	488.182	4.23377	39.0909	306.987
F7672 cl.5	Controle	mixed	3.4	C01	15	234	1968	1259	13256	70	38466	549.514	3.34286	28.1143	189.371
F7672 cl.5	Controle	mixed	3.4	C01	16	247	2555	1376	20429	67	28033	418.403	3.68657	38.1343	304.91
F7672 cl.5	Controle	mixed	3.4	C02	1	850	8833	4788	73076	214	91847	429.192	3.97196	41.2757	341.477
F7672 cl.5	Controle	mixed	3.4	C02	2	1008	7924	4398	60153	239	111400	466.109	4.21757	33.1548	251.686
F7672 cl.5	Controle	mixed	3.4	C02	5	458	3581	2147	25424	117	57424	490.803	3.91453	30.6068	217.299
F7672 cl.5	Controle	mixed	3.4	C02	7	580	4032	2426	29793	144	71404	495.861	4.02778	28	206.896
F7672 cl.5	Controle	mixed	3.4	C02	8	430	4151	2397	31816	132	62507	473.538	3.25758	31.447	241.03
F7672 cl.5	Controle	mixed	3.4	C02	14	174	1448	928	9224	54	23295	431.389	3.22222	26.8148	170.815
F7672 cl.5	Controle	mixed	3.4	C02	15	161	1394	823	10981	46	21793	473.761	3.5	30.3043	238.717
F7672 cl.5	Controle	mixed	3.4	C02	16	178	1714	1033	12216	52	24930	479.423	3.42308	32.9615	234.923
F5541 cl.2	Controle	mixed	4.4	C02	1	206	4236	1726	34675	69	22276	322.841	2.98551	61.3913	502.536
F5541 cl.2	Controle	mixed	4.4	C02	2	174	2945	1407	21307	53	17813	336.094	3.28302	55.566	402.019
F5541 cl.2	Controle	mixed	4.4	C02	3	66	2403	932	19298	18	6212	345.111	3.66667	133.5	1072.11
F5541 cl.2	Controle	mixed	4.4	C02	4	295	3606	1833	29788	76	30897	406.539	3.88158	47.4474	391.947
F5541 cl.2	Controle	mixed	4.4	C02	5	194	3279	1373	24672	53	18777	354.283	3.66038	61.8679	465.509
F5541 cl.2	Controle	mixed	4.4	C02	7	228	3668	1539	27578	60	19674	327.9	3.8	61.1333	459.633
F5541 cl.2	Controle	mixed	4.4	C02	8	125	2423	1027	18569	42	16113	383.643	2.97619	57.6905	442.119
F5541 cl.2	Controle	mixed	4.4	C02	9	148	1911	1209	11461	56	26894	480.25	2.64286	34.125	204.661
F5541 cl.2	Controle	mixed	4.4	C02	10	205	2662	1411	17425	67	29459	439.687	3.0597	39.7313	260.075
F5541 cl.2	Controle	mixed	4.4	C02	13	240	2295	1272	16620	58	25665	442.5	4.13793	39.569	286.552
F2613 cl.1													#REF!	#REF!
F5541 cl.1													3.82913	42.1254
F7672 cl.5													3.98466	41.0383
F2735 cl.2													3.70272	20.4825
F2735 cl.3
