# Supplementary material for: Transcriptome of iPSC-derived neuronal cells reveals a module of co-expressed genes consistently associated with autism spectrum disorder
Source: Mol Psychiatry. 2020 Feb 14;26(5):1589–605. doi: 10.1038/s41380-020-0669-9 (PMC8159745; doi:10.1038/s41380-020-0669-9)
Supplement: Supplementary file 13 — Supp Table S9 [file 41380_2020_669_MOESM13_ESM.xlsx]

## Sheet: WGCNA_summary
Supplementary Table S9. Functional annotation analysis of modules of co-expressed genes in NPC
Module	ASD correlation p-value	ASD correlation adjusted p-value	Neur prop correlation p-value	Neur prop correlation adjusted p-value	Total n of genes	Number of DEGs	% of DEGs	GO Term	Tissue
M1-turquoise	0.02	0.22	0.2	0.99	1186	86	7.25126	alternative splicing, transcriptional regulation, microtubule organization, cillium, chromatin regulation	testis, brain
M2-yellow	0.02	0.22	0.2	0.99	971	77	7.92997	non-codin RNA processing/metabolism, ribosomes, translation, mitochondrion organization, transcription	umbilical cord blood, bone marrow, urinary bladder, placenta
M3-green	0.09	0.99	0.2	0.99	733	34	4.63847	-	-
M4-red	0.5	0.99	0.4	0.99	544	0	0	extracellular matrix organization, skeletal sysmtem development	Spleen
M5-black	0.1	0.99	0.8	0.99	577	20	3.4662	developmental protein	-
M6-pink	0.04	0.44	0.9	0.99	535	51	9.53271	brain regionalization, nervous system development, cillium	-
M7-magenta	0.6	0.99	0.2	0.99	562	4	0.711744	phosphoprotein, cAMP	testis, brain
M8-purple	0.02	0.22	0.02	0.22	484	36	7.43802	mitochondrion organization, oxidative phosphorylation, translation, nucleoside metabolism, actin, myosin	lung, Cajal-Retzius cell, skin, B-cell lymphoma, platelet, fetal brain cortex, umbilical cord blood, placenta, muscle
M9-greenyellow	0.3	0.99	0.02	0.22	372	7	1.88172	extracellular matrix organization, cellular adhesion, angiogenesis	liver, pancreas, placenta
M10-blue	0.004	0.044	0.1	0.99	265	54	20.3774	ribonucleoprotein, translation, establishment of protein localization, nucleoside metabolism, mitochondrion, ATP synthesis, cell cycle, ubiquitin regulation, virus-host interaction	muscle, fetal brain cortex, skin, colon adenocarcinoma, cervix carcinoma, B-cell lymphoma, liver, epithelium, Cajal-Retzius cell, pituitary, lung, pooled, prostate, platelet, urinary bladder, colon carcinoma, pancreas, lymph, bone marrow, umbilical cord blood, mammary carcinoma, placenta, uterus, kidney, colon, bone, B-cell
M11-brown	0.1	0.99	0.08	0.88	223	5	2.24215	response to topologically incorrect protein, endoplasmic reticulum	liver

## Sheet: kME_Table
Supplementary Table S8 - kME Table for NPC
Symbol	Gene	moduleColor	moduleLabel	kME_M1	pvalBH_M1	kME_M2	pvalBH_M2	kME_M3	pvalBH_M3	kME_M4	pvalBH_M4	kME_M5	pvalBH_M5	kME_M6	pvalBH_M6	kME_M7	pvalBH_M7	kME_M8	pvalBH_M8	kME_M9	pvalBH_M9	kME_M10	pvalBH_M10	kME_M11	pvalBH_M11
ENSG00000000005	TNMD	brown	M11	-0.144802	0.596457	0.051495	0.859465	-0.077068	0.953093	0.321526	0.199755	-0.0630019	0.844013	-0.347816	0.164602	-0.219503	0.445343	0.383886	0.0934737	0.521993	0.0295784	0.261799	0.327372	0.533831	0.0224315
ENSG00000000457	SCYL3	grey	M0	0.411163	0.0638633	-0.344644	0.129527	0.232102	0.7222	-0.0775745	0.812982	0.266332	0.276886	0.397469	0.100958	0.0529079	0.88358	-0.674658	0.000651701	-0.462855	0.0639333	-0.436886	0.0713317	-0.544987	0.0189507
ENSG00000000460	C1orf112	grey	M0	0.166989	0.533242	-0.0947589	0.731018	0.219123	0.748272	-0.101566	0.748962	-0.26926	0.271172	-0.376999	0.12479	0.329011	0.2031	-0.175012	0.488847	-0.188646	0.525179	-0.184285	0.517365	0.11315	0.704863
ENSG00000001036	FUCA2	greenyellow	M9	-0.539796	0.00931314	0.425597	0.050998	-0.296036	0.556284	0.132752	0.6657	0.134497	0.630329	0.0448369	0.897643	-0.422448	0.0789148	0.483151	0.0280663	0.581183	0.0112875	0.400066	0.104415	0.322241	0.211477
ENSG00000001084	GCLC	grey	M0	-0.468382	0.0296393	0.391802	0.0769096	0.144927	0.875631	-0.126127	0.682126	-0.0215768	0.946624	0.0229585	0.948436	0.0514602	0.886331	-0.0444193	0.877406	-0.0064557	0.987949	-0.0364371	0.913898	-0.158818	0.581826
ENSG00000001167	NFYA	grey	M0	-0.0140941	0.965567	-0.035967	0.90094	0.402537	0.239806	0.0937231	0.769897	0.0190517	0.953631	-0.153264	0.603978	0.0115382	0.976553	-0.288136	0.223076	-0.00800269	0.985226	-0.253297	0.346174	-0.0207051	0.954916
ENSG00000001561	ENPP4	magenta	M7	0.0964873	0.741906	0.0269748	0.925852	-0.0877573	0.944221	-0.376459	0.118626	-0.322275	0.173535	-0.134571	0.655455	0.553778	0.0130452	-0.194002	0.437001	-0.444756	0.0781576	0.0985523	0.750461	-0.102776	0.733831
ENSG00000001617	SEMA3F	grey	M0	0.437605	0.0454659	-0.480453	0.0234759	0.0640968	0.962368	0.409948	0.0827423	0.443407	0.0453406	0.309706	0.226272	-0.229294	0.419471	-0.457191	0.0397589	0.0687684	0.840085	-0.214581	0.438192	-0.288973	0.269512
ENSG00000001630	CYP51A1	yellow	M2	-0.788543	7.12923e-06	0.712668	0.000128216	-0.176643	0.833039	-0.243788	0.365244	-0.379993	0.0972032	-0.380403	0.120628	0.0795259	0.820546	0.673631	0.000669227	0.292752	0.289103	0.455306	0.0583282	0.335416	0.190075
ENSG00000002016	RAD52	turquoise	M1	0.580121	0.00430099	-0.484198	0.0221712	0.182663	0.821777	0.0255706	0.943709	0.0858282	0.777377	0.0664928	0.84262	0.144618	0.649055	-0.456331	0.0401807	-0.323099	0.233822	-0.313274	0.22843	-0.228966	0.397567
ENSG00000002330	BAD	greenyellow	M9	0.300631	0.205596	-0.398336	0.0712086	-0.317992	0.49331	0.666037	0.00107067	0.470954	0.0312643	0.108191	0.727862	-0.717826	0.000334593	0.172663	0.494844	0.667616	0.00185464	0.158623	0.586912	0.41264	0.0946691
ENSG00000002549	LAP3	yellow	M2	-0.832877	7.06513e-07	0.838462	3.9506e-07	-0.316098	0.497898	-0.323493	0.195911	-0.570805	0.0060644	-0.523491	0.0205177	0.203905	0.485569	0.778335	2.35637e-05	0.284773	0.304433	0.626192	0.00325453	0.568849	0.0133485
ENSG00000002822	MAD1L1	brown	M11	0.206292	0.421373	-0.219602	0.37729	-0.332267	0.447812	0.428668	0.0665548	-0.0029707	0.992592	-0.340381	0.175399	-0.252214	0.363438	0.363109	0.115428	0.518688	0.031047	0.264884	0.320832	0.640493	0.00346279
ENSG00000002834	LASP1	purple	M8	-0.54769	0.00807783	0.454467	0.0343331	-0.384689	0.29243	0.120566	0.696657	-0.0349921	0.914889	-0.143661	0.630963	-0.34366	0.17837	0.672493	0.000688322	0.60006	0.00788374	0.466988	0.0504684	0.546495	0.018527
ENSG00000002919	SNX11	yellow	M2	-0.594676	0.0031727	0.618547	0.00172844	-0.273306	0.619061	-0.538901	0.0139948	-0.373243	0.104743	-0.0786232	0.808539	0.288868	0.281562	0.405053	0.0741449	-0.131666	0.677763	0.450189	0.0616037	-0.0685025	0.829993
ENSG00000003096	KLHL13	magenta	M7	-0.346312	0.133506	0.477766	0.0243913	-0.138329	0.884767	-0.487821	0.0309295	-0.724603	0.00014298	-0.558969	0.0116888	0.63088	0.00294339	0.435101	0.0522314	-0.204822	0.483288	0.428082	0.0786518	0.231144	0.392452
ENSG00000003137	CYP26B1	grey	M0	0.384979	0.0874863	-0.387894	0.0803736	0.307607	0.521613	0.203931	0.470335	0.0877685	0.771969	-0.0803851	0.804782	-0.0237435	0.949099	-0.259457	0.279281	-0.13499	0.669165	-0.288537	0.272188	-0.0878444	0.775793
ENSG00000003249	DBNDD1	red	M4	0.15751	0.559771	-0.262115	0.275065	-0.282609	0.594295	0.561269	0.00942567	0.300699	0.209567	0.0161372	0.963609	-0.482803	0.0376477	0.259562	0.279163	0.560148	0.0161323	0.180635	0.527532	0.321991	0.212034
ENSG00000003436	TFPI	grey	M0	0.0537049	0.863756	-0.161959	0.53584	0.0201848	0.988442	0.354214	0.147643	0.372243	0.105802	0.207376	0.455439	-0.534444	0.0176559	0.0699207	0.802021	0.38328	0.144744	-0.0193525	0.954305	0.151365	0.601721
ENSG00000003756	RBM5	turquoise	M1	0.814606	1.86621e-06	-0.738982	5.03202e-05	0.104439	0.926364	0.386514	0.1074	0.328908	0.16359	0.161686	0.579808	-0.170286	0.576085	-0.501669	0.0213832	-0.0832529	0.804301	-0.298514	0.253972	-0.136044	0.643617
ENSG00000003989	SLC7A2	grey	M0	-0.404062	0.0697725	0.35947	0.110415	0.0970472	0.930788	-0.176899	0.545621	-0.217408	0.394721	-0.175719	0.541416	0.305108	0.247634	0.127824	0.625526	-0.100316	0.763125	0.0982944	0.750983	-0.126753	0.668721
ENSG00000004139	SARM1	grey	M0	-0.0685542	0.822214	0.139172	0.60284	0.026646	0.985803	-0.340141	0.168123	-0.216676	0.396824	-0.0587595	0.862837	0.338761	0.186619	-0.15277	0.551065	-0.39142	0.135098	-0.209241	0.451764	-0.12558	0.671161
ENSG00000004399	PLXND1	purple	M8	-0.701814	0.000190569	0.727172	7.76307e-05	-0.220165	0.745316	-0.387359	0.106385	-0.683901	0.000469095	-0.669875	0.00124981	0.32304	0.213605	0.853694	7.39514e-07	0.17972	0.548519	0.639329	0.00233825	0.595813	0.00838642
ENSG00000004478	FKBP4	purple	M8	-0.493654	0.0201648	0.572016	0.00471097	-0.37954	0.305833	-0.323487	0.195911	-0.658386	0.000931351	-0.594759	0.0062795	0.386049	0.117801	0.709163	0.000246984	0.120927	0.706139	0.564724	0.0118471	0.54211	0.0197422
ENSG00000004777	ARHGAP33	turquoise	M1	0.83367	6.70373e-07	-0.849824	1.95255e-07	-0.0554546	0.968393	0.573848	0.00757915	0.548278	0.00923298	0.255965	0.335134	-0.33016	0.201292	-0.513484	0.0178098	0.0651413	0.848629	-0.313664	0.22777	-0.128089	0.665491
ENSG00000004866	ST7	brown	M11	-0.493836	0.020113	0.413351	0.0592811	-0.328251	0.461921	0.134476	0.661391	-0.268508	0.272618	-0.524358	0.0202499	-0.102771	0.759943	0.582979	0.00515847	0.544867	0.0206121	0.537865	0.0187827	0.701219	0.000794139
ENSG00000004961	HCCS	yellow	M2	-0.866162	8.36225e-08	0.900096	3.50035e-09	-0.287309	0.581469	-0.499009	0.02617	-0.547613	0.009333	-0.369505	0.134276	0.245994	0.377852	0.684327	0.000505325	0.122886	0.701734	0.569078	0.010813	0.36059	0.153641
ENSG00000005022	SLC25A5	purple	M8	-0.55861	0.00655791	0.493579	0.0191517	-0.239368	0.706231	0.0384713	0.912688	-0.426876	0.0560403	-0.61817	0.00401681	0.05671	0.873943	0.77715	2.45476e-05	0.458936	0.0666224	0.549958	0.0153156	0.665748	0.00196572
ENSG00000005059	MCUB	pink	M6	0.180155	0.493558	-0.175653	0.496044	0.0659384	0.960285	-0.179283	0.539222	0.199959	0.44044	0.520601	0.0214452	0.0667329	0.851245	-0.304958	0.194494	-0.389473	0.136916	-0.31213	0.230451	-0.548109	0.0180616
ENSG00000005075	POLR2J	blue	M10	-0.413501	0.0620952	0.476057	0.0249759	-0.539484	0.0272356	-0.283659	0.273525	-0.175725	0.508825	0.0238972	0.946058	0.0517483	0.88603	0.496202	0.0232619	0.0721711	0.832517	0.607946	0.00492322	0.0404925	0.904231
ENSG00000005100	DHX33	yellow	M2	-0.768186	1.70641e-05	0.838623	3.92413e-07	0.0707711	0.955851	-0.715629	0.000265062	-0.607571	0.00295712	-0.273401	0.29701	0.508735	0.0261632	0.399236	0.0792151	-0.277552	0.319111	0.248199	0.357383	-0.0142438	0.96846
ENSG00000005102	MEOX1	black	M5	0.0107578	0.973872	-0.212638	0.394873	0.192553	0.800934	0.548742	0.0117495	0.635135	0.00162896	0.479428	0.0382036	-0.683705	0.000820415	-0.145443	0.571759	0.478604	0.0528662	-0.25258	0.347879	-0.125493	0.671352
ENSG00000005108	THSD7A	grey	M0	0.324087	0.165856	-0.390783	0.077828	0.163515	0.853718	0.455451	0.0481292	0.179623	0.497888	-0.170666	0.554947	-0.173542	0.56694	-0.240029	0.322505	0.248875	0.377194	-0.185813	0.513285	0.219201	0.422425
ENSG00000005175	RPAP3	yellow	M2	-0.749238	3.67267e-05	0.828396	7.33974e-07	-0.203699	0.77825	-0.664191	0.00111409	-0.558194	0.00767818	-0.264802	0.315759	0.413227	0.0873605	0.499872	0.0219771	-0.132407	0.675545	0.541298	0.0178408	0.0699564	0.825668
ENSG00000005189	REXO5	black	M5	0.215165	0.39845	-0.34052	0.134853	0.0157215	0.991066	0.348582	0.155791	0.577973	0.00530164	0.421037	0.0778951	-0.34889	0.170564	-0.488161	0.0260706	0.0876923	0.794115	-0.0994817	0.748374	-0.364872	0.148567
ENSG00000005206	SPPL2B	turquoise	M1	0.897997	6.19461e-09	-0.90767	1.61236e-09	0.0158829	0.991066	0.65097	0.00153933	0.663814	0.000813175	0.444289	0.0596134	-0.471697	0.0436678	-0.551202	0.0093551	0.116798	0.718123	-0.425892	0.0802838	-0.171129	0.54862
ENSG00000005238	FAM214B	red	M4	0.380326	0.09249	-0.523352	0.0116915	-0.327494	0.462878	0.844292	1.5591e-06	0.721864	0.00015627	0.352978	0.156596	-0.83323	3.60988e-06	-0.0338891	0.907971	0.685632	0.00118752	-0.0546028	0.869301	0.260361	0.327128
ENSG00000005249	PRKAR2B	grey	M0	0.182106	0.488345	-0.0301456	0.917509	-0.0456297	0.974765	-0.329151	0.186514	-0.283328	0.24169	-0.0579306	0.865072	0.484921	0.0367022	-0.217388	0.377389	-0.484418	0.0490532	-0.0245022	0.94171	-0.184776	0.513136
ENSG00000005379	TSPOAP1	pink	M6	0.624328	0.00163264	-0.578844	0.00408074	0.210709	0.764932	0.133615	0.663302	0.487799	0.024505	0.629476	0.00316177	-0.0771538	0.825237	-0.756991	5.03121e-05	-0.410877	0.111556	-0.478537	0.0438274	-0.717449	0.000512173
ENSG00000005436	GCFC2	grey	M0	0.0884474	0.764445	-0.117484	0.665747	0.341407	0.421347	0.173207	0.555759	0.0440422	0.893364	-0.178558	0.53372	0.0401463	0.910895	-0.262214	0.274004	0.0168587	0.966163	-0.277965	0.293943	-0.0452774	0.891123
ENSG00000005448	WDR54	pink	M6	0.469612	0.029116	-0.500176	0.0172219	0.216957	0.752315	0.168712	0.567459	0.555074	0.00812969	0.729785	0.000237339	-0.307518	0.243465	-0.493577	0.0240437	-0.177611	0.554295	-0.533542	0.0200737	-0.454967	0.0618288
ENSG00000005469	CROT	grey	M0	0.494555	0.0198848	-0.356304	0.114453	-0.0807493	0.950133	-0.0482847	0.888734	0.0419995	0.897947	0.242075	0.367309	0.223695	0.433461	-0.332618	0.153337	-0.373303	0.158476	-0.218528	0.428919	-0.284586	0.277625
ENSG00000005483	KMT2E	pink	M6	0.562039	0.00615152	-0.604869	0.00235552	0.191301	0.803072	0.265904	0.311091	0.714241	0.000196597	0.796587	1.98606e-05	-0.343773	0.178251	-0.790859	1.36431e-05	-0.220537	0.446596	-0.541431	0.0178019	-0.698105	0.000867602
ENSG00000005513	SOX8	yellow	M2	-0.782851	9.07622e-06	0.668458	0.00048457	0.00899084	0.994737	-0.00183918	0.995783	-0.220444	0.386879	-0.299918	0.244136	-0.188804	0.526195	0.610536	0.00291374	0.461655	0.0646002	0.290789	0.268112	0.490393	0.040293
ENSG00000005700	IBTK	pink	M6	0.155639	0.564645	-0.201473	0.42517	-0.10647	0.92444	0.17749	0.544287	0.582511	0.0048301	0.67282	0.00117862	-0.43463	0.0689884	-0.375162	0.102763	0.0951156	0.776053	-0.1884	0.506414	-0.385351	0.123349
ENSG00000005810	MYCBP2	grey	M0	0.353414	0.123876	-0.258388	0.283451	-0.185385	0.815026	0.149985	0.619074	-0.167858	0.531218	-0.374456	0.127901	0.196951	0.503168	-0.0944975	0.727132	-0.00428262	0.992585	0.170315	0.556484	0.275293	0.295678
ENSG00000005812	FBXL3	blue	M10	-0.343807	0.136832	0.477576	0.0244517	-0.187199	0.810369	-0.462356	0.0439092	-0.754153	5.4668e-05	-0.695189	0.000666702	0.560976	0.0115995	0.464706	0.0359257	-0.14812	0.633657	0.572592	0.0101324	0.387726	0.120392
ENSG00000005882	PDK2	black	M5	0.558026	0.00663237	-0.682551	0.000328204	0.0210638	0.987633	0.59648	0.004968	0.830025	2.53162e-06	0.699314	0.000596378	-0.630089	0.00299698	-0.498586	0.0224106	0.14836	0.633214	-0.403392	0.101254	-0.382373	0.127041
ENSG00000005889	ZFX	magenta	M7	-0.00629875	0.985889	0.171362	0.508406	0.135403	0.888998	-0.52063	0.0185987	-0.386658	0.0904284	-0.0904623	0.778929	0.537438	0.0169355	-0.209691	0.396662	-0.600584	0.00781315	-0.0254208	0.939503	-0.238792	0.374737
ENSG00000006016	CRLF1	red	M4	-0.0593055	0.849114	-0.0888944	0.748846	0.108845	0.924333	0.541267	0.0134407	0.227133	0.36905	-0.112822	0.714913	-0.371056	0.1369	0.0601455	0.829107	0.4695	0.0589311	-0.070056	0.830494	0.331773	0.195942
ENSG00000006025	OSBPL7	turquoise	M1	0.728552	7.77635e-05	-0.744266	4.10916e-05	-0.118524	0.909617	0.535221	0.014834	0.542612	0.0102227	0.33695	0.18024	-0.466245	0.0466313	-0.290316	0.219429	0.186625	0.530203	-0.148342	0.614457	-0.0293047	0.934102
ENSG00000006062	MAP3K14	yellow	M2	-0.580862	0.00422822	0.508296	0.0150864	-0.0626702	0.963194	-0.0120469	0.971508	-0.0491831	0.880635	-0.0729646	0.8243	-0.24353	0.383522	0.389316	0.0883265	0.369325	0.164376	0.328881	0.201338	0.179634	0.526204
ENSG00000006118	TMEM132A	turquoise	M1	0.770781	1.51818e-05	-0.786812	6.88014e-06	0.0483278	0.974747	0.489847	0.0300274	0.536996	0.011265	0.451222	0.0549861	-0.346265	0.17433	-0.437958	0.050508	0.0216253	0.955581	-0.387206	0.119071	-0.244258	0.362213
ENSG00000006128	TAC1	grey	M0	-0.597143	0.00301229	0.476528	0.0248019	0.0200101	0.988442	0.0995702	0.75497	-0.137363	0.621265	-0.223337	0.414192	-0.106358	0.749334	0.367876	0.10999	0.38128	0.147579	0.118626	0.698623	0.377174	0.132924
ENSG00000006210	CX3CL1	yellow	M2	-0.715522	0.000121664	0.637966	0.00108139	0.0322222	0.983196	-0.221675	0.423411	-0.269738	0.270151	-0.271644	0.300192	0.10332	0.758309	0.396276	0.0819195	0.183321	0.539007	0.269082	0.312162	0.184982	0.512469
ENSG00000006282	SPATA20	red	M4	0.503091	0.0174061	-0.507402	0.0152705	-0.136375	0.887703	0.533657	0.0152348	0.391143	0.0860248	0.19675	0.483456	-0.405814	0.0952221	-0.146452	0.568918	0.292526	0.289412	-0.0387691	0.907679	0.183662	0.515423
ENSG00000006283	CACNA1G	black	M5	0.591268	0.00341526	-0.752423	2.96071e-05	0.218212	0.749459	0.776208	3.13594e-05	0.805513	7.73303e-06	0.497765	0.0299819	-0.603908	0.00506979	-0.601875	0.00351888	0.276714	0.320858	-0.514539	0.0262392	-0.273187	0.300397
ENSG00000006327	TNFRSF12A	yellow	M2	-0.728266	7.84059e-05	0.639318	0.0010434	-0.164142	0.853353	-0.2184	0.432168	-0.0339253	0.917182	0.163334	0.57503	-0.183053	0.541161	0.435518	0.0520536	0.251506	0.372645	0.300708	0.249975	0.0293589	0.934064
ENSG00000006432	MAP3K9	turquoise	M1	0.696333	0.000227765	-0.647137	0.00085828	0.169042	0.846652	0.0558	0.869702	0.328362	0.164353	0.394792	0.103865	0.143431	0.652416	-0.765063	3.69241e-05	-0.485192	0.0486798	-0.429037	0.0779915	-0.675897	0.00154393
ENSG00000006453	BAIAP2L1	pink	M6	0.387061	0.0855481	-0.390428	0.0781848	-0.0652276	0.961118	0.0928526	0.771949	0.591985	0.00402301	0.867457	3.47243e-07	-0.308916	0.24101	-0.472344	0.0324555	-0.196038	0.505872	-0.360395	0.153471	-0.62862	0.00445947
ENSG00000006459	KDM7A	pink	M6	0.320249	0.171864	-0.378972	0.0891924	0.188389	0.807262	0.110079	0.724013	0.536144	0.0114338	0.618042	0.0040269	-0.133574	0.680153	-0.729576	0.000128963	-0.300884	0.274322	-0.447592	0.0634278	-0.696897	0.000882232
ENSG00000006468	ETV1	grey	M0	-0.284246	0.236956	0.242932	0.318637	0.141227	0.882291	0.0663844	0.844171	-0.302905	0.205844	-0.482182	0.0369238	0.0898959	0.793656	0.267368	0.263181	0.174494	0.562868	0.0941539	0.763828	0.457908	0.0599606
ENSG00000006576	PHTF2	grey	M0	0.113765	0.68895	-0.0837856	0.763134	-0.267201	0.635382	0.268406	0.305625	-0.0733392	0.813827	-0.394752	0.103894	-0.132746	0.681523	0.252266	0.294346	0.392795	0.133227	0.344693	0.17625	0.427716	0.0814181
ENSG00000006634	DBF4	yellow	M2	-0.633843	0.00128596	0.729759	7.14499e-05	-0.222107	0.740497	-0.528133	0.0165493	-0.693247	0.000363443	-0.574188	0.00909721	0.534531	0.0176449	0.509664	0.0189499	-0.0612459	0.857216	0.590643	0.00710258	0.314304	0.225109
ENSG00000006652	IFRD1	yellow	M2	-0.504726	0.0169765	0.589651	0.00325607	-0.0211306	0.987633	-0.454275	0.048792	-0.516043	0.0159674	-0.306657	0.231426	0.346196	0.174382	0.326491	0.162014	-0.0668358	0.844344	0.203271	0.466201	0.231969	0.390502
ENSG00000006695	COX10	yellow	M2	-0.772754	1.3933e-05	0.709161	0.000144012	0.0928487	0.937737	-0.364004	0.134593	-0.318291	0.179528	-0.204447	0.463509	0.205249	0.481405	0.30972	0.186969	-0.0127924	0.974381	0.117282	0.701827	0.056685	0.86144
ENSG00000006704	GTF2IRD1	turquoise	M1	0.804315	3.19157e-06	-0.849157	2.03578e-07	-0.00446376	0.997822	0.539129	0.0139638	0.699949	0.000302731	0.560394	0.0113973	-0.42577	0.0760494	-0.566427	0.00710227	0.0202689	0.958354	-0.466849	0.0505455	-0.343885	0.177133
ENSG00000006756	ARSD	pink	M6	0.305511	0.196968	-0.39538	0.0737236	-0.0773509	0.953093	0.384349	0.109466	0.760668	4.27887e-05	0.806653	1.2807e-05	-0.60917	0.00457309	-0.383922	0.0934737	0.166628	0.58442	-0.236126	0.384407	-0.36495	0.148539
ENSG00000006757	PNPLA4	grey	M0	-0.206248	0.42147	0.0516952	0.859142	-0.175761	0.835497	0.305064	0.2301	0.471799	0.0308874	0.360023	0.147078	-0.40894	0.0921055	-0.0671207	0.810203	0.299184	0.277459	0.0314047	0.925503	-0.18533	0.511742
ENSG00000006831	ADIPOR2	yellow	M2	-0.795645	4.97327e-06	0.807246	2.43458e-06	-0.220675	0.744248	-0.469179	0.0400092	-0.445112	0.0442441	-0.218321	0.426692	0.179153	0.551874	0.584379	0.00501701	0.107487	0.742008	0.521135	0.0239167	0.18094	0.522694
ENSG00000007062	PROM1	grey	M0	0.0352188	0.913313	-1.5065e-05	0.999986	0.0471761	0.974747	-0.0635915	0.851094	-0.307149	0.198466	-0.381602	0.119331	0.29638	0.265701	0.0637572	0.819203	-0.0532349	0.879004	0.0398511	0.904996	0.204351	0.46033
ENSG00000007129	CEACAM21	black	M5	0.0971093	0.740335	-0.208856	0.404377	-0.00459722	0.997822	0.455263	0.0482417	0.538806	0.0109399	0.472397	0.0415825	-0.612906	0.00422284	-0.156408	0.541055	0.389873	0.136409	-0.236105	0.384407	0.0797525	0.798112
ENSG00000007237	GAS7	black	M5	0.393392	0.0795785	-0.437341	0.04346	-0.0940626	0.936078	0.521029	0.0184894	0.605945	0.00305621	0.548055	0.0138813	-0.599242	0.0055841	-0.183198	0.466388	0.31571	0.246122	-0.150953	0.607686	-0.117916	0.692671
ENSG00000007255	TRAPPC6A	black	M5	0.311102	0.186977	-0.434454	0.045236	0.0123642	0.993922	0.397232	0.0959146	0.696231	0.000335235	0.657575	0.00170735	-0.551098	0.0136056	-0.33194	0.154218	0.13883	0.659609	-0.224845	0.413094	-0.39041	0.117306
ENSG00000007341	ST7L	grey	M0	0.0168319	0.959406	0.0284743	0.921962	-0.395534	0.258318	-0.246936	0.357179	0.055583	0.863687	0.240661	0.370589	0.142868	0.653547	-0.118806	0.653311	-0.211699	0.467561	0.312426	0.23009	-0.254244	0.340836
ENSG00000007350	TKTL1	grey	M0	0.118391	0.676448	-0.11381	0.676839	0.144362	0.876683	-0.0951859	0.766671	0.16497	0.540032	0.446251	0.0585172	0.0861561	0.803643	-0.273832	0.250345	-0.300106	0.27597	-0.303488	0.244792	-0.542364	0.019724
ENSG00000007372	PAX6	pink	M6	0.365258	0.109097	-0.328194	0.152647	0.201556	0.782442	-0.138648	0.650848	0.296222	0.218104	0.654328	0.00183764	0.083723	0.810898	-0.561011	0.00789196	-0.476603	0.0541266	-0.537579	0.0188346	-0.684371	0.00123493
ENSG00000007376	RPUSD1	purple	M8	-0.54515	0.00846434	0.608844	0.00216468	-0.0327477	0.983196	-0.379621	0.114917	-0.684456	0.000462082	-0.628012	0.00327756	0.356625	0.158828	0.70546	0.000274946	0.0419529	0.906385	0.306599	0.239959	0.535906	0.0217503
ENSG00000007384	RHBDF1	grey	M0	-0.0828525	0.781664	0.0245023	0.9327	-0.431911	0.170112	0.255722	0.3355	0.24364	0.32918	0.129572	0.669643	-0.390649	0.112184	0.311146	0.184949	0.458273	0.0671301	0.326287	0.205603	0.214962	0.433836
ENSG00000007392	LUC7L	grey	M0	0.575937	0.00468319	-0.395199	0.0738383	0.00331286	0.999582	0.0201826	0.952561	-0.166539	0.534964	-0.186764	0.51157	0.250686	0.366793	-0.162857	0.522345	-0.238424	0.403028	-0.0575087	0.862278	0.0667443	0.834299
ENSG00000007402	CACNA2D2	black	M5	0.516298	0.0139115	-0.630174	0.00131521	-0.0254535	0.985803	0.521758	0.0182985	0.878298	1.33498e-07	0.877931	1.35058e-07	-0.623866	0.00337348	-0.633261	0.00177639	0.0835686	0.803875	-0.456703	0.0572958	-0.476396	0.0478828
ENSG00000007516	BAIAP3	turquoise	M1	0.597163	0.00301212	-0.581725	0.00386142	0.0842251	0.947966	0.192997	0.50115	0.440684	0.0469781	0.477259	0.0392389	-0.0911905	0.791006	-0.602959	0.00344138	-0.197203	0.503308	-0.401238	0.103334	-0.423997	0.0849704
ENSG00000007541	PIGQ	turquoise	M1	0.729375	7.54349e-05	-0.731505	6.71587e-05	0.0828125	0.947966	0.530912	0.0159071	0.517157	0.015682	0.339096	0.177269	-0.43145	0.071281	-0.370703	0.107084	0.161791	0.597185	-0.34837	0.170348	-0.0620855	0.846304
ENSG00000007944	MYLIP	black	M5	0.413386	0.0621451	-0.570092	0.00490426	0.0770718	0.953093	0.642894	0.00184149	0.72042	0.000163904	0.534549	0.0171708	-0.574736	0.00900367	-0.476816	0.0305541	0.263158	0.347301	-0.268948	0.312405	-0.252141	0.345541
ENSG00000007968	E2F2	grey	M0	0.376567	0.0963017	-0.203494	0.419983	0.0284867	0.985803	-0.304351	0.231515	-0.350884	0.132116	-0.244043	0.362754	0.578403	0.00838283	-0.211653	0.391685	-0.503701	0.0382681	-0.0484977	0.883263	-0.154299	0.593895
ENSG00000008083	JARID2	magenta	M7	-0.0595362	0.848315	0.169994	0.512173	0.107906	0.92444	-0.312613	0.21612	-0.482659	0.0264265	-0.40776	0.0905079	0.566431	0.0105061	0.0148993	0.958603	-0.341431	0.205612	-0.0182199	0.957263	0.11273	0.705908
ENSG00000008130	NADK	brown	M11	-0.102198	0.72478	0.192067	0.451119	-0.372558	0.325991	0.0231245	0.948218	-0.406482	0.0719117	-0.538488	0.0162086	0.0816095	0.815792	0.619715	0.00237977	0.298979	0.277585	0.524106	0.0229925	0.651522	0.00274143
ENSG00000008196	TFAP2B	red	M4	0.155362	0.565353	-0.310945	0.179791	-0.0272709	0.985803	0.678477	0.000773689	0.342223	0.143957	-0.0842476	0.795541	-0.430407	0.0721291	-0.0192033	0.94854	0.547414	0.0198268	0.0331249	0.920827	0.304175	0.242111
ENSG00000008277	ADAM22	grey	M0	0.505925	0.0166604	-0.487406	0.021134	0.226492	0.73403	0.283072	0.274665	0.0246017	0.939094	-0.205883	0.459685	0.0736814	0.83374	-0.389081	0.0885598	-0.0767547	0.820293	-0.26169	0.327618	0.0905176	0.767975
ENSG00000008283	CYB561	pink	M6	0.220637	0.384362	-0.294191	0.209639	-0.0618571	0.963908	0.219489	0.429235	0.658704	0.000925817	0.835376	2.96774e-06	-0.524761	0.0204516	-0.321713	0.169178	0.0510187	0.885363	-0.399194	0.10527	-0.422573	0.0860065
ENSG00000008300	CELSR3	grey	M0	0.287695	0.230429	-0.149012	0.573422	-0.245772	0.689806	-0.298807	0.242143	-0.192849	0.460415	-0.11043	0.720622	0.406959	0.0941821	-0.228992	0.348118	-0.414983	0.10697	0.111764	0.715059	-0.164932	0.56537
ENSG00000008311	AASS	pink	M6	0.554845	0.00705806	-0.535743	0.00938037	0.34178	0.420137	-0.0660944	0.844795	0.39198	0.0852969	0.564841	0.0105916	0.139106	0.663941	-0.875592	1.42318e-07	-0.60931	0.00665074	-0.565973	0.0115445	-0.843162	3.54018e-06
ENSG00000008382	MPND	turquoise	M1	0.613556	0.0021116	-0.663348	0.000553347	0.0320864	0.983196	0.336536	0.174087	0.551107	0.00876844	0.482811	0.0366917	-0.298049	0.262373	-0.454811	0.040961	-0.0615197	0.8567	-0.318421	0.219311	-0.429479	0.0802828
ENSG00000008394	MGST1	brown	M11	-0.565132	0.00580392	0.429662	0.0482646	0.0246953	0.98591	0.101099	0.75002	-0.227954	0.367392	-0.474359	0.0406333	-0.102459	0.760902	0.510089	0.0188249	0.467292	0.0605799	0.244459	0.365736	0.510388	0.0308769
ENSG00000008513	ST3GAL1	grey	M0	-0.489824	0.0214107	0.321162	0.163435	0.0734914	0.954662	0.258057	0.329842	0.185991	0.479399	0.102543	0.743059	-0.409851	0.0912048	0.260131	0.278174	0.484745	0.0489672	0.0172964	0.959168	0.165759	0.563189
ENSG00000008710	PKD1	grey	M0	0.59522	0.00313937	-0.583486	0.00372693	-0.110513	0.921298	0.528112	0.0165493	0.156421	0.56517	-0.220729	0.420965	-0.240276	0.391973	-0.0419313	0.88503	0.290515	0.29375	-0.0182696	0.957263	0.41319	0.0943155
ENSG00000008735	MAPK8IP2	grey	M0	-0.189779	0.467002	0.281257	0.234689	-0.0892187	0.942736	-0.461707	0.0442798	-0.211782	0.409435	0.116565	0.70646	0.306983	0.244498	-0.0744571	0.788261	-0.424434	0.0978212	-0.12794	0.673922	-0.224458	0.40865
ENSG00000008853	RHOBTB2	grey	M0	-0.546726	0.00822839	0.39692	0.0723675	0.19201	0.802263	0.068452	0.838723	0.0886189	0.769728	0.0287187	0.93526	-0.313109	0.232066	0.168151	0.506853	0.327942	0.227218	-0.0721038	0.824854	0.115009	0.699714
ENSG00000008869	HEATR5B	grey	M0	0.685404	0.000316123	-0.546507	0.00773984	0.0533474	0.970489	0.061353	0.856296	0.00124945	0.99703	-0.0651944	0.845515	0.212322	0.463585	-0.446715	0.0452813	-0.343531	0.202389	-0.186368	0.511779	-0.068839	0.828944
ENSG00000009335	UBE3C	yellow	M2	-0.802741	3.46851e-06	0.832868	5.66207e-07	-0.331188	0.450283	-0.403411	0.0890794	-0.629246	0.00185654	-0.577225	0.00861808	0.258526	0.348343	0.786701	1.63286e-05	0.230356	0.422861	0.656665	0.00152569	0.550846	0.0174035
ENSG00000009413	REV3L	grey	M0	0.12129	0.667388	-0.0369774	0.898457	0.132906	0.890672	-0.193711	0.499446	-0.269024	0.271499	-0.189682	0.503091	0.396015	0.105724	-0.182948	0.467118	-0.37472	0.156387	-0.0363548	0.913898	-0.0277265	0.937736
ENSG00000009709	PAX7	pink	M6	0.152451	0.57421	-0.280186	0.236796	0.157622	0.860916	0.308523	0.224198	0.677275	0.00056373	0.821512	5.91959e-06	-0.4684	0.0454734	-0.474137	0.0316683	0.0318173	0.930674	-0.485774	0.0396929	-0.50331	0.0339612
ENSG00000009724	MASP2	grey	M0	0.28672	0.232277	-0.126911	0.638573	-0.0237341	0.98591	-0.29625	0.247685	-0.0071406	0.983864	0.287808	0.266603	0.2692	0.324187	-0.398574	0.0797744	-0.54833	0.0195053	-0.0945647	0.762748	-0.421622	0.0868701
ENSG00000009830	POMT2	grey	M0	0.472164	0.0280849	-0.445248	0.039125	-0.34392	0.413696	0.35197	0.150922	0.32981	0.162367	0.249164	0.350622	-0.325455	0.209221	-0.0954597	0.724596	0.172215	0.569435	-0.0893797	0.777109	0.0787739	0.800894
ENSG00000010165	METTL13	yellow	M2	-0.827042	9.69033e-07	0.817823	1.34995e-06	-0.0183685	0.98897	-0.418201	0.0753173	-0.602964	0.00325752	-0.50321	0.027755	0.242377	0.386625	0.695673	0.000370551	0.159599	0.603124	0.332656	0.195237	0.436883	0.0743905
ENSG00000010219	DYRK4	grey	M0	-0.0299551	0.926643	-0.118171	0.664048	0.102441	0.929061	0.434747	0.062339	0.423725	0.0582792	0.257188	0.332545	-0.583681	0.0074943	0.0353135	0.904082	0.462922	0.0639333	-0.0711489	0.827233	0.103643	0.731371
ENSG00000010270	STARD3NL	yellow	M2	-0.61412	0.00208278	0.71693	0.000111111	-0.347341	0.402253	-0.577206	0.00711178	-0.509272	0.0178487	-0.210243	0.447419	0.343178	0.179128	0.4958	0.0233272	-0.0811588	0.809929	0.502061	0.0314638	0.182365	0.518672
ENSG00000010278	CD9	pink	M6	0.270319	0.266192	-0.324802	0.157617	-0.0987548	0.930092	0.303649	0.232954	0.595713	0.00372491	0.724852	0.000274167	-0.490096	0.034146	-0.311335	0.184816	0.102437	0.756836	-0.183602	0.51954	-0.397682	0.109493
ENSG00000010295	IFFO1	turquoise	M1	0.591174	0.00342211	-0.604498	0.00237243	-0.0435439	0.976552	0.445848	0.0540991	0.331499	0.159681	0.114254	0.71179	-0.326664	0.207074	-0.0786129	0.775753	0.206038	0.480071	-0.222532	0.418625	0.0856295	0.781441
ENSG00000010318	PHF7	black	M5	0.712049	0.000136232	-0.788288	6.46247e-06	0.0782265	0.951715	0.648454	0.00162279	0.79684	1.12849e-05	0.59103	0.00666847	-0.581613	0.00781159	-0.573843	0.00617714	0.194885	0.508759	-0.409064	0.0957088	-0.267085	0.312818
ENSG00000010404	IDS	yellow	M2	-0.487533	0.0221647	0.584893	0.0036125	-0.327529	0.462878	-0.435809	0.0615789	-0.523525	0.0140944	-0.324364	0.20016	0.416491	0.0842402	0.479466	0.0294485	-0.0611472	0.857334	0.531763	0.020577	0.233089	0.3882
ENSG00000010539	ZNF200	yellow	M2	-0.504537	0.0170273	0.61428	0.00190953	-0.208276	0.769231	-0.677619	0.000787537	-0.596281	0.0036841	-0.353568	0.155846	0.567488	0.0103024	0.373125	0.1047	-0.32315	0.233822	0.362345	0.150902	0.024666	0.944068
ENSG00000010626	LRRC23	black	M5	0.583671	0.00399808	-0.605106	0.00234678	-0.30472	0.529019	0.610477	0.00376249	0.655666	0.000994485	0.490196	0.0331085	-0.643008	0.0022415	-0.176625	0.484016	0.391071	0.135266	-0.0876095	0.782542	0.0585415	0.856176
ENSG00000010810	FYN	grey	M0	-0.00756565	0.982999	0.0936238	0.734943	0.0157542	0.991066	-0.153538	0.610035	-0.497488	0.0213915	-0.671622	0.00120708	0.408828	0.0921699	0.211741	0.391503	-0.11045	0.735164	0.187374	0.50882	0.405715	0.101274
ENSG00000011028	MRC2	red	M4	0.303589	0.20047	-0.410403	0.0614738	-0.304885	0.528545	0.713177	0.000286961	0.401528	0.0763977	-0.0431986	0.901595	-0.606182	0.00484471	0.248437	0.302848	0.674578	0.0015624	0.232513	0.39252	0.400805	0.106412
ENSG00000011105	TSPAN9	greenyellow	M9	-0.0877941	0.766911	-0.0364775	0.899673	-0.111165	0.919943	0.508626	0.022487	0.389152	0.0878973	0.203724	0.465544	-0.627298	0.00315162	0.143113	0.578681	0.627615	0.0045699	0.113753	0.710375	0.265277	0.316567
ENSG00000011132	APBA3	turquoise	M1	0.731147	7.12477e-05	-0.705303	0.000161865	-0.042915	0.976805	0.512951	0.0209757	0.351062	0.131908	0.0761291	0.814844	-0.237381	0.398643	-0.244091	0.313057	0.175098	0.561194	-0.16936	0.558726	0.0491185	0.88109
ENSG00000011198	ABHD5	yellow	M2	-0.623685	0.00165607	0.680565	0.000346869	-0.0680902	0.958388	-0.52829	0.0165199	-0.629534	0.00185012	-0.440024	0.0626751	0.428592	0.0736199	0.45069	0.0431149	-0.0981804	0.769068	0.326903	0.204586	0.297413	0.254709
ENSG00000011201	ANOS1	pink	M6	0.380594	0.0922451	-0.341412	0.133714	0.096081	0.932161	0.0133231	0.968609	0.395824	0.0815911	0.68682	0.000828392	-0.15675	0.615095	-0.445397	0.0459554	-0.307301	0.26098	-0.436698	0.071495	-0.582872	0.0106048
ENSG00000011243	AKAP8L	turquoise	M1	0.752029	3.30169e-05	-0.639955	0.0010277	-0.184925	0.816429	0.288618	0.263563	0.25836	0.29491	0.215025	0.435278	-0.121247	0.709515	-0.216665	0.379272	-0.0496063	0.888999	-0.076979	0.811226	-0.0617126	0.847118
ENSG00000011258	MBTD1	pink	M6	0.592763	0.00330314	-0.583356	0.00373148	0.34765	0.401416	0.00203664	0.995362	0.464605	0.0340492	0.634686	0.00284139	0.0586165	0.868862	-0.941801	1.22814e-10	-0.583143	0.0109361	-0.660283	0.00138398	-0.841735	3.69163e-06
ENSG00000011260	UTP18	yellow	M2	-0.751698	3.34167e-05	0.866825	6.21003e-08	-0.10194	0.930092	-0.626652	0.00265855	-0.819591	4.07251e-06	-0.59473	0.0062795	0.542886	0.0155952	0.701288	0.000314852	-0.0543287	0.875903	0.469542	0.0490167	0.408818	0.0981471
ENSG00000011332	DPF1	magenta	M7	0.016651	0.960072	0.157439	0.548809	-0.0436616	0.976449	-0.470136	0.0395251	-0.55564	0.00803827	-0.436552	0.0650194	0.6377	0.00253451	0.106391	0.690637	-0.442871	0.0800011	0.26896	0.312405	-0.066755	0.834299
ENSG00000011347	SYT7	grey	M0	-0.116423	0.681836	0.155311	0.554837	-0.20059	0.784151	-0.0970846	0.762195	0.154036	0.572273	0.381556	0.119348	-0.022258	0.952216	-0.0725731	0.794491	-0.110403	0.735255	0.0643992	0.844029	-0.322712	0.210931
ENSG00000011405	PIK3C2A	magenta	M7	0.129837	0.64065	0.0812079	0.771332	0.0463827	0.974765	-0.708025	0.000331999	-0.432966	0.0517548	-0.0667124	0.841925	0.789831	2.58971e-05	-0.334145	0.151298	-0.835285	3.91788e-06	-0.0168662	0.960457	-0.474967	0.048816
ENSG00000011422	PLAUR	red	M4	0.43657	0.0461012	-0.528328	0.0107331	-0.0996301	0.930092	0.730527	0.000164826	0.389367	0.0877495	-0.0361272	0.918297	-0.53318	0.0180687	0.0448687	0.875939	0.567473	0.0141806	-0.00375177	0.990427	0.382281	0.127128
ENSG00000011426	ANLN	brown	M11	0.0408635	0.897821	-0.0127337	0.965235	-0.203884	0.77825	0.0613084	0.856296	-0.284739	0.238771	-0.569807	0.00980409	0.139922	0.661721	0.235223	0.333544	0.209264	0.472819	0.328127	0.202472	0.527143	0.0246886
ENSG00000011465	DCN	grey	M0	0.13014	0.639529	-0.227987	0.35517	0.0982244	0.930431	0.493426	0.0283757	0.0410859	0.899532	-0.355589	0.152917	-0.10951	0.740668	0.0397575	0.892066	0.374167	0.157216	0.0512086	0.877181	0.32382	0.208921
ENSG00000011478	QPCTL	grey	M0	-0.218317	0.390241	0.171031	0.509406	-0.272599	0.619683	0.162678	0.584598	0.200032	0.440298	0.122401	0.690884	-0.428566	0.0736237	0.363682	0.114849	0.439171	0.0832391	0.244132	0.366119	0.189001	0.500483
ENSG00000011566	MAP4K3	magenta	M7	-0.301804	0.203557	0.406028	0.0648201	0.108224	0.92444	-0.567852	0.00835689	-0.490699	0.023575	-0.327348	0.195782	0.516664	0.0233206	0.0450701	0.87526	-0.369865	0.163521	0.133345	0.659029	-0.0403035	0.904668
ENSG00000011638	TMEM159	grey	M0	0.269173	0.268681	-0.201965	0.424218	-0.104476	0.926364	0.0301877	0.933028	-0.0895464	0.766998	-0.185505	0.514802	0.20098	0.493454	0.00234079	0.993519	-0.0759495	0.822783	0.0445837	0.893206	0.0703657	0.825025
ENSG00000011677	GABRA3	turquoise	M1	0.528867	0.0112381	-0.546988	0.00767802	0.0577801	0.965745	0.3599	0.139981	0.475551	0.029332	0.528808	0.0188879	-0.239688	0.392752	-0.482291	0.0283188	-0.0811785	0.809929	-0.40763	0.0971022	-0.390608	0.117123
ENSG00000012171	SEMA3B	pink	M6	0.543163	0.00877376	-0.591903	0.00310349	-0.0749117	0.954439	0.470432	0.0393307	0.812294	6.05465e-06	0.826768	4.73881e-06	-0.612894	0.00422284	-0.533023	0.0129284	0.127329	0.689944	-0.309334	0.235038	-0.434007	0.0765064
ENSG00000012174	MBTPS2	grey	M0	-0.535584	0.0100462	0.453935	0.0345686	0.0183525	0.98897	-0.0297722	0.93404	-0.0959056	0.747745	-0.163929	0.573407	-0.160177	0.605561	0.27293	0.251965	0.328883	0.225983	0.174607	0.545402	0.323702	0.209113
ENSG00000012817	KDM5D	grey	M0	0.40594	0.0681496	-0.39885	0.0707656	-0.0304421	0.983672	0.114057	0.713247	0.291181	0.226886	0.305177	0.234101	-0.0943367	0.78265	-0.453287	0.0417356	-0.201514	0.492325	-0.231076	0.395991	-0.260713	0.326718
ENSG00000012822	CALCOCO1	black	M5	0.81259	2.07832e-06	-0.880797	1.96733e-08	0.0875827	0.944221	0.59213	0.00540903	0.846756	1.05486e-06	0.746617	0.000140692	-0.556648	0.0124687	-0.678521	0.000587656	0.0268459	0.943223	-0.49625	0.0340466	-0.47925	0.0462618
ENSG00000012963	UBR7	yellow	M2	-0.609119	0.00233007	0.707825	0.000149794	-0.103829	0.927652	-0.645732	0.00172867	-0.763298	3.91709e-05	-0.587806	0.00706376	0.669897	0.0011705	0.379927	0.0976224	-0.281916	0.310792	0.470912	0.0481902	0.130767	0.658188
ENSG00000013016	EHD3	greenyellow	M9	-0.0209244	0.948349	-0.0614498	0.83068	-0.297983	0.550841	0.509325	0.0222364	0.197619	0.446734	-0.0994894	0.751833	-0.479952	0.0391001	0.301409	0.200644	0.63147	0.00425097	0.194353	0.491012	0.598139	0.00810265
ENSG00000013288	MAN2B2	red	M4	0.352781	0.12474	-0.535156	0.00948075	-0.0197366	0.988576	0.774958	3.27249e-05	0.637293	0.00155172	0.180067	0.529674	-0.695367	0.000619346	-0.111384	0.675877	0.580442	0.011352	-0.0540876	0.870516	0.112195	0.707592
ENSG00000013392	RWDD2A	turquoise	M1	0.849586	2.60492e-07	-0.747273	3.67271e-05	0.0419792	0.978186	0.216893	0.435919	0.310548	0.192728	0.331754	0.188449	-0.0429633	0.904483	-0.557142	0.00843342	-0.288567	0.296997	-0.389637	0.115951	-0.287817	0.271306
ENSG00000013441	CLK1	grey	M0	0.317862	0.175665	-0.113696	0.677033	-0.139763	0.883737	-0.239674	0.375468	-0.291128	0.226976	-0.156456	0.594854	0.432442	0.0704901	-0.0779906	0.777396	-0.408845	0.113915	0.135251	0.653154	-0.0972084	0.748234
ENSG00000013503	POLR3B	yellow	M2	-0.667464	0.000531885	0.678267	0.000369978	0.0253285	0.98591	-0.459633	0.0453909	-0.433911	0.0511665	-0.281305	0.280554	0.422156	0.0790775	0.237682	0.327854	-0.132943	0.674287	0.23227	0.393059	-0.0358971	0.916091
ENSG00000013523	ANGEL1	red	M4	0.530827	0.0108972	-0.601598	0.00252629	0.05322	0.970489	0.56909	0.0081948	0.470375	0.0315233	0.203857	0.465246	-0.280918	0.298675	-0.466938	0.0348872	0.162843	0.594839	-0.30536	0.241879	-0.0579487	0.857819
ENSG00000013561	RNF14	yellow	M2	-0.801919	3.63425e-06	0.778789	9.78845e-06	-0.201239	0.782944	-0.281617	0.278053	-0.470936	0.0312652	-0.454576	0.0526117	0.0724777	0.836629	0.753335	5.6873e-05	0.358226	0.180482	0.499796	0.0324051	0.574754	0.0121195
ENSG00000013563	DNASE1L1	black	M5	0.590187	0.00349146	-0.635557	0.00115317	-0.163893	0.853353	0.646465	0.00170069	0.718643	0.00017377	0.545779	0.0143702	-0.675694	0.00101305	-0.306981	0.191362	0.35876	0.179502	-0.211345	0.445958	-0.0823899	0.791356
ENSG00000013583	HEBP1	pink	M6	0.385013	0.0874645	-0.447102	0.0381343	0.0522775	0.971539	0.300482	0.238929	0.530812	0.0124731	0.591193	0.00666293	-0.366774	0.143171	-0.319998	0.171575	0.074953	0.825297	-0.336911	0.188741	-0.335952	0.189281
ENSG00000014216	CAPN1	red	M4	0.405757	0.0683211	-0.451063	0.0360506	-0.26701	0.635826	0.534009	0.0151505	0.48094	0.0271258	0.301688	0.241057	-0.605172	0.00495089	0.00934909	0.97419	0.393145	0.132756	-0.0308977	0.926254	0.221573	0.416597
ENSG00000014914	MTMR11	turquoise	M1	0.729992	7.37513e-05	-0.731677	6.68245e-05	-0.187295	0.810369	0.518452	0.0192362	0.5919	0.00402749	0.458052	0.0502006	-0.436689	0.0672086	-0.409111	0.0709853	0.161414	0.597964	-0.156412	0.593543	-0.140212	0.63295
ENSG00000015133	CCDC88C	grey	M0	-0.0986851	0.73527	0.185626	0.468076	0.368278	0.339304	-0.472295	0.0384026	-0.285805	0.236739	0.05285	0.878304	0.464686	0.0475334	-0.226641	0.3543	-0.528209	0.026852	-0.296471	0.257524	-0.286455	0.273824
ENSG00000015153	YAF2	grey	M0	-0.352247	0.125423	0.3529	0.118872	0.195563	0.796322	-0.303735	0.232778	0.0866592	0.775057	0.417178	0.0813982	0.0188899	0.960387	-0.182573	0.468008	-0.199595	0.496563	-0.214865	0.437548	-0.469955	0.0521723
ENSG00000015475	BID	brown	M11	-0.417934	0.0586687	0.419955	0.0548269	0.147233	0.873646	-0.143319	0.637052	-0.590995	0.00409623	-0.671601	0.00120708	0.250831	0.366421	0.550299	0.00947837	0.154087	0.619064	0.248434	0.35697	0.578869	0.0113471
ENSG00000015532	XYLT2	red	M4	0.44942	0.0387771	-0.524576	0.0114641	-0.231235	0.722417	0.681457	0.000713246	0.357119	0.123548	-0.101465	0.746175	-0.507167	0.0268281	0.112805	0.671912	0.571717	0.0131956	0.0856248	0.789028	0.4303	0.0797369
ENSG00000015592	STMN4	turquoise	M1	0.54775	0.00807001	-0.549282	0.007354	-0.33395	0.443311	0.415447	0.0777825	0.464766	0.0339909	0.40667	0.0913138	-0.338143	0.187575	-0.305381	0.193879	0.0978632	0.769851	-0.102141	0.740697	-0.0835869	0.787503
ENSG00000016391	CHDH	grey	M0	0.0766004	0.799332	0.0121852	0.966799	0.000595156	0.999982	-0.162417	0.585251	-0.391355	0.0858798	-0.412855	0.0855529	0.37031	0.137901	0.143698	0.577249	-0.190947	0.519121	0.0612676	0.852746	0.167305	0.559047
ENSG00000018408	WWTR1	greenyellow	M9	-0.390633	0.0821533	0.263055	0.273022	-0.0230587	0.98591	0.330883	0.183564	-0.0869274	0.77437	-0.400478	0.097933	-0.284063	0.291558	0.456202	0.0402457	0.627782	0.00455518	0.328543	0.201912	0.581852	0.0107695
ENSG00000018610	CXorf56	yellow	M2	-0.640124	0.00109818	0.68957	0.000264882	-0.407707	0.226901	-0.384828	0.108938	-0.382543	0.0945309	-0.174203	0.545163	0.204382	0.484116	0.519889	0.0161026	0.0500085	0.888385	0.6158	0.00411824	0.146651	0.615464
ENSG00000018625	ATP1A2	black	M5	0.734057	6.41988e-05	-0.818546	1.29376e-06	0.0392852	0.978186	0.715898	0.000264028	0.78081	2.12409e-05	0.531064	0.0181977	-0.608459	0.00463361	-0.557833	0.008323	0.226067	0.433056	-0.365366	0.146882	-0.239638	0.372839
ENSG00000018699	TTC27	blue	M10	-0.29368	0.218913	0.382812	0.0853492	-0.475295	0.0902262	-0.124979	0.684508	-0.492607	0.0229701	-0.550364	0.0134017	0.245459	0.378994	0.603572	0.00340424	0.208202	0.475003	0.66195	0.00132478	0.585536	0.0101052
ENSG00000018869	ZNF582	grey	M0	-0.246482	0.319369	0.260236	0.279259	0.0991951	0.930092	-0.287526	0.265606	-0.018321	0.956033	0.225389	0.409019	0.103805	0.757132	-0.129811	0.619184	-0.287676	0.298684	-0.0852081	0.7895	-0.307376	0.236639
ENSG00000019144	PHLDB1	grey	M0	0.131423	0.635706	-0.156981	0.550269	-0.21478	0.754912	0.206003	0.465112	0.0157458	0.962815	-0.226968	0.404934	-0.0421475	0.906322	0.163814	0.51934	0.240175	0.398226	0.169818	0.55737	0.278871	0.28913
ENSG00000019505	SYT13	pink	M6	0.359776	0.115908	-0.432958	0.046203	-0.0817806	0.949477	0.385312	0.108653	0.792714	1.35706e-05	0.909721	8.31814e-09	-0.590616	0.00655184	-0.489126	0.025726	0.113842	0.726077	-0.362301	0.150947	-0.480257	0.0457759
ENSG00000019549	SNAI2	black	M5	0.206364	0.421207	-0.365666	0.103333	0.071427	0.955579	0.592969	0.00533332	0.707117	0.000245967	0.489254	0.0335807	-0.646838	0.00204742	-0.305651	0.193498	0.414021	0.108063	-0.205122	0.461513	-0.213114	0.43819
ENSG00000019991	HGF	red	M4	0.600841	0.00278781	-0.689311	0.000266425	0.117028	0.910597	0.707162	0.000340949	0.463833	0.0344184	0.0652867	0.845241	-0.355351	0.160522	-0.324611	0.164764	0.259327	0.355625	-0.295916	0.2586	0.0287488	0.934755
ENSG00000020129	NCDN	grey	M0	-0.599139	0.00289238	0.484757	0.0219895	-0.06682	0.959219	0.0551065	0.871094	0.0160545	0.962429	-0.0102773	0.977359	-0.342711	0.179623	0.491954	0.0246482	0.416433	0.105508	0.182142	0.523755	0.279094	0.288877
ENSG00000020181	ADGRA2	red	M4	0.172597	0.516729	-0.376021	0.0923337	0.0372318	0.979171	0.816314	6.14021e-06	0.560564	0.00735372	0.135278	0.654168	-0.61796	0.00382394	-0.076272	0.782797	0.635753	0.00386353	-0.118218	0.699443	0.169422	0.55325
ENSG00000020256	ZFP64	grey	M0	0.209176	0.41376	-0.178066	0.489296	0.0785009	0.951343	0.114883	0.711127	-0.246658	0.32207	-0.419866	0.0789089	0.241937	0.387934	0.0894869	0.74249	-0.0306089	0.933656	-0.0673561	0.836861	0.29274	0.262942
ENSG00000020577	SAMD4A	yellow	M2	-0.717041	0.000115627	0.779156	9.66594e-06	-0.44683	0.139494	-0.454899	0.0484474	-0.570082	0.00612557	-0.390382	0.108982	0.293364	0.272387	0.776476	2.49327e-05	0.108189	0.740176	0.728645	0.000185768	0.365588	0.147487
ENSG00000020922	MRE11	grey	M0	0.450199	0.0383331	-0.389754	0.078783	0.0894443	0.942663	-0.0893715	0.780577	0.133047	0.634621	0.220333	0.421595	0.273426	0.315258	-0.561863	0.007766	-0.468838	0.0595958	-0.236905	0.382907	-0.539099	0.0207277
ENSG00000021300	PLEKHB1	turquoise	M1	0.595505	0.00312178	-0.552491	0.00693052	0.214836	0.754912	0.198112	0.487176	0.338172	0.149893	0.381705	0.11927	-0.0561914	0.874587	-0.553737	0.00894166	-0.29423	0.286604	-0.5165	0.0255109	-0.368835	0.143439
ENSG00000021355	SERPINB1	grey	M0	-0.202306	0.432068	0.0877682	0.751825	-0.251615	0.675455	0.222815	0.420116	0.439848	0.0474339	0.452975	0.0536141	-0.496741	0.0311682	0.02132	0.942791	0.379078	0.150495	0.167903	0.562256	-0.0799452	0.797532
ENSG00000021762	OSBPL5	grey	M0	0.432216	0.0488319	-0.459902	0.0317184	-0.344356	0.412396	0.488392	0.0306869	0.299741	0.211322	0.0265719	0.939313	-0.388143	0.115428	0.116199	0.661586	0.377184	0.153265	0.108244	0.724467	0.312555	0.227676
ENSG00000021826	CPS1	black	M5	0.247239	0.317584	-0.36368	0.10579	-0.259202	0.656758	0.492152	0.0289792	0.686635	0.000434251	0.621964	0.00374353	-0.571549	0.00957481	-0.296413	0.208975	0.29331	0.288284	-0.132901	0.65969	-0.196369	0.480495
ENSG00000022267	FHL1	black	M5	0.200123	0.438309	-0.26427	0.270463	-0.233731	0.719074	0.439623	0.0585956	0.513063	0.0167439	0.462004	0.0478292	-0.552101	0.0133982	-0.0492854	0.862677	0.379556	0.149977	0.0715549	0.826539	-0.116054	0.697265
ENSG00000022556	NLRP2	grey	M0	0.0560569	0.857118	-0.155922	0.553336	0.0483926	0.974747	0.431254	0.0647513	0.261512	0.287427	0.018888	0.957448	-0.376117	0.130145	0.110838	0.677516	0.413903	0.108167	-0.13252	0.660692	0.25651	0.335858
ENSG00000022567	SLC45A4	grey	M0	-0.34124	0.140353	0.317231	0.169706	0.19709	0.79286	-0.132856	0.665418	-0.318055	0.179849	-0.378947	0.122294	0.258452	0.348527	0.0900611	0.740668	0.0189551	0.960908	0.0215579	0.949012	0.249788	0.350399
ENSG00000023171	GRAMD1B	turquoise	M1	0.759781	2.43216e-05	-0.725699	8.17262e-05	-0.210612	0.764932	0.363483	0.135162	0.670049	0.000689789	0.72952	0.000239291	-0.344576	0.176737	-0.594227	0.0040976	-0.0941989	0.778488	-0.33659	0.18917	-0.415392	0.0924123
ENSG00000023191	RNH1	brown	M11	-0.376323	0.0965419	0.324202	0.158572	-0.222645	0.740276	0.232355	0.394767	-0.256743	0.298298	-0.541818	0.0154327	-0.249855	0.368892	0.796692	1.06323e-05	0.659189	0.00226488	0.475837	0.0454622	0.816965	1.38072e-05
ENSG00000023330	ALAS1	grey	M0	0.341849	0.13951	-0.40178	0.06825	0.0350106	0.98115	0.478611	0.0353249	0.243418	0.329642	-0.0943907	0.767747	-0.329211	0.20271	0.0403764	0.890101	0.408701	0.114076	-0.0711862	0.827233	0.25696	0.334769
ENSG00000023516	AKAP11	grey	M0	-0.168276	0.529071	0.233747	0.340697	0.132001	0.890757	-0.387053	0.106783	-0.338334	0.149683	-0.301117	0.241874	0.463237	0.048479	-0.158891	0.534185	-0.332388	0.220325	0.00735436	0.981895	-0.085733	0.781164
ENSG00000023572	GLRX2	purple	M8	-0.59889	0.00290185	0.714623	0.000119976	-0.244777	0.692114	-0.45266	0.0498379	-0.834677	2.02803e-06	-0.842211	2.02141e-06	0.514202	0.0241912	0.736564	0.000103938	0.0523108	0.88196	0.698773	0.000469378	0.607918	0.00666356
ENSG00000023608	SNAPC1	yellow	M2	-0.516434	0.013883	0.620741	0.00163878	-0.290853	0.5725	-0.429564	0.0659722	-0.620047	0.00227488	-0.475383	0.0402393	0.379678	0.125641	0.599234	0.00370911	0.0651728	0.848629	0.544707	0.0168219	0.439456	0.0726634
ENSG00000023909	GCLM	yellow	M2	-0.678758	0.000386088	0.758822	2.28179e-05	-0.136605	0.886807	-0.557414	0.0100363	-0.762663	3.98182e-05	-0.694729	0.000673644	0.452022	0.0559068	0.656315	0.00103877	-0.0315073	0.931627	0.524831	0.0227095	0.503001	0.034127
ENSG00000024526	DEPDC1	turquoise	M1	0.593477	0.00325267	-0.512009	0.01419	0.045474	0.974765	0.0159173	0.962385	0.0163434	0.961467	-0.0340175	0.922645	0.219031	0.446338	-0.390184	0.0873802	-0.293925	0.287226	-0.184841	0.515966	-0.130767	0.658188
ENSG00000024862	CCDC28A	black	M5	0.28327	0.239042	-0.46575	0.0291676	-0.000175063	0.999982	0.590632	0.00556724	0.738649	9.14269e-05	0.55323	0.0127624	-0.637025	0.00257832	-0.23235	0.339869	0.323432	0.233548	-0.245741	0.362751	-0.259971	0.327841
ENSG00000025039	RRAGD	grey	M0	-0.0511508	0.870497	0.172459	0.50521	-0.0755715	0.954439	-0.529264	0.0162783	-0.265596	0.278476	0.129232	0.67072	0.464484	0.0476634	-0.0215564	0.942178	-0.465205	0.062168	0.0465354	0.888208	-0.373595	0.137509
ENSG00000025434	NR1H3	red	M4	0.360863	0.114569	-0.454636	0.034251	-0.354553	0.380922	0.677767	0.000784582	0.619023	0.00232207	0.355789	0.152638	-0.660571	0.00144822	-0.024142	0.935466	0.571982	0.0131274	0.109143	0.722146	0.172086	0.545842
ENSG00000026025	VIM	purple	M8	-0.413687	0.0619488	0.467428	0.0284562	-0.426929	0.180162	-0.201348	0.47762	-0.38694	0.0901932	-0.301006	0.242019	0.0586072	0.868862	0.710054	0.000239424	0.246236	0.383103	0.523587	0.0231706	0.487909	0.0414494
ENSG00000026103	FAS	grey	M0	0.121839	0.665611	-0.156211	0.552667	0.0142328	0.991189	0.271423	0.299156	0.156242	0.565825	0.00149058	0.996234	-0.246557	0.376549	0.0183386	0.950157	0.318949	0.240763	0.111057	0.717042	0.126735	0.668721
ENSG00000026559	KCNG1	grey	M0	0.0348063	0.913672	-0.0974528	0.723663	0.0249283	0.98591	0.395521	0.0976903	0.0555542	0.863687	-0.205306	0.461095	-0.239649	0.39282	0.212737	0.389004	0.414887	0.107082	0.0413357	0.901616	0.370738	0.140897
ENSG00000026652	AGPAT4	turquoise	M1	0.857246	1.57501e-07	-0.744937	4.01769e-05	0.106655	0.92444	0.118513	0.701706	0.338471	0.149521	0.449482	0.0561741	0.0448728	0.900272	-0.703914	0.000288786	-0.439489	0.0830419	-0.47485	0.0459164	-0.474277	0.0492613
ENSG00000026950	BTN3A1	turquoise	M1	0.831225	7.65254e-07	-0.904466	2.24595e-09	-0.00844404	0.995699	0.786034	2.18286e-05	0.688708	0.000409803	0.326287	0.197346	-0.547486	0.0144326	-0.442633	0.047648	0.305001	0.265791	-0.329787	0.199927	-0.013977	0.968897
ENSG00000027697	IFNGR1	grey	M0	-0.2583	0.293289	0.188433	0.460862	-0.0984424	0.930104	0.147112	0.627856	0.280499	0.24745	0.292289	0.258	-0.378694	0.126922	-0.0390382	0.893876	0.299486	0.277284	0.0498683	0.880587	-0.0208394	0.954737
ENSG00000027847	B4GALT7	greenyellow	M9	-0.16863	0.528227	-0.0179608	0.950782	-0.222356	0.740497	0.65966	0.00124946	0.357242	0.123473	-0.088549	0.783539	-0.713872	0.00037225	0.384821	0.092722	0.886203	1.36773e-07	0.178121	0.534809	0.575714	0.0119777
ENSG00000028116	VRK2	black	M5	-0.132321	0.63367	-0.00841473	0.977001	-0.233126	0.719749	0.260815	0.323484	0.506111	0.0187818	0.494666	0.031164	-0.5072	0.0268244	-0.0246453	0.9341	0.327214	0.228378	0.0111744	0.973506	-0.175682	0.537136
ENSG00000028137	TNFRSF1B	grey	M0	-0.192014	0.461305	0.0180935	0.950348	0.202751	0.780327	0.191712	0.504201	0.360746	0.119072	0.237869	0.377368	-0.351832	0.16588	-0.0632177	0.820531	0.190816	0.519461	-0.170903	0.554936	-0.161675	0.57406
ENSG00000029153	ARNTL2	magenta	M7	-0.514383	0.0143691	0.632005	0.00125966	-0.0224512	0.98591	-0.653704	0.00144788	-0.84199	1.3805e-06	-0.656638	0.00173818	0.761086	8.31817e-05	0.46056	0.0379656	-0.3056	0.264453	0.32356	0.210014	0.267332	0.312263
ENSG00000029639	TFB1M	grey	M0	-0.225001	0.372923	0.120226	0.658015	0.108118	0.92444	0.268493	0.30553	-0.0153141	0.96395	-0.324857	0.199618	-0.216347	0.453453	0.341302	0.14111	0.417916	0.103935	0.0261998	0.937566	0.390982	0.116757
ENSG00000030110	BAK1	blue	M10	-0.566085	0.0056986	0.560864	0.00592015	-0.475492	0.0899886	-0.141578	0.641312	-0.383672	0.0934091	-0.488523	0.0339548	0.0689421	0.846175	0.715705	0.000200049	0.352789	0.188567	0.729351	0.000182923	0.545811	0.0187039
ENSG00000030582	GRN	red	M4	0.342766	0.138274	-0.510509	0.0145211	-0.252031	0.674613	0.820121	5.15922e-06	0.781688	2.04622e-05	0.431227	0.0693885	-0.895731	8.90472e-08	-0.0424551	0.883466	0.685865	0.00118388	-0.00619365	0.98518	0.125556	0.671161
ENSG00000031003	FAM13B	yellow	M2	-0.524891	0.0120484	0.589492	0.00326754	0.210444	0.764932	-0.679781	0.000751931	-0.471541	0.0310028	-0.153595	0.603055	0.484058	0.0371256	0.00961019	0.973299	-0.465974	0.0616185	0.0607192	0.854118	-0.19573	0.482398
ENSG00000031081	ARHGAP31	red	M4	0.0778033	0.795943	-0.273056	0.251444	-0.0689941	0.957136	0.785073	2.28206e-05	0.492075	0.0231345	0.0602585	0.858672	-0.725724	0.000260149	0.130437	0.617376	0.74802	0.000186618	-0.0699564	0.830522	0.454754	0.0619434
ENSG00000031691	CENPQ	magenta	M7	-0.478988	0.0252185	0.568855	0.00503222	0.174195	0.836578	-0.74049	0.000115972	-0.552559	0.0085267	-0.200735	0.473119	0.600382	0.005476	0.0177636	0.951513	-0.492839	0.0439644	0.110784	0.7179	-0.207827	0.451749
ENSG00000032219	ARID4A	turquoise	M1	0.784868	8.44003e-06	-0.719714	0.0001005	0.20698	0.770991	0.120885	0.695984	0.283601	0.241247	0.214564	0.436328	0.0603976	0.865708	-0.643596	0.00140651	-0.37996	0.149357	-0.425214	0.0809687	-0.405815	0.101158
ENSG00000032444	PNPLA6	turquoise	M1	0.664219	0.00058395	-0.634705	0.00117869	-0.221162	0.742985	0.39352	0.0997396	0.273056	0.262996	0.0967911	0.760276	-0.202986	0.488422	-0.154373	0.547083	0.115704	0.721147	-0.0589904	0.858468	0.104824	0.728346
ENSG00000033011	ALG1	purple	M8	-0.557644	0.00667862	0.487721	0.0210325	-0.219833	0.746887	0.00103102	0.997969	-0.157615	0.562101	-0.243649	0.36359	-0.16317	0.596844	0.542474	0.010957	0.362699	0.173321	0.359568	0.154734	0.364159	0.149561
ENSG00000033170	FUT8	brown	M11	-0.261631	0.285144	0.28122	0.234689	-0.291069	0.571932	0.106137	0.736198	-0.322293	0.173535	-0.574821	0.00900678	0.0274374	0.941669	0.476407	0.0307129	0.377286	0.153265	0.478159	0.0439588	0.618089	0.00546544
ENSG00000033327	GAB2	turquoise	M1	0.542992	0.0087975	-0.535352	0.00945102	0.149281	0.872329	0.237351	0.380905	0.209186	0.416252	0.132019	0.662333	0.0383535	0.915136	-0.412844	0.0680688	-0.187532	0.527692	-0.296512	0.257524	-0.209449	0.447858
ENSG00000033627	ATP6V0A1	grey	M0	0.0775504	0.796443	0.11375	0.67696	-0.296612	0.554341	-0.569695	0.00811372	-0.177236	0.504841	0.271494	0.300431	0.419278	0.0816739	-0.129172	0.621354	-0.610206	0.00651625	0.199956	0.475905	-0.447815	0.0666865
ENSG00000033800	PIAS1	pink	M6	0.496804	0.0192082	-0.544111	0.00807383	0.276425	0.612728	0.195863	0.493422	0.609625	0.0028296	0.610435	0.0046107	-0.215423	0.455612	-0.771649	2.95868e-05	-0.290393	0.294004	-0.554581	0.0141697	-0.692296	0.000995164
ENSG00000033867	SLC4A7	magenta	M7	-0.413121	0.0622651	0.551169	0.00710573	0.153754	0.866809	-0.701331	0.00040662	-0.737731	9.42101e-05	-0.468654	0.0438036	0.803929	1.52041e-05	0.164902	0.516647	-0.498433	0.0409951	0.226904	0.407832	-0.105776	0.725436
ENSG00000034152	MAP2K3	grey	M0	0.193151	0.458133	-0.148454	0.575007	-0.276199	0.612728	0.0832392	0.797971	-0.0947482	0.751249	-0.145599	0.625384	0.0330122	0.928871	0.246721	0.306757	0.0923914	0.782539	0.250426	0.352716	0.258926	0.330276
ENSG00000034510	TMSB10	greenyellow	M9	-0.195744	0.45066	0.0396171	0.89101	-0.295685	0.55766	0.441371	0.0573169	0.191499	0.463888	-0.111738	0.717883	-0.487066	0.0356873	0.518729	0.0164086	0.684792	0.00121828	0.355489	0.160452	0.462261	0.0568349
ENSG00000034533	ASTE1	grey	M0	-0.342589	0.138498	0.220434	0.375203	0.0502691	0.973977	0.128177	0.677531	0.244608	0.326864	0.240597	0.370748	-0.279373	0.30247	0.0276652	0.925492	0.277986	0.318395	-0.0132514	0.969106	-0.116456	0.69646
ENSG00000034677	RNF19A	grey	M0	-0.395143	0.0779192	0.422951	0.0527935	-0.0737974	0.954568	-0.354302	0.147635	-0.100255	0.733989	0.196636	0.483751	0.0818218	0.815016	0.129533	0.620022	-0.115572	0.721568	0.264406	0.321483	-0.280103	0.286795
ENSG00000034693	PEX3	yellow	M2	-0.585683	0.00382699	0.546963	0.00767957	-0.100557	0.930092	-0.142986	0.63791	-0.094959	0.750408	-0.0477136	0.889539	-0.137763	0.668186	0.325917	0.162864	0.246604	0.382349	0.316868	0.222392	0.0866516	0.779106
ENSG00000035115	SH3YL1	grey	M0	0.559161	0.00648916	-0.35545	0.115589	0.0458271	0.974765	-0.119456	0.699288	-0.2562	0.299641	-0.224646	0.410996	0.394641	0.107387	-0.258199	0.281962	-0.390599	0.135673	-0.0673781	0.836861	0.0191429	0.958245
ENSG00000035141	FAM136A	magenta	M7	-0.5308	0.0108998	0.6534	0.00072761	-0.0294686	0.984539	-0.646498	0.00170069	-0.807465	7.1967e-06	-0.587953	0.00704846	0.677969	0.000951705	0.482465	0.0282703	-0.32353	0.233468	0.360929	0.152767	0.219419	0.421844
ENSG00000035403	VCL	purple	M8	-0.597558	0.00298927	0.51887	0.0126031	-0.382151	0.298504	-0.00184234	0.995783	-0.0505776	0.877374	-0.0579124	0.865072	-0.269821	0.322899	0.581231	0.00535652	0.495194	0.0426861	0.482777	0.0415443	0.428915	0.0806277
ENSG00000035499	DEPDC1B	grey	M0	-0.134994	0.625986	0.180858	0.481157	0.0953047	0.933398	-0.474867	0.0370854	-0.111077	0.702317	0.223738	0.413272	0.292074	0.275095	-0.164664	0.517089	-0.432505	0.0899031	-0.113241	0.711245	-0.416655	0.0913385
ENSG00000035687	ADSS	yellow	M2	-0.77715	1.15214e-05	0.827548	7.7163e-07	-0.397332	0.253543	-0.426046	0.0687679	-0.570339	0.00610372	-0.463301	0.0470702	0.278059	0.304984	0.700854	0.000318833	0.18529	0.533718	0.668687	0.00109901	0.42918	0.0804481
ENSG00000035862	TIMP2	red	M4	0.484966	0.02308	-0.591245	0.00314501	-0.231856	0.722417	0.751726	7.68904e-05	0.610883	0.00275869	0.268694	0.306243	-0.738073	0.000182138	-0.0328435	0.91063	0.583056	0.0109469	-0.0184278	0.956856	0.228414	0.399078
ENSG00000037042	TUBG2	turquoise	M1	0.716035	0.000119366	-0.687999	0.000276876	-0.219232	0.747774	0.575719	0.00733431	0.288913	0.230818	-0.0790287	0.808249	-0.232581	0.411214	-0.154074	0.54789	0.232981	0.416546	0.0253916	0.939503	0.213045	0.438334
ENSG00000037241	RPL26L1	blue	M10	-0.400122	0.0732433	0.468851	0.0278858	-0.701854	0.000300209	-0.181121	0.534151	-0.339706	0.147607	-0.366138	0.138756	0.129172	0.691205	0.598312	0.00376411	0.23542	0.410455	0.952943	8.58336e-13	0.414722	0.0930303
ENSG00000037280	FLT4	grey	M0	-0.403261	0.0704205	0.43198	0.0467969	-0.0521836	0.971539	-0.474498	0.0373059	-0.426471	0.0562978	-0.292986	0.256788	0.422596	0.0788908	0.317896	0.174476	-0.25054	0.374738	0.170216	0.556663	0.0676221	0.832256
ENSG00000037474	NSUN2	yellow	M2	-0.738047	5.54818e-05	0.844609	2.65955e-07	-0.190916	0.803465	-0.51704	0.0196837	-0.794181	1.29748e-05	-0.656623	0.00173818	0.484126	0.0371129	0.735791	0.000106541	0.0406322	0.90872	0.580256	0.00871357	0.509073	0.0315229
ENSG00000037757	MRI1	grey	M0	0.49051	0.0211841	-0.53907	0.00881827	0.289708	0.575492	0.429308	0.0661517	0.399433	0.0780946	0.230869	0.394575	-0.250735	0.366691	-0.386928	0.0904615	0.0804562	0.811571	-0.452257	0.0604796	-0.110318	0.712802
ENSG00000037897	METTL1	yellow	M2	-0.938845	5.7731e-11	0.898272	4.13878e-09	-0.100017	0.930092	-0.345705	0.15974	-0.496223	0.0217946	-0.437644	0.0641901	0.145263	0.647243	0.681085	0.000553871	0.246076	0.38339	0.428676	0.0782527	0.403694	0.1033
ENSG00000038002	AGA	blue	M10	-0.18273	0.486374	0.164718	0.527618	-0.343225	0.41651	0.0323433	0.927121	-0.0778792	0.802284	-0.251673	0.34441	-0.0501266	0.889328	0.196452	0.430459	0.236286	0.40832	0.538597	0.0185881	0.226333	0.403944
ENSG00000038210	PI4K2B	yellow	M2	-0.587071	0.00371345	0.688456	0.000273088	-0.0409428	0.978186	-0.754291	6.91729e-05	-0.625427	0.0020157	-0.316139	0.214554	0.568941	0.0100739	0.334236	0.151177	-0.359229	0.178682	0.347022	0.172431	-0.0858595	0.780898
ENSG00000038274	MAT2B	magenta	M7	-0.284883	0.23568	0.401619	0.0683678	0.384511	0.29295	-0.800024	1.2817e-05	-0.561506	0.00721212	-0.178905	0.53292	0.783183	3.42812e-05	-0.171667	0.497959	-0.740465	0.000237767	-0.198337	0.480338	-0.383818	0.125301
ENSG00000038382	TRIO	grey	M0	-0.0898879	0.761145	0.119211	0.661207	-0.220502	0.744467	0.0991159	0.756185	-0.37999	0.0972032	-0.640836	0.00247783	0.23203	0.412523	0.274358	0.249401	0.189652	0.522628	0.414131	0.0911983	0.497841	0.0365625
ENSG00000038427	VCAN	grey	M0	0.186941	0.4754	-0.257644	0.285168	0.115477	0.913439	0.478989	0.0351219	0.0793527	0.797954	-0.330587	0.190415	-0.0900417	0.793481	-0.102801	0.702095	0.319263	0.240266	-0.0749764	0.816709	0.271613	0.303694
ENSG00000038532	CLEC16A	grey	M0	0.211519	0.407496	-0.173152	0.50303	-0.0883568	0.943842	0.208685	0.457522	-0.144042	0.601012	-0.352401	0.157532	0.0611819	0.864037	0.015399	0.957091	0.114767	0.723774	0.181468	0.525252	0.384615	0.124211
ENSG00000039319	ZFYVE16	grey	M0	0.44039	0.0437994	-0.385844	0.0823805	0.165375	0.850706	0.0192761	0.954935	0.164897	0.540062	0.130379	0.666788	0.100174	0.765952	-0.597951	0.00378876	-0.292839	0.288962	-0.284279	0.280411	-0.278509	0.28978
ENSG00000039523	RIPOR1	purple	M8	-0.255453	0.299084	0.242289	0.319977	-0.45198	0.130379	0.00246589	0.994142	-0.163222	0.545017	-0.247603	0.353776	-0.00826344	0.983023	0.520332	0.0159759	0.267934	0.338299	0.425752	0.0804021	0.371284	0.140423
ENSG00000039560	RAI14	yellow	M2	-0.521066	0.0128838	0.593602	0.00300034	-0.272327	0.619999	-0.294124	0.251809	-0.561869	0.00716049	-0.455121	0.052302	0.316299	0.2259	0.566909	0.00703952	0.155211	0.616038	0.524816	0.0227095	0.423605	0.0852367
ENSG00000039650	PNKP	turquoise	M1	0.683003	0.000339845	-0.591189	0.00314822	-0.201793	0.782006	0.364298	0.134249	0.181465	0.492812	0.0537326	0.876261	-0.123475	0.705993	-0.131334	0.614383	0.0636092	0.852121	-0.0857591	0.788713	0.114366	0.701323
ENSG00000040199	PHLPP2	magenta	M7	-0.287897	0.230052	0.461714	0.0308882	-0.191642	0.80264	-0.708787	0.000325745	-0.515718	0.0160622	-0.140351	0.639768	0.625073	0.00331664	0.128404	0.623749	-0.471599	0.0573686	0.313574	0.227851	-0.187293	0.505816
ENSG00000040531	CTNS	pink	M6	0.568835	0.00539329	-0.505444	0.0157515	-0.216829	0.752315	0.166579	0.573639	0.45229	0.0401983	0.582189	0.00787218	-0.268837	0.324958	-0.392947	0.0849024	-0.117866	0.715779	-0.241538	0.372379	-0.267608	0.311824
ENSG00000040608	RTN4R	pink	M6	0.110875	0.697833	-0.201983	0.424218	-0.0126808	0.993687	0.125186	0.684358	0.531033	0.0124239	0.646583	0.00218898	-0.296325	0.265805	-0.384112	0.093349	-0.0836486	0.803607	-0.20809	0.454376	-0.560268	0.0151406
ENSG00000040633	PHF23	grey	M0	0.0458868	0.884194	-0.16099	0.538737	-0.0544255	0.969734	0.389942	0.103917	0.377295	0.100013	0.148478	0.617757	-0.535413	0.017373	0.143577	0.577588	0.47155	0.0573858	-0.075497	0.815549	0.15335	0.5963
ENSG00000040731	CDH10	grey	M0	0.419224	0.057756	-0.348422	0.124382	-0.0028296	0.999705	0.130511	0.671144	0.216058	0.398419	0.26098	0.323857	-0.0875533	0.800135	-0.355648	0.123897	-0.198428	0.500381	-0.241013	0.373692	-0.117982	0.692671
ENSG00000041880	PARP3	grey	M0	0.291607	0.222742	-0.31404	0.174765	0.305953	0.526043	0.305959	0.228463	0.012879	0.970423	-0.313051	0.219968	-0.00124727	0.997479	-0.208819	0.398646	0.0184879	0.96177	-0.283309	0.282211	0.128014	0.665716
ENSG00000041982	TNC	brown	M11	-0.115017	0.685644	0.0528613	0.855894	-0.0425897	0.977553	0.281264	0.278759	-0.239868	0.338341	-0.582711	0.00779724	-0.056878	0.873614	0.421898	0.0612809	0.439269	0.0831455	0.283658	0.281629	0.640473	0.00346279
ENSG00000041988	THAP3	grey	M0	0.0722643	0.812496	0.0080758	0.978019	-0.139466	0.883737	0.0781738	0.811707	-0.333317	0.156938	-0.425966	0.0737727	0.0492971	0.891297	0.479189	0.0295791	0.234235	0.413662	0.128414	0.672759	0.584879	0.01022
ENSG00000042286	AIFM2	grey	M0	0.451018	0.0379795	-0.380687	0.0874868	-0.284945	0.586212	0.147024	0.628158	0.184183	0.484375	0.157026	0.593243	-0.0689818	0.846175	-0.140949	0.585232	-0.0406457	0.90872	0.122498	0.687933	-0.109238	0.715522
ENSG00000042317	SPATA7	black	M5	0.637639	0.00117217	-0.727673	7.64988e-05	0.227125	0.733068	0.533523	0.015263	0.781566	2.04622e-05	0.676171	0.00108899	-0.528689	0.0193427	-0.671288	0.000712735	0.0382996	0.914093	-0.548362	0.0158337	-0.422901	0.0858656
ENSG00000042429	MED17	magenta	M7	-0.341008	0.140677	0.544101	0.00807383	-0.0615092	0.963908	-0.734369	0.000143383	-0.873839	1.83842e-07	-0.645345	0.00225598	0.839197	2.66564e-06	0.28898	0.221669	-0.49271	0.0440309	0.358009	0.157113	0.202968	0.464218
ENSG00000042445	RETSAT	turquoise	M1	0.693545	0.000248999	-0.640329	0.00102046	-0.256525	0.66384	0.477797	0.0356246	0.398752	0.078706	0.20528	0.461121	-0.360571	0.15282	-0.179048	0.477557	0.214844	0.459333	-0.0311917	0.925871	0.0978774	0.746481
ENSG00000042493	CAPG	greenyellow	M9	-0.37402	0.0991099	0.198799	0.432402	-0.171861	0.840978	0.288772	0.263298	0.107149	0.713118	-0.134703	0.655054	-0.348592	0.171032	0.500788	0.0216879	0.566061	0.0146388	0.324439	0.208326	0.295069	0.25863
ENSG00000042753	AP2S1	greenyellow	M9	-0.0934934	0.750214	-0.060388	0.834192	-0.393405	0.265012	0.677805	0.000784582	0.269731	0.270151	-0.198146	0.479889	-0.666343	0.00127638	0.538798	0.0117279	0.909496	2.86357e-08	0.369775	0.14134	0.695742	0.000906202
ENSG00000043355	ZIC2	black	M5	0.622876	0.00168972	-0.727494	7.68097e-05	0.0855153	0.945803	0.607578	0.00399206	0.80602	7.57518e-06	0.635128	0.00281988	-0.624757	0.0033332	-0.598441	0.00375585	0.168853	0.578126	-0.496276	0.0340466	-0.255778	0.33754
ENSG00000044090	CUL7	red	M4	0.718489	0.000110177	-0.820549	1.15079e-06	0.0298895	0.984314	0.780966	2.66936e-05	0.734042	0.00010703	0.407352	0.090698	-0.59524	0.00600626	-0.477579	0.0302523	0.324495	0.232251	-0.402767	0.101791	-0.0282491	0.936403
ENSG00000044446	PHKA2	pink	M6	0.561908	0.00616067	-0.584669	0.0036286	-0.101506	0.930092	0.30283	0.234459	0.700008	0.000302432	0.824559	5.15013e-06	-0.34669	0.173747	-0.632993	0.00178792	-0.138629	0.660151	-0.341788	0.180826	-0.632528	0.00411798
ENSG00000044459	CNTLN	grey	M0	0.252932	0.304868	-0.283003	0.231447	0.134059	0.890012	0.25775	0.330632	0.328576	0.164017	0.212483	0.440841	-0.240093	0.39228	-0.405936	0.0734475	0.0590269	0.863162	-0.18209	0.523764	-0.130204	0.659355
ENSG00000044524	EPHA3	grey	M0	0.0685162	0.822289	0.0273989	0.92529	0.203149	0.780327	-0.328974	0.186685	-0.349047	0.134521	-0.335252	0.183041	0.452421	0.0555937	-0.226889	0.353566	-0.387743	0.139261	-0.053265	0.872349	-0.0236556	0.946827
ENSG00000044574	HSPA5	brown	M11	-0.435402	0.0468565	0.375537	0.09277	-0.258067	0.660941	0.136755	0.655269	-0.292911	0.223865	-0.521441	0.0212026	-0.135038	0.6758	0.630894	0.00187857	0.544669	0.0206513	0.428191	0.0786043	0.837667	4.45471e-06
ENSG00000046604	DSG2	pink	M6	0.141929	0.605656	-0.149711	0.571115	0.000363667	0.999982	-0.114927	0.711127	0.386891	0.090235	0.739476	0.000171599	-0.117762	0.717438	-0.385038	0.0924597	-0.274248	0.325557	-0.272288	0.30593	-0.637225	0.00369196
ENSG00000046647	GEMIN8	red	M4	0.320127	0.172014	-0.487785	0.021013	0.276626	0.612728	0.661744	0.00118266	0.622522	0.00215071	0.349302	0.162168	-0.643325	0.00222832	-0.34053	0.142248	0.401847	0.122024	-0.443589	0.0663883	0.0571589	0.8601
ENSG00000046651	OFD1	pink	M6	0.260118	0.288598	-0.253941	0.293809	0.0504501	0.973645	-0.0011801	0.997808	0.341027	0.145617	0.538111	0.0162958	-0.0437656	0.902514	-0.406526	0.0729852	-0.277676	0.31884	-0.0859927	0.787842	-0.614277	0.00589561
ENSG00000046653	GPM6B	magenta	M7	-0.352522	0.125056	0.493208	0.0192665	0.031505	0.983236	-0.677287	0.000791081	-0.782806	1.9579e-05	-0.625558	0.003454	0.823436	5.97197e-06	0.215963	0.38104	-0.451048	0.0732499	0.285633	0.277827	0.0646892	0.839555
ENSG00000046889	PREX2	magenta	M7	-0.14975	0.581869	0.350348	0.12217	-0.0371224	0.979171	-0.701683	0.000402565	-0.65786	0.000943289	-0.437241	0.0644994	0.740904	0.000167627	0.109552	0.680826	-0.545377	0.0204414	0.314617	0.226109	-0.0990563	0.744337
ENSG00000047230	CTPS2	grey	M0	0.0551163	0.859789	-0.19326	0.447916	-0.0539053	0.970057	0.420388	0.0734503	0.337868	0.150304	0.0750619	0.817966	-0.194959	0.508862	-0.153682	0.54874	0.281161	0.312113	0.0532604	0.872349	-0.0777565	0.803383
ENSG00000047346	FAM214A	turquoise	M1	0.872441	5.45979e-08	-0.889521	8.98673e-09	0.120605	0.906468	0.436217	0.0612575	0.677923	0.000556885	0.618173	0.00401681	-0.309864	0.239339	-0.806902	7.00353e-06	-0.198782	0.499138	-0.517297	0.0252494	-0.480839	0.0454132
ENSG00000047457	CP	grey	M0	0.395452	0.0776757	-0.315329	0.172668	0.0493458	0.974409	-0.123593	0.688512	0.040457	0.901402	0.116261	0.707008	0.244502	0.381185	-0.390967	0.0865692	-0.357072	0.18175	-0.152917	0.602456	-0.293618	0.261377
ENSG00000047578	KIAA0556	black	M5	0.686318	0.000308884	-0.736791	5.4649e-05	0.0874723	0.944221	0.444581	0.0548813	0.730366	0.00011969	0.703129	0.000542428	-0.388831	0.114594	-0.66431	0.000856219	-0.0992703	0.765895	-0.476855	0.0447778	-0.514138	0.0295733
ENSG00000047579	DTNBP1	grey	M0	-0.0248386	0.940214	0.0030913	0.991176	0.18244	0.821931	0.086751	0.788261	-0.0994364	0.736795	-0.113292	0.713805	0.0669898	0.850977	0.0347736	0.905471	-0.00410377	0.992734	-0.0317083	0.924905	0.0597374	0.852408
ENSG00000047617	ANO2	black	M5	0.484204	0.0233289	-0.563129	0.00566235	0.0680749	0.958388	0.520085	0.0187384	0.677304	0.00056373	0.637876	0.00263728	-0.494429	0.0322391	-0.540188	0.0114696	0.0921167	0.783601	-0.410815	0.0939759	-0.289041	0.26937
ENSG00000047648	ARHGAP6	grey	M0	0.22949	0.361186	-0.211776	0.396941	-0.306512	0.524766	0.350064	0.153797	0.0694884	0.824091	-0.255918	0.335163	-0.0745948	0.830908	0.00191429	0.994588	0.284673	0.304622	0.291057	0.267616	0.295248	0.258284
ENSG00000047849	MAP4	brown	M11	-0.012816	0.968261	-0.0174388	0.952107	-0.540584	0.0266097	0.275175	0.29174	0.0733476	0.813827	-0.102325	0.743535	-0.357559	0.157554	0.509547	0.0189863	0.53523	0.0240469	0.413916	0.0914351	0.552358	0.0170335
ENSG00000047932	GOPC	yellow	M2	-0.463534	0.0318297	0.580831	0.00392206	-0.243305	0.696785	-0.484834	0.0323538	-0.653011	0.0010641	-0.517712	0.0224387	0.541034	0.0160186	0.523441	0.0151511	-0.113147	0.727787	0.480169	0.0429564	0.271819	0.303487
ENSG00000048028	USP28	turquoise	M1	0.782345	9.25528e-06	-0.692566	0.00024087	0.0341226	0.982321	0.159618	0.593363	0.229472	0.363597	0.213509	0.438632	0.130164	0.688267	-0.563325	0.00754712	-0.310946	0.25502	-0.356483	0.159024	-0.305795	0.239432
ENSG00000048052	HDAC9	grey	M0	0.263737	0.280517	-0.119204	0.661207	-0.0870708	0.944371	-0.244344	0.363705	-0.128155	0.649268	0.0749197	0.818188	0.409537	0.0914589	-0.222218	0.365	-0.453159	0.0716579	0.05133	0.877125	-0.388226	0.119726
ENSG00000048140	TSPAN17	grey	M0	-0.20144	0.43437	0.126564	0.639488	-0.447231	0.13919	0.106565	0.734966	0.13528	0.628176	0.0363748	0.917975	-0.33175	0.198776	0.374781	0.103162	0.405894	0.117092	0.395067	0.109885	0.234343	0.384893
ENSG00000048162	NOP16	yellow	M2	-0.895244	7.27248e-09	0.89368	6.18306e-09	-0.131313	0.892654	-0.386706	0.107196	-0.554519	0.00820876	-0.435172	0.0661199	0.144611	0.649055	0.820974	3.54411e-06	0.233055	0.416388	0.489485	0.0378459	0.45103	0.0646463
ENSG00000048342	CC2D2A	black	M5	0.362332	0.112623	-0.443364	0.0400943	-0.328456	0.461484	0.531447	0.0157494	0.579504	0.00513446	0.327382	0.195782	-0.565324	0.0107476	-0.189413	0.44918	0.349834	0.192754	0.0342097	0.918462	0.0449756	0.892104
ENSG00000048392	RRM2B	grey	M0	-0.309374	0.190161	0.404269	0.0661877	-0.117653	0.909623	-0.570847	0.00796209	-0.353863	0.127977	-0.0275247	0.937957	0.427906	0.0741382	0.11661	0.660266	-0.319061	0.24055	0.257153	0.337446	-0.142226	0.627434
ENSG00000048405	ZNF800	yellow	M2	-0.61731	0.00192892	0.679606	0.000356355	0.254368	0.669288	-0.714276	0.000276119	-0.594712	0.00380285	-0.281218	0.280554	0.541135	0.0160137	0.160532	0.529417	-0.433631	0.0888628	0.122909	0.686763	-0.065035	0.838963
ENSG00000048471	SNX29	black	M5	0.273758	0.258868	-0.44606	0.0387121	0.0570322	0.966835	0.573378	0.00763689	0.710422	0.000222783	0.580022	0.00817712	-0.555522	0.0126706	-0.407235	0.0723388	0.265287	0.343728	-0.290668	0.268239	-0.238217	0.376158
ENSG00000048540	LMO3	pink	M6	0.596816	0.00303406	-0.553457	0.0068053	-0.0430431	0.976633	0.111807	0.719181	0.419881	0.0611216	0.628547	0.00323827	-0.0646909	0.85581	-0.56084	0.0079108	-0.343275	0.202734	-0.419159	0.0864454	-0.472775	0.0502749
ENSG00000048544	MRPS10	blue	M10	-0.64325	0.00100919	0.698121	0.000202187	-0.504328	0.0546652	-0.330735	0.183852	-0.600982	0.00339962	-0.614175	0.00427479	0.270681	0.321059	0.715702	0.000200049	0.230259	0.423153	0.815255	4.32949e-06	0.586685	0.00994596
ENSG00000048707	VPS13D	grey	M0	0.638559	0.00114719	-0.526358	0.011102	-0.158782	0.859666	0.134479	0.661391	0.0105538	0.97597	-0.128751	0.672037	0.204413	0.484116	-0.371521	0.106372	-0.23372	0.414928	0.00706963	0.982588	0.0217241	0.952336
ENSG00000048740	CELF2	grey	M0	0.0857198	0.772816	0.05012	0.862765	-0.0179734	0.98897	-0.389228	0.104601	-0.434795	0.0505877	-0.369054	0.134917	0.518834	0.0224862	-0.0131791	0.962989	-0.427958	0.0938244	0.075803	0.814516	0.0585961	0.856125
ENSG00000049089	COL9A2	black	M5	0.560513	0.00633326	-0.649783	0.000801345	-0.0404542	0.978186	0.643304	0.0018281	0.882355	1.17249e-07	0.730669	0.000230692	-0.747961	0.000132097	-0.449154	0.043858	0.297493	0.280108	-0.333002	0.194607	-0.319252	0.216436
ENSG00000049130	KITLG	grey	M0	0.112369	0.693467	-0.132942	0.62124	-0.0899397	0.942238	0.0939646	0.769062	0.370231	0.107961	0.440004	0.0626751	-0.35484	0.161329	-0.18118	0.471151	0.0645654	0.849909	-0.129442	0.669529	-0.181075	0.522451
ENSG00000049239	H6PD	black	M5	0.185409	0.479509	-0.382002	0.0861079	-0.0144365	0.991189	0.69801	0.000448154	0.736829	9.70188e-05	0.405925	0.0920276	-0.730459	0.000229727	-0.247672	0.304694	0.512782	0.0337941	-0.196022	0.486658	-0.0312034	0.929248
ENSG00000049246	PER3	grey	M0	0.365748	0.1086	-0.38821	0.0801477	0.267195	0.635382	0.250608	0.347773	0.230496	0.361138	0.116488	0.706535	-0.164156	0.593923	-0.282213	0.23444	-0.0165364	0.967137	-0.386249	0.120033	0.0372693	0.912071
ENSG00000049323	LTBP1	red	M4	0.132277	0.633778	-0.270366	0.256993	-0.0142265	0.991189	0.577907	0.00702678	0.204847	0.427781	-0.152512	0.606237	-0.387258	0.116536	0.194317	0.43627	0.499495	0.040537	0.033281	0.92054	0.343967	0.177043
ENSG00000049449	RCN1	blue	M10	-0.235603	0.346239	0.282349	0.232713	-0.704242	0.000275495	0.00738216	0.982921	-0.112468	0.697452	-0.102864	0.742275	-0.146234	0.644594	0.506337	0.0199138	0.39144	0.135098	0.731017	0.000175878	0.397212	0.110066
ENSG00000049656	CLPTM1L	purple	M8	-0.784164	8.70296e-06	0.806802	2.49235e-06	-0.264408	0.642703	-0.34466	0.161308	-0.635998	0.00159914	-0.583412	0.00769922	0.231732	0.41325	0.839767	1.39524e-06	0.273666	0.32654	0.528751	0.0215279	0.628048	0.00451578
ENSG00000049759	NEDD4L	red	M4	0.494915	0.0197589	-0.540611	0.00858737	-0.0610495	0.964268	0.513875	0.020671	0.291566	0.226224	0.0262346	0.939788	-0.220812	0.441631	-0.309685	0.186977	0.143802	0.646171	-0.174001	0.547447	0.165097	0.565078
ENSG00000049769	PPP1R3F	grey	M0	0.496856	0.0192008	-0.379551	0.0885882	0.215996	0.753177	0.038739	0.912238	-0.0765583	0.804918	-0.102967	0.742086	0.198438	0.499658	-0.226303	0.354852	-0.187224	0.528652	-0.24985	0.354221	-0.0617125	0.847118
ENSG00000049860	HEXB	purple	M8	-0.438796	0.0447229	0.396969	0.0723481	-0.401011	0.243551	0.112472	0.717288	-0.10799	0.710631	-0.131518	0.663861	-0.326148	0.207855	0.728534	0.000131839	0.575264	0.0124506	0.528355	0.0216518	0.588998	0.00951954
ENSG00000049883	PTCD2	grey	M0	-0.304608	0.198619	0.273661	0.250366	0.0279684	0.985803	-0.311722	0.217874	0.078759	0.799393	0.283681	0.275375	0.109283	0.740714	-0.21016	0.395306	-0.270909	0.33201	-0.114865	0.707683	-0.433095	0.0772075
ENSG00000050165	DKK3	greenyellow	M9	0.0355562	0.912069	-0.103377	0.706883	-0.470499	0.0977547	0.595252	0.00507305	0.305343	0.201467	-0.0173977	0.960211	-0.627376	0.00315098	0.382959	0.0943714	0.756181	0.000140455	0.410485	0.0943179	0.525571	0.0253071
ENSG00000050344	NFE2L3	grey	M0	-0.00645627	0.985432	0.0566784	0.844882	0.126233	0.898463	-0.267446	0.307854	0.0606304	0.851013	0.37241	0.130512	0.055369	0.876622	-0.180622	0.472952	-0.30319	0.269742	-0.256488	0.33864	-0.391118	0.116753
ENSG00000050393	MCUR1	yellow	M2	-0.815564	1.774e-06	0.85366	1.53406e-07	-0.186936	0.811085	-0.63127	0.00240976	-0.563726	0.00693545	-0.299179	0.245432	0.365187	0.145875	0.589946	0.00444554	-0.0993522	0.765711	0.404274	0.100367	0.195217	0.483379
ENSG00000050405	LIMA1	yellow	M2	-0.634491	0.0012677	0.589644	0.00325607	0.0162509	0.991028	-0.165537	0.576937	-0.404717	0.0735087	-0.428735	0.0715764	0.159971	0.60598	0.55043	0.00945991	0.191091	0.518849	0.36059	0.153204	0.326438	0.204887
ENSG00000050426	LETMD1	black	M5	0.618287	0.00188614	-0.675396	0.000401583	-0.110848	0.920829	0.431527	0.0645525	0.695657	0.000339281	0.62017	0.00386801	-0.422099	0.0791005	-0.457359	0.0396678	0.0294257	0.93711	-0.270731	0.309374	-0.406236	0.10073
ENSG00000050438	SLC4A8	turquoise	M1	0.704811	0.000173621	-0.690933	0.000253795	0.153146	0.867453	0.218551	0.43167	0.390387	0.0867576	0.321006	0.205673	-0.00262365	0.994615	-0.794202	1.17401e-05	-0.341048	0.206051	-0.483204	0.0413016	-0.416154	0.0919368
ENSG00000050555	LAMC3	greenyellow	M9	0.0709343	0.815872	-0.225027	0.363088	-0.0855008	0.945803	0.665073	0.0010963	0.384708	0.0923721	-0.0978696	0.756881	-0.559507	0.0119108	0.0765089	0.782212	0.688285	0.00110655	0.0935113	0.765788	0.389493	0.118312
ENSG00000050767	COL23A1	black	M5	0.443445	0.0421105	-0.576482	0.00428801	-0.00337496	0.999437	0.66711	0.00103813	0.751439	6.0087e-05	0.486944	0.0347088	-0.639348	0.00244119	-0.368164	0.109798	0.36956	0.164129	-0.272419	0.305699	-0.160238	0.578015
ENSG00000050820	BCAR1	yellow	M2	-0.661262	0.000631964	0.617844	0.00175472	-0.113911	0.915851	-0.27718	0.287465	-0.171905	0.519541	-0.00543587	0.986951	-0.0453998	0.89951	0.482593	0.0282418	0.178874	0.550997	0.338211	0.186753	0.128933	0.662848
ENSG00000051009	FAM160A2	black	M5	0.676471	0.000410817	-0.819929	1.19023e-06	0.048334	0.974747	0.76575	4.6267e-05	0.863181	3.80726e-07	0.588269	0.00702206	-0.694635	0.000628459	-0.549437	0.00962579	0.296013	0.283331	-0.477279	0.0445187	-0.184503	0.514134
ENSG00000051108	HERPUD1	brown	M11	-0.365307	0.109071	0.375173	0.0931679	-0.306514	0.524766	-0.00346297	0.992034	-0.498031	0.0212479	-0.672099	0.00119951	0.0770985	0.825391	0.740153	9.27946e-05	0.389651	0.136759	0.513949	0.0264781	0.86722	8.90544e-07
ENSG00000051128	HOMER3	grey	M0	0.244963	0.322974	-0.281046	0.235017	0.310755	0.514365	0.198175	0.487172	0.168545	0.529364	0.0161798	0.963527	0.00734199	0.984009	-0.226105	0.355324	-0.109979	0.735801	-0.369302	0.141719	-0.236406	0.380614
ENSG00000051180	RAD51	purple	M8	-0.503121	0.0174061	0.438145	0.0429744	-0.297187	0.553372	-0.0643151	0.84957	-0.135401	0.62787	-0.117191	0.70447	-0.160957	0.603565	0.506709	0.0198048	0.388681	0.137827	0.366907	0.145071	0.371419	0.140291
ENSG00000051341	POLQ	grey	M0	0.352646	0.124923	-0.142684	0.592593	-0.00584122	0.997413	-0.42778	0.0673731	-0.362605	0.116881	-0.105674	0.73441	0.559357	0.0119264	-0.229691	0.346388	-0.582907	0.0109521	-0.0974893	0.753069	-0.171066	0.548644
ENSG00000051382	PIK3CB	blue	M10	-0.248616	0.314339	0.431731	0.0469331	-0.425557	0.183112	-0.543161	0.0129852	-0.596328	0.00368374	-0.353237	0.156272	0.537662	0.0168739	0.369773	0.108081	-0.216188	0.456276	0.573028	0.0100485	0.265825	0.315247
ENSG00000051523	CYBA	grey	M0	0.0424569	0.893672	-0.159807	0.542035	-0.0575437	0.965905	0.245598	0.36078	0.491965	0.0231704	0.49476	0.0311534	-0.468902	0.0453012	-0.0274495	0.926122	0.207201	0.476799	-0.21079	0.447677	-0.116783	0.695829
ENSG00000051596	THOC3	grey	M0	0.00545318	0.98763	-0.063904	0.822851	-0.0233837	0.98591	0.287583	0.265598	0.278901	0.250711	0.277653	0.287849	-0.389457	0.113836	0.0972458	0.719378	0.285093	0.303877	-0.236601	0.383623	0.0935405	0.758842
ENSG00000051620	HEBP2	grey	M0	0.157612	0.559501	-0.246061	0.31175	-0.240574	0.704568	0.308155	0.224849	0.479109	0.0278267	0.444	0.0598102	-0.461222	0.0496221	-0.0359289	0.902581	0.2504	0.374939	-0.0894182	0.777029	-0.061827	0.847043
ENSG00000052126	PLEKHA5	pink	M6	0.341222	0.140358	-0.34926	0.123406	0.0261475	0.985803	0.125883	0.682899	0.524952	0.0137661	0.732576	0.000219613	-0.335504	0.192552	-0.483095	0.0280762	-0.128718	0.686414	-0.356996	0.158278	-0.393094	0.11484
ENSG00000052749	RRP12	yellow	M2	-0.82684	9.76656e-07	0.862857	8.13466e-08	-0.200536	0.784151	-0.411088	0.0817165	-0.713833	0.000198355	-0.635015	0.00281988	0.329886	0.201582	0.832513	1.99139e-06	0.195535	0.507001	0.539503	0.018351	0.57984	0.0111186
ENSG00000052802	MSMO1	yellow	M2	-0.79807	4.38542e-06	0.750336	3.24476e-05	-0.186004	0.813862	-0.223922	0.417066	-0.317165	0.181414	-0.271736	0.300052	-0.047407	0.895276	0.638557	0.0015685	0.383942	0.143812	0.46457	0.0521215	0.427332	0.0817583
ENSG00000052850	ALX4	grey	M0	-0.146599	0.591257	-0.0294358	0.919396	0.192773	0.800934	0.300851	0.238446	0.457291	0.0374839	0.445761	0.0587556	-0.416818	0.0839004	-0.20774	0.401178	0.243515	0.389745	-0.236058	0.384473	-0.191021	0.494912
ENSG00000053254	FOXN3	grey	M0	0.212642	0.404705	-0.216733	0.384713	0.0673207	0.958724	-0.0593367	0.861337	0.0549161	0.86554	0.115336	0.709371	0.275696	0.309979	-0.297005	0.208016	-0.335922	0.214291	-0.0848555	0.790337	-0.454085	0.062383
ENSG00000053372	MRTO4	yellow	M2	-0.903729	3.53664e-09	0.913629	8.6792e-10	-0.175401	0.835497	-0.446687	0.0535887	-0.673131	0.000633288	-0.549806	0.0135282	0.291857	0.275435	0.833325	1.91184e-06	0.180757	0.546139	0.510484	0.0280073	0.508509	0.0317498
ENSG00000053438	NNAT	grey	M0	-0.165257	0.537894	0.0966647	0.725952	-0.263006	0.645607	0.109929	0.724261	0.138182	0.618374	0.0215372	0.951616	-0.202674	0.489367	0.160289	0.530154	0.273523	0.326668	0.224068	0.414823	0.106695	0.722965
ENSG00000053501	USE1	greenyellow	M9	-0.183759	0.48361	0.0821697	0.768827	-0.31675	0.495564	0.383756	0.110264	0.139249	0.615318	-0.0359614	0.918611	-0.4236	0.0779314	0.393202	0.0847113	0.536249	0.0236449	0.186101	0.512555	0.461251	0.0575445
ENSG00000053702	NRIP2	black	M5	0.457588	0.0346647	-0.59611	0.00283784	-0.0777755	0.95241	0.715176	0.000268357	0.770971	2.97491e-05	0.496638	0.0304218	-0.686738	0.000772137	-0.403051	0.075924	0.406513	0.116317	-0.196063	0.486658	-0.139187	0.635392
ENSG00000054148	PHPT1	purple	M8	-0.481966	0.0240607	0.479171	0.0238732	-0.225871	0.73403	-0.039085	0.91171	-0.311522	0.191055	-0.436309	0.0652077	-0.0430246	0.904483	0.694074	0.0003879	0.412976	0.109167	0.526705	0.0221623	0.519352	0.0275817
ENSG00000054267	ARID4B	magenta	M7	0.482119	0.0240134	-0.33477	0.142686	0.0400737	0.978186	-0.285138	0.2705	-0.127266	0.651599	0.043771	0.900638	0.502242	0.028884	-0.512409	0.018132	-0.657002	0.00238497	-0.198905	0.478773	-0.408041	0.0989927
ENSG00000054277	OPN3	turquoise	M1	0.513924	0.0144857	-0.596907	0.00279536	0.221312	0.742657	0.422206	0.0719539	0.319947	0.177002	0.102679	0.742922	-0.200306	0.495324	-0.369692	0.108129	0.0847694	0.800525	-0.385272	0.121255	0.0145856	0.967804
ENSG00000054282	SDCCAG8	grey	M0	-0.0264372	0.935946	0.133685	0.618974	-0.00972485	0.994227	-0.105026	0.739676	-0.367446	0.111036	-0.375661	0.126259	0.24857	0.371769	0.135353	0.602482	-0.0356566	0.920838	0.324214	0.208688	0.327609	0.203204
ENSG00000054392	HHAT	red	M4	0.260078	0.288664	-0.45886	0.0322248	0.0175824	0.989428	0.843729	1.60248e-06	0.722765	0.00015185	0.309591	0.226471	-0.795629	2.17572e-05	-0.204316	0.409669	0.650411	0.00279833	-0.234945	0.387219	0.166018	0.562587
ENSG00000054523	KIF1B	magenta	M7	0.0894804	0.762258	0.109069	0.689194	-0.135701	0.88852	-0.606511	0.00407983	-0.48304	0.0262835	-0.197694	0.48128	0.770476	5.68461e-05	-0.191739	0.443089	-0.648801	0.00286538	0.111524	0.715859	-0.245807	0.359103
ENSG00000054598	FOXC1	grey	M0	0.130757	0.637479	-0.223525	0.3671	0.161752	0.856917	0.368436	0.128784	0.34607	0.13848	0.230218	0.396301	-0.334636	0.193782	-0.207358	0.401907	0.229457	0.424856	-0.205115	0.461513	-0.0848492	0.783904
ENSG00000054654	SYNE2	turquoise	M1	0.878593	3.32151e-08	-0.820152	1.17478e-06	0.101271	0.930092	0.278977	0.283735	0.495134	0.022136	0.483336	0.0364267	-0.0972181	0.773951	-0.818434	4.12994e-06	-0.326612	0.229164	-0.51147	0.0275513	-0.491408	0.0399092
ENSG00000054690	PLEKHH1	magenta	M7	0.100723	0.729662	0.0255701	0.929993	0.238602	0.707868	-0.442275	0.056595	-0.502288	0.0198979	-0.380706	0.120256	0.774718	4.89317e-05	-0.184692	0.461706	-0.637964	0.00368633	-0.114783	0.707748	-0.20245	0.465688
ENSG00000054793	ATP9A	grey	M0	-0.0632364	0.836998	0.082964	0.765917	-0.0444156	0.97625	0.009558	0.97654	-0.219111	0.390364	-0.305532	0.233467	0.167622	0.58462	0.0110213	0.969079	-0.0120918	0.975679	0.242079	0.370977	0.167884	0.557813
ENSG00000054967	RELT	yellow	M2	-0.644971	0.000968593	0.665744	0.000518789	0.040029	0.978186	-0.51639	0.0198452	-0.593809	0.00387663	-0.448933	0.0565436	0.4778	0.04015	0.45698	0.0398677	-0.135924	0.666961	0.288751	0.271842	0.0980191	0.746248
ENSG00000054983	GALC	black	M5	0.117385	0.67898	-0.314952	0.173116	0.144244	0.877066	0.473851	0.0375988	0.596425	0.00368054	0.311091	0.223744	-0.440015	0.0644992	-0.350132	0.130221	0.233835	0.414644	-0.300415	0.250354	-0.234638	0.384374
ENSG00000055044	NOP58	yellow	M2	-0.882509	2.42124e-08	0.936332	3.36617e-11	-0.118068	0.909623	-0.600623	0.00456531	-0.653367	0.00105729	-0.416044	0.0824573	0.420719	0.0804709	0.628862	0.00195963	-0.0433967	0.901991	0.444862	0.0654679	0.227618	0.401009
ENSG00000055118	KCNH2	grey	M0	-0.0441041	0.888707	0.0115446	0.968839	0.0457998	0.974765	-0.0695439	0.836311	0.102824	0.726301	0.263806	0.318127	0.0609669	0.864516	-0.142946	0.579105	-0.14684	0.637458	-0.18527	0.514921	-0.328654	0.201495
ENSG00000055163	CYFIP2	magenta	M7	0.291646	0.222687	-0.130784	0.627329	-0.0398334	0.978186	-0.422639	0.0716702	-0.161349	0.550803	0.213692	0.438086	0.534522	0.0176449	-0.373436	0.104381	-0.647979	0.00291706	-0.144113	0.626351	-0.460104	0.0582622
ENSG00000055211	GINM1	greenyellow	M9	0.0931184	0.75133	-0.189594	0.457618	-0.261716	0.649855	0.545119	0.0125384	0.522212	0.0143631	0.29716	0.249324	-0.664575	0.00131012	0.0245007	0.934521	0.571104	0.0133101	0.143617	0.627824	0.129569	0.66108
ENSG00000055483	USP36	yellow	M2	-0.835457	6.19328e-07	0.794742	4.70066e-06	-0.0231763	0.98591	-0.298457	0.242787	-0.398191	0.0792563	-0.287436	0.267203	0.0677251	0.849291	0.660265	0.000947173	0.223057	0.440558	0.350159	0.167732	0.330576	0.198127
ENSG00000055609	KMT2C	magenta	M7	0.498042	0.0188698	-0.317805	0.168886	-0.0863226	0.944499	-0.225705	0.412163	-0.153759	0.572932	-0.0501185	0.883237	0.525865	0.0200847	-0.470638	0.0332177	-0.579894	0.0114432	-0.0209843	0.950402	-0.322645	0.210955
ENSG00000056050	HPF1	grey	M0	-0.100744	0.729657	0.157899	0.547483	0.206824	0.771508	-0.324134	0.194626	-0.0448306	0.891931	0.273141	0.2974	0.167126	0.586086	-0.193647	0.437983	-0.355012	0.185329	-0.314561	0.226182	-0.295913	0.257177
ENSG00000056277	ZNF280C	magenta	M7	0.0386858	0.904005	0.0487236	0.866106	0.21377	0.756816	-0.428953	0.0663375	-0.18304	0.487785	0.00756744	0.981999	0.556244	0.0125506	-0.445839	0.0456832	-0.649668	0.00282187	-0.226518	0.408761	-0.540171	0.02039
ENSG00000056487	PHF21B	grey	M0	0.00270728	0.994302	0.0823231	0.768337	0.260658	0.653925	-0.465607	0.0418671	-0.145382	0.597386	0.179961	0.529912	0.424122	0.0774826	-0.385082	0.0924248	-0.613714	0.00604293	-0.275274	0.299325	-0.586123	0.0100326
ENSG00000056736	IL17RB	grey	M0	0.307961	0.192699	-0.0740922	0.793065	0.0161574	0.991033	-0.413309	0.0797176	-0.468542	0.0323153	-0.269487	0.304736	0.608608	0.00462314	-0.1331	0.608969	-0.534951	0.0241632	0.0492525	0.881656	-0.0791129	0.799859
ENSG00000056998	GYG2	pink	M6	-0.0783434	0.794562	0.0954897	0.729229	-0.323978	0.472445	-0.130004	0.672775	0.253927	0.305203	0.530707	0.0182757	-0.22043	0.442598	0.0382284	0.895936	0.00829771	0.984657	0.0598776	0.85644	-0.248281	0.353896
ENSG00000057252	SOAT1	magenta	M7	-0.596302	0.00306404	0.704604	0.000165531	-0.122577	0.903874	-0.673858	0.000865455	-0.84032	1.4704e-06	-0.679491	0.00100129	0.758807	8.95825e-05	0.460318	0.0380785	-0.286183	0.301716	0.466942	0.0504855	0.224706	0.407935
ENSG00000057294	PKP2	yellow	M2	-0.497557	0.0189967	0.513575	0.0138178	-0.165299	0.850822	-0.380017	0.114531	-0.145145	0.598216	0.238947	0.374787	0.0710608	0.840771	0.296712	0.208615	-0.0845447	0.801213	0.157683	0.589706	-0.0753049	0.810543
ENSG00000057663	ATG5	yellow	M2	-0.754791	2.96956e-05	0.857714	1.14899e-07	-0.192417	0.800971	-0.652214	0.00149423	-0.774125	2.7022e-05	-0.474208	0.0406699	0.51372	0.0243103	0.694662	0.000381408	-0.0927427	0.781414	0.550378	0.0152523	0.323271	0.209886
ENSG00000058091	CDK14	red	M4	0.43521	0.0469795	-0.536611	0.00921966	-0.0909014	0.941008	0.755671	6.63017e-05	0.5152	0.0161679	0.148048	0.619032	-0.572033	0.00949225	-0.225921	0.355806	0.50606	0.03709	-0.1467	0.619027	0.267318	0.312263
ENSG00000058262	SEC61A1	brown	M11	-0.516235	0.0139248	0.443468	0.0400459	-0.381652	0.299467	0.209857	0.454111	-0.295802	0.218749	-0.602408	0.00545669	-0.230509	0.415849	0.83906	1.45066e-06	0.742325	0.000224419	0.611199	0.00458078	0.90249	5.63217e-08
ENSG00000058453	CROCC	turquoise	M1	0.612603	0.00215944	-0.668585	0.000483233	0.0741725	0.954439	0.584083	0.00628819	0.410122	0.0687529	0.169751	0.556841	-0.368436	0.140674	-0.256881	0.284783	0.20217	0.490616	-0.388934	0.116792	0.160534	0.577009
ENSG00000058668	ATP2B4	black	M5	0.656385	0.000721205	-0.721299	9.49423e-05	-0.0397291	0.978186	0.43891	0.0591065	0.811783	6.17653e-06	0.774553	5.27896e-05	-0.478731	0.0397732	-0.673615	0.000669227	-0.0429659	0.903398	-0.348661	0.169895	-0.596572	0.00830392
ENSG00000058729	RIOK2	yellow	M2	-0.859602	1.33397e-07	0.933436	5.05917e-11	-0.0829861	0.947966	-0.618786	0.00317554	-0.757426	4.87681e-05	-0.56641	0.0103226	0.45441	0.0542282	0.666035	0.000815402	-0.0401158	0.910344	0.464533	0.0521312	0.378263	0.131451
ENSG00000059122	FLYWCH1	turquoise	M1	0.612568	0.00216042	-0.645521	0.000894668	-0.27409	0.618394	0.610627	0.00375488	0.486041	0.0251813	0.191962	0.497377	-0.500964	0.0294981	-0.140191	0.587479	0.389923	0.136409	-0.102737	0.739617	0.200216	0.470516
ENSG00000059145	UNKL	turquoise	M1	0.596419	0.00305607	-0.555443	0.00655973	-0.0949091	0.934326	0.30348	0.233149	0.133019	0.63466	-0.113503	0.713311	-0.0715971	0.839019	-0.0753476	0.785692	0.0639572	0.851112	-0.0813485	0.799383	0.164616	0.565997
ENSG00000059588	TARBP1	turquoise	M1	0.705111	0.000172149	-0.723297	8.87821e-05	0.0384809	0.978186	0.644788	0.00176865	0.600442	0.00343251	0.364	0.141588	-0.505743	0.0274525	-0.463563	0.0364607	0.233661	0.415076	-0.374266	0.135331	-0.00206957	0.995227
ENSG00000059728	MXD1	grey	M0	0.294505	0.217243	-0.177385	0.491063	-0.140641	0.883295	-0.173422	0.555263	-0.121878	0.668678	0.0266157	0.939313	0.27228	0.317338	-0.121113	0.646438	-0.37845	0.151389	0.112234	0.71404	-0.161971	0.573374
ENSG00000059758	CDK17	yellow	M2	-0.612519	0.00216115	0.591323	0.00314396	0.150285	0.871508	-0.476476	0.0362546	-0.173596	0.514392	0.110362	0.720684	0.198783	0.49889	0.0171806	0.953191	-0.20781	0.475864	0.0351535	0.916313	-0.307583	0.236244
ENSG00000059769	DNAJC25	grey	M0	-0.382035	0.0905445	0.454412	0.0343482	-0.318043	0.49331	-0.255507	0.335987	-0.32233	0.173535	-0.204664	0.462917	0.0928462	0.786203	0.448849	0.0440456	0.0886069	0.791553	0.316618	0.222772	0.309703	0.232432
ENSG00000059804	SLC2A3	yellow	M2	-0.656104	0.000726874	0.727918	7.58462e-05	0.0002127	0.999982	-0.598332	0.00480009	-0.625506	0.00201243	-0.372689	0.130232	0.450305	0.0570653	0.447059	0.0451007	-0.129732	0.68348	0.323744	0.209658	0.209105	0.448668
ENSG00000059915	PSD	magenta	M7	-0.403315	0.0703804	0.463096	0.0302969	0.220229	0.745316	-0.417564	0.0758021	-0.56534	0.00672491	-0.485337	0.0353984	0.610487	0.00445579	0.0610513	0.826105	-0.268426	0.337609	0.130715	0.665392	0.0199522	0.956749
ENSG00000060138	YBX3	grey	M0	-0.241565	0.331314	0.26448	0.269983	-0.32377	0.473108	-0.0230701	0.948218	-0.169199	0.52765	-0.135017	0.654813	0.0547059	0.8788	0.426205	0.0582861	0.204306	0.484664	0.379673	0.128631	0.198948	0.473699
ENSG00000060491	OGFR	red	M4	0.280356	0.24514	-0.35544	0.115589	-0.0497125	0.974062	0.53086	0.0159084	0.158571	0.559682	-0.244357	0.362322	-0.316243	0.225905	0.188382	0.451962	0.449333	0.074421	0.00995001	0.976862	0.394992	0.112715
ENSG00000060642	PIGV	turquoise	M1	0.723881	9.1713e-05	-0.738195	5.19185e-05	0.113355	0.916658	0.461373	0.0444406	0.505925	0.0188312	0.297631	0.248709	-0.197039	0.502888	-0.595171	0.00401465	-0.0653587	0.848085	-0.325594	0.206518	-0.296086	0.256854
ENSG00000060656	PTPRU	pink	M6	0.235192	0.346907	-0.247333	0.30891	-0.338519	0.428608	0.245573	0.360801	0.50845	0.0180664	0.66159	0.00153651	-0.465601	0.0469708	-0.0646355	0.816588	0.176493	0.55719	0.0166221	0.960829	-0.242517	0.366063
ENSG00000060718	COL11A1	black	M5	0.279783	0.246311	-0.365504	0.103516	-0.240341	0.704568	0.508556	0.0225082	0.524596	0.0138536	0.3483	0.163796	-0.712695	0.000386257	0.00916622	0.974853	0.502524	0.0388681	0.0283437	0.932783	0.192616	0.490226
ENSG00000060762	MPC1	yellow	M2	-0.393436	0.0795456	0.519873	0.0124139	-0.0487203	0.974747	-0.442923	0.0561029	-0.677002	0.000568177	-0.611982	0.00448229	0.452853	0.0552726	0.44665	0.0453047	-0.140302	0.656074	0.374132	0.135513	0.344348	0.176468
ENSG00000060971	ACAA1	grey	M0	0.00890581	0.979456	0.012752	0.965235	0.0115288	0.994079	0.0973719	0.761549	-0.29986	0.211184	-0.494427	0.031233	0.051625	0.88603	0.41613	0.0655659	0.213306	0.463095	0.136098	0.650734	0.543782	0.0192358
ENSG00000060982	BCAT1	yellow	M2	-0.628094	0.00148787	0.76423	1.84393e-05	-0.168829	0.846652	-0.754537	6.87622e-05	-0.828547	2.7148e-06	-0.547496	0.0140323	0.685628	0.000789846	0.570304	0.00661773	-0.257142	0.360941	0.45636	0.0575349	0.240602	0.370534
ENSG00000061273	HDAC7	brown	M11	-0.564571	0.00586065	0.550117	0.00724399	-0.192562	0.800934	-0.106191	0.736106	-0.458505	0.0369291	-0.588315	0.00702206	0.146826	0.64275	0.622011	0.00227574	0.334864	0.216106	0.471694	0.0477659	0.652746	0.00267807
ENSG00000061337	LZTS1	grey	M0	-0.610472	0.00226762	0.48862	0.0207302	-0.0883659	0.943842	-0.0616873	0.855725	0.0891112	0.768181	0.139058	0.643191	-0.287784	0.283715	0.2856	0.228121	0.326258	0.229642	0.189044	0.505048	0.0850942	0.783181
ENSG00000061794	MRPS35	yellow	M2	-0.88146	2.5714e-08	0.92143	2.9119e-10	-0.133556	0.890275	-0.502022	0.0249633	-0.685191	0.000452624	-0.528548	0.0189708	0.325179	0.209708	0.734892	0.000110242	0.113977	0.72574	0.500276	0.0322084	0.455361	0.0615544
ENSG00000061918	GUCY1B3	grey	M0	-0.199626	0.439603	0.110327	0.686293	-0.164129	0.853353	0.102825	0.745651	0.240831	0.336037	0.211835	0.442652	-0.18057	0.547457	-0.0684193	0.806818	0.191799	0.517878	0.119666	0.695402	-0.180078	0.525043
ENSG00000061938	TNK2	turquoise	M1	0.769897	1.58052e-05	-0.694016	0.000230809	-0.0536461	0.970416	0.301697	0.236605	0.188014	0.47419	0.0143412	0.967952	-0.0525145	0.884178	-0.253734	0.291688	-0.0645343	0.849951	-0.172983	0.55009	-0.0119331	0.97268
ENSG00000062038	CDH3	grey	M0	-0.0893961	0.762451	-0.0789936	0.777765	0.143172	0.878547	0.344979	0.160827	0.370839	0.107266	0.314751	0.216985	-0.374111	0.132788	-0.0867128	0.750402	0.22008	0.447528	-0.151785	0.605984	-0.123021	0.678698
ENSG00000062370	ZNF112	grey	M0	0.228451	0.363853	-0.110732	0.685006	0.119536	0.907535	-0.385097	0.108754	-0.107234	0.712895	0.126811	0.678534	0.436138	0.0676663	-0.385812	0.0916039	-0.628069	0.00453586	-0.147735	0.616154	-0.527755	0.0244643
ENSG00000062716	VMP1	purple	M8	-0.508265	0.0160095	0.492478	0.0194877	-0.286193	0.583061	-0.0460219	0.895204	-0.147878	0.589587	-0.131788	0.663014	-0.26913	0.324187	0.632146	0.00182666	0.488114	0.0468351	0.540491	0.0181104	0.428158	0.0812577
ENSG00000063127	SLC6A16	turquoise	M1	0.72438	9.0066e-05	-0.579975	0.00399256	0.149157	0.872329	0.0100997	0.975534	0.200252	0.439882	0.346539	0.166285	0.148496	0.63889	-0.584755	0.00497483	-0.45053	0.0737465	-0.396797	0.107946	-0.407708	0.0992476
ENSG00000063169	BICRA	turquoise	M1	0.842368	3.97728e-07	-0.872268	4.02585e-08	-0.0251699	0.98591	0.64357	0.001817	0.554235	0.0082517	0.241073	0.36949	-0.343898	0.178069	-0.465719	0.0354608	0.121063	0.705893	-0.307909	0.237754	-0.0977913	0.746542
ENSG00000063176	SPHK2	turquoise	M1	0.837895	5.27192e-07	-0.837532	4.20792e-07	0.113877	0.915851	0.45305	0.0495957	0.413802	0.0656786	0.173645	0.547085	-0.199053	0.498414	-0.455202	0.0407447	-0.0641049	0.851009	-0.398696	0.105815	-0.147895	0.611783
ENSG00000063180	CA11	pink	M6	0.412848	0.0624824	-0.444323	0.0395676	0.142821	0.878547	0.284569	0.271708	0.575939	0.005517	0.616227	0.00413689	-0.347674	0.172405	-0.583177	0.0051489	-0.0879461	0.793533	-0.433167	0.0746137	-0.460401	0.0581281
ENSG00000063241	ISOC2	brown	M11	-0.354155	0.122995	0.212964	0.393958	-0.0749989	0.954439	0.394889	0.0982823	-0.0425992	0.896589	-0.371142	0.132053	-0.421318	0.0799349	0.647104	0.00130606	0.741458	0.000230961	0.212008	0.44415	0.78304	6.06742e-05
ENSG00000063587	ZNF275	grey	M0	-0.551873	0.00746965	0.455126	0.0340138	-0.12904	0.895659	-0.0594306	0.861015	0.0238093	0.941306	0.0525902	0.878972	-0.129412	0.690577	0.169942	0.502441	0.191494	0.51822	0.250759	0.352038	0.00993924	0.977126
ENSG00000063660	GPC1	grey	M0	-0.256808	0.296353	0.166154	0.523614	-0.08739	0.944221	0.0205315	0.952364	0.329105	0.163268	0.477404	0.0391568	-0.304255	0.249342	-0.0068175	0.980994	0.096296	0.772727	0.0481789	0.883983	-0.371345	0.140391
ENSG00000063761	ADCK1	grey	M0	0.207465	0.418329	-0.203805	0.41913	-0.169742	0.846048	0.343311	0.163232	0.063869	0.841212	-0.0573029	0.866762	-0.202598	0.489367	0.164355	0.517737	0.30609	0.263253	-0.0392857	0.906494	0.439947	0.0722898
ENSG00000063854	HAGH	turquoise	M1	0.527466	0.011507	-0.506042	0.0156165	-0.00479291	0.997821	0.348982	0.155148	0.203749	0.430887	0.108564	0.726916	-0.198189	0.50011	-0.13275	0.610023	0.0821935	0.807246	-0.124651	0.682297	0.127231	0.667354
ENSG00000063978	RNF4	yellow	M2	-0.829019	8.67737e-07	0.769784	1.46544e-05	-0.179227	0.827932	-0.282743	0.275278	-0.439044	0.0479332	-0.443449	0.0600797	0.16842	0.582116	0.658738	0.000988249	0.237133	0.406285	0.50299	0.0310659	0.343203	0.178289
ENSG00000064042	LIMCH1	grey	M0	-0.126974	0.648762	0.179078	0.486077	-0.0986516	0.930092	-0.0695135	0.836352	-0.566208	0.00661167	-0.735023	0.000204355	0.384245	0.120011	0.450574	0.0431617	0.094133	0.778598	0.409683	0.0951754	0.536546	0.0215883
ENSG00000064102	INTS13	brown	M11	-0.429579	0.0505143	0.52061	0.012257	-0.149653	0.872329	-0.310406	0.220422	-0.612328	0.00268569	-0.633978	0.00287931	0.282831	0.293887	0.61467	0.00265802	0.140283	0.656074	0.496947	0.0336983	0.617386	0.0055406
ENSG00000064115	TM7SF3	grey	M0	-0.319076	0.173725	0.33041	0.149331	-0.0453785	0.974765	-0.24553	0.360833	-0.506539	0.0186598	-0.567983	0.0100982	0.402961	0.0983069	0.338939	0.144512	-0.0117227	0.976417	0.327865	0.202826	0.362248	0.151772
ENSG00000064199	SPA17	pink	M6	0.528453	0.0113224	-0.459117	0.0321081	-0.122437	0.903874	0.00664131	0.984761	0.452959	0.0398389	0.66058	0.0015739	-0.0394382	0.913021	-0.673649	0.000669227	-0.416423	0.105508	-0.257106	0.337538	-0.647153	0.00298204
ENSG00000064225	ST3GAL6	grey	M0	0.347555	0.13184	-0.369389	0.0993988	0.219034	0.748468	0.297985	0.243709	0.105456	0.718507	-0.14286	0.633261	0.00735233	0.984009	-0.28713	0.224959	0.0344519	0.924261	-0.190138	0.502175	-0.00369284	0.991347
ENSG00000064300	NGFR	grey	M0	-0.52287	0.012478	0.371323	0.0973219	0.173481	0.837322	0.181296	0.533744	-0.108573	0.709118	-0.289743	0.262613	-0.101311	0.763226	0.336774	0.147562	0.409635	0.112935	0.144827	0.624205	0.316518	0.221433
ENSG00000064309	CDON	pink	M6	0.511742	0.0150551	-0.609905	0.00211115	0.24547	0.690399	0.363082	0.13561	0.731311	0.000116314	0.743303	0.000154957	-0.398165	0.103552	-0.763575	3.89782e-05	-0.0941747	0.778504	-0.551052	0.0150683	-0.619508	0.00531952
ENSG00000064601	CTSA	red	M4	0.610375	0.00227084	-0.623345	0.00154025	-0.255361	0.666887	0.63851	0.00203044	0.452919	0.0398546	0.161342	0.580612	-0.510199	0.0255385	-0.133367	0.608464	0.375903	0.154923	0.0311534	0.925919	0.180297	0.524525
ENSG00000064607	SUGP2	turquoise	M1	0.917205	9.66409e-10	-0.82898	7.12382e-07	-0.0227455	0.98591	0.30494	0.230372	0.333346	0.156913	0.211425	0.443719	-0.0402666	0.910465	-0.583072	0.00515377	-0.221389	0.444662	-0.282356	0.284313	-0.230506	0.393862
ENSG00000064651	SLC12A2	yellow	M2	-0.706889	0.000162144	0.780562	9.06991e-06	0.0294053	0.984539	-0.747482	8.98349e-05	-0.702414	0.000280975	-0.393392	0.105423	0.588152	0.00683943	0.422884	0.0606319	-0.281698	0.311162	0.285892	0.277289	0.0793868	0.799184
ENSG00000064652	SNX24	grey	M0	-0.279865	0.246194	0.198196	0.434064	-0.338379	0.428848	0.0757078	0.81808	0.336257	0.152609	0.426075	0.0737727	-0.442738	0.0622936	0.158122	0.536302	0.325656	0.230678	0.111927	0.714775	0.0130469	0.970652
ENSG00000064666	CNN2	purple	M8	-0.493412	0.0202407	0.393888	0.0750611	-0.290293	0.572634	0.134032	0.66214	0.0474429	0.884242	-0.0124958	0.972025	-0.358259	0.156496	0.545976	0.0102664	0.534917	0.0241632	0.380279	0.127782	0.354587	0.162077
ENSG00000064687	ABCA7	turquoise	M1	0.843741	3.6947e-07	-0.830667	6.46165e-07	0.0999302	0.930092	0.357685	0.143103	0.618364	0.00234881	0.602154	0.00547795	-0.293643	0.271857	-0.705487	0.000274946	-0.223785	0.439125	-0.514132	0.0263955	-0.45011	0.0652739
ENSG00000064692	SNCAIP	grey	M0	-0.0633842	0.836909	0.129352	0.631819	-0.109667	0.92198	-0.172127	0.558925	-0.388164	0.0889277	-0.420882	0.078008	0.363252	0.148642	0.271169	0.255145	-0.072763	0.831223	0.288902	0.271721	0.0755239	0.810127
ENSG00000064763	FAR2	greenyellow	M9	-0.119166	0.674109	0.0142477	0.960942	-0.410786	0.21955	0.505997	0.0234458	0.144679	0.599297	-0.205037	0.461916	-0.355171	0.160779	0.394743	0.0833425	0.649314	0.00283195	0.338343	0.186591	0.441926	0.0706696
ENSG00000064933	PMS1	grey	M0	0.332135	0.153496	-0.122129	0.651916	0.153018	0.867554	-0.367253	0.130256	-0.486457	0.0250508	-0.362836	0.143336	0.611191	0.00439423	-0.18941	0.44918	-0.527625	0.0271216	-0.0920602	0.769988	0.0417045	0.901164
ENSG00000064961	HMG20B	red	M4	0.549419	0.00781433	-0.634431	0.0011859	-0.146237	0.873646	0.800348	1.27887e-05	0.552597	0.00852311	0.150104	0.612826	-0.680012	0.000901808	-0.0278248	0.924909	0.578735	0.011666	-0.0812628	0.799507	0.34522	0.175669
ENSG00000064989	CALCRL	grey	M0	0.235343	0.346708	-0.198468	0.433459	0.172486	0.839965	-0.173643	0.554949	-0.043934	0.893645	0.0118174	0.973557	0.332723	0.196928	-0.274041	0.249971	-0.44083	0.0820137	-0.125527	0.680178	-0.436908	0.0743903
ENSG00000065029	ZNF76	turquoise	M1	0.644934	0.000968593	-0.697274	0.00020749	0.244948	0.692114	0.394149	0.0990045	0.631418	0.00177777	0.485184	0.0354669	-0.301442	0.255464	-0.686009	0.000482307	-0.133208	0.673696	-0.450524	0.0614204	-0.48352	0.0440104
ENSG00000065054	SLC9A3R2	red	M4	0.051676	0.8692	-0.201522	0.425117	-0.0762716	0.954439	0.578232	0.00699369	0.345787	0.138815	0.0467753	0.891864	-0.527299	0.019678	0.277808	0.242473	0.563775	0.0151786	0.107965	0.725085	0.279572	0.287758
ENSG00000065057	NTHL1	brown	M11	-0.1646	0.539495	0.154293	0.557963	0.00990067	0.994227	0.0980566	0.759666	-0.373685	0.104276	-0.617273	0.00407978	0.012914	0.973765	0.578103	0.00570017	0.378766	0.150938	0.156953	0.591811	0.74291	0.000234631
ENSG00000065060	UHRF1BP1	grey	M0	0.320062	0.172089	-0.220938	0.373875	-0.0352372	0.980777	-0.168288	0.56868	-0.184825	0.482613	-0.173149	0.548511	0.441592	0.0631966	-0.219247	0.372796	-0.40169	0.122167	0.0385451	0.90846	-0.172095	0.545842
ENSG00000065154	OAT	brown	M11	-0.31601	0.178704	0.25863	0.282954	-0.522575	0.0382921	0.22944	0.402594	-0.145952	0.595989	-0.37653	0.125282	-0.280837	0.298737	0.66406	0.000859975	0.622118	0.00512848	0.602071	0.00561179	0.726115	0.000396423
ENSG00000065183	WDR3	yellow	M2	-0.934637	9.50156e-11	0.919343	3.7753e-10	-0.0647063	0.961497	-0.427559	0.0675672	-0.612246	0.00268836	-0.509689	0.0253	0.242574	0.386268	0.758416	4.72554e-05	0.212854	0.464314	0.447219	0.0637469	0.477534	0.0472169
ENSG00000065308	TRAM2	greenyellow	M9	-0.250716	0.309158	0.129881	0.630158	-0.366411	0.344407	0.484321	0.0325714	0.242754	0.331211	-0.0442797	0.89901	-0.636483	0.00261657	0.453707	0.0415117	0.808147	1.63999e-05	0.373462	0.136201	0.592571	0.00889239
ENSG00000065320	NTN1	grey	M0	-0.301184	0.204675	0.277745	0.241753	0.105275	0.925231	-0.1529	0.611895	-0.479153	0.0278131	-0.53713	0.0165192	0.301948	0.254256	0.421382	0.0616298	0.0311604	0.932474	0.224259	0.414414	0.3811	0.128572
ENSG00000065328	MCM10	yellow	M2	-0.629125	0.00144597	0.758894	2.27641e-05	-0.0985397	0.930092	-0.773853	3.41624e-05	-0.786592	1.70197e-05	-0.495297	0.0309669	0.708788	0.000432201	0.388557	0.0890988	-0.344473	0.201056	0.337714	0.187382	0.112227	0.707592
ENSG00000065357	DGKA	red	M4	0.544643	0.00854225	-0.58247	0.00380043	-0.12789	0.896713	0.603177	0.00434509	0.509201	0.0178609	0.298103	0.247678	-0.589725	0.00664694	-0.0788738	0.774894	0.418082	0.103825	-0.0655485	0.841786	0.161613	0.574098
ENSG00000065361	ERBB3	red	M4	0.456614	0.0351588	-0.57139	0.0047666	-0.0623104	0.963503	0.731185	0.000161377	0.683242	0.000476748	0.409917	0.0882877	-0.656331	0.00161494	-0.238519	0.325834	0.430503	0.0914946	-0.196253	0.486295	0.00639252	0.984812
ENSG00000065413	ANKRD44	grey	M0	0.180314	0.493088	-0.299911	0.198947	0.234846	0.71646	0.371209	0.1254	0.404653	0.0735425	0.240912	0.369918	-0.228177	0.422057	-0.340615	0.142153	0.087793	0.794038	-0.212418	0.443311	-0.298346	0.252802
ENSG00000065457	ADAT1	grey	M0	0.24327	0.327138	-0.336642	0.140066	0.414769	0.208705	0.243103	0.367154	0.299272	0.212036	0.0811806	0.803469	-0.106656	0.748443	-0.489047	0.0257553	-0.0686587	0.840097	-0.335482	0.190727	-0.242486	0.366104
ENSG00000065485	PDIA5	brown	M11	0.055844	0.857582	-0.114349	0.675066	-0.12567	0.899401	0.52149	0.0183747	-0.0341952	0.916368	-0.524523	0.0202374	-0.272193	0.317528	0.317404	0.175134	0.610641	0.00645728	0.270374	0.309895	0.742589	0.000234631
ENSG00000065534	MYLK	grey	M0	0.0149936	0.964123	-0.00992369	0.972967	0.334251	0.442814	-0.0422407	0.904049	-0.173965	0.513356	-0.339625	0.176488	0.160559	0.604477	-0.0657168	0.814303	-0.0819273	0.80788	-0.135937	0.651094	0.0835865	0.787503
ENSG00000065548	ZC3H15	yellow	M2	-0.849231	2.64851e-07	0.943808	1.05941e-11	-0.164567	0.853107	-0.66068	0.00121424	-0.783748	1.90703e-05	-0.513346	0.0239829	0.495056	0.0319626	0.678859	0.000582707	-0.0698037	0.837517	0.517146	0.0252758	0.357658	0.157769
ENSG00000065600	TMEM206	grey	M0	-0.359056	0.11684	0.432795	0.0463003	-0.092988	0.937704	-0.403822	0.0886914	-0.476983	0.028697	-0.304939	0.234628	0.324825	0.210339	0.4091	0.0709853	-0.0676416	0.842938	0.267287	0.315754	0.288661	0.270025
ENSG00000065615	CYB5R4	magenta	M7	-0.469931	0.0289905	0.569435	0.00497527	0.163177	0.854039	-0.731712	0.000159056	-0.562956	0.00703122	-0.214298	0.436972	0.603507	0.00510556	0.0816464	0.766161	-0.525285	0.0281571	0.103452	0.73754	-0.19436	0.485871
ENSG00000065665	SEC61A2	grey	M0	0.222214	0.380194	-0.0729814	0.795774	0.00259086	0.999705	-0.199872	0.48207	-0.126092	0.655301	0.0581145	0.864414	0.269753	0.323058	-0.280013	0.23849	-0.360044	0.177736	-0.107912	0.725228	-0.185139	0.512127
ENSG00000065675	PRKCQ	grey	M0	-0.11632	0.682032	0.158712	0.545328	-0.16166	0.856929	-0.258673	0.328211	-0.00868912	0.979771	0.339335	0.176917	0.201224	0.492782	-0.0756106	0.78495	-0.272998	0.327946	0.0776517	0.810063	-0.407804	0.0992082
ENSG00000065802	ASB1	yellow	M2	-0.846523	3.11367e-07	0.816645	1.42901e-06	-0.176443	0.83356	-0.313216	0.214994	-0.475379	0.0294016	-0.383674	0.116825	0.116107	0.722425	0.721699	0.000165852	0.267992	0.338299	0.519033	0.0246805	0.453975	0.0624581
ENSG00000065809	FAM107B	yellow	M2	-0.635095	0.00124918	0.592307	0.0030762	0.187226	0.810369	-0.420583	0.0732965	-0.213601	0.404758	0.0923384	0.773217	0.227242	0.424338	0.0966002	0.721316	-0.208501	0.474358	0.0444209	0.893534	-0.278857	0.28913
ENSG00000065911	MTHFD2	purple	M8	-0.697476	0.000219027	0.637394	0.00109914	-0.191523	0.80277	-0.0448774	0.897655	-0.377321	0.1	-0.510293	0.0250812	-0.0787146	0.822583	0.748848	6.77585e-05	0.497672	0.0413865	0.423762	0.0821739	0.682146	0.00130781
ENSG00000065978	YBX1	blue	M10	-0.427985	0.051613	0.484253	0.0221606	-0.719143	0.000155356	-0.193453	0.500231	-0.418243	0.0623106	-0.477402	0.0391568	0.199256	0.497762	0.627779	0.00200597	0.223997	0.438622	0.967088	1.29256e-14	0.455705	0.0613035
ENSG00000066027	PPP2R5A	grey	M0	-0.256424	0.297031	0.339303	0.136448	-0.0449232	0.975698	-0.436261	0.0612575	-0.186369	0.478624	0.13371	0.657592	0.211296	0.466019	0.107912	0.686043	-0.275283	0.323342	0.156004	0.594792	-0.259492	0.328842
ENSG00000066032	CTNNA2	grey	M0	-0.0500937	0.873226	0.078592	0.779239	0.21247	0.761019	-0.375009	0.120567	0.057016	0.860285	0.328394	0.194185	0.214857	0.456809	-0.37094	0.106882	-0.454316	0.0706103	-0.248882	0.355896	-0.54852	0.01794
ENSG00000066084	DIP2B	turquoise	M1	0.56325	0.00600876	-0.472744	0.0262952	-0.170052	0.845006	0.130853	0.670422	0.0295472	0.927604	-0.0685782	0.83646	0.214828	0.456809	-0.370678	0.107097	-0.244741	0.386429	-0.0501789	0.879879	-0.0571106	0.860124
ENSG00000066135	KDM4A	turquoise	M1	0.851073	2.37867e-07	-0.862181	8.34952e-08	-0.0229569	0.98591	0.485041	0.0322685	0.485608	0.0253293	0.289976	0.262299	-0.273761	0.314604	-0.480383	0.0290901	-0.0159022	0.968139	-0.297507	0.255822	-0.113087	0.704863
ENSG00000066230	SLC9A3	grey	M0	0.403005	0.0706559	-0.274642	0.248344	-0.083911	0.947966	-0.0994262	0.755513	-0.0403776	0.901452	0.040402	0.908603	0.180592	0.547457	-0.250127	0.299089	-0.284035	0.305668	0.0018338	0.995864	-0.119639	0.688468
ENSG00000066279	ASPM	turquoise	M1	0.713595	0.000129176	-0.687011	0.000284946	0.186559	0.812537	0.182674	0.529792	0.366853	0.111802	0.278121	0.287179	-0.028453	0.938857	-0.690893	0.000428877	-0.287548	0.298756	-0.414475	0.0908791	-0.415616	0.0922729
ENSG00000066322	ELOVL1	purple	M8	-0.472754	0.0278265	0.496778	0.0182357	-0.332128	0.4479	-0.115726	0.708861	-0.485696	0.0253116	-0.596773	0.00607453	0.0718986	0.838581	0.866374	2.95457e-07	0.386366	0.14078	0.624966	0.00334591	0.659903	0.00230442
ENSG00000066379	ZNRD1	greenyellow	M9	-0.423559	0.0546553	0.342122	0.132898	-0.252934	0.672569	0.214886	0.441159	-0.0588102	0.856015	-0.23996	0.372241	-0.264274	0.334505	0.561804	0.00777157	0.59677	0.00833526	0.384913	0.121686	0.498297	0.0363337
ENSG00000066382	MPPED2	grey	M0	0.43546	0.0468241	-0.483124	0.022526	0.105243	0.925264	0.483118	0.0330801	0.377774	0.0995571	0.221828	0.418085	-0.413002	0.087632	-0.203652	0.411488	0.180381	0.546939	-0.315798	0.223966	0.0804522	0.796306
ENSG00000066422	ZBTB11	magenta	M7	-0.286479	0.232674	0.502997	0.0164319	0.010281	0.994227	-0.718439	0.00024545	-0.800475	9.70447e-06	-0.56267	0.0109936	0.72682	0.000252883	0.285464	0.228336	-0.453999	0.0709595	0.275477	0.29898	0.139863	0.633878
ENSG00000066455	GOLGA5	greenyellow	M9	0.0219812	0.946848	-0.247522	0.30845	-0.0780952	0.951889	0.717719	0.000249405	0.615077	0.00253218	0.217407	0.429122	-0.784543	3.26298e-05	0.0140743	0.960507	0.736278	0.000274083	0.0187238	0.956091	0.253235	0.343274
ENSG00000066468	FGFR2	grey	M0	-0.0794545	0.790938	0.109213	0.688823	0.0204541	0.987929	-0.310447	0.220368	-0.0485008	0.882093	0.194914	0.488374	0.227808	0.422862	-0.104631	0.69597	-0.269896	0.33408	-0.00790213	0.980695	-0.389542	0.118282
ENSG00000066583	ISOC1	yellow	M2	-0.681506	0.000355469	0.78281	8.18146e-06	0.0398689	0.978186	-0.74324	0.000105845	-0.791529	1.4095e-05	-0.483384	0.0364168	0.730042	0.000231935	0.355079	0.124503	-0.373112	0.158624	0.277595	0.294783	0.0612024	0.848579
ENSG00000066651	TRMT11	grey	M0	-0.163383	0.542758	0.221899	0.371486	-0.164988	0.851871	-0.180833	0.534782	0.00636404	0.985357	0.225844	0.407772	0.0200093	0.957825	0.0184488	0.950157	-0.0266396	0.943719	0.159131	0.585676	-0.172713	0.544428
ENSG00000066735	KIF26A	grey	M0	-0.206712	0.420379	0.215458	0.387801	0.196342	0.794458	-0.218905	0.430908	-0.354528	0.127063	-0.344336	0.169577	0.30835	0.241844	0.174182	0.491126	-0.186726	0.529915	-0.02219	0.947906	0.134936	0.646949
ENSG00000066739	ATG2B	turquoise	M1	0.864512	9.46102e-08	-0.784731	7.55756e-06	0.0485476	0.974747	0.217441	0.434507	0.327916	0.164795	0.295641	0.252462	0.04501	0.900057	-0.663118	0.000881309	-0.345876	0.198876	-0.304525	0.243189	-0.369159	0.143057
ENSG00000066777	ARFGEF1	magenta	M7	-0.445733	0.0408295	0.598372	0.00272094	-0.266197	0.638861	-0.760677	5.5854e-05	-0.650785	0.00112131	-0.308237	0.228591	0.668246	0.00121849	0.363795	0.114752	-0.408459	0.114376	0.469855	0.0488347	-0.0379633	0.910893
ENSG00000066923	STAG3	turquoise	M1	0.928813	2.69694e-10	-0.870188	4.83432e-08	0.0981695	0.930449	0.311314	0.218567	0.476252	0.0290285	0.410707	0.0876775	-0.0783489	0.822706	-0.743597	8.23157e-05	-0.324555	0.232231	-0.455499	0.0582409	-0.50863	0.0317243
ENSG00000066926	FECH	black	M5	0.255677	0.298577	-0.448224	0.0375433	-0.225844	0.73403	0.730341	0.000165514	0.743865	7.71793e-05	0.437455	0.0643256	-0.843018	2.1305e-06	-0.0543934	0.846731	0.630581	0.00432549	-0.0651675	0.842533	0.121426	0.683318
ENSG00000067048	DDX3Y	grey	M0	0.0908683	0.758645	-0.0934601	0.7355	0.0040675	0.998488	-0.0204461	0.952364	0.178094	0.502554	0.281222	0.280554	-0.0702582	0.842755	-0.272243	0.253123	-0.141114	0.654066	-0.14271	0.630563	-0.232175	0.390114
ENSG00000067057	PFKP	purple	M8	-0.7066	0.000163567	0.712845	0.000127415	-0.365042	0.347974	-0.331548	0.18238	-0.442697	0.0457794	-0.321139	0.205489	0.0995616	0.768091	0.773068	2.83616e-05	0.26372	0.346474	0.632971	0.0027526	0.428082	0.081272
ENSG00000067064	IDI1	yellow	M2	-0.862404	1.08903e-07	0.821404	1.09962e-06	-0.0399966	0.978186	-0.385415	0.108574	-0.364798	0.114215	-0.231424	0.392924	0.0439111	0.902166	0.560574	0.00794173	0.192837	0.515041	0.358089	0.157061	0.254339	0.340615
ENSG00000067082	KLF6	greenyellow	M9	-0.265493	0.276447	0.148559	0.574736	0.0476401	0.974747	0.325639	0.192066	0.0618191	0.847691	-0.225481	0.40882	-0.404814	0.096416	0.292425	0.215605	0.580398	0.011352	0.197137	0.484035	0.499865	0.0357682
ENSG00000067113	PLPP1	grey	M0	-0.508763	0.0158757	0.432453	0.0465007	-0.286113	0.583305	0.0429379	0.902644	0.0457303	0.889056	0.1185	0.701134	-0.260726	0.343369	0.470416	0.033296	0.393641	0.132203	0.285039	0.278842	0.115169	0.699098
ENSG00000067141	NEO1	magenta	M7	0.118159	0.677037	0.0291684	0.919634	-0.000225043	0.999982	-0.53819	0.0141448	-0.200475	0.439584	0.248081	0.352985	0.579468	0.00818968	-0.31719	0.175497	-0.675849	0.00151425	-0.137425	0.646551	-0.580661	0.0109472
ENSG00000067177	PHKA1	magenta	M7	-0.203329	0.429647	0.264208	0.270544	0.0746462	0.954439	-0.388197	0.105591	-0.412217	0.0670514	-0.169817	0.556645	0.538356	0.0166713	0.0582958	0.835091	-0.369968	0.163443	0.0211699	0.949832	-0.126187	0.670205
ENSG00000067182	TNFRSF1A	greenyellow	M9	-0.608183	0.00237788	0.441388	0.0411385	-0.093895	0.936396	0.169475	0.565463	0.160218	0.554764	0.0729096	0.824451	-0.500111	0.029843	0.46728	0.0347643	0.590277	0.00943876	0.173699	0.548309	0.305043	0.240548
ENSG00000067191	CACNB1	red	M4	0.570846	0.00518279	-0.573609	0.00455206	-0.190273	0.804313	0.57177	0.00786609	0.448078	0.0425711	0.170132	0.55617	-0.496122	0.0314191	-0.107528	0.687048	0.344208	0.201491	-0.0763248	0.812933	0.153157	0.596791
ENSG00000067208	EVI5	grey	M0	0.450854	0.038045	-0.325456	0.156668	-0.212626	0.760888	0.11767	0.703651	-0.02695	0.933453	-0.0555747	0.872007	0.130565	0.687229	-0.0996418	0.711739	-0.0673594	0.843344	0.166014	0.567478	0.059606	0.8528
ENSG00000067221	STOML1	greenyellow	M9	0.0885511	0.764208	-0.19336	0.447743	-0.156508	0.862269	0.508006	0.022718	0.225679	0.37291	-0.0860585	0.790629	-0.503765	0.0282899	0.200099	0.421172	0.582849	0.0109521	0.140538	0.636605	0.54592	0.0186741
ENSG00000067334	DNTTIP2	yellow	M2	-0.907782	2.48933e-09	0.912108	9.9237e-10	-0.0458349	0.974765	-0.546413	0.012226	-0.502448	0.0198741	-0.285089	0.272363	0.255203	0.356123	0.550829	0.00939983	0.00186643	0.996755	0.341604	0.181164	0.167073	0.559693
ENSG00000067365	METTL22	black	M5	0.379668	0.0930557	-0.445181	0.0391592	0.0800988	0.950416	0.483902	0.0327602	0.527044	0.0132891	0.381839	0.119115	-0.435331	0.0683325	-0.197506	0.42794	0.218533	0.450004	-0.218144	0.429798	-0.222763	0.413225
ENSG00000067369	TP53BP1	turquoise	M1	0.765513	1.90816e-05	-0.780094	9.20185e-06	0.129334	0.895659	0.326784	0.189966	0.610084	0.00280093	0.611852	0.00449216	-0.252887	0.3617	-0.774051	2.72167e-05	-0.201037	0.493304	-0.591127	0.00702714	-0.466082	0.0545489
ENSG00000067445	TRO	turquoise	M1	0.821814	1.25169e-06	-0.911235	1.07755e-09	-0.0154566	0.991092	0.809695	8.4321e-06	0.792619	1.3585e-05	0.455414	0.0521038	-0.643045	0.0022415	-0.522413	0.0153979	0.299517	0.277253	-0.404559	0.100109	-0.10813	0.718777
ENSG00000067533	RRP15	yellow	M2	-0.885497	1.93901e-08	0.938778	2.37883e-11	-0.0202704	0.988283	-0.648843	0.00161126	-0.657715	0.000946915	-0.357127	0.150546	0.445739	0.0602685	0.531396	0.0132977	-0.11897	0.712618	0.343432	0.178144	0.166828	0.560317
ENSG00000067646	ZFY	grey	M0	0.0744932	0.80597	0.0312235	0.914065	0.0289099	0.98539	-0.380598	0.114038	-0.113622	0.693968	0.199407	0.476718	0.292501	0.274062	-0.295273	0.210935	-0.518742	0.0310362	-0.170801	0.555025	-0.339146	0.184602
ENSG00000067715	SYT1	grey	M0	0.251172	0.308273	-0.132675	0.621874	0.0671072	0.958886	-0.16288	0.584206	-0.314357	0.186464	-0.278004	0.28721	0.442388	0.0625098	-0.117989	0.656014	-0.341689	0.205357	-0.11321	0.711245	0.0530269	0.871658
ENSG00000067829	IDH3G	red	M4	0.290197	0.225453	-0.365002	0.104129	-0.238744	0.707868	0.62841	0.00255662	0.298434	0.213663	-0.135396	0.653822	-0.54838	0.0142005	0.178176	0.479699	0.572312	0.0130711	0.206513	0.457866	0.48526	0.0430208
ENSG00000067836	ROGDI	black	M5	0.456907	0.0350001	-0.561117	0.00589056	-0.292419	0.568476	0.686002	0.00062731	0.786191	1.7274e-05	0.533346	0.0175094	-0.812794	1.01321e-05	-0.193828	0.437464	0.493699	0.0435114	-0.0913687	0.771612	-0.0169371	0.962678
ENSG00000067955	CBFB	yellow	M2	-0.688031	0.000293862	0.57937	0.00404048	-0.0109674	0.994227	-0.0844842	0.795331	0.0259841	0.935673	0.140667	0.638923	-0.20691	0.477333	0.295211	0.210939	0.287105	0.29977	0.130192	0.667177	-0.00308403	0.992835
ENSG00000067992	PDK3	grey	M0	0.140061	0.610816	-0.0863566	0.755477	0.176897	0.832816	-0.302764	0.234569	0.104191	0.722199	0.432222	0.0684293	0.234445	0.406205	-0.479256	0.0295526	-0.520172	0.0304831	-0.340388	0.183212	-0.653836	0.00264214
ENSG00000068024	HDAC4	grey	M0	0.325654	0.163471	-0.133292	0.620084	-0.0168598	0.990062	-0.270861	0.300373	-0.459918	0.036209	-0.368817	0.13516	0.636437	0.00261695	-0.124414	0.636123	-0.457907	0.0672308	0.0602499	0.855264	0.0338582	0.922117
ENSG00000068028	RASSF1	purple	M8	-0.280391	0.245092	0.336159	0.140664	-0.441487	0.150581	0.0100255	0.975534	-0.352615	0.12959	-0.464201	0.0464714	-0.016665	0.965307	0.723879	0.00015436	0.40465	0.118437	0.545091	0.016744	0.639526	0.00353159
ENSG00000068078	FGFR3	grey	M0	-0.091473	0.756875	0.048841	0.865785	-0.0487088	0.974747	-0.186457	0.518568	0.177867	0.503086	0.33336	0.186072	0.00303821	0.993691	-0.17324	0.493543	-0.142036	0.651918	-0.0853838	0.789345	-0.358954	0.155866
ENSG00000068097	HEATR6	grey	M0	-0.114628	0.68665	-0.0257191	0.929744	-0.0743036	0.954439	0.222323	0.421454	0.320961	0.1755	0.233305	0.388031	-0.355739	0.160104	0.0207977	0.944227	0.312695	0.251393	-0.0563878	0.865128	-0.0212643	0.953415
ENSG00000068120	COASY	turquoise	M1	0.644614	0.000973731	-0.674936	0.000405305	-0.141236	0.882291	0.61486	0.00344838	0.523178	0.0141405	0.313167	0.219825	-0.504944	0.0277511	-0.140304	0.587168	0.335914	0.214291	-0.166035	0.567478	0.105781	0.725436
ENSG00000068137	PLEKHH3	turquoise	M1	0.611293	0.00222576	-0.6523	0.000748557	-0.250129	0.679602	0.565364	0.00878318	0.462161	0.0351714	0.162517	0.577428	-0.431546	0.0712596	-0.101151	0.707787	0.319197	0.240355	-0.0295682	0.929465	0.104888	0.728346
ENSG00000068354	TBC1D25	grey	M0	0.21211	0.405918	-0.238748	0.328576	-0.157022	0.86182	0.38607	0.107928	0.205256	0.426579	0.0381202	0.914581	-0.351995	0.16571	0.239776	0.323122	0.368468	0.165258	0.0994364	0.74842	0.245534	0.359777
ENSG00000068366	ACSL4	yellow	M2	-0.538216	0.00956963	0.524478	0.0114769	0.0650397	0.96141	-0.296412	0.247347	-0.122279	0.667362	0.164265	0.572231	-0.0987499	0.770703	0.274609	0.248937	0.0600288	0.860376	0.0119968	0.972119	0.0648132	0.839469
ENSG00000068489	PRR11	grey	M0	0.220555	0.384453	-0.325343	0.156798	0.01433	0.991189	0.318133	0.205827	0.233723	0.353536	-0.0533408	0.877094	-0.204847	0.482792	-0.125489	0.632949	0.196823	0.503776	-0.122319	0.688227	0.158851	0.581826
ENSG00000068615	REEP1	magenta	M7	-0.329344	0.157588	0.404527	0.0660314	0.233689	0.719124	-0.385084	0.108754	-0.62371	0.00208392	-0.62514	0.00348379	0.580524	0.00798899	0.142915	0.579154	-0.264758	0.344596	0.137476	0.6465	0.154716	0.593132
ENSG00000068650	ATP11A	grey	M0	0.0212491	0.94782	0.0537973	0.853226	0.215221	0.754195	-0.370697	0.126075	-0.0479711	0.883076	0.205767	0.459895	0.371471	0.136325	-0.450484	0.0431868	-0.587928	0.00988704	-0.270917	0.309092	-0.543848	0.0192358
ENSG00000068697	LAPTM4A	red	M4	0.279038	0.247697	-0.492924	0.019339	-0.101408	0.930092	0.879931	1.35774e-07	0.764016	3.81742e-05	0.38198	0.118947	-0.895735	8.90472e-08	-0.0623853	0.822805	0.716743	0.000491424	-0.181821	0.524397	0.193796	0.486829
ENSG00000068724	TTC7A	pink	M6	-0.0128998	0.968204	0.000164409	0.999823	-0.240287	0.704568	-0.0363366	0.917778	0.434965	0.050503	0.707515	0.000473732	-0.343527	0.178622	-0.128853	0.622284	0.0318393	0.930674	-0.0253935	0.939503	-0.404772	0.102379
ENSG00000068745	IP6K2	turquoise	M1	0.839595	4.81495e-07	-0.783739	7.84031e-06	0.131288	0.892654	0.299077	0.241727	0.393745	0.0836484	0.363102	0.143059	-0.0524335	0.884441	-0.603055	0.00343674	-0.271498	0.330672	-0.376904	0.131995	-0.388504	0.119366
ENSG00000068885	IFT80	turquoise	M1	0.64143	0.00105925	-0.586188	0.00351988	0.0661015	0.960285	0.155906	0.603111	0.511036	0.0173318	0.595082	0.00624881	-0.179058	0.551999	-0.72884	0.000130565	-0.277029	0.320087	-0.390798	0.114539	-0.561649	0.014867
ENSG00000068903	SIRT2	red	M4	0.45915	0.0338929	-0.566278	0.00530269	-0.247646	0.683704	0.789836	1.90689e-05	0.443426	0.0453406	-0.0316532	0.927979	-0.605038	0.00496199	0.0704057	0.800635	0.622123	0.00512848	0.115544	0.706397	0.463862	0.0557181
ENSG00000068971	PPP2R5B	turquoise	M1	0.682995	0.000339845	-0.644071	0.000928104	-0.249619	0.680527	0.480094	0.0346224	0.328862	0.163649	0.114638	0.710934	-0.334063	0.194704	-0.169776	0.502936	0.182434	0.541423	-0.0265569	0.93685	0.214241	0.435557
ENSG00000069020	MAST4	turquoise	M1	0.660013	0.00065409	-0.608766	0.00216669	-0.158055	0.860473	0.349372	0.154604	0.280897	0.246717	0.0703968	0.832198	-0.113065	0.730462	-0.395597	0.082514	-0.0309713	0.932786	-0.0865755	0.785953	-0.0167923	0.963192
ENSG00000069188	SDK2	pink	M6	0.679989	0.000372101	-0.730415	6.98615e-05	0.187054	0.810525	0.404249	0.088285	0.803837	8.35582e-06	0.85159	1.04343e-06	-0.464313	0.0477675	-0.766789	3.52922e-05	-0.112009	0.731434	-0.606417	0.00509599	-0.629402	0.00439492
ENSG00000069493	CLEC2D	grey	M0	0.544014	0.00863726	-0.494583	0.0188448	0.347837	0.40095	0.278634	0.284419	0.0706885	0.821024	-0.143337	0.631842	0.0210831	0.95527	-0.326266	0.16231	-0.0805805	0.811221	-0.361524	0.152041	0.0696728	0.826278
ENSG00000069702	TGFBR3	grey	M0	0.101515	0.727243	-0.196855	0.437608	0.278374	0.607336	0.0717691	0.829632	0.311741	0.190685	0.306612	0.231434	-0.127135	0.696423	-0.416255	0.0654646	-0.0822064	0.807246	-0.263903	0.322675	-0.355392	0.160805
ENSG00000069849	ATP1B3	purple	M8	-0.395189	0.0779097	0.488227	0.0208675	-0.528733	0.0337587	-0.274604	0.292616	-0.294065	0.221865	-0.0661359	0.8438	0.0127548	0.974243	0.582963	0.00515847	0.198099	0.501052	0.539302	0.0183799	0.341012	0.181563
ENSG00000069869	NEDD4	yellow	M2	-0.625807	0.00157509	0.650692	0.000780017	-0.146288	0.873646	-0.393348	0.0999302	-0.698869	0.000312356	-0.725281	0.000270215	0.490386	0.033995	0.637273	0.00161417	0.0260913	0.945111	0.57932	0.008873	0.45506	0.0618158
ENSG00000069943	PIGB	grey	M0	0.128246	0.6449	-0.154385	0.557739	-0.107049	0.92444	0.0704199	0.834089	0.305825	0.200676	0.258058	0.33082	-0.130248	0.688	-0.235709	0.332375	-0.0553552	0.873416	-0.118503	0.698708	-0.269422	0.308268
ENSG00000069956	MAPK6	yellow	M2	-0.645566	0.000956133	0.611155	0.00205186	0.132245	0.890672	-0.399575	0.0933206	-0.258563	0.294417	-0.0914856	0.77606	0.228575	0.421147	0.0820758	0.764917	-0.108157	0.740176	0.0552562	0.867743	-0.0457506	0.88983
ENSG00000069966	GNB5	pink	M6	0.486956	0.0223374	-0.510325	0.0145528	0.121149	0.90592	0.145114	0.632813	0.466255	0.0333651	0.632487	0.00298006	-0.181696	0.545239	-0.529195	0.0137911	-0.236822	0.407079	-0.488102	0.0386271	-0.488417	0.0412204
ENSG00000069974	RAB27A	greenyellow	M9	-0.232413	0.353881	0.0565984	0.845046	-0.221167	0.742985	0.412065	0.0807785	0.299542	0.211674	-0.00861264	0.980552	-0.516412	0.0234028	0.330657	0.156213	0.585462	0.0104229	0.203345	0.465986	0.283611	0.279827
ENSG00000069998	HDHD5	purple	M8	-0.594536	0.00317838	0.625933	0.00145202	-0.118841	0.90853	-0.304831	0.230607	-0.624573	0.00204786	-0.588947	0.00692568	0.272396	0.317155	0.781712	2.01052e-05	0.170744	0.572525	0.361627	0.151961	0.579817	0.0111186
ENSG00000070081	NUCB2	greenyellow	M9	-0.201993	0.433006	0.122438	0.651014	-0.239453	0.705928	0.329009	0.186665	0.0416388	0.898661	-0.202448	0.468373	-0.366472	0.143712	0.456719	0.0399859	0.623628	0.00498193	0.300549	0.250145	0.575538	0.0120042
ENSG00000070193	FGF10	grey	M0	0.225851	0.370627	-0.160516	0.539965	0.250963	0.677332	-0.185661	0.520328	-0.335205	0.154249	-0.453863	0.0530729	0.487405	0.0355009	-0.213764	0.386407	-0.380666	0.148343	-0.152114	0.604823	-0.0331576	0.924412
ENSG00000070214	SLC44A1	grey	M0	-0.396126	0.0769881	0.46181	0.0308446	-0.143161	0.878547	-0.478001	0.0355187	-0.414966	0.0648776	-0.244926	0.360953	0.353712	0.163209	0.254914	0.289038	-0.235829	0.409303	0.196234	0.486295	0.113132	0.704863
ENSG00000070269	TMEM260	black	M5	0.54916	0.00784861	-0.609616	0.00212505	0.242775	0.697713	0.38582	0.108162	0.62181	0.00218332	0.549527	0.0135602	-0.376372	0.12981	-0.660883	0.000933448	-0.0916919	0.784067	-0.510416	0.0280292	-0.454502	0.0620955
ENSG00000070371	CLTCL1	turquoise	M1	0.795436	5.01574e-06	-0.745315	3.9664e-05	-0.279541	0.60375	0.48237	0.0335032	0.408157	0.0703515	0.149892	0.613481	-0.268863	0.324938	-0.38236	0.0949916	0.109608	0.736395	-0.0607342	0.854118	0.0273997	0.937843
ENSG00000070404	FSTL3	grey	M0	0.0938423	0.749565	-3.28665e-06	0.999986	-0.250338	0.679385	0.00181324	0.995791	-0.0159519	0.962429	0.030545	0.930117	-0.0630271	0.860419	0.110215	0.678778	0.0818451	0.808062	0.227819	0.405043	0.094475	0.756656
ENSG00000070444	MNT	grey	M0	-0.202787	0.431086	0.0561369	0.846403	-0.0761461	0.954439	0.317677	0.2067	0.336685	0.152143	0.235686	0.382796	-0.401334	0.0999682	0.0524599	0.85241	0.317944	0.242274	0.000800273	0.997897	0.054805	0.866587
ENSG00000070495	JMJD6	purple	M8	-0.390962	0.0818533	0.554597	0.00667467	-0.298967	0.5473	-0.501051	0.0253885	-0.775834	2.55069e-05	-0.63815	0.00262646	0.496918	0.0311238	0.67281	0.000682281	-0.0653626	0.848085	0.557541	0.0134582	0.539445	0.0206362
ENSG00000070540	WIPI1	greenyellow	M9	0.116149	0.682182	-0.298803	0.200887	-0.248163	0.683513	0.778386	2.94508e-05	0.681545	0.000502295	0.335593	0.182574	-0.853567	1.3921e-06	0.0429426	0.881888	0.78182	5.07665e-05	0.0560858	0.865964	0.252761	0.343984
ENSG00000070669	ASNS	greenyellow	M9	-0.46983	0.0290304	0.334088	0.143697	-0.029152	0.984942	0.162635	0.584672	0.0282146	0.93082	-0.0867212	0.788676	-0.349758	0.169345	0.421518	0.0615516	0.506662	0.0368309	0.15806	0.588488	0.380647	0.128796
ENSG00000070761	CFAP20	yellow	M2	-0.885228	1.96836e-08	0.823076	1.00398e-06	-0.0277773	0.985803	-0.396424	0.0968014	-0.387038	0.0901097	-0.230318	0.396008	0.110559	0.73768	0.550821	0.00939983	0.150022	0.628649	0.350973	0.16683	0.243582	0.363736
ENSG00000070778	PTPN21	yellow	M2	-0.669521	0.000502927	0.67224	0.000438223	-0.167008	0.848981	-0.432439	0.0638817	-0.337911	0.150254	-0.0911087	0.777322	0.207278	0.476568	0.387014	0.0903732	-0.039539	0.911953	0.40811	0.0965667	0.00670881	0.984284
ENSG00000070785	EIF2B3	brown	M11	-0.528434	0.0113231	0.556312	0.00646905	-0.258366	0.659903	-0.133356	0.664169	-0.647597	0.00121263	-0.771102	6.10865e-05	0.263047	0.337761	0.761668	4.1861e-05	0.362841	0.173218	0.561387	0.0126158	0.809767	1.97952e-05
ENSG00000070882	OSBPL3	magenta	M7	-0.000337896	0.999118	0.150996	0.567405	0.107327	0.92444	-0.396897	0.0962748	-0.570608	0.00607867	-0.494249	0.0313155	0.691835	0.000672316	-0.0637015	0.819249	-0.437601	0.0847637	0.0443635	0.89357	0.0819751	0.792189
ENSG00000070950	RAD18	yellow	M2	-0.666021	0.000553839	0.745461	3.94843e-05	-0.0322687	0.983196	-0.557095	0.010092	-0.639651	0.00146952	-0.410328	0.0880205	0.50064	0.0296408	0.370354	0.107449	-0.145164	0.642424	0.341877	0.180717	0.128744	0.663397
ENSG00000070961	ATP2B1	pink	M6	0.232059	0.354461	-0.343474	0.131047	0.005766	0.997413	0.488319	0.0307038	0.690031	0.000397002	0.701614	0.00056511	-0.653613	0.00173887	-0.318396	0.173846	0.258505	0.357927	-0.388004	0.118078	-0.215072	0.433495
ENSG00000071073	MGAT4A	magenta	M7	0.0474465	0.87995	0.123207	0.648932	0.146304	0.873646	-0.602941	0.00436525	-0.41946	0.0614435	-0.0549797	0.873229	0.692441	0.000659609	-0.169677	0.503066	-0.712113	0.000572687	-0.146334	0.62019	-0.357337	0.158141
ENSG00000071082	RPL31	blue	M10	-0.631739	0.00135317	0.616384	0.00181631	-0.59547	0.0076444	-0.087675	0.786252	-0.325362	0.168562	-0.399285	0.0991177	-0.0179689	0.962626	0.72467	0.000149773	0.421673	0.100818	0.852373	3.63537e-07	0.512919	0.0299952
ENSG00000071127	WDR1	purple	M8	-0.728202	7.84971e-05	0.662813	0.000561175	-0.254219	0.669288	-0.0493783	0.886119	-0.291272	0.226784	-0.326153	0.197555	-0.180847	0.546738	0.790092	1.40917e-05	0.534609	0.0242706	0.50766	0.0291465	0.638324	0.00360986
ENSG00000071189	SNX13	turquoise	M1	0.502869	0.0174602	-0.472026	0.0265857	0.155084	0.865325	0.135367	0.659137	0.436947	0.0492084	0.492727	0.0319797	-0.161709	0.601604	-0.700661	0.00032077	-0.272085	0.329697	-0.370468	0.140278	-0.485616	0.0428531
ENSG00000071205	ARHGAP10	grey	M0	-0.0404274	0.898646	-0.0604045	0.834192	-0.129288	0.895659	0.452994	0.0496254	0.311412	0.191262	0.148826	0.61666	-0.44739	0.059245	0.105778	0.692258	0.499212	0.0405734	0.154609	0.597944	0.14545	0.618464
ENSG00000071243	ING3	yellow	M2	-0.495235	0.0196803	0.598091	0.0027365	0.0397215	0.978186	-0.700444	0.000416284	-0.485322	0.0254482	-0.0924314	0.77304	0.547511	0.0144326	0.0708017	0.799826	-0.508565	0.0359176	0.183032	0.521085	-0.257447	0.333669
ENSG00000071246	VASH1	brown	M11	-0.0143106	0.965197	-0.0992408	0.718259	-0.00109283	0.999982	0.516449	0.0198304	0.0951854	0.750032	-0.275099	0.29339	-0.377578	0.12815	0.216532	0.379551	0.586413	0.01021	0.0362771	0.913898	0.656377	0.00247791
ENSG00000071282	LMCD1	grey	M0	0.0104968	0.974284	-0.039355	0.891768	-0.286738	0.58162	0.320383	0.201961	0.086076	0.776823	-0.160371	0.583013	-0.269527	0.323603	0.284648	0.229825	0.407392	0.115644	0.363552	0.149295	0.281978	0.282916
ENSG00000071462	BUD23	purple	M8	-0.517187	0.0137397	0.618154	0.00174187	-0.265424	0.640826	-0.287314	0.265888	-0.634483	0.00165301	-0.553526	0.0127063	0.222775	0.436627	0.829382	2.44005e-06	0.232879	0.416827	0.550296	0.0152557	0.654378	0.00260784
ENSG00000071539	TRIP13	purple	M8	-0.721263	0.000100486	0.742002	4.4862e-05	-0.18155	0.824323	-0.30844	0.224361	-0.640543	0.00144154	-0.653141	0.0018946	0.230208	0.416856	0.760094	4.42533e-05	0.26482	0.344554	0.53984	0.0183088	0.65307	0.00267309
ENSG00000071575	TRIB2	brown	M11	-0.263654	0.280623	0.280418	0.236376	0.0401647	0.978186	-0.0140595	0.966707	-0.550682	0.00883448	-0.836128	2.85133e-06	0.293097	0.273118	0.456001	0.0403369	0.192666	0.515537	0.291086	0.267616	0.666067	0.00194942
ENSG00000071859	FAM50A	grey	M0	-0.0715213	0.814117	0.0711055	0.800971	-0.373527	0.323214	0.137145	0.654247	0.00969388	0.978037	0.0185329	0.958365	-0.301262	0.255746	0.473652	0.0318848	0.420754	0.101594	0.263378	0.323813	0.450431	0.0650071
ENSG00000071889	FAM3A	red	M4	0.327468	0.16054	-0.404459	0.0660647	-0.436755	0.158772	0.581551	0.00659224	0.421605	0.0599157	0.133464	0.658502	-0.572255	0.00945586	0.131805	0.612906	0.552745	0.0182963	0.20282	0.467588	0.373579	0.137509
ENSG00000071894	CPSF1	grey	M0	0.320695	0.17122	-0.308434	0.184207	-0.0535227	0.970416	0.277659	0.286369	0.0176975	0.957506	-0.239553	0.373263	0.0420447	0.906569	-0.0619588	0.823624	0.0447128	0.898374	-0.0300924	0.928176	0.114609	0.701064
ENSG00000071967	CYBRD1	greenyellow	M9	0.149259	0.583353	-0.250155	0.301962	-0.366399	0.344407	0.528507	0.0164767	0.358069	0.122432	0.014845	0.966417	-0.543906	0.0153129	0.218714	0.373956	0.610429	0.00648563	0.300901	0.249536	0.306258	0.23875
ENSG00000072041	SLC6A15	grey	M0	0.136748	0.620595	-0.111688	0.682552	-0.111607	0.919943	0.0170654	0.959786	0.117056	0.683471	0.264796	0.315759	-0.151424	0.630116	0.0730285	0.793281	-0.00466771	0.992074	-0.0909695	0.772387	-0.0199142	0.956813
ENSG00000072071	ADGRL1	red	M4	0.661926	0.000620996	-0.765433	1.7572e-05	-0.00471555	0.997822	0.823297	4.6387e-06	0.728712	0.000125772	0.366589	0.138292	-0.708297	0.000435191	-0.353064	0.12668	0.416837	0.105192	-0.361273	0.152419	0.0643822	0.84035
ENSG00000072110	ACTN1	purple	M8	-0.548948	0.00788355	0.498861	0.0176084	-0.496871	0.0625883	0.0688452	0.837803	-0.148457	0.588041	-0.232646	0.38984	-0.280818	0.298737	0.765401	3.65473e-05	0.614382	0.00596657	0.621831	0.00359768	0.650049	0.00280508
ENSG00000072121	ZFYVE26	grey	M0	0.471979	0.0281391	-0.514345	0.0136232	0.210449	0.764932	0.273457	0.294956	0.255777	0.300588	0.0934858	0.77015	-0.128908	0.692025	-0.252306	0.294318	-0.0576552	0.866708	-0.306042	0.240787	-0.156943	0.586435
ENSG00000072133	RPS6KA6	grey	M0	0.192525	0.459866	-0.0939986	0.733625	0.225166	0.73403	-0.436245	0.0612575	-0.0762502	0.805712	0.28442	0.273825	0.45643	0.0527134	-0.526375	0.0144523	-0.681172	0.00132532	-0.288816	0.271767	-0.645341	0.00311338
ENSG00000072134	EPN2	yellow	M2	-0.684862	0.000320415	0.644013	0.00092924	0.0281008	0.985803	-0.27848	0.284765	-0.446673	0.0433078	-0.449781	0.0559386	0.251964	0.363872	0.398001	0.0802118	0.100934	0.761048	0.282847	0.283247	0.348951	0.170252
ENSG00000072135	PTPN18	black	M5	0.403355	0.0703541	-0.513903	0.0137298	0.0150186	0.991189	0.557704	0.00999322	0.72464	0.00014298	0.598879	0.00583052	-0.554739	0.012858	-0.395483	0.082611	0.219435	0.448179	-0.368494	0.142716	-0.305937	0.239192
ENSG00000072195	SPEG	turquoise	M1	0.685826	0.000312764	-0.75421	2.75167e-05	0.0408485	0.978186	0.625866	0.00270485	0.62861	0.00188758	0.410774	0.0876529	-0.483118	0.0375193	-0.437767	0.0506047	0.191582	0.518125	-0.348202	0.170621	-0.144676	0.620881
ENSG00000072274	TFRC	grey	M0	-0.149886	0.58156	0.182814	0.475483	0.0227278	0.98591	-0.110732	0.722276	-0.0586209	0.856216	0.0902254	0.779184	-0.117697	0.717482	0.182295	0.468821	0.12268	0.702052	0.0512905	0.877159	0.0659222	0.83622
ENSG00000072310	SREBF1	red	M4	0.291293	0.223303	-0.359973	0.109838	-0.305018	0.528523	0.609542	0.00383537	0.326739	0.166493	0.00319573	0.992745	-0.52389	0.0207464	0.170716	0.500499	0.574495	0.0126183	0.124694	0.682286	0.410196	0.0968157
ENSG00000072415	MPP5	magenta	M7	-0.187654	0.473594	0.38936	0.0791275	0.00734615	0.995843	-0.850202	1.07452e-06	-0.637748	0.00153748	-0.21425	0.43703	0.826815	4.98451e-06	0.0168355	0.953868	-0.735732	0.000277032	0.0817349	0.799103	-0.244807	0.360976
ENSG00000072422	RHOBTB1	red	M4	0.0974282	0.739551	-0.315015	0.173079	0.0114416	0.994079	0.716956	0.000256282	0.590916	0.00410177	0.203139	0.466863	-0.697067	0.000592372	-0.0703566	0.800759	0.63146	0.00425097	-0.178156	0.534809	0.201553	0.46788
ENSG00000072571	HMMR	grey	M0	0.123572	0.66078	-0.123886	0.6472	0.146975	0.873646	-0.193875	0.499033	-0.0239591	0.94088	-0.040863	0.907655	0.216603	0.452677	-0.338449	0.145164	-0.318442	0.241281	-0.212223	0.443765	-0.201055	0.468581
ENSG00000072657	TRHDE	grey	M0	0.42933	0.0506909	-0.483409	0.0224235	0.42789	0.177877	0.243245	0.366848	0.450949	0.0409216	0.432541	0.0681736	-0.0765296	0.826816	-0.682527	0.00053096	-0.259949	0.354347	-0.52627	0.0222473	-0.59738	0.00818807
ENSG00000072682	P4HA2	greenyellow	M9	0.0480934	0.878173	-0.18256	0.476034	-0.374064	0.321742	0.686868	0.000610731	0.427295	0.0557565	0.0467378	0.891864	-0.701443	0.000521878	0.318829	0.173417	0.848247	1.85966e-06	0.277146	0.295629	0.473475	0.0498475
ENSG00000072786	STK10	purple	M8	-0.531513	0.0107718	0.554456	0.00667939	-0.214399	0.755853	-0.205502	0.466428	-0.433367	0.0515356	-0.436815	0.0648107	0.134753	0.676577	0.680248	0.000564148	0.20627	0.479439	0.502103	0.0314557	0.478472	0.0466808
ENSG00000072832	CRMP1	magenta	M7	-0.218395	0.390095	0.303792	0.191949	-0.209461	0.766115	-0.4301	0.0656191	-0.487965	0.0244548	-0.413735	0.0847108	0.521668	0.0214636	0.257251	0.284108	-0.276413	0.321385	0.259532	0.332138	0.092514	0.761944
ENSG00000072840	EVC	red	M4	0.358761	0.117123	-0.476256	0.0249054	-0.000565133	0.999982	0.561039	0.00945733	0.378458	0.0988646	-0.0335435	0.924066	-0.285817	0.287884	-0.310822	0.185367	0.266349	0.341377	-0.0116077	0.972965	0.0198698	0.956834
ENSG00000072952	MRVI1	red	M4	0.53095	0.0108722	-0.668278	0.000486729	-0.00351961	0.999191	0.810302	8.23951e-06	0.684902	0.000455891	0.260206	0.325925	-0.637909	0.00252169	-0.380231	0.0973212	0.480331	0.05169	-0.215528	0.435758	0.0622129	0.846185
ENSG00000073008	PVR	purple	M8	-0.62851	0.00147139	0.618516	0.0017291	-0.425146	0.183915	-0.118804	0.701101	-0.447218	0.0430218	-0.512493	0.02426	0.00568789	0.987495	0.858716	5.04078e-07	0.474496	0.0555217	0.652684	0.00168381	0.654518	0.00260173
ENSG00000073060	SCARB1	brown	M11	0.164942	0.538713	-0.23643	0.334216	-0.0855708	0.945803	0.597384	0.00489105	0.0485138	0.882093	-0.439872	0.0627406	-0.393204	0.10899	0.352948	0.126753	0.633614	0.00403857	0.17119	0.554287	0.750292	0.00018167
ENSG00000073417	PDE8A	grey	M0	-0.0874402	0.767749	0.141218	0.59641	-0.333579	0.444345	0.101794	0.748641	-0.144065	0.601012	-0.367235	0.137545	-0.0927996	0.786203	0.356376	0.122961	0.296074	0.283251	0.475328	0.0457738	0.422134	0.0864286
ENSG00000073464	CLCN4	pink	M6	0.559343	0.00647053	-0.603539	0.00242359	-0.148596	0.872329	0.344906	0.160899	0.71972	0.000167454	0.740062	0.000169598	-0.402466	0.0988328	-0.542548	0.0109438	-0.0473528	0.892072	-0.377125	0.131711	-0.479176	0.0463002
ENSG00000073536	NLE1	yellow	M2	-0.783413	8.90302e-06	0.756226	2.54044e-05	-0.0217739	0.987101	-0.290695	0.259298	-0.527425	0.0131924	-0.504623	0.027145	0.198567	0.499287	0.690607	0.000430702	0.18866	0.525179	0.274869	0.300161	0.448507	0.0663245
ENSG00000073605	GSDMB	turquoise	M1	0.883057	2.30319e-08	-0.831979	5.97441e-07	-0.0984867	0.930092	0.45312	0.0495957	0.504494	0.019236	0.435117	0.0661554	-0.236745	0.400166	-0.51355	0.0177978	-0.0680732	0.841575	-0.305754	0.241205	-0.242104	0.366966
ENSG00000073670	ADAM11	grey	M0	0.291935	0.222187	-0.332497	0.146161	-0.0432245	0.976609	0.272514	0.296799	0.448445	0.0423439	0.471249	0.0422274	-0.272486	0.317114	-0.343588	0.138317	0.0212251	0.956495	-0.154673	0.597749	-0.288865	0.269713
ENSG00000073711	PPP2R3A	pink	M6	0.296376	0.213553	-0.373713	0.0947601	-0.101268	0.930092	0.260921	0.323322	0.646863	0.00123109	0.722079	0.000302443	-0.360156	0.153487	-0.53989	0.011514	-0.0528773	0.879948	-0.312541	0.229839	-0.566809	0.0137697
ENSG00000073712	FERMT2	greenyellow	M9	-0.62111	0.00176634	0.488703	0.0207153	-0.0827104	0.947966	0.131115	0.669609	-0.0942255	0.752486	-0.290048	0.262299	-0.318446	0.221844	0.548926	0.00972058	0.576945	0.0120516	0.360435	0.153431	0.553413	0.0167905
ENSG00000073803	MAP3K13	pink	M6	0.109174	0.703159	-0.129166	0.632181	-0.2025	0.781107	0.0842086	0.795487	0.434812	0.0505873	0.507231	0.026115	-0.300454	0.257075	-0.214461	0.384807	-0.021403	0.955973	0.0232418	0.945081	-0.410793	0.0961985
ENSG00000073849	ST6GAL1	black	M5	0.651682	0.000815928	-0.741237	4.61575e-05	0.16892	0.846652	0.581043	0.00665393	0.752629	5.78902e-05	0.591839	0.00658866	-0.470246	0.0444921	-0.687705	0.000464507	0.0644099	0.85022	-0.614726	0.0042273	-0.351787	0.166154
ENSG00000073905	VDAC1P1	green	M3	0.0584264	0.85113	-0.10683	0.69673	0.975886	6.61072e-17	-0.126986	0.680337	-0.0480235	0.883038	0.0119469	0.973112	0.11623	0.722114	-0.313306	0.181632	-0.310757	0.25538	-0.691906	0.000566558	-0.300308	0.249404
ENSG00000073969	NSF	yellow	M2	-0.559896	0.00640861	0.556355	0.00646496	-0.207533	0.770148	-0.18542	0.521163	-0.409075	0.0696075	-0.486057	0.0350995	0.158852	0.608719	0.425728	0.0586489	0.250296	0.374939	0.405535	0.0991241	0.469831	0.0522348
ENSG00000074047	GLI2	grey	M0	0.0585854	0.850806	-0.0931603	0.736012	0.216018	0.753177	0.194263	0.49801	-0.168663	0.52905	-0.426105	0.0737727	0.159814	0.606421	-0.0223117	0.940017	0.0338764	0.925764	-0.0754879	0.815549	0.259598	0.328685
ENSG00000074219	TEAD2	black	M5	0.540574	0.00920144	-0.68954	0.00026498	0.11381	0.915851	0.672259	0.000903272	0.737387	9.52532e-05	0.390945	0.108362	-0.528357	0.019434	-0.566303	0.00711601	0.208212	0.475003	-0.396441	0.108288	-0.292406	0.263511
ENSG00000074266	EED	yellow	M2	-0.558552	0.00656351	0.721386	9.46854e-05	-0.0891643	0.942736	-0.778075	2.96422e-05	-0.658204	0.000934854	-0.247858	0.353232	0.594732	0.00606366	0.329737	0.157567	-0.389314	0.137029	0.340986	0.182178	-0.0500921	0.878169
ENSG00000074410	CA12	pink	M6	0.522746	0.0125021	-0.487231	0.0211857	-0.17511	0.835497	0.336758	0.173813	0.48306	0.0262835	0.541008	0.0156631	-0.41192	0.0887913	-0.251815	0.295178	0.0706519	0.835454	-0.204051	0.464567	-0.12324	0.678037
ENSG00000074527	NTN4	magenta	M7	-0.0718836	0.813558	0.224286	0.365184	0.0673161	0.958724	-0.586305	0.00601011	-0.484851	0.0256069	-0.113924	0.712253	0.668404	0.00121752	0.00518773	0.986178	-0.545912	0.0203549	0.048439	0.883293	-0.291706	0.264685
ENSG00000074590	NUAK1	grey	M0	-0.226394	0.369228	0.267443	0.263576	-0.237865	0.709111	-0.325328	0.192694	-0.105417	0.718593	0.170843	0.554849	0.132808	0.68152	0.164818	0.516743	-0.140612	0.655594	0.276496	0.296857	-0.182999	0.517009
ENSG00000074621	SLC24A1	grey	M0	0.450612	0.038111	-0.468635	0.0279715	0.22982	0.723728	0.199536	0.483259	0.390892	0.086273	0.284103	0.27442	-0.101655	0.762508	-0.530242	0.0135377	-0.169798	0.575498	-0.33362	0.193529	-0.352487	0.165061
ENSG00000074800	ENO1	purple	M8	-0.739486	5.24789e-05	0.758346	2.32749e-05	-0.274181	0.618346	-0.354202	0.147643	-0.676717	0.00057328	-0.646527	0.00218966	0.262198	0.339894	0.897703	2.50956e-08	0.267984	0.338299	0.623329	0.00347673	0.617549	0.00552345
ENSG00000074842	MYDGF	purple	M8	-0.645992	0.00094694	0.571694	0.00473696	-0.417177	0.202172	0.106775	0.734397	-0.354156	0.127547	-0.580968	0.00803866	-0.152561	0.626725	0.890951	4.18356e-08	0.697672	0.000887945	0.65152	0.00173116	0.86524	8.94888e-07
ENSG00000074855	ANO8	turquoise	M1	0.775377	1.23034e-05	-0.736122	5.61427e-05	0.103961	0.927652	0.378138	0.116543	0.199589	0.441526	-0.0542868	0.87512	-0.0122659	0.975315	-0.442973	0.0474219	-0.100059	0.763718	-0.350342	0.167428	-0.00193354	0.995591
ENSG00000074935	TUBE1	grey	M0	0.194937	0.453157	-0.0639358	0.822803	0.0750498	0.954439	-0.31403	0.213493	-0.217118	0.39542	-0.0584615	0.863695	0.43686	0.0670954	-0.258957	0.280442	-0.469659	0.0588301	-0.118361	0.699048	-0.267994	0.311052
ENSG00000075035	WSCD2	grey	M0	0.130972	0.636909	-0.167533	0.519706	0.0643657	0.961889	0.188088	0.51362	0.239353	0.339623	0.0978539	0.756881	-0.273419	0.315258	-0.18382	0.464366	0.167059	0.583068	-0.0852764	0.789345	0.0596393	0.852747
ENSG00000075043	KCNQ2	magenta	M7	-0.331862	0.153865	0.405875	0.0649251	0.0890114	0.942786	-0.612994	0.00358293	-0.510118	0.0176047	-0.330604	0.190415	0.668237	0.00121849	0.0581097	0.835172	-0.496026	0.0423282	0.00298957	0.992416	-0.166254	0.562079
ENSG00000075131	TIPIN	yellow	M2	-0.895352	7.27063e-09	0.921005	3.0592e-10	-0.103463	0.927878	-0.51119	0.0215592	-0.707007	0.00024621	-0.610726	0.00458319	0.378947	0.126523	0.688556	0.000454796	0.108689	0.738784	0.509729	0.0282579	0.457655	0.0600773
ENSG00000075188	NUP37	yellow	M2	-0.546242	0.00830548	0.625839	0.00145452	-0.0908054	0.941008	-0.643167	0.00182993	-0.54436	0.00989882	-0.29848	0.246861	0.474641	0.0419138	0.332757	0.153136	-0.212631	0.464958	0.353153	0.163826	0.09041	0.767975
ENSG00000075213	SEMA3A	grey	M0	-0.0819042	0.783947	-0.00538179	0.985524	0.0396033	0.978186	0.0568763	0.866895	-0.116782	0.684321	-0.386845	0.113025	0.145489	0.646577	0.0494665	0.862265	0.0802782	0.811815	0.204656	0.462804	0.0884138	0.774448
ENSG00000075223	SEMA3C	grey	M0	0.104309	0.718157	-0.123966	0.64705	-0.0837213	0.947966	0.14888	0.622357	0.328023	0.164756	0.338258	0.178426	-0.396046	0.105708	-0.0237119	0.936903	0.21	0.471682	0.0440922	0.894202	-0.062125	0.846304
ENSG00000075234	TTC38	grey	M0	0.166046	0.536136	-0.298802	0.200887	-0.064636	0.96173	0.336825	0.17375	0.396973	0.0804672	0.215709	0.433838	-0.305823	0.246463	-0.0915551	0.736181	0.180624	0.546504	-0.132736	0.660228	-0.106152	0.724746
ENSG00000075239	ACAT1	purple	M8	-0.568718	0.0054064	0.61765	0.00176181	-0.438756	0.155561	-0.191974	0.503738	-0.521603	0.0145163	-0.521107	0.021303	0.0968815	0.775015	0.79731	1.04192e-05	0.336808	0.213183	0.655494	0.00156964	0.716706	0.000517479
ENSG00000075240	GRAMD4	red	M4	0.512701	0.014803	-0.616509	0.00181169	-0.0989169	0.930092	0.708863	0.000325458	0.596596	0.00366811	0.273027	0.297578	-0.573533	0.00923744	-0.276585	0.244888	0.439871	0.0827448	-0.151527	0.606596	0.0437177	0.895839
ENSG00000075275	CELSR1	pink	M6	0.232087	0.354461	-0.147432	0.578191	0.0805583	0.950416	-0.31175	0.217849	0.174504	0.511997	0.570194	0.0097299	0.184912	0.536376	-0.411526	0.0690452	-0.504168	0.0380228	-0.223536	0.416103	-0.693487	0.000969904
ENSG00000075290	WNT8B	pink	M6	0.30611	0.195746	-0.361073	0.10862	0.151921	0.870189	0.113421	0.714886	0.649599	0.00115529	0.900345	2.1907e-08	-0.350469	0.16818	-0.590466	0.00440404	-0.161847	0.597115	-0.508035	0.0290059	-0.666895	0.00191414
ENSG00000075336	TIMM21	yellow	M2	-0.68949	0.000281378	0.777029	1.06292e-05	-0.403842	0.23702	-0.520163	0.0187262	-0.635442	0.00161885	-0.453952	0.053054	0.386256	0.11759	0.672722	0.000683632	0.0490661	0.889479	0.622451	0.00354991	0.4101	0.0969063
ENSG00000075340	ADD2	pink	M6	0.214347	0.4003	-0.134014	0.618403	-0.0629623	0.963134	-0.208827	0.457271	0.124832	0.659382	0.502276	0.0281111	0.0678774	0.848958	-0.192595	0.440581	-0.387819	0.139212	-0.235636	0.385233	-0.43507	0.0757177
ENSG00000075391	RASAL2	grey	M0	0.452996	0.0369354	-0.339358	0.136396	-0.0923169	0.938794	-0.00136093	0.997223	-0.0905298	0.764067	-0.17549	0.542047	0.217711	0.449894	-0.261206	0.27606	-0.247179	0.381134	0.0199273	0.953105	0.0359364	0.916061
ENSG00000075399	VPS9D1	turquoise	M1	0.643324	0.00100809	-0.576151	0.0043161	-0.119411	0.907535	0.342715	0.164108	0.296735	0.21707	0.225885	0.407759	-0.252065	0.363814	-0.190415	0.446341	0.048271	0.890664	-0.12459	0.682361	-0.0116401	0.973004
ENSG00000075407	ZNF37A	grey	M0	0.363377	0.111397	-0.168086	0.518181	-0.0204583	0.987929	-0.380133	0.114473	-0.144696	0.599297	0.196986	0.482853	0.446927	0.0595189	-0.392731	0.0851062	-0.622647	0.00509184	-0.102311	0.740387	-0.443269	0.0698904
ENSG00000075420	FNDC3B	brown	M11	-0.184727	0.481129	0.172433	0.505243	-0.398033	0.251157	0.291135	0.258275	-0.1934	0.458786	-0.539461	0.0159962	-0.17002	0.576957	0.541831	0.0110945	0.6018	0.00764749	0.586558	0.00768057	0.805723	2.25717e-05
ENSG00000075426	FOSL2	yellow	M2	-0.703165	0.000182571	0.653032	0.000734078	-0.0881659	0.944065	-0.227994	0.406483	-0.166479	0.535128	0.031266	0.928855	-0.129915	0.689119	0.50921	0.019079	0.247328	0.380888	0.280729	0.287736	0.183362	0.516248
ENSG00000075461	CACNG4	grey	M0	0.0559019	0.857516	-0.0134707	0.963125	-0.159951	0.858131	-0.112781	0.716901	0.0507996	0.877043	0.285122	0.272338	0.135437	0.674392	-0.133978	0.607009	-0.229393	0.424938	-0.00776052	0.981108	-0.360584	0.153641
ENSG00000075539	FRYL	grey	M0	0.524716	0.0120846	-0.337977	0.138214	0.0236877	0.98591	-0.229515	0.40239	-0.212604	0.407596	-0.0841966	0.795541	0.489782	0.0342392	-0.418889	0.0635318	-0.559032	0.0164128	-0.133306	0.659046	-0.147382	0.613318
ENSG00000075618	FSCN1	red	M4	0.146355	0.592112	-0.325445	0.156668	-0.113873	0.915851	0.779634	2.82495e-05	0.484562	0.0257293	0.00829109	0.981038	-0.668684	0.0012099	0.133279	0.608464	0.690081	0.0010775	-0.0381048	0.909988	0.359354	0.155372
ENSG00000075790	BCAP29	yellow	M2	-0.619282	0.00184621	0.581125	0.00390108	-0.185636	0.813862	-0.27377	0.294345	-0.236165	0.347818	-0.18068	0.528211	0.046767	0.896791	0.346976	0.134187	0.140697	0.655394	0.335068	0.191317	0.224189	0.409287
ENSG00000075826	SEC31B	pink	M6	0.600346	0.00281278	-0.619343	0.00169803	0.0823259	0.9493	0.286534	0.267357	0.741589	8.34849e-05	0.874741	1.80253e-07	-0.438244	0.0659598	-0.662046	0.000906097	-0.122019	0.703322	-0.51563	0.0258142	-0.570082	0.0131067
ENSG00000075914	EXOSC7	purple	M8	-0.517402	0.0137028	0.498617	0.0176718	-0.399572	0.247245	0.00460344	0.989283	-0.256482	0.298915	-0.298491	0.246861	-0.163045	0.59722	0.767411	3.4589e-05	0.540191	0.0222109	0.589209	0.00729533	0.54712	0.0183479
ENSG00000075945	KIFAP3	red	M4	0.316773	0.177334	-0.507802	0.015183	-0.0304617	0.983672	0.812612	7.5139e-06	0.727143	0.000132115	0.36654	0.138308	-0.766598	6.79957e-05	-0.221051	0.368225	0.556705	0.0170652	-0.207679	0.45533	0.0714604	0.82254
ENSG00000076043	REXO2	purple	M8	-0.460656	0.0331588	0.469186	0.0277706	-0.429112	0.175038	0.0286016	0.937331	-0.398609	0.0788296	-0.539204	0.0160362	-0.02386	0.948698	0.803224	8.3616e-06	0.515089	0.0327026	0.704338	0.00040194	0.707473	0.000677299
ENSG00000076053	RBM7	magenta	M7	-0.485642	0.0228291	0.628885	0.00135024	-0.177904	0.830108	-0.744296	0.000101911	-0.667091	0.000748644	-0.344106	0.169947	0.6679	0.00122853	0.37143	0.106432	-0.416845	0.105192	0.360928	0.152767	-0.0579163	0.857819
ENSG00000076067	RBMS2	red	M4	0.262043	0.284308	-0.310676	0.180244	-0.637548	0.00244171	0.558632	0.00984155	0.271756	0.265721	-0.107011	0.731152	-0.387676	0.116021	0.208115	0.400296	0.528525	0.0267373	0.52828	0.0216543	0.442097	0.0706058
ENSG00000076108	BAZ2A	grey	M0	0.490696	0.0211276	-0.478115	0.0242752	0.156114	0.863513	-0.02576	0.943488	0.350327	0.132838	0.446705	0.0581585	0.0806086	0.817808	-0.638767	0.00156605	-0.435693	0.0868515	-0.416093	0.0894018	-0.658778	0.00236375
ENSG00000076201	PTPN23	red	M4	0.323299	0.1671	-0.365621	0.103375	-0.340549	0.423866	0.541777	0.0133184	0.214775	0.401541	-0.137403	0.647685	-0.305955	0.246228	0.0987489	0.714961	0.439461	0.0830419	0.126445	0.677992	0.448325	0.0663792
ENSG00000076248	UNG	yellow	M2	-0.745733	4.18886e-05	0.739659	4.90634e-05	-0.114565	0.915722	-0.483184	0.0330705	-0.267928	0.273646	0.054469	0.874601	0.125089	0.70199	0.392294	0.0854595	-0.0436298	0.901547	0.218757	0.428601	-0.0202702	0.955882
ENSG00000076356	PLXNA2	grey	M0	-0.222276	0.380042	0.0411431	0.88784	0.160766	0.85733	0.207664	0.460149	0.402431	0.0755299	0.334867	0.18362	-0.404279	0.0969587	-0.190744	0.445674	0.189477	0.523044	-0.172808	0.550374	-0.209307	0.448182
ENSG00000076555	ACACB	black	M5	0.530361	0.010976	-0.618915	0.00171549	0.299204	0.546345	0.407869	0.084695	0.596311	0.00368374	0.499001	0.029485	-0.402386	0.0988328	-0.599261	0.00370877	-0.0181354	0.962809	-0.543661	0.0170991	-0.290899	0.266218
ENSG00000076604	TRAF4	brown	M11	-0.565518	0.00576713	0.510641	0.0145098	0.21667	0.752315	-0.0719909	0.829043	-0.423765	0.0582663	-0.571355	0.00956418	0.0936964	0.784335	0.458591	0.0390464	0.241316	0.395339	0.165691	0.568188	0.549629	0.01766
ENSG00000076641	PAG1	black	M5	0.217444	0.392399	-0.411464	0.0606543	0.289033	0.578145	0.528745	0.0164015	0.5972	0.00362643	0.443077	0.0603794	-0.416959	0.0838046	-0.39359	0.0843804	0.177883	0.553552	-0.486759	0.0392275	-0.28991	0.267762
ENSG00000076650	GPATCH1	grey	M0	0.133307	0.63095	-0.105214	0.701431	0.203564	0.778713	-0.26106	0.322938	0.116613	0.684796	0.427849	0.072356	0.143891	0.651056	-0.316007	0.177274	-0.412563	0.109775	-0.243001	0.368552	-0.606946	0.00681871
ENSG00000076662	ICAM3	grey	M0	-0.303107	0.201339	0.291467	0.214842	-0.0988935	0.930092	-0.0397602	0.910535	-0.151992	0.578528	-0.143637	0.630985	-0.0604291	0.865708	0.467965	0.0344087	0.217704	0.45218	0.248587	0.356644	0.266534	0.313839
ENSG00000076685	NT5C2	grey	M0	0.0250909	0.939429	-0.0137054	0.962784	-0.159099	0.85937	-0.105838	0.736961	0.255955	0.300213	0.498479	0.0297182	-0.146552	0.643621	-0.188851	0.45058	-0.118689	0.713337	-0.0683404	0.834271	-0.244875	0.360872
ENSG00000076706	MCAM	purple	M8	-0.529989	0.0110401	0.417437	0.0565275	-0.230465	0.722568	0.214483	0.44204	-0.00332464	0.991327	-0.0982145	0.75603	-0.422705	0.0787879	0.687471	0.000466225	0.649994	0.00281574	0.390374	0.114984	0.549932	0.0176147
ENSG00000076716	GPC4	grey	M0	-0.341201	0.140367	0.406129	0.0647628	-0.234929	0.71646	-0.535889	0.0147048	-0.228054	0.367138	0.143836	0.630767	0.23311	0.409639	0.238559	0.325763	-0.23871	0.402262	0.271693	0.307376	-0.187684	0.504471
ENSG00000076770	MBNL3	grey	M0	-0.357986	0.118075	0.415744	0.0577054	0.255869	0.666007	-0.454308	0.0487833	-0.470488	0.0314774	-0.255899	0.335164	0.461794	0.0493318	0.0707771	0.799826	-0.338433	0.2106	-0.0361252	0.914037	-0.0702065	0.825025
ENSG00000076826	CAMSAP3	turquoise	M1	0.736851	5.8019e-05	-0.677609	0.000377586	0.0394546	0.978186	0.125083	0.684508	0.405805	0.0725033	0.558465	0.0117819	0.0247471	0.947054	-0.644831	0.00137078	-0.411504	0.110817	-0.500866	0.0320082	-0.56044	0.0150937
ENSG00000076928	ARHGEF1	red	M4	0.374854	0.0981316	-0.451297	0.0359273	-0.225497	0.73403	0.725585	0.000193606	0.293381	0.223123	-0.192672	0.495246	-0.51532	0.0238009	0.2196	0.372194	0.666378	0.00190432	0.148436	0.614199	0.597248	0.00818807
ENSG00000077063	CTTNBP2	black	M5	0.440942	0.0434575	-0.535986	0.00933388	0.273614	0.619061	0.349514	0.154396	0.574067	0.00570837	0.537671	0.0164035	-0.211936	0.464333	-0.683095	0.000524264	-0.183459	0.538677	-0.539635	0.0183501	-0.601519	0.00760999
ENSG00000077150	NFKB2	brown	M11	-0.0537554	0.863756	-0.0378298	0.896143	-0.222952	0.738929	0.391519	0.102089	-0.0772225	0.803449	-0.513217	0.0240233	-0.203121	0.488114	0.444475	0.0465055	0.540696	0.0220906	0.373481	0.136201	0.626859	0.00460768
ENSG00000077152	UBE2T	yellow	M2	-0.49373	0.0201415	0.544252	0.00806166	-0.127371	0.896713	-0.341758	0.165712	-0.562478	0.00707967	-0.547075	0.0141111	0.270201	0.322175	0.527477	0.014184	0.120877	0.706275	0.401659	0.102998	0.505237	0.0331179
ENSG00000077157	PPP1R12B	turquoise	M1	0.744712	4.35065e-05	-0.763326	1.89479e-05	-0.0469037	0.974747	0.58541	0.00612266	0.558922	0.00757978	0.298159	0.247578	-0.378319	0.127286	-0.586354	0.00481432	0.116242	0.719815	-0.299639	0.251585	-0.100043	0.741155
ENSG00000077238	IL4R	greenyellow	M9	-0.408064	0.0663647	0.230869	0.347702	-0.153157	0.867453	0.422299	0.0718947	0.267866	0.273734	-0.0154243	0.965414	-0.529214	0.0192399	0.281755	0.235182	0.684041	0.00123582	0.291248	0.267234	0.314969	0.224051
ENSG00000077264	PAK3	pink	M6	0.677183	0.000403627	-0.670517	0.000458996	0.0106397	0.994227	0.239571	0.375759	0.63582	0.00160532	0.748329	0.000136121	-0.228754	0.420844	-0.745822	7.60402e-05	-0.272661	0.328664	-0.40593	0.0988051	-0.686554	0.00116142
ENSG00000077274	CAPN6	black	M5	0.487656	0.0221363	-0.642812	0.000957499	0.25785	0.661213	0.643255	0.00182826	0.723742	0.000147185	0.507453	0.026021	-0.513995	0.024244	-0.609616	0.00297507	0.150398	0.627796	-0.596117	0.00632886	-0.305393	0.240027
ENSG00000077279	DCX	pink	M6	0.544864	0.00850918	-0.581876	0.00384996	0.16222	0.856174	0.272514	0.296799	0.557338	0.00778333	0.565237	0.0105382	-0.201872	0.490862	-0.741924	8.72145e-05	-0.239263	0.400649	-0.530168	0.0211231	-0.570118	0.0131067
ENSG00000077348	EXOSC5	purple	M8	-0.655491	0.000737191	0.581138	0.00390108	0.0973567	0.930788	-0.0712354	0.831201	-0.445968	0.0437001	-0.554408	0.0125393	0.0512136	0.887233	0.657777	0.00100945	0.349704	0.192754	0.170076	0.556667	0.60148	0.00760999
ENSG00000077380	DYNC1I2	blue	M10	-0.0963653	0.742194	0.112811	0.679888	-0.71232	0.000203053	0.168753	0.567367	-0.0892347	0.767815	-0.316299	0.21436	-0.0572429	0.873218	0.370638	0.10713	0.390882	0.135328	0.865495	1.2326e-07	0.452807	0.0632547
ENSG00000077454	LRCH4	turquoise	M1	0.82222	1.23936e-06	-0.858762	1.08034e-07	0.0420193	0.978186	0.642108	0.00186673	0.550248	0.00889085	0.266275	0.312397	-0.370562	0.137598	-0.444911	0.0462492	0.118503	0.713906	-0.317653	0.22077	-0.0772097	0.804704
ENSG00000077458	FAM76B	magenta	M7	-0.00152727	0.996674	0.14145	0.595837	0.156455	0.862269	-0.597596	0.00487579	-0.262889	0.284242	0.0781649	0.809401	0.552362	0.0133551	-0.344643	0.137118	-0.721762	0.000422569	-0.154897	0.597291	-0.520233	0.0272743
ENSG00000077549	CAPZB	brown	M11	-0.411134	0.0638765	0.417488	0.0565065	-0.219701	0.747531	0.0482078	0.888865	-0.325884	0.167711	-0.367049	0.137777	-0.13734	0.669087	0.715925	0.000198848	0.47408	0.0557794	0.38643	0.119799	0.748116	0.000197812
ENSG00000077585	GPR137B	black	M5	0.265408	0.276639	-0.334613	0.142935	-0.318308	0.49331	0.544989	0.0125533	0.591283	0.00407065	0.406177	0.0918472	-0.632574	0.00283248	-0.0980725	0.717263	0.461731	0.0646002	0.0662571	0.839511	0.0191619	0.958245
ENSG00000077616	NAALAD2	grey	M0	0.450123	0.0383678	-0.41981	0.0548998	0.00106091	0.999982	0.00191827	0.995654	0.378628	0.0987212	0.478511	0.0386666	0.0481403	0.893706	-0.5811	0.0053712	-0.38935	0.137029	-0.238996	0.378375	-0.688663	0.0010881
ENSG00000077684	JADE1	magenta	M7	-0.188699	0.470183	0.363526	0.105964	0.0877177	0.944221	-0.792477	1.76633e-05	-0.722559	0.000152929	-0.381911	0.119028	0.885216	1.83295e-07	0.049017	0.863372	-0.744665	0.000210741	0.146143	0.620566	-0.185514	0.511302
ENSG00000077713	SLC25A43	grey	M0	-0.0602037	0.846784	0.0497225	0.863922	-0.296513	0.554662	0.132359	0.666372	0.0016164	0.996011	-0.136624	0.649893	-0.0588307	0.868695	0.224696	0.358662	0.247715	0.379992	0.373414	0.136251	0.143007	0.625149
ENSG00000077782	FGFR1	brown	M11	-0.231165	0.356735	0.212868	0.39415	0.156502	0.862269	-0.0170019	0.959817	-0.446947	0.0431697	-0.695482	0.000660912	0.305456	0.247123	0.251766	0.295225	0.103063	0.755155	0.123188	0.686139	0.502027	0.0345873
ENSG00000077942	FBLN1	red	M4	0.410032	0.0647699	-0.507103	0.0153394	-0.0589699	0.965275	0.597163	0.00490924	0.504933	0.0191308	0.312705	0.220701	-0.521748	0.0214512	-0.0734858	0.791573	0.373181	0.158624	-0.157471	0.59034	-0.00633257	0.984865
ENSG00000077943	ITGA8	grey	M0	-0.0050943	0.988341	-0.0736402	0.793729	-0.0113233	0.994079	0.408166	0.0843669	-0.0118388	0.973369	-0.352942	0.156627	-0.159147	0.607836	0.155399	0.544166	0.445147	0.0778014	0.156256	0.59396	0.476465	0.0478476
ENSG00000078018	MAP2	grey	M0	0.4233	0.0548254	-0.408229	0.063159	0.28286	0.593996	-0.0796237	0.807352	0.251982	0.309436	0.354321	0.154732	0.130744	0.687019	-0.6579	0.00100707	-0.469905	0.0586721	-0.570008	0.0106344	-0.518098	0.0280463
ENSG00000078053	AMPH	grey	M0	0.495684	0.0195512	-0.499526	0.0174015	0.0968313	0.930946	0.324141	0.194626	0.272258	0.264705	0.0699454	0.833745	-0.067475	0.849883	-0.548041	0.00988071	-0.06203	0.856113	-0.318258	0.219625	-0.0706705	0.82418
ENSG00000078098	FAP	red	M4	0.359988	0.11561	-0.479605	0.0237152	0.0692906	0.95702	0.672028	0.000909247	0.457163	0.0375453	0.114652	0.710934	-0.376536	0.129629	-0.264969	0.268834	0.360813	0.176434	-0.163238	0.57532	0.00397506	0.991196
ENSG00000078114	NEBL	pink	M6	0.0378748	0.905983	0.0354481	0.902661	0.0307188	0.983574	-0.407748	0.0847986	0.143952	0.601309	0.631883	0.00301887	0.121415	0.709216	-0.295972	0.209659	-0.462469	0.0640874	-0.282058	0.285035	-0.598546	0.00807867
ENSG00000078124	ACER3	yellow	M2	-0.563597	0.00596903	0.66648	0.000510025	-0.350338	0.393426	-0.449511	0.0519103	-0.550739	0.00882682	-0.393148	0.105693	0.311301	0.236187	0.531511	0.0132707	0.0124066	0.97523	0.539354	0.0183718	0.390688	0.117026
ENSG00000078177	N4BP2	grey	M0	0.0566971	0.855625	-0.0198296	0.946151	0.317372	0.494342	-0.452167	0.0502055	0.0770048	0.803966	0.443958	0.0598102	0.363779	0.147995	-0.620752	0.00232481	-0.684754	0.00121828	-0.360911	0.152767	-0.840047	3.94337e-06
ENSG00000078237	TIGAR	yellow	M2	-0.529799	0.0110741	0.563198	0.0056552	-0.0290125	0.985254	-0.497798	0.0266434	-0.357475	0.123228	-0.161725	0.579788	0.24278	0.385805	0.390346	0.0872395	-0.0966444	0.772189	0.300258	0.250628	-0.00953579	0.9782
ENSG00000078246	TULP3	black	M5	0.464673	0.031265	-0.619694	0.00168274	0.0433412	0.976609	0.742416	0.00010887	0.746501	7.05791e-05	0.349195	0.162308	-0.726409	0.000256575	-0.343054	0.138989	0.480723	0.0514887	-0.244901	0.364603	-0.00362938	0.991347
ENSG00000078269	SYNJ2	yellow	M2	-0.829101	8.66213e-07	0.827144	7.87512e-07	-0.238018	0.708621	-0.389156	0.104622	-0.551406	0.008728	-0.466012	0.0454319	0.226592	0.425914	0.764697	3.71722e-05	0.197647	0.502013	0.587251	0.00757326	0.385477	0.123284
ENSG00000078319	PMS2P1	grey	M0	-0.252089	0.306482	0.193538	0.447346	-0.234549	0.71699	0.0640392	0.850065	0.0633212	0.842883	0.133004	0.65992	-0.264321	0.334469	0.330503	0.156446	0.343527	0.202389	0.247744	0.35839	0.270291	0.30626
ENSG00000078403	MLLT10	grey	M0	-0.330591	0.155724	0.369633	0.0991144	-0.00219565	0.999962	-0.484269	0.0325764	-0.236374	0.34731	-0.0322541	0.926633	0.410616	0.090303	-0.0998612	0.711135	-0.380122	0.149107	0.186836	0.51042	-0.289639	0.268086
ENSG00000078549	ADCYAP1R1	grey	M0	0.253632	0.303296	-0.133515	0.619391	0.0255011	0.985803	-0.260522	0.324136	-0.109563	0.706863	0.0591097	0.861942	0.44327	0.0618337	-0.48582	0.0269986	-0.477173	0.0538528	-0.149726	0.610749	-0.335787	0.189446
ENSG00000078596	ITM2A	red	M4	0.00343081	0.992977	-0.193935	0.446283	-0.0946462	0.934949	0.711813	0.000296607	0.427263	0.0557703	0.0565823	0.868737	-0.6371	0.00257788	0.101392	0.706846	0.695236	0.000938656	0.0327805	0.92199	0.390851	0.116877
ENSG00000078687	TNRC6C	turquoise	M1	0.573156	0.00494929	-0.483985	0.0222222	0.258976	0.65708	-0.0322844	0.927272	0.0619141	0.847602	0.127174	0.677376	0.317792	0.223041	-0.580661	0.00541867	-0.530348	0.0259882	-0.379937	0.128354	-0.433729	0.0767276
ENSG00000078699	CBFA2T2	turquoise	M1	0.657914	0.000691993	-0.618413	0.00173278	-0.209878	0.765254	0.376078	0.119124	0.480345	0.0273738	0.413414	0.0850277	-0.253236	0.360829	-0.457441	0.039636	0.0129435	0.97404	-0.178762	0.533034	-0.238221	0.376158
ENSG00000078804	TP53INP2	black	M5	0.0779415	0.795606	-0.207674	0.407455	-0.169928	0.845239	0.402751	0.0897195	0.572636	0.00584241	0.514026	0.0237544	-0.630255	0.00298773	-0.0748194	0.787187	0.356076	0.183583	-0.0871838	0.783942	-0.074603	0.812392
ENSG00000078808	SDF4	brown	M11	-0.307702	0.193161	0.223383	0.367397	-0.29066	0.572634	0.364175	0.134402	-0.0829972	0.786929	-0.381072	0.119882	-0.433186	0.0699569	0.748709	6.79e-05	0.751145	0.000168984	0.400156	0.10438	0.808468	2.0369e-05
ENSG00000079102	RUNX1T1	turquoise	M1	0.581237	0.00419994	-0.640735	0.00100897	-0.0062282	0.997024	0.512717	0.0210468	0.440232	0.0472249	0.253179	0.340969	-0.215885	0.454493	-0.40596	0.0734401	0.0449579	0.898043	-0.140964	0.635562	-0.182182	0.519184
ENSG00000079150	FKBP7	red	M4	0.521616	0.0127712	-0.6991	0.000196472	0.179655	0.827607	0.854286	8.82413e-07	0.714896	0.000193544	0.261597	0.322358	-0.694103	0.000637036	-0.377608	0.100058	0.496113	0.042315	-0.362696	0.150369	0.065785	0.836673
ENSG00000079156	OSBPL6	grey	M0	-0.0966371	0.741675	0.209421	0.402786	-0.232865	0.720423	-0.161604	0.587698	-0.582551	0.00482777	-0.686813	0.000828392	0.413447	0.0871549	0.483719	0.0278187	0.0412763	0.907664	0.454764	0.0586507	0.446278	0.0677807
ENSG00000079215	SLC1A3	grey	M0	0.110873	0.697833	-0.0774158	0.782925	-0.065294	0.961118	0.170426	0.563389	-0.278946	0.250637	-0.540158	0.0158635	0.11945	0.713266	0.207587	0.40135	0.190843	0.519461	0.173631	0.548512	0.445844	0.0680294
ENSG00000079257	LXN	pink	M6	0.187381	0.474143	-0.278064	0.24111	-0.0637793	0.96283	0.266785	0.309272	0.563261	0.00699665	0.591573	0.00661521	-0.420877	0.0803499	-0.330456	0.156473	0.102391	0.756953	-0.082459	0.797837	-0.379622	0.129736
ENSG00000079308	TNS1	red	M4	0.0586995	0.850586	-0.243701	0.316865	0.0137279	0.991375	0.733439	0.000148161	0.361136	0.118614	-0.103713	0.739656	-0.493678	0.0324998	0.0584746	0.834591	0.628539	0.00451121	0.00869429	0.979357	0.369172	0.143057
ENSG00000079335	CDC14A	grey	M0	-0.407364	0.0669737	0.458894	0.032214	0.215156	0.754195	-0.524399	0.0175334	-0.339289	0.148224	-0.0715359	0.82881	0.448927	0.05816	-0.0872293	0.748523	-0.426793	0.094995	-0.147776	0.61606	-0.201703	0.467594
ENSG00000079435	LIPE	red	M4	0.520155	0.0130865	-0.649539	0.000805803	0.0995735	0.930092	0.606532	0.00407983	0.435176	0.0503845	0.0480237	0.888612	-0.354046	0.162733	-0.317062	0.175724	0.235547	0.410142	-0.286738	0.275762	0.0558685	0.863474
ENSG00000079482	OPHN1	turquoise	M1	0.604525	0.00257407	-0.616798	0.00179867	0.0814858	0.949477	0.540849	0.0135291	0.329317	0.163013	0.0787709	0.808323	-0.26423	0.334569	-0.366493	0.111535	0.154116	0.619064	-0.282209	0.284638	0.1332	0.65181
ENSG00000079691	CARMIL1	grey	M0	0.071182	0.815244	-0.160639	0.539629	-0.117891	0.909623	0.425537	0.0691257	0.408381	0.0702181	0.332805	0.186847	-0.416323	0.0844303	-0.0453912	0.874412	0.359878	0.17805	0.0148944	0.965327	-0.0691996	0.827717
ENSG00000079739	PGM1	red	M4	0.0825593	0.782235	-0.293409	0.211073	-0.0643674	0.961889	0.798939	1.36031e-05	0.532109	0.0122081	0.0639504	0.849011	-0.708192	0.000435915	0.0973041	0.719212	0.740774	0.000236156	-0.0623654	0.849677	0.352069	0.16574
ENSG00000079931	MOXD1	grey	M0	-0.00696744	0.984161	0.00341362	0.990378	0.0219744	0.986756	0.188531	0.512522	-0.269099	0.27143	-0.425329	0.0742036	0.119726	0.712624	0.272365	0.252904	0.180561	0.546685	0.115601	0.706397	0.406685	0.100217
ENSG00000079950	STX7	grey	M0	0.144832	0.596409	-0.0910194	0.742094	0.068155	0.958388	0.0977548	0.760192	-0.167545	0.531804	-0.203822	0.46531	0.0383508	0.915136	0.0878573	0.747018	0.0335082	0.926566	-0.0654328	0.841976	0.373883	0.137142
ENSG00000079999	KEAP1	purple	M8	-0.601021	0.00277979	0.640054	0.00102575	-0.127144	0.896713	-0.411972	0.0808192	-0.650688	0.00112131	-0.617105	0.00408199	0.375956	0.13029	0.719031	0.000179732	0.0350288	0.922594	0.398743	0.105776	0.422727	0.0858968
ENSG00000080200	CRYBG3	grey	M0	0.389477	0.0832452	-0.285092	0.227134	-0.382488	0.297901	0.0379865	0.913802	0.0420212	0.897947	0.0200684	0.955077	0.0879993	0.79891	-0.257505	0.283624	-0.134274	0.671204	0.202842	0.467574	0.0125858	0.971509
ENSG00000080298	RFX3	magenta	M7	0.261981	0.284417	-0.0321385	0.911744	0.0550121	0.968647	-0.611418	0.00371153	-0.489771	0.0238745	-0.163853	0.573586	0.848692	1.76116e-06	-0.326933	0.161388	-0.823179	7.46197e-06	-0.0769045	0.811278	-0.348986	0.170252
ENSG00000080371	RAB21	yellow	M2	-0.752599	3.23318e-05	0.85392	1.50629e-07	-0.148786	0.872329	-0.751797	7.68571e-05	-0.646344	0.00124624	-0.291852	0.258853	0.585422	0.00724213	0.406574	0.0729682	-0.280157	0.314021	0.417413	0.0881378	0.00134182	0.996776
ENSG00000080503	SMARCA2	brown	M11	0.0186168	0.955568	-0.050922	0.860682	-0.0415589	0.978186	0.231137	0.397973	-0.224214	0.377115	-0.641641	0.00242712	-0.00704509	0.984628	0.252409	0.29417	0.285013	0.303931	0.207832	0.454851	0.547815	0.0181515
ENSG00000080546	SESN1	grey	M0	0.273584	0.259226	-0.208195	0.406007	-0.103008	0.92852	-0.0309396	0.931227	0.15549	0.567763	0.227318	0.404279	0.00757192	0.983873	-0.196745	0.429939	-0.0845736	0.801213	0.0518714	0.875889	-0.255569	0.337857
ENSG00000080608	PUM3	yellow	M2	-0.752908	3.19918e-05	0.867968	5.65314e-08	-0.23013	0.72307	-0.569081	0.0081948	-0.811501	6.24916e-06	-0.62525	0.00347674	0.452737	0.0553384	0.808366	6.56086e-06	0.0496655	0.888999	0.596085	0.00632886	0.517147	0.0283935
ENSG00000080819	CPOX	grey	M0	-0.162349	0.545886	0.356285	0.11446	-0.0554976	0.968393	-0.507606	0.0228791	-0.749667	6.38904e-05	-0.603689	0.0053183	0.615634	0.00401303	0.351044	0.12892	-0.263007	0.347753	0.214174	0.438934	0.322521	0.211159
ENSG00000080823	MOK	pink	M6	0.482703	0.0238445	-0.524152	0.0115297	-0.08102	0.949553	0.306431	0.227971	0.743174	7.90357e-05	0.877862	1.35058e-07	-0.446483	0.0598289	-0.624953	0.00214043	-0.10921	0.737229	-0.377325	0.13148	-0.622888	0.004968
ENSG00000080824	HSP90AA1	yellow	M2	-0.587805	0.00366071	0.693504	0.000234371	-0.511206	0.0478626	-0.571684	0.00787745	-0.676013	0.000584598	-0.451025	0.0551122	0.506095	0.0273079	0.620305	0.00234648	-0.0674039	0.843344	0.652191	0.00170375	0.361009	0.153271
ENSG00000080839	RBL1	magenta	M7	-0.394848	0.0781998	0.439607	0.0421486	0.264206	0.642835	-0.600777	0.0045573	-0.532758	0.012092	-0.378973	0.122284	0.62995	0.00300049	-0.0649681	0.815675	-0.485607	0.0484537	-0.00275791	0.99288	-0.157655	0.584435
ENSG00000080947	CROCCP3	turquoise	M1	0.896107	7.0838e-09	-0.857995	1.13285e-07	-0.0109329	0.994227	0.500791	0.0254846	0.490107	0.0237624	0.241263	0.369221	-0.269177	0.324187	-0.522588	0.0153606	-0.00384218	0.993352	-0.245058	0.364192	-0.149091	0.608642
ENSG00000081019	RSBN1	magenta	M7	0.313095	0.183691	-0.118063	0.66438	0.101816	0.930092	-0.586445	0.00600573	-0.263887	0.282155	0.0637838	0.849415	0.666492	0.00127401	-0.469531	0.0337083	-0.825189	6.71644e-06	-0.174389	0.546071	-0.557882	0.0157576
ENSG00000081026	MAGI3	grey	M0	0.476625	0.0261262	-0.335894	0.141072	0.0936894	0.937038	-0.240626	0.373262	-0.0915039	0.761107	0.0387987	0.913083	0.375879	0.130353	-0.52203	0.0155024	-0.560222	0.0161204	-0.218593	0.428787	-0.25657	0.335803
ENSG00000081059	TCF7	pink	M6	-0.307851	0.192907	0.250668	0.300932	0.124641	0.900193	-0.240716	0.373079	0.258863	0.293841	0.593553	0.00639142	-0.104994	0.75349	-0.210432	0.394693	-0.203738	0.486187	-0.220047	0.42519	-0.60586	0.0069493
ENSG00000081087	OSTM1	yellow	M2	-0.579804	0.00432774	0.594458	0.00294052	-0.0971873	0.930788	-0.34776	0.157048	-0.282999	0.242279	-0.10383	0.739281	0.0250216	0.946858	0.454457	0.0410937	0.092546	0.782025	0.306948	0.239441	0.262278	0.323317
ENSG00000081138	CDH7	magenta	M7	-0.247798	0.316298	0.339195	0.136579	-0.0380462	0.978186	-0.50139	0.0252425	-0.640187	0.0014517	-0.588086	0.00703059	0.619518	0.00371117	0.328676	0.159197	-0.266568	0.340868	0.258252	0.335085	0.207167	0.453364
ENSG00000081177	EXD2	turquoise	M1	0.717245	0.000115097	-0.609865	0.00211251	-0.0406168	0.978186	0.057553	0.865331	0.191449	0.463944	0.21921	0.424436	0.138736	0.665343	-0.583727	0.0050949	-0.39905	0.125538	-0.241982	0.371239	-0.299259	0.251342
ENSG00000081181	ARG2	pink	M6	0.40655	0.0677185	-0.350275	0.122215	-0.0189073	0.98896	-0.103738	0.743107	0.411759	0.0674695	0.747091	0.000140033	-0.0566089	0.874102	-0.585641	0.00488681	-0.414082	0.108006	-0.357984	0.157113	-0.751484	0.000174267
ENSG00000081189	MEF2C	red	M4	0.0336411	0.916771	-0.176186	0.494822	-0.119179	0.907535	0.58726	0.00592437	0.307419	0.197971	0.00786233	0.981429	-0.514165	0.0241962	0.231894	0.340945	0.57111	0.0133101	0.0916278	0.771239	0.412597	0.0946964
ENSG00000081320	STK17B	brown	M11	0.199961	0.438769	-0.181752	0.478597	-0.279643	0.60375	0.381656	0.112792	-0.133114	0.634499	-0.53784	0.0163698	-0.114818	0.72556	0.318996	0.173111	0.459574	0.0662734	0.393071	0.111866	0.683346	0.00125986
ENSG00000081377	CDC14B	pink	M6	0.0875891	0.767484	-0.0960904	0.727673	-0.163447	0.853814	0.0627055	0.853047	0.332353	0.158507	0.565103	0.0105639	-0.0957012	0.778794	-0.343942	0.137972	-0.126948	0.690839	-0.140183	0.63755	-0.376716	0.133501
ENSG00000081479	LRP2	grey	M0	0.363159	0.111605	-0.298775	0.200913	0.151456	0.87075	-0.284252	0.272438	0.157526	0.562101	0.44884	0.0565979	0.258645	0.348139	-0.52078	0.015834	-0.580914	0.011311	-0.341419	0.181475	-0.702277	0.000767694
ENSG00000081665	ZNF506	grey	M0	0.242444	0.329062	-0.332307	0.146364	-0.111917	0.919159	0.33945	0.169256	0.472343	0.0306807	0.368717	0.135307	-0.34678	0.173693	-0.186848	0.455841	0.154862	0.617051	-0.172103	0.552562	-0.161387	0.574548
ENSG00000081692	JMJD4	purple	M8	-0.543332	0.00874398	0.464796	0.0295518	-0.0945442	0.93497	0.0432366	0.902013	-0.195958	0.451672	-0.339637	0.176488	-0.251438	0.36526	0.579664	0.00551883	0.523199	0.029047	0.301534	0.2483	0.526979	0.0247252
ENSG00000081803	CADPS2	pink	M6	0.184928	0.480917	-0.198396	0.433655	0.120014	0.907535	0.0208051	0.952364	0.404432	0.0737127	0.725267	0.000270215	-0.137486	0.669043	-0.413777	0.0673876	-0.218641	0.449737	-0.391825	0.113392	-0.624581	0.00481474
ENSG00000081842	PCDHA6	grey	M0	0.318147	0.175231	-0.33602	0.14088	-0.037058	0.979171	0.241367	0.371396	0.415721	0.0643734	0.353503	0.155896	-0.269991	0.322666	-0.328274	0.15954	-0.0159264	0.968139	-0.165571	0.568586	-0.275112	0.296057
ENSG00000081870	HSPB11	grey	M0	-0.303162	0.201251	0.315632	0.172153	-0.376838	0.314519	-0.126182	0.682027	-0.0554359	0.863901	0.0333613	0.924196	-0.183942	0.538655	0.395294	0.0828179	0.263359	0.346816	0.375178	0.134417	0.235749	0.381689
ENSG00000081913	PHLPP1	magenta	M7	-0.383211	0.0893771	0.551957	0.00699576	-0.0495557	0.9741	-0.767529	4.26771e-05	-0.873633	1.83842e-07	-0.616522	0.00411737	0.879295	3.16861e-07	0.35374	0.126126	-0.516036	0.0322687	0.354251	0.162389	0.125619	0.671146
ENSG00000082014	SMARCD3	turquoise	M1	0.762722	2.1432e-05	-0.789024	6.26824e-06	-0.061741	0.963908	0.646364	0.00170421	0.573504	0.00576919	0.296103	0.251502	-0.504819	0.0278059	-0.361741	0.117086	0.223485	0.439685	-0.311482	0.231588	0.0407375	0.903645
ENSG00000082146	STRADB	blue	M10	0.160442	0.551187	-0.0928151	0.736674	-0.748087	4.54992e-05	0.192959	0.501175	0.116975	0.68374	-0.00550889	0.986951	-0.123448	0.706018	0.0705561	0.800258	0.219231	0.448582	0.627694	0.00313257	0.244927	0.360796
ENSG00000082153	BZW1	blue	M10	-0.763892	2.04591e-05	0.805662	2.66841e-06	-0.482941	0.0795104	-0.434904	0.0622318	-0.572747	0.00582933	-0.491896	0.0324009	0.323561	0.212751	0.662721	0.000890392	0.128555	0.686874	0.845374	6.29925e-07	0.389282	0.118422
ENSG00000082212	ME2	magenta	M7	-0.346103	0.133805	0.513085	0.0139438	0.0581869	0.965685	-0.760049	5.64687e-05	-0.777617	2.36772e-05	-0.461697	0.0479965	0.770672	5.66143e-05	0.216467	0.37965	-0.483128	0.0498771	0.16096	0.581474	0.104734	0.728541
ENSG00000082213	C5orf22	grey	M0	-0.33874	0.143847	0.354987	0.11618	0.0245648	0.98591	-0.417777	0.0756408	-0.0219292	0.946043	0.273564	0.29671	0.0834187	0.810898	-0.0682444	0.807158	-0.247119	0.38128	-0.0573857	0.862334	-0.254477	0.340218
ENSG00000082269	FAM135A	magenta	M7	-0.042097	0.894663	0.263869	0.271204	0.0637906	0.96283	-0.78091	2.66936e-05	-0.509842	0.0176901	-0.0554071	0.872255	0.806824	1.36222e-05	-0.232243	0.340116	-0.799945	2.28798e-05	-0.00882053	0.979125	-0.433284	0.0770963
ENSG00000082397	EPB41L3	red	M4	0.140017	0.610919	-0.237544	0.331394	-0.230911	0.722417	0.605373	0.00418074	0.428124	0.0551126	0.132723	0.660707	-0.644373	0.00218167	0.0633548	0.820208	0.603618	0.00742968	0.0269028	0.936133	0.403118	0.104019
ENSG00000082438	COBLL1	grey	M0	0.354068	0.12311	-0.381019	0.0871372	-0.0552306	0.968595	0.214032	0.443347	0.314008	0.187112	0.228082	0.402136	0.0147184	0.969877	-0.419909	0.0627129	-0.131447	0.678568	-0.131191	0.66425	-0.388561	0.119345
ENSG00000082458	DLG3	turquoise	M1	0.564042	0.005923	-0.408999	0.0625553	0.194666	0.798016	-0.230248	0.400583	-0.0841159	0.78294	0.135252	0.654197	0.466596	0.0464601	-0.520871	0.015817	-0.63875	0.00361903	-0.365416	0.146826	-0.477886	0.0470615
ENSG00000082482	KCNK2	grey	M0	0.127506	0.64723	-0.0878681	0.751652	-0.207132	0.770627	0.317614	0.206716	-0.16441	0.541501	-0.508633	0.0255885	0.0121614	0.975509	0.164888	0.516647	0.315595	0.246203	0.280811	0.287573	0.495286	0.0378741
ENSG00000082497	SERTAD4	greenyellow	M9	-0.248395	0.314854	0.0600318	0.835281	-0.0691073	0.957056	0.575085	0.00741547	0.257348	0.296893	-0.138384	0.644624	-0.511436	0.0251631	0.262836	0.272747	0.749122	0.000179703	0.154979	0.597158	0.46138	0.0574428
ENSG00000082512	TRAF5	red	M4	0.339957	0.142165	-0.483398	0.0224235	0.00952442	0.994227	0.757592	6.20196e-05	0.549147	0.00908042	0.176523	0.538881	-0.613197	0.0042087	-0.115672	0.662932	0.568689	0.013874	-0.124471	0.682656	0.163656	0.568552
ENSG00000082684	SEMA5B	grey	M0	0.0241103	0.942059	0.0855028	0.757813	0.172393	0.840184	-0.252685	0.34273	-0.572079	0.00591078	-0.650435	0.00202234	0.6381	0.00251027	0.0116838	0.967195	-0.307486	0.260715	0.0416033	0.900834	0.20818	0.451048
ENSG00000082781	ITGB5	brown	M11	-0.0997972	0.732408	0.154119	0.558273	-0.200893	0.783793	0.0361296	0.918289	-0.370713	0.107426	-0.511528	0.024583	0.153349	0.624417	0.394876	0.0832098	0.178405	0.552176	0.306198	0.240585	0.540681	0.0201933
ENSG00000082805	ERC1	black	M5	0.446613	0.0403593	-0.519039	0.0125787	-0.250001	0.679602	0.463191	0.0433697	0.664936	0.000790186	0.595246	0.00623513	-0.563653	0.0110676	-0.316348	0.176736	0.183465	0.538677	-0.115283	0.706624	-0.202438	0.465688
ENSG00000083097	DOPEY1	turquoise	M1	0.826285	9.96162e-07	-0.797843	3.98984e-06	0.100688	0.930092	0.348995	0.155148	0.558903	0.00757978	0.53616	0.016719	-0.174999	0.562323	-0.827663	2.59292e-06	-0.261067	0.352217	-0.457477	0.0568094	-0.510142	0.030933
ENSG00000083123	BCKDHB	pink	M6	0.412589	0.0626544	-0.418254	0.055958	0.333192	0.445141	-0.0180559	0.957649	0.490573	0.0235998	0.712511	0.000412028	-0.113985	0.727762	-0.786254	1.6684e-05	-0.462344	0.0641428	-0.568228	0.0110191	-0.724801	0.000407702
ENSG00000083290	ULK2	black	M5	0.312932	0.183896	-0.415408	0.0578985	0.0533652	0.970489	0.413531	0.0795441	0.603297	0.00323609	0.542225	0.0153325	-0.428511	0.0736421	-0.521463	0.0156549	0.143294	0.647455	-0.299551	0.251726	-0.281051	0.284774
ENSG00000083444	PLOD1	greenyellow	M9	0.00476762	0.989292	-0.132293	0.6228	-0.378275	0.309647	0.684329	0.000660293	0.21468	0.401654	-0.283112	0.276706	-0.617093	0.00390328	0.510342	0.0187365	0.89728	7.34476e-08	0.430141	0.0770952	0.770532	9.24254e-05
ENSG00000083635	NUFIP1	yellow	M2	-0.827088	9.68713e-07	0.850251	1.91775e-07	-0.394145	0.262585	-0.369218	0.127978	-0.499728	0.020678	-0.381645	0.119331	0.194509	0.509657	0.735532	0.000107565	0.240223	0.398122	0.716314	0.000275786	0.402491	0.104493
ENSG00000083720	OXCT1	yellow	M2	-0.616279	0.00197864	0.684573	0.000307443	-0.29919	0.546345	-0.364767	0.133617	-0.650655	0.00112131	-0.611562	0.00451114	0.37074	0.137371	0.563211	0.00755616	0.094643	0.776938	0.593779	0.00661853	0.491164	0.0399814
ENSG00000083750	RRAGB	pink	M6	0.447471	0.0398633	-0.520749	0.0122321	0.123913	0.901161	0.31381	0.213834	0.786798	1.69561e-05	0.91237	7.06819e-09	-0.461395	0.049575	-0.625021	0.00214043	-0.0986937	0.767451	-0.439834	0.0691585	-0.719607	0.000478399
ENSG00000083799	CYLD	black	M5	0.532377	0.0106374	-0.573211	0.00458594	0.266444	0.63848	0.287564	0.265598	0.574952	0.00561622	0.526987	0.019476	-0.276772	0.307858	-0.731006	0.000123624	-0.146824	0.637458	-0.389087	0.116575	-0.568352	0.0134714
ENSG00000083812	ZNF324	yellow	M2	-0.522082	0.0126642	0.556465	0.00645083	-0.0195511	0.988576	-0.366619	0.131151	-0.332859	0.15769	-0.145858	0.62489	0.18967	0.523967	0.428545	0.0566804	-0.0931149	0.780816	0.305273	0.241971	0.019383	0.957797
ENSG00000083814	ZNF671	turquoise	M1	0.589839	0.00351342	-0.608442	0.00218361	-0.0901977	0.941993	0.305925	0.228463	0.47927	0.0277721	0.41027	0.0880305	-0.255953	0.35475	-0.399671	0.0788067	-0.0608135	0.858024	-0.207431	0.455885	-0.327026	0.204185
ENSG00000083817	ZNF416	grey	M0	-0.208288	0.416157	0.0885455	0.749457	-0.201058	0.783505	0.271603	0.298823	0.357168	0.123535	0.293781	0.255521	-0.450719	0.0568211	0.143243	0.578492	0.347685	0.195878	0.105849	0.73079	0.0707163	0.824163
ENSG00000083828	ZNF586	turquoise	M1	0.551035	0.00757473	-0.629597	0.00133081	0.244539	0.692934	0.305173	0.229964	0.518496	0.0153296	0.42504	0.0744671	-0.220812	0.441631	-0.625593	0.00211169	-0.173478	0.565703	-0.482159	0.041866	-0.451463	0.0643943
ENSG00000083838	ZNF446	turquoise	M1	0.62533	0.00159272	-0.532421	0.00997098	0.00695905	0.995961	0.124816	0.684849	0.3795	0.0976943	0.521504	0.0211866	-0.160555	0.604477	-0.470965	0.0330443	-0.253424	0.368458	-0.243728	0.366895	-0.416102	0.0919427
ENSG00000083844	ZNF264	grey	M0	-0.0290313	0.929157	-0.0255747	0.929993	0.0240463	0.98591	-0.105786	0.737013	0.12859	0.647819	0.184586	0.5176	0.128131	0.693968	-0.255524	0.287817	-0.217044	0.453992	-0.0712019	0.827233	-0.291658	0.26477
ENSG00000083857	FAT1	grey	M0	0.471134	0.028474	-0.433194	0.0460577	-0.209259	0.76667	0.326827	0.18995	0.0805517	0.794929	-0.19907	0.477633	-0.0883605	0.797782	-0.114853	0.665156	0.137685	0.662671	0.103746	0.737058	0.288306	0.270614
ENSG00000084073	ZMPSTE24	yellow	M2	-0.705342	0.000170797	0.83367	5.38135e-07	-0.120661	0.906468	-0.699839	0.000423074	-0.710122	0.000224162	-0.418802	0.0797729	0.468768	0.0453321	0.512102	0.0181944	-0.172447	0.56869	0.441958	0.0676483	0.227908	0.40036
ENSG00000084092	NOA1	red	M4	0.394428	0.0786207	-0.492564	0.0194613	-0.146846	0.873646	0.589316	0.00572058	0.477974	0.0282783	0.199532	0.476524	-0.49789	0.0307257	-0.0173083	0.952847	0.375028	0.155993	-0.090774	0.772986	0.104182	0.730094
ENSG00000084207	GSTP1	pink	M6	0.15727	0.560668	-0.21801	0.38146	-0.140066	0.883295	0.267709	0.307268	0.593786	0.00387677	0.766564	7.20853e-05	-0.573047	0.00931099	-0.141222	0.584495	0.214963	0.459084	-0.226633	0.408547	-0.255593	0.337839
ENSG00000084444	FAM234B	magenta	M7	0.184214	0.482489	0.0102091	0.972199	-0.0777227	0.95241	-0.448926	0.0522792	-0.383168	0.0938776	-0.0943071	0.767937	0.518092	0.022758	-0.0117816	0.967195	-0.437874	0.0845645	-0.0145527	0.965778	-0.0374981	0.911754
ENSG00000084628	NKAIN1	grey	M0	-0.317814	0.175665	0.306231	0.187974	0.231015	0.722417	-0.19557	0.494444	-0.266749	0.275957	-0.2055	0.460562	0.334536	0.193922	0.0167958	0.953938	-0.170922	0.57229	-0.125957	0.678977	-0.0773491	0.804454
ENSG00000084676	NCOA1	grey	M0	0.25284	0.30504	-0.210454	0.400562	-0.212779	0.760736	0.121931	0.692964	0.197902	0.446019	0.23815	0.376586	-0.0865294	0.802694	-0.31945	0.172289	-0.0577079	0.86657	-0.0523332	0.87487	-0.0561786	0.862622
ENSG00000084693	AGBL5	pink	M6	0.343439	0.137329	-0.381649	0.0864983	-0.0300668	0.984261	0.110381	0.723307	0.604347	0.00317015	0.74313	0.000155578	-0.225835	0.42805	-0.546384	0.0101865	-0.223994	0.438622	-0.306191	0.240585	-0.721339	0.000450987
ENSG00000084710	EFR3B	turquoise	M1	0.6525	0.000798373	-0.596695	0.00280736	0.130999	0.893213	0.0528259	0.876575	0.35522	0.125986	0.485602	0.0353034	0.0244572	0.947331	-0.717514	0.000189467	-0.411882	0.110408	-0.551001	0.015069	-0.483476	0.0440172
ENSG00000084731	KIF3C	turquoise	M1	0.791716	6.11474e-06	-0.861197	9.01446e-08	-0.0530365	0.970552	0.654533	0.00141817	0.604219	0.00317731	0.303635	0.237176	-0.42558	0.0761443	-0.477312	0.0303597	0.177237	0.555	-0.313187	0.228548	-0.0532092	0.871383
ENSG00000084764	MAPRE3	turquoise	M1	0.784776	8.46881e-06	-0.694755	0.00022519	-0.0943619	0.935527	0.333381	0.179501	0.310108	0.193481	0.213417	0.438803	-0.0770564	0.825477	-0.509969	0.0188556	-0.132837	0.674489	-0.267919	0.314581	-0.153624	0.595622
ENSG00000084774	CAD	red	M4	0.440732	0.0435751	-0.459597	0.0318795	-0.200511	0.784151	0.557076	0.010092	0.167188	0.532959	-0.232571	0.389868	-0.297937	0.262581	0.0614619	0.824697	0.463033	0.0639109	0.0419038	0.900005	0.512825	0.0300128
ENSG00000085063	CD59	black	M5	0.205144	0.424528	-0.296401	0.20543	-0.429974	0.173484	0.570401	0.00802833	0.571958	0.00591812	0.410016	0.0882115	-0.697797	0.00057874	0.0125068	0.96502	0.570221	0.0135151	0.156098	0.594473	0.169704	0.552634
ENSG00000085117	CD82	pink	M6	0.389268	0.0834378	-0.421853	0.0535484	-0.0628754	0.963134	0.260818	0.323484	0.69184	0.000375803	0.834889	3.02787e-06	-0.478122	0.039994	-0.453393	0.0416852	-0.0152454	0.969251	-0.247984	0.357858	-0.570691	0.0129815
ENSG00000085185	BCORL1	black	M5	0.563812	0.00594108	-0.642074	0.000974702	-0.0348942	0.98115	0.383325	0.110783	0.706324	0.000250557	0.622868	0.00366824	-0.437447	0.0666033	-0.476178	0.0307803	0.0150061	0.969672	-0.368236	0.143074	-0.457137	0.0604585
ENSG00000085276	MECOM	black	M5	0.53626	0.0099204	-0.674178	0.000413878	0.18992	0.804874	0.592449	0.00537389	0.897319	4.78589e-08	0.84615	1.5981e-06	-0.695378	0.000619346	-0.596364	0.00391567	0.13336	0.673576	-0.625141	0.00333267	-0.453482	0.0627863
ENSG00000085365	SCAMP1	turquoise	M1	0.68852	0.000289975	-0.686458	0.000289677	0.178676	0.828788	0.313082	0.215281	0.622286	0.00215953	0.671397	0.00120908	-0.311204	0.236239	-0.71724	0.000190775	-0.16047	0.600442	-0.633931	0.00269706	-0.481924	0.0448832
ENSG00000085415	SEH1L	yellow	M2	-0.922934	5.91075e-10	0.947644	6.07041e-12	-0.0118891	0.994079	-0.597998	0.00483537	-0.638895	0.00149388	-0.413345	0.0850277	0.387224	0.116553	0.599457	0.00369785	-0.0288267	0.938451	0.402514	0.102026	0.213437	0.437309
ENSG00000085433	WDR47	grey	M0	0.410219	0.0646623	-0.251174	0.299893	-0.412365	0.21521	-0.0739198	0.822956	-0.167632	0.531628	-0.15978	0.584872	0.216996	0.45176	0.0189196	0.94935	-0.165031	0.589298	0.30733	0.238621	0.107703	0.720099
ENSG00000085491	SLC25A24	yellow	M2	-0.53756	0.00968047	0.549416	0.00733815	-0.0195124	0.988576	-0.414426	0.078652	-0.367722	0.110771	-0.254256	0.338713	0.317554	0.223374	0.205027	0.407804	-0.088163	0.792934	0.300674	0.249987	0.0676179	0.832256
ENSG00000085514	PILRA	grey	M0	0.263074	0.281961	-0.243687	0.316865	0.498333	0.0611394	-0.151887	0.614559	0.119817	0.675058	0.286266	0.269688	0.210874	0.467221	-0.54641	0.0101853	-0.545763	0.0203571	-0.562292	0.0124191	-0.589375	0.00944456
ENSG00000085552	IGSF9	turquoise	M1	0.759364	2.47195e-05	-0.668058	0.000489414	0.148964	0.872329	0.165603	0.576809	0.271472	0.266343	0.345467	0.167883	0.090527	0.792547	-0.618338	0.00244429	-0.354151	0.186771	-0.468106	0.0498667	-0.398682	0.108546
ENSG00000085644	ZNF213	red	M4	0.337499	0.145729	-0.480835	0.0233168	-0.137211	0.885599	0.626242	0.00268298	0.57073	0.00607261	0.187407	0.509971	-0.48688	0.0357787	-0.20257	0.414526	0.363485	0.172409	-0.0559303	0.866005	-0.0527759	0.872382
ENSG00000085721	RRN3	yellow	M2	-0.833873	6.62497e-07	0.885711	1.2753e-08	0.103926	0.927652	-0.617858	0.00324275	-0.733478	0.000109329	-0.503501	0.027658	0.467209	0.046113	0.563788	0.00747969	-0.0964611	0.772353	0.253855	0.344856	0.301863	0.246296
ENSG00000085840	ORC1	magenta	M7	-0.214627	0.39971	0.31884	0.167174	0.0442095	0.97631	-0.639288	0.00199109	-0.449422	0.0417453	-0.177304	0.537104	0.665722	0.00128305	-0.0534279	0.849703	-0.59802	0.00816617	0.0539758	0.87071	-0.325221	0.207141
ENSG00000085871	MGST2	grey	M0	-0.453742	0.0366206	0.404174	0.0662441	-0.431719	0.170175	-0.0275626	0.939557	-0.0864491	0.775624	-0.101884	0.744571	-0.0556394	0.876094	0.428979	0.0563507	0.320374	0.238332	0.490647	0.0371548	0.260886	0.326466
ENSG00000086015	MAST2	grey	M0	0.292018	0.222026	-0.250706	0.300874	-0.134187	0.890012	0.330514	0.184177	-0.20552	0.425815	-0.548561	0.0137387	0.0596668	0.867299	0.191536	0.443694	0.250343	0.374939	0.185993	0.512748	0.577291	0.0116855
ENSG00000086061	DNAJA1	yellow	M2	-0.598014	0.00295773	0.715526	0.000116424	0.0705032	0.955851	-0.667196	0.00103737	-0.824602	3.20894e-06	-0.619797	0.00388306	0.624307	0.00333902	0.444274	0.0466272	-0.250238	0.374939	0.351311	0.166404	0.307632	0.236242
ENSG00000086062	B4GALT1	greenyellow	M9	-0.194181	0.455103	0.00114093	0.997279	-0.0706466	0.955851	0.413872	0.0791855	0.489497	0.0239594	0.351131	0.159464	-0.631135	0.00292462	0.127179	0.627496	0.536284	0.0236449	-0.0378078	0.910602	0.117967	0.692671
ENSG00000086189	DIMT1	yellow	M2	-0.811624	2.18686e-06	0.883717	1.52392e-08	-0.0844685	0.947966	-0.582875	0.00642468	-0.700598	0.000297156	-0.505502	0.0267972	0.443893	0.0614345	0.607723	0.00310157	-0.0354116	0.921611	0.42776	0.0789171	0.322642	0.210955
ENSG00000086289	EPDR1	grey	M0	-0.0388465	0.903597	0.073606	0.793766	-0.480243	0.0833522	0.119626	0.698796	0.180239	0.496485	0.263469	0.318899	-0.395793	0.105933	0.281396	0.235914	0.336663	0.213359	0.302959	0.245596	0.235873	0.381475
ENSG00000086300	SNX10	grey	M0	-0.101593	0.727077	-0.0342705	0.906276	0.149521	0.872329	0.16279	0.584343	0.392654	0.0846538	0.439506	0.0628996	-0.302005	0.25415	-0.255611	0.287619	0.100112	0.763718	-0.38571	0.120692	-0.227544	0.401023
ENSG00000086544	ITPKC	black	M5	0.240598	0.333534	-0.360406	0.109364	0.0842557	0.947966	0.390097	0.103745	0.597721	0.00359239	0.534181	0.0172463	-0.519535	0.0222365	-0.251769	0.295225	0.24382	0.389098	-0.358265	0.156785	-0.297253	0.25499
ENSG00000086598	TMED2	yellow	M2	-0.709156	0.000150621	0.704403	0.000166424	-0.283781	0.590763	-0.215737	0.43886	-0.473044	0.0303794	-0.506818	0.0262677	0.0946925	0.781884	0.646064	0.00133041	0.328777	0.226067	0.47539	0.0457443	0.597976	0.00810265
ENSG00000086619	ERO1B	red	M4	0.38532	0.0872206	-0.540459	0.00860338	-0.035671	0.980579	0.763037	5.15454e-05	0.642926	0.00135541	0.284168	0.274284	-0.704179	0.000483595	-0.252378	0.29417	0.545745	0.0203571	-0.260559	0.329939	0.164548	0.566097
ENSG00000086712	TXLNG	yellow	M2	-0.512664	0.0148093	0.654329	0.000709526	-0.0406311	0.978186	-0.728128	0.000178056	-0.616141	0.00246869	-0.213468	0.438684	0.624299	0.00333902	0.228976	0.348118	-0.431247	0.0907473	0.24412	0.366119	-0.0917649	0.763732
ENSG00000087074	PPP1R15A	blue	M10	-0.510912	0.0152907	0.445781	0.0388162	-0.49485	0.0648906	-0.0739727	0.822813	-0.149688	0.584879	-0.173382	0.547912	-0.0468999	0.896595	0.577046	0.00580715	0.32043	0.238332	0.62306	0.00349601	0.310606	0.231179
ENSG00000087076	HSD17B14	pink	M6	0.165815	0.536611	-0.277235	0.24264	-0.0352539	0.980777	0.369435	0.127682	0.658424	0.000931351	0.658774	0.00165144	-0.624128	0.00335185	-0.162201	0.524132	0.287341	0.299286	-0.216185	0.434091	-0.208044	0.451328
ENSG00000087077	TRIP6	grey	M0	0.00212235	0.995305	-0.0210629	0.943108	-0.332975	0.445727	0.280026	0.281477	0.0705526	0.821333	-0.0507765	0.882359	-0.327667	0.205299	0.491192	0.024947	0.470041	0.0585621	0.307546	0.238306	0.375996	0.134455
ENSG00000087086	FTL	greenyellow	M9	0.00296367	0.994098	-0.137369	0.607827	-0.441216	0.150716	0.519848	0.018813	0.426318	0.0564196	0.196943	0.482918	-0.609112	0.00457309	0.33242	0.153617	0.621195	0.00520758	0.366762	0.145146	0.244826	0.360976
ENSG00000087088	BAX	grey	M0	0.110876	0.697833	-0.0438962	0.879931	-0.210693	0.764932	7.55894e-05	0.999887	-0.105225	0.718999	-0.115257	0.709518	0.0388342	0.914347	0.265359	0.268042	0.123448	0.700433	0.259069	0.333261	0.184059	0.514741
ENSG00000087095	NLK	magenta	M7	-0.0518983	0.868814	0.256249	0.288317	-0.000674718	0.999982	-0.670811	0.000939001	-0.511376	0.017223	-0.181601	0.525927	0.700153	0.000539734	-0.0834726	0.760632	-0.633696	0.00403857	0.0256979	0.938573	-0.167529	0.55835
ENSG00000087116	ADAMTS2	black	M5	0.288085	0.229667	-0.49874	0.0176347	0.287394	0.581469	0.755997	6.56189e-05	0.772057	2.86063e-05	0.498143	0.0298622	-0.725368	0.000262509	-0.364734	0.113694	0.462933	0.0639333	-0.456902	0.0571926	-0.11595	0.697404
ENSG00000087245	MMP2	greenyellow	M9	0.0544923	0.861343	-0.113653	0.677045	-0.331453	0.449502	0.45527	0.0482417	0.0746856	0.810344	-0.295846	0.252106	-0.329674	0.201927	0.41108	0.0693909	0.590153	0.00945059	0.351531	0.166213	0.585109	0.0101723
ENSG00000087253	LPCAT2	purple	M8	-0.45981	0.0335605	0.509871	0.0146644	-0.504232	0.0547141	-0.207585	0.460381	-0.391342	0.0858798	-0.359144	0.148383	0.109291	0.740714	0.703314	0.000293545	0.269862	0.33408	0.634269	0.00267447	0.444991	0.0686488
ENSG00000087258	GNAO1	grey	M0	0.021198	0.947843	0.0960064	0.727937	0.0683879	0.958145	-0.185924	0.519802	-0.544328	0.00990167	-0.655893	0.00176489	0.493317	0.0326142	0.203375	0.412212	-0.186007	0.531942	0.21302	0.441815	0.267677	0.311726
ENSG00000087263	OGFOD1	purple	M8	-0.564669	0.00584935	0.574158	0.00449995	-0.431619	0.170175	-0.0648389	0.848299	-0.446419	0.0434666	-0.602624	0.00543575	0.0571179	0.873612	0.757998	4.81196e-05	0.449251	0.0744469	0.607729	0.0049418	0.690931	0.00102837
ENSG00000087266	SH3BP2	red	M4	0.579838	0.00432594	-0.722103	9.23127e-05	-0.117462	0.91013	0.874134	2.04923e-07	0.743698	7.75269e-05	0.312208	0.221427	-0.698319	0.000570188	-0.29507	0.211121	0.499643	0.0404907	-0.224541	0.413932	0.0697117	0.826278
ENSG00000087269	NOP14	yellow	M2	-0.772554	1.40386e-05	0.828395	7.33974e-07	-0.154428	0.866809	-0.44377	0.0554757	-0.773861	2.72315e-05	-0.727371	0.000255748	0.385309	0.118791	0.798243	1.00319e-05	0.138384	0.6608	0.582359	0.00833133	0.585595	0.0101052
ENSG00000087299	L2HGDH	grey	M0	-0.305527	0.196967	0.344189	0.130146	-0.13717	0.88565	-0.417268	0.0761216	-0.254443	0.304024	-0.0168162	0.961523	0.317795	0.223041	0.17823	0.479699	-0.200707	0.494035	0.338124	0.186908	-0.16368	0.56853
ENSG00000087301	TXNDC16	pink	M6	0.331498	0.154361	-0.433929	0.045579	0.291504	0.571643	0.281463	0.278396	0.64777	0.00120728	0.746801	0.000140254	-0.425655	0.076107	-0.644617	0.00137528	-0.0862068	0.797147	-0.500288	0.0322084	-0.60004	0.00786702
ENSG00000087303	NID2	grey	M0	0.0498086	0.874093	-0.212525	0.395143	0.165953	0.849568	0.458623	0.0459423	0.498053	0.0212466	0.361432	0.145134	-0.370428	0.137759	-0.272738	0.252225	0.227039	0.430912	-0.345712	0.17463	-0.199418	0.472673
ENSG00000087448	KLHL42	yellow	M2	-0.790905	6.34973e-06	0.894111	6.06109e-09	-0.113749	0.915851	-0.760121	5.64687e-05	-0.753939	5.48962e-05	-0.455819	0.0518018	0.595073	0.00602035	0.531138	0.0133371	-0.246883	0.381749	0.456743	0.0572808	0.17177	0.546754
ENSG00000087495	PHACTR3	black	M5	0.17426	0.511443	-0.30386	0.191911	0.0261666	0.985803	0.522136	0.018172	0.53017	0.0126157	0.358947	0.148574	-0.417878	0.0829857	-0.187558	0.453952	0.329439	0.225028	-0.249471	0.354713	-0.143848	0.622946
ENSG00000087510	TFAP2C	black	M5	0.0794707	0.790938	-0.201127	0.425906	0.0568858	0.967053	0.48601	0.0317516	0.541895	0.0103473	0.487964	0.0342045	-0.633567	0.00278208	-0.0902867	0.73991	0.377208	0.153265	-0.263748	0.322896	0.0141122	0.968578
ENSG00000087586	AURKA	grey	M0	0.274813	0.256526	-0.165615	0.525021	-0.0786819	0.950992	-0.124087	0.686939	-0.338526	0.149461	-0.419522	0.0791785	0.356086	0.15986	0.11384	0.668647	-0.128848	0.68619	0.111644	0.715502	0.224309	0.408986
ENSG00000087842	PIR	brown	M11	0.0779137	0.795638	-0.0612658	0.831386	-0.118855	0.90853	0.161351	0.588511	-0.0964089	0.746252	-0.269235	0.305195	-0.144102	0.650572	0.294569	0.212059	0.311643	0.253816	0.0957647	0.758727	0.537984	0.0210568
ENSG00000087884	AAMDC	greenyellow	M9	0.0874833	0.767653	-0.200844	0.426726	-0.281048	0.599052	0.551162	0.0112582	0.400731	0.0770766	0.105858	0.733956	-0.56777	0.010255	0.197508	0.42794	0.587905	0.00988704	0.295416	0.259245	0.214601	0.434628
ENSG00000087903	RFX2	turquoise	M1	0.699859	0.000202352	-0.623409	0.0015382	0.0764106	0.954439	0.10175	0.748657	0.244999	0.325866	0.25587	0.335199	0.109333	0.740714	-0.568531	0.00682534	-0.369467	0.164245	-0.358959	0.155708	-0.402392	0.104594
ENSG00000088035	ALG6	grey	M0	-0.271652	0.263478	0.288563	0.220707	0.230968	0.722417	-0.361983	0.137251	-0.284947	0.23841	-0.189584	0.503255	0.315414	0.22766	-0.115492	0.663306	-0.25453	0.366319	0.000867299	0.997814	-0.0408021	0.903535
ENSG00000088179	PTPN4	turquoise	M1	0.568203	0.00545621	-0.479036	0.0239196	0.222232	0.740497	-0.0273012	0.939712	0.278337	0.251757	0.479115	0.0383741	0.0527398	0.88358	-0.674008	0.000662995	-0.516696	0.0319796	-0.549109	0.0155909	-0.520394	0.0272376
ENSG00000088205	DDX18	yellow	M2	-0.868339	6.97227e-08	0.937303	2.8615e-11	-0.151264	0.87075	-0.656563	0.00134893	-0.771584	2.90658e-05	-0.577	0.00865933	0.526265	0.0199619	0.650126	0.00120984	-0.0597411	0.860883	0.553236	0.014526	0.320584	0.214317
ENSG00000088280	ASAP3	turquoise	M1	0.834012	6.62343e-07	-0.862799	8.14133e-08	-0.0417734	0.978186	0.627504	0.00260302	0.633966	0.00167399	0.427094	0.0730279	-0.466002	0.046773	-0.494216	0.0238341	0.169685	0.575901	-0.405791	0.0988812	-0.0639416	0.841113
ENSG00000088298	EDEM2	red	M4	0.249025	0.313363	-0.374665	0.0936658	-0.137644	0.884793	0.589438	0.00570807	0.4374	0.0489209	0.147433	0.620506	-0.628974	0.00305572	0.155577	0.543748	0.549593	0.0191667	-0.00535904	0.986929	0.288595	0.270105
ENSG00000088305	DNMT3B	grey	M0	0.0341296	0.91534	0.038966	0.893059	0.0791364	0.950656	-0.308669	0.223968	-0.237799	0.343743	-0.165499	0.568241	0.476535	0.0408709	-0.235643	0.33243	-0.438169	0.0842573	-0.131702	0.663171	-0.180466	0.524238
ENSG00000088356	PDRG1	yellow	M2	-0.607643	0.00240097	0.709005	0.00014466	-0.393073	0.265885	-0.564259	0.00894031	-0.628464	0.00189303	-0.344443	0.169432	0.402243	0.0989157	0.70602	0.00027127	-0.07278	0.831223	0.584915	0.00794314	0.266145	0.314495
ENSG00000088387	DOCK9	grey	M0	0.0212553	0.94782	-0.0523058	0.857467	-0.168358	0.846719	0.320357	0.201961	0.21599	0.398533	0.0453329	0.895907	-0.466444	0.0465065	0.185523	0.459555	0.462641	0.0640475	0.156279	0.59396	0.375706	0.134735
ENSG00000088451	TGDS	yellow	M2	-0.718433	0.000110225	0.675225	0.000402277	0.163011	0.8541	-0.370062	0.126933	-0.286077	0.236244	-0.113427	0.713469	0.051859	0.885925	0.365693	0.112564	0.0920513	0.783804	0.146791	0.618802	0.122094	0.681685
ENSG00000088538	DOCK3	pink	M6	0.478656	0.025344	-0.425178	0.0512248	0.142209	0.879423	0.0306056	0.931779	0.436405	0.0495412	0.742984	0.000156007	-0.0579747	0.870968	-0.669775	0.000740494	-0.421746	0.100748	-0.485451	0.039849	-0.692471	0.000994413
ENSG00000088543	C3orf18	turquoise	M1	0.716259	0.000118607	-0.769789	1.46544e-05	-0.038949	0.978186	0.564282	0.00894031	0.675548	0.000592942	0.525806	0.0198549	-0.410361	0.0905933	-0.512252	0.0181682	0.0985554	0.767735	-0.291874	0.266211	-0.28634	0.273992
ENSG00000088756	ARHGAP28	red	M4	0.639815	0.00110792	-0.762779	1.92902e-05	0.0848802	0.947535	0.802864	1.1605e-05	0.720631	0.000162714	0.343754	0.170357	-0.597427	0.00575842	-0.478206	0.0299865	0.357185	0.181686	-0.380386	0.12763	-0.0370229	0.912795
ENSG00000088766	CRLS1	yellow	M2	-0.744784	4.3412e-05	0.763248	1.89856e-05	-0.127515	0.896713	-0.419104	0.0746074	-0.466396	0.0333529	-0.271261	0.300861	0.113988	0.727762	0.643291	0.00141396	0.0907596	0.786717	0.419169	0.0864454	0.273598	0.29948
ENSG00000088826	SMOX	grey	M0	-0.283312	0.238987	0.212441	0.395313	-0.0168758	0.990062	0.110978	0.72163	-0.132008	0.63701	-0.281267	0.280554	0.00255092	0.994817	0.328458	0.15934	0.210201	0.471184	0.216612	0.43324	0.206281	0.455513
ENSG00000088832	FKBP1A	purple	M8	-0.643968	0.000989938	0.607795	0.00221659	-0.48709	0.0741375	0.0579025	0.864643	-0.384596	0.0924357	-0.592263	0.00655053	-0.0640294	0.856887	0.835253	1.7852e-06	0.580491	0.011352	0.737716	0.000139457	0.782069	6.25857e-05
ENSG00000088836	SLC4A11	black	M5	0.372252	0.101033	-0.448643	0.0373342	0.0204268	0.987929	0.507199	0.0230244	0.547368	0.00937589	0.399171	0.0992533	-0.618251	0.00379823	-0.105321	0.693945	0.384013	0.14372	-0.175706	0.541949	0.0124022	0.97174
ENSG00000088854	C20orf194	turquoise	M1	0.658935	0.000673656	-0.673096	0.000428228	-0.230763	0.722417	0.410741	0.0820237	0.619508	0.00230244	0.534767	0.0171102	-0.381674	0.123096	-0.494757	0.023663	-0.000684577	0.999122	-0.0908004	0.772986	-0.287484	0.271885
ENSG00000088876	ZNF343	turquoise	M1	0.523246	0.0123871	-0.420105	0.0547371	-0.0369256	0.979482	0.106616	0.734837	0.0637344	0.841619	0.0129978	0.970794	0.0302617	0.93539	-0.157679	0.537455	-0.114595	0.724139	-0.155211	0.596609	-0.00605892	0.985513
ENSG00000088881	EBF4	turquoise	M1	0.527024	0.0116037	-0.3937	0.0752268	-0.0550882	0.968595	0.135613	0.658659	0.104783	0.720567	0.0959944	0.762566	0.0699213	0.843481	-0.344053	0.137808	-0.164872	0.589734	-0.0574602	0.862278	-0.173786	0.541886
ENSG00000088882	CPXM1	red	M4	0.508842	0.0158556	-0.597449	0.00276638	-0.0626673	0.963194	0.805693	1.00808e-05	0.503231	0.0196248	0.0606513	0.857497	-0.622307	0.0034825	-0.0825814	0.763346	0.609953	0.00655254	-0.08905	0.778027	0.352116	0.165718
ENSG00000088888	MAVS	turquoise	M1	0.574894	0.00478071	-0.612379	0.00199173	0.17171	0.840978	0.248346	0.353801	0.355973	0.124946	0.207205	0.456022	-0.0732543	0.834903	-0.541657	0.0111325	-0.172001	0.570088	-0.335556	0.19065	-0.269896	0.307199
ENSG00000088899	LZTS3	black	M5	0.216529	0.394826	-0.346731	0.126729	-0.167176	0.848981	0.430553	0.065293	0.708808	0.000233036	0.695561	0.000660485	-0.657734	0.00156088	-0.179164	0.477255	0.28054	0.313175	-0.155832	0.595113	-0.269114	0.308608
ENSG00000088970	KIZ	red	M4	0.488412	0.0218822	-0.588571	0.00333486	0.0518766	0.971626	0.672511	0.0009029	0.635643	0.00161269	0.329337	0.192545	-0.482697	0.0376477	-0.412329	0.0683992	0.284507	0.304776	-0.306525	0.239992	-0.137876	0.638604
ENSG00000088986	DYNLL1	yellow	M2	-0.801045	3.79524e-06	0.827691	7.68416e-07	-0.168538	0.846719	-0.401314	0.0913025	-0.616004	0.00247497	-0.508955	0.0255037	0.20172	0.491323	0.753474	5.66243e-05	0.203241	0.487866	0.543671	0.0170991	0.538978	0.0207664
ENSG00000089009	RPL6	blue	M10	-0.307547	0.19336	0.352208	0.119727	-0.720927	0.000145454	-0.042432	0.903794	-0.266395	0.276803	-0.371191	0.132025	0.0735472	0.834156	0.527258	0.014232	0.303761	0.268347	0.959666	1.51364e-13	0.442712	0.0700515
ENSG00000089048	ESF1	yellow	M2	-0.754202	3.03935e-05	0.811778	1.88265e-06	0.0383452	0.978186	-0.727973	0.000178835	-0.517779	0.0155352	-0.153314	0.603857	0.446859	0.0595444	0.362295	0.116379	-0.271307	0.331001	0.2574	0.336941	-0.107466	0.720794
ENSG00000089057	SLC23A2	magenta	M7	-0.238754	0.338035	0.382649	0.0854918	0.113311	0.916658	-0.616	0.00337624	-0.662628	0.000842007	-0.51172	0.0245395	0.795264	2.18586e-05	0.00484181	0.987039	-0.538009	0.0230014	0.146994	0.618347	-0.0978923	0.746481
ENSG00000089060	SLC8B1	black	M5	0.199834	0.439101	-0.408574	0.0628874	-0.111132	0.919943	0.691283	0.000548961	0.713877	0.000198276	0.376701	0.125128	-0.7513	0.000117473	-0.145515	0.571607	0.541081	0.0220099	-0.0447772	0.89292	0.0253547	0.942402
ENSG00000089063	TMEM230	grey	M0	-0.148687	0.584717	0.152871	0.56141	-0.0409382	0.978186	-0.207436	0.460814	0.044347	0.892417	0.270988	0.301217	0.0190738	0.96016	-0.0343455	0.906521	-0.192575	0.515804	0.115484	0.706397	-0.249146	0.351872
ENSG00000089091	DZANK1	turquoise	M1	0.56604	0.0057024	-0.441738	0.0409604	0.0810141	0.949553	-0.0309039	0.931227	0.192274	0.461983	0.369229	0.134705	0.0922228	0.787912	-0.456866	0.0399212	-0.40755	0.115463	-0.363957	0.148831	-0.404098	0.10304
ENSG00000089094	KDM2B	grey	M0	-0.308841	0.191131	0.296184	0.205884	0.202422	0.78121	-0.320086	0.202406	-0.125119	0.658235	0.0806306	0.804528	0.298607	0.261166	-0.104171	0.697674	-0.309981	0.256649	-0.22502	0.412799	-0.336209	0.189111
ENSG00000089123	TASP1	grey	M0	-0.434926	0.0471727	0.435754	0.0444502	-0.288113	0.579712	-0.141156	0.642306	-0.00051502	0.998715	0.208815	0.451944	-0.126935	0.696555	0.30899	0.188062	0.185288	0.533718	0.345033	0.175737	0.0335679	0.923083
ENSG00000089157	RPLP0	blue	M10	-0.353952	0.123269	0.358625	0.111515	-0.680686	0.000627958	0.0345482	0.921405	-0.230002	0.362259	-0.388204	0.111468	-0.00468439	0.989735	0.585159	0.0049352	0.403064	0.120551	0.94293	7.16797e-12	0.494233	0.0383806
ENSG00000089159	PXN	purple	M8	-0.26205	0.284308	0.290679	0.216353	-0.478312	0.0857879	0.0833393	0.797896	-0.295327	0.21954	-0.470114	0.042894	-0.003548	0.99247	0.676554	0.000620728	0.4065	0.116317	0.670657	0.00103526	0.554619	0.0165964
ENSG00000089163	SIRT4	turquoise	M1	0.730533	7.25655e-05	-0.733991	6.10129e-05	-0.0156832	0.991066	0.418923	0.0747009	0.449367	0.0417653	0.324893	0.199618	-0.191915	0.517161	-0.409167	0.0709775	-0.0364899	0.918288	-0.269629	0.31122	-0.218212	0.424511
ENSG00000089177	KIF16B	grey	M0	0.265212	0.277138	-0.259738	0.280414	-0.117955	0.909623	0.128259	0.677284	0.0471207	0.885079	-0.109586	0.72334	0.0335649	0.927761	-0.153796	0.54857	-0.0320364	0.930274	0.130755	0.665321	0.00652565	0.984554
ENSG00000089195	TRMT6	yellow	M2	-0.938225	5.7731e-11	0.926537	1.46056e-10	0.0835293	0.947966	-0.530204	0.016027	-0.592527	0.00398424	-0.419947	0.0788615	0.304189	0.249413	0.572764	0.00630853	0.0214107	0.955973	0.316651	0.222772	0.258093	0.332295
ENSG00000089351	GRAMD1A	red	M4	0.416475	0.0598058	-0.52912	0.0105843	0.0129413	0.993184	0.783537	2.42819e-05	0.350102	0.133109	-0.16244	0.577674	-0.51023	0.025536	0.00779415	0.978798	0.590479	0.0094011	-0.139402	0.640221	0.465245	0.0549783
ENSG00000089472	HEPH	red	M4	0.365741	0.1086	-0.523236	0.0117124	-0.130247	0.894253	0.793983	1.66651e-05	0.761534	4.15098e-05	0.474335	0.0406333	-0.793539	2.26743e-05	-0.253813	0.291555	0.591534	0.00918144	-0.136298	0.650201	0.0640788	0.840847
ENSG00000089639	GMIP	red	M4	0.54024	0.00924861	-0.623472	0.00153652	-0.22907	0.726542	0.703688	0.000376531	0.627095	0.00194673	0.300123	0.243788	-0.549853	0.0139115	-0.258873	0.280628	0.437802	0.0845645	-0.0633547	0.846648	0.0237902	0.946642
ENSG00000089682	RBM41	pink	M6	0.624343	0.00163264	-0.559862	0.00603198	0.104024	0.927652	0.0123059	0.971213	0.485179	0.0254997	0.681504	0.000948951	-0.0308421	0.934322	-0.802664	8.39379e-06	-0.474692	0.0554549	-0.488712	0.0382635	-0.787965	5.06415e-05
ENSG00000089692	LAG3	grey	M0	-0.00197535	0.995547	0.0330292	0.909118	-0.336535	0.43492	0.000957497	0.997969	-0.018171	0.956364	-0.00135732	0.996684	-0.151843	0.628781	0.341643	0.140733	0.146065	0.639831	0.245886	0.36258	0.263292	0.320911
ENSG00000089723	OTUB2	turquoise	M1	0.722308	9.67865e-05	-0.656965	0.000658529	-0.185626	0.813862	0.238484	0.378513	0.377956	0.0994182	0.338895	0.17754	-0.150002	0.634491	-0.443999	0.0467947	-0.15098	0.626514	-0.248971	0.35566	-0.221461	0.416871
ENSG00000089775	ZBTB25	turquoise	M1	0.780627	9.94175e-06	-0.633973	0.00120039	-0.101091	0.930092	0.152059	0.614062	0.189763	0.468724	0.162723	0.576716	0.09168	0.789726	-0.4512	0.0428909	-0.257308	0.360518	-0.189317	0.504408	-0.206307	0.455484
ENSG00000089876	DHX32	grey	M0	0.345429	0.134653	-0.308842	0.183418	0.00943219	0.994227	0.0420853	0.904471	0.234371	0.352269	0.42672	0.073312	0.0334371	0.927942	-0.366873	0.111158	-0.23214	0.418592	-0.282021	0.285039	-0.339186	0.184557
ENSG00000089902	RCOR1	grey	M0	-0.186048	0.477473	0.159778	0.542035	0.0767812	0.953732	-0.157002	0.600694	0.183678	0.485895	0.357417	0.15025	-0.067202	0.850648	-0.214091	0.385652	-0.120524	0.707411	-0.0715584	0.826539	-0.459973	0.0583684
ENSG00000090006	LTBP4	turquoise	M1	0.822243	1.23936e-06	-0.883504	1.52765e-08	-0.00447795	0.997822	0.725814	0.000192594	0.682556	0.000486532	0.364538	0.141105	-0.465808	0.0469034	-0.530471	0.0134944	0.184449	0.536004	-0.342093	0.180322	-0.16756	0.55835
ENSG00000090013	BLVRB	greenyellow	M9	0.124293	0.658232	-0.289747	0.218209	-0.207501	0.770148	0.652777	0.00147584	0.657646	0.000947376	0.412221	0.0862717	-0.855813	1.23066e-06	0.0961047	0.722832	0.68732	0.00113614	0.0407124	0.903079	0.20181	0.467248
ENSG00000090097	PCBP4	pink	M6	0.0937568	0.749675	-0.174049	0.500748	0.00207138	0.999982	0.308222	0.224725	0.494775	0.0222364	0.560643	0.0113619	-0.422194	0.0790758	-0.177508	0.481602	0.153083	0.621768	-0.12803	0.673757	-0.320224	0.214771
ENSG00000090238	YPEL3	black	M5	0.688498	0.00028998	-0.814891	1.57487e-06	0.0184659	0.98897	0.67254	0.0009029	0.892427	6.64874e-08	0.705953	0.000497223	-0.621795	0.00352023	-0.600999	0.00358687	0.159027	0.604501	-0.423825	0.0821372	-0.440936	0.0714194
ENSG00000090263	MRPS33	purple	M8	-0.452408	0.0372289	0.47015	0.0273748	-0.342039	0.419779	-0.158236	0.597026	-0.280217	0.248053	-0.293712	0.255608	-0.0123568	0.975229	0.518045	0.0165815	0.253582	0.368183	0.434569	0.073351	0.495177	0.037875
ENSG00000090266	NDUFB2	purple	M8	-0.72691	8.23317e-05	0.755626	2.60867e-05	-0.266525	0.638357	-0.298518	0.242723	-0.650654	0.00112131	-0.685828	0.000846078	0.230812	0.414928	0.868372	2.56721e-07	0.288242	0.297662	0.612442	0.00445346	0.651427	0.00274143
ENSG00000090273	NUDC	purple	M8	-0.575954	0.00468318	0.620757	0.00163878	-0.621451	0.00383443	-0.150689	0.617038	-0.554755	0.00817881	-0.618339	0.00400663	0.131164	0.685909	0.903842	1.39907e-08	0.426117	0.0957625	0.851623	3.84355e-07	0.778376	7.13626e-05
ENSG00000090339	ICAM1	greenyellow	M9	-0.322232	0.168777	0.194777	0.44374	-0.00615187	0.997043	0.328214	0.187763	0.157346	0.562609	0.00345023	0.991841	-0.461272	0.0495993	0.297477	0.207192	0.565107	0.0148985	0.130618	0.66573	0.444108	0.069295
ENSG00000090432	MUL1	grey	M0	-0.581711	0.0041616	0.47722	0.0245764	-0.149358	0.872329	-0.0842711	0.795487	-0.0179942	0.956855	0.0379114	0.914971	-0.180923	0.546705	0.337723	0.146185	0.23017	0.423264	0.255211	0.341865	0.0806232	0.795791
ENSG00000090447	TFAP4	grey	M0	-0.281797	0.242036	0.238745	0.328576	0.00117921	0.999982	0.00640811	0.985238	-0.175415	0.509332	-0.247087	0.355267	0.045698	0.899361	0.295287	0.210935	0.145747	0.640716	0.127624	0.674937	0.253217	0.343274
ENSG00000090520	DNAJB11	brown	M11	-0.587262	0.00370365	0.567308	0.00519109	-0.112281	0.918832	-0.0570279	0.86653	-0.460377	0.0360196	-0.591506	0.0066207	-0.00896148	0.981092	0.69165	0.000418617	0.430607	0.091384	0.399882	0.104495	0.796208	3.63871e-05
ENSG00000090530	P3H2	purple	M8	-0.611489	0.00221592	0.6306	0.00130368	-0.184788	0.816922	-0.354027	0.147906	-0.377834	0.0995346	-0.209828	0.448714	0.0624227	0.860946	0.653985	0.00109624	0.158357	0.606745	0.479597	0.04326	0.260193	0.327427
ENSG00000090581	GNPTG	red	M4	0.585142	0.00387661	-0.65947	0.000613771	0.0519021	0.971626	0.681948	0.00070508	0.576914	0.00541811	0.264117	0.317437	-0.596114	0.00590526	-0.219234	0.372796	0.337457	0.212366	-0.244465	0.365736	0.0186963	0.95885
ENSG00000090612	ZNF268	grey	M0	-0.482368	0.0239308	0.466358	0.0289154	0.116938	0.910597	-0.440094	0.0582808	-0.0830947	0.786667	0.226726	0.40552	0.192836	0.514469	-0.112816	0.671912	-0.295125	0.285199	-0.0593888	0.857559	-0.352956	0.164288
ENSG00000090661	CERS4	pink	M6	0.3284	0.158964	-0.440279	0.0417765	0.0365029	0.979865	0.338383	0.171077	0.630514	0.00181424	0.6698	0.00125022	-0.442274	0.0625807	-0.344216	0.137635	0.0589267	0.863454	-0.307276	0.23866	-0.407089	0.0997991
ENSG00000090674	MCOLN1	red	M4	0.51214	0.0149533	-0.56047	0.00596194	-0.191574	0.80264	0.588133	0.00585179	0.32006	0.176958	-0.0509609	0.882027	-0.399242	0.102218	-0.026908	0.927658	0.393785	0.132027	0.0235417	0.944386	0.348453	0.170959
ENSG00000090776	EFNB1	black	M5	0.315416	0.179653	-0.474453	0.025592	0.345369	0.408677	0.497939	0.0266057	0.637263	0.00155197	0.459019	0.049673	-0.523691	0.0208093	-0.504025	0.0206523	0.186924	0.529535	-0.602756	0.00553154	-0.190256	0.49698
ENSG00000090857	PDPR	grey	M0	0.3036	0.20047	-0.305635	0.189012	0.339	0.428026	0.0260049	0.942828	0.247346	0.320366	0.370606	0.132799	0.0291198	0.937738	-0.500207	0.0218948	-0.323368	0.233659	-0.455177	0.0583503	-0.480118	0.0458024
ENSG00000090861	AARS	greenyellow	M9	0.0637273	0.836325	-0.186436	0.46585	-0.225536	0.73403	0.557865	0.00997237	0.183807	0.485605	-0.216619	0.431223	-0.44504	0.0606561	0.332232	0.153909	0.684131	0.00123582	0.159073	0.585818	0.601888	0.00755749
ENSG00000090863	GLG1	red	M4	0.495317	0.0196605	-0.652621	0.000742932	-0.133621	0.890224	0.879087	1.39553e-07	0.669435	0.000701489	0.215571	0.434098	-0.728118	0.000243807	-0.205286	0.407261	0.635691	0.00386353	-0.107202	0.72773	0.257886	0.332744
ENSG00000090932	DLL3	grey	M0	-0.0477608	0.879053	0.0746394	0.791775	-0.128918	0.895679	-0.123595	0.688512	0.132631	0.635496	0.404739	0.0932864	0.0153224	0.968264	-0.237309	0.328715	-0.142814	0.649335	0.049724	0.880646	-0.320719	0.214126
ENSG00000090975	PITPNM2	purple	M8	-0.361506	0.113733	0.498757	0.0176339	-0.368449	0.339214	-0.305647	0.229027	-0.666867	0.000753602	-0.667764	0.00132128	0.406042	0.0950523	0.66787	0.000775771	0.0898857	0.789285	0.608172	0.00490749	0.577639	0.0116093
ENSG00000091009	RBM27	yellow	M2	-0.508553	0.0159222	0.566833	0.0052426	0.233739	0.719074	-0.769059	4.08021e-05	-0.401204	0.076689	-0.000755565	0.998175	0.526877	0.0197927	-0.0163051	0.954935	-0.551217	0.0187496	-0.0943116	0.763306	-0.397923	0.109215
ENSG00000091073	DTX2	greenyellow	M9	-0.00130645	0.997386	-0.123348	0.648737	-0.173757	0.836903	0.570694	0.00798161	0.275558	0.257574	-0.109969	0.721898	-0.497276	0.030986	0.212937	0.388691	0.661176	0.00215015	0.246334	0.361496	0.483932	0.0437404
ENSG00000091127	PUS7	yellow	M2	-0.738668	5.41934e-05	0.831144	6.29542e-07	-0.138978	0.88391	-0.635296	0.00218606	-0.756812	4.96956e-05	-0.519708	0.0217383	0.553422	0.0131156	0.607165	0.00313909	-0.129364	0.684593	0.434627	0.0733103	0.289254	0.268977
ENSG00000091129	NRCAM	grey	M0	-0.279771	0.246311	0.396055	0.0731606	-0.0368388	0.979482	-0.368679	0.128558	-0.735764	0.000100611	-0.777486	4.74148e-05	0.537367	0.0169511	0.501041	0.0216162	-0.122418	0.702613	0.326382	0.20547	0.505118	0.0331758
ENSG00000091136	LAMB1	greenyellow	M9	0.0460257	0.883767	-0.234074	0.339881	-0.188693	0.807187	0.832847	2.98198e-06	0.367696	0.110785	-0.187134	0.510533	-0.664406	0.00131012	0.30711	0.191289	0.899351	6.77996e-08	0.199861	0.476063	0.621954	0.00507116
ENSG00000091157	WDR7	grey	M0	0.325197	0.164205	-0.247111	0.309468	-0.0699016	0.956718	0.0940275	0.768931	-0.0936865	0.75424	-0.249754	0.349056	0.167392	0.585364	-0.252891	0.293202	-0.0910263	0.786091	0.0388901	0.907442	0.147237	0.613452
ENSG00000091409	ITGA6	grey	M0	0.418847	0.0580252	-0.364689	0.104545	0.0317479	0.983196	0.0529455	0.876575	0.180712	0.495136	0.284494	0.273718	0.0848712	0.80695	-0.367436	0.110494	-0.246605	0.382349	-0.218134	0.429798	-0.322962	0.210407
ENSG00000091436	MAP3K20	brown	M11	-0.211258	0.407984	0.178579	0.487624	-0.024865	0.98591	0.137827	0.652633	-0.328578	0.164017	-0.594195	0.00630677	0.137292	0.669213	0.376596	0.101121	0.330432	0.223244	0.203658	0.465415	0.575534	0.0120042
ENSG00000091490	SEL1L3	grey	M0	-0.186345	0.476885	0.197247	0.436717	-0.42295	0.189431	-0.0257295	0.943521	0.130733	0.640968	0.310882	0.224131	-0.311126	0.236367	0.321986	0.168855	0.246962	0.381694	0.326128	0.205796	0.13661	0.641986
ENSG00000091527	CDV3	yellow	M2	-0.716457	0.000117993	0.762928	1.92397e-05	-0.256393	0.664054	-0.37275	0.123569	-0.439157	0.047871	-0.203504	0.466177	0.0848586	0.80695	0.657168	0.00102268	0.193043	0.514349	0.453537	0.0595674	0.394008	0.113813
ENSG00000091592	NLRP1	grey	M0	-0.0537266	0.863756	0.0692182	0.807273	-0.286582	0.581897	0.0230411	0.948218	0.178823	0.500426	0.390407	0.108974	-0.0945545	0.782036	-0.0384395	0.895445	0.086403	0.796637	0.0594472	0.857396	-0.147692	0.612157
ENSG00000091656	ZFHX4	pink	M6	0.640855	0.00107633	-0.596144	0.00283742	0.0214669	0.987633	0.155957	0.603093	0.456362	0.0379579	0.661339	0.00154493	-0.104711	0.753836	-0.60303	0.00343693	-0.306896	0.261693	-0.412625	0.0924121	-0.569101	0.0133251
ENSG00000091844	RGS17	grey	M0	0.321635	0.169685	-0.20269	0.422389	-0.215657	0.753554	0.0425175	0.903783	0.0496511	0.879436	0.0780594	0.809674	0.000124466	0.999734	-0.16521	0.516072	-0.07367	0.82857	0.142573	0.630834	-0.0938388	0.75832
ENSG00000091947	TMEM101	turquoise	M1	0.683358	0.000336202	-0.71663	0.000112287	0.0140979	0.991189	0.549059	0.0116976	0.582598	0.00482457	0.419517	0.0791785	-0.497652	0.0308222	-0.279266	0.239883	0.199484	0.496823	-0.327381	0.203663	-0.0775475	0.80422
ENSG00000091972	CD200	grey	M0	-0.0241112	0.942059	0.0293303	0.919598	0.332206	0.447812	0.0276522	0.939367	-0.218773	0.391179	-0.342332	0.172441	0.11772	0.71747	-0.0290955	0.920879	-0.00364871	0.993731	-0.18093	0.526635	0.297061	0.255257
ENSG00000091986	CCDC80	greenyellow	M9	0.0279849	0.9319	-0.133634	0.618974	0.0177922	0.989221	0.498953	0.0261798	0.217624	0.394334	-0.147758	0.619947	-0.446066	0.0600833	0.13378	0.607541	0.591402	0.00919706	0.0339802	0.918879	0.448533	0.0663245
ENSG00000092010	PSME1	grey	M0	0.200378	0.437574	-0.097415	0.723741	-0.215152	0.754195	-0.0586924	0.862667	-0.17446	0.512058	-0.145736	0.625339	0.171438	0.572969	0.150888	0.556262	-0.0705428	0.835659	0.328352	0.202279	0.0471923	0.88679
ENSG00000092020	PPP2R3C	yellow	M2	-0.814332	1.88837e-06	0.828727	7.22968e-07	0.0731196	0.954662	-0.541944	0.0132806	-0.595881	0.00371125	-0.410237	0.0880305	0.325888	0.208295	0.538111	0.0118298	-0.0380279	0.914729	0.341133	0.181984	0.255272	0.338526
ENSG00000092036	HAUS4	grey	M0	-0.178614	0.498247	0.111686	0.682552	0.254251	0.669288	0.0875228	0.786476	-0.0399249	0.902518	-0.0891635	0.781699	-0.140463	0.660559	0.0858818	0.752344	0.211382	0.468052	-0.195802	0.487141	0.236145	0.381024
ENSG00000092051	JPH4	turquoise	M1	0.520633	0.0129864	-0.508209	0.0151036	-0.201926	0.781956	0.373576	0.122397	0.323908	0.171004	0.249162	0.350622	-0.342956	0.179368	-0.132226	0.611639	0.159655	0.603013	-0.169614	0.558065	0.161321	0.574661
ENSG00000092068	SLC7A8	black	M5	0.43744	0.0455774	-0.49883	0.0176139	0.285648	0.584416	0.411066	0.081719	0.531678	0.0122955	0.404068	0.094047	-0.349627	0.169504	-0.559828	0.00804487	0.0427367	0.904015	-0.498864	0.0328385	-0.227373	0.401275
ENSG00000092096	SLC22A17	turquoise	M1	0.848789	2.71072e-07	-0.862668	8.15186e-08	-0.169284	0.846652	0.64559	0.00173447	0.701194	0.0002919	0.52104	0.0213156	-0.533995	0.017796	-0.474028	0.0317152	0.179279	0.549948	-0.31788	0.220391	-0.139181	0.635392
ENSG00000092140	G2E3	turquoise	M1	0.582493	0.00409844	-0.555669	0.00653254	0.417439	0.201686	0.0776759	0.812726	0.211681	0.409607	0.133378	0.658709	0.122556	0.70737	-0.704077	0.000287355	-0.354577	0.185973	-0.597347	0.00616147	-0.388381	0.119499
ENSG00000092377	TBL1Y	grey	M0	0.298817	0.208884	-0.233287	0.341874	0.257115	0.662677	-0.287293	0.265888	0.0596176	0.853394	0.332424	0.187495	0.242358	0.386625	-0.519361	0.0162212	-0.5998	0.00791792	-0.449768	0.0619425	-0.511904	0.0303178
ENSG00000092421	SEMA6A	grey	M0	0.220587	0.384404	-0.223226	0.367708	-0.100859	0.930092	0.276893	0.288037	0.183598	0.486063	0.071182	0.829785	-0.323196	0.213295	0.0667038	0.811291	0.174648	0.562531	-0.0855257	0.7891	0.23928	0.373667
ENSG00000092445	TYRO3	grey	M0	-0.350782	0.127418	0.380337	0.0877872	-0.178505	0.829082	-0.353482	0.14866	-0.304909	0.202269	-0.126472	0.679012	0.147531	0.641058	0.360056	0.118749	-0.0844186	0.801545	0.258904	0.333494	0.143623	0.623504
ENSG00000092470	WDR76	grey	M0	-0.463513	0.0318331	0.461103	0.0311643	0.0108555	0.994227	-0.245136	0.361843	-0.455735	0.0382928	-0.488219	0.0341031	0.292842	0.273505	0.423849	0.0600087	0.0893917	0.790329	0.356904	0.15834	0.214243	0.435557
ENSG00000092621	PHGDH	greenyellow	M9	-0.231608	0.355739	0.103742	0.70611	-0.145257	0.874638	0.334589	0.177275	0.0726202	0.815623	-0.184014	0.519339	-0.349072	0.170258	0.393794	0.0842417	0.562825	0.0154394	0.29269	0.26463	0.431664	0.0784749
ENSG00000092758	COL9A3	black	M5	0.423819	0.0544986	-0.505745	0.0156808	-0.0651826	0.961178	0.624842	0.00277097	0.701213	0.0002919	0.560542	0.0113741	-0.784362	3.27405e-05	-0.178374	0.479427	0.450008	0.0740991	-0.216449	0.433356	0.0173238	0.961967
ENSG00000092820	EZR	yellow	M2	-0.571452	0.0051273	0.698323	0.000200908	-0.0378866	0.978274	-0.815992	6.21849e-06	-0.643635	0.0013323	-0.17277	0.549452	0.644569	0.00217253	0.370298	0.107507	-0.461909	0.0644529	0.254747	0.342595	-0.1377	0.638777
ENSG00000092841	MYL6	purple	M8	-0.684283	0.000326429	0.662406	0.00056741	-0.36903	0.337025	-0.177667	0.543728	-0.430218	0.0535539	-0.480683	0.0375932	-0.0248574	0.946974	0.848363	9.78475e-07	0.461922	0.0644529	0.671072	0.00102525	0.680653	0.0013639
ENSG00000092850	TEKT2	turquoise	M1	0.821846	1.25169e-06	-0.74955	3.35261e-05	0.043847	0.976346	0.127856	0.678174	0.540723	0.0105526	0.703997	0.000527107	-0.0660155	0.853247	-0.768152	3.39174e-05	-0.446434	0.0766917	-0.522274	0.0235612	-0.699526	0.000832255
ENSG00000092871	RFFL	pink	M6	0.219936	0.385968	-0.246926	0.309821	0.135076	0.889378	-0.0177644	0.958066	0.3161	0.183257	0.535292	0.0169463	0.023035	0.950661	-0.407882	0.0719453	-0.330591	0.223131	-0.350138	0.167734	-0.647984	0.00292187
ENSG00000092931	MFSD11	grey	M0	0.148132	0.586414	-0.0159572	0.95718	-0.0747068	0.954439	-0.236448	0.383361	-0.0402277	0.901726	0.158518	0.588879	0.0807881	0.817599	-0.144768	0.573836	-0.249201	0.376585	0.0466539	0.888081	-0.18405	0.514741
ENSG00000092969	TGFB2	grey	M0	-0.24283	0.32813	0.24214	0.320326	-0.203367	0.77917	-0.00909855	0.977988	-0.28635	0.235742	-0.334762	0.183702	0.0335496	0.927761	0.445959	0.0456317	0.274692	0.324555	0.330835	0.198036	0.396582	0.11068
ENSG00000093009	CDC45	yellow	M2	-0.631894	0.00135074	0.640128	0.00102457	-0.312248	0.509412	-0.273006	0.295926	-0.372844	0.105179	-0.2809	0.281326	0.0493079	0.891297	0.636614	0.0016389	0.272401	0.32904	0.542961	0.017318	0.353583	0.163445
ENSG00000093010	COMT	grey	M0	-0.0526996	0.866271	-0.0210156	0.943116	-0.589124	0.00894727	0.247484	0.35583	0.213589	0.404758	0.0505274	0.882716	-0.314281	0.22975	0.341082	0.141384	0.431348	0.0906748	0.363934	0.148831	0.251593	0.346807
ENSG00000093072	ADA2	grey	M0	0.330793	0.155442	-0.377497	0.0907519	0.251648	0.675455	0.106743	0.734448	0.356262	0.124635	0.325028	0.19935	0.00288676	0.994044	-0.642977	0.001423	-0.289831	0.294875	-0.551416	0.0150066	-0.440813	0.07153
ENSG00000093144	ECHDC1	yellow	M2	-0.614686	0.00205537	0.778023	1.01454e-05	-0.156847	0.86182	-0.741463	0.000112554	-0.800274	9.77467e-06	-0.48574	0.0352582	0.68752	0.000757874	0.530659	0.0134516	-0.316353	0.244626	0.40704	0.0977342	0.160072	0.578393
ENSG00000093217	XYLB	grey	M0	0.0639731	0.835615	-0.188129	0.461468	0.0555416	0.968393	0.40875	0.0838302	0.154132	0.572066	-0.191813	0.497745	-0.224196	0.432214	-0.0350542	0.904814	0.298021	0.279146	-0.160799	0.581778	0.228218	0.399623
ENSG00000094631	HDAC6	turquoise	M1	0.764874	1.96296e-05	-0.826589	8.15478e-07	0.0803431	0.950416	0.516116	0.0199385	0.714228	0.000196597	0.566453	0.0103196	-0.384609	0.119575	-0.71347	0.00021408	-0.027765	0.941141	-0.43791	0.0704966	-0.364064	0.149665
ENSG00000094804	CDC6	yellow	M2	-0.821508	1.27172e-06	0.842831	2.97395e-07	-0.203029	0.780327	-0.398389	0.0946316	-0.60874	0.00288683	-0.512978	0.0240937	0.223695	0.433461	0.710416	0.00023755	0.218981	0.449222	0.506564	0.0295904	0.517875	0.0280852
ENSG00000094841	UPRT	grey	M0	0.14194	0.605656	-0.198234	0.433987	-0.145116	0.87526	0.204393	0.469343	0.45452	0.0389549	0.497091	0.0302358	-0.44188	0.0629198	-0.205868	0.405503	0.115872	0.720669	-0.118107	0.69985	-0.145921	0.617554
ENSG00000095015	MAP3K1	grey	M0	-0.471435	0.0283682	0.3358	0.141208	0.082014	0.949477	-0.0356657	0.919244	0.278024	0.252361	0.431714	0.0689192	-0.276097	0.30915	-0.0137053	0.961294	0.105041	0.749113	-0.105134	0.732667	-0.299707	0.250475
ENSG00000095066	HOOK2	grey	M0	0.457596	0.0346647	-0.415181	0.0580746	-0.0154437	0.991092	0.121308	0.694958	-0.00134479	0.996834	-0.166908	0.564007	0.132727	0.681523	-0.150307	0.557962	-0.11842	0.714191	-0.0222059	0.947906	0.0152411	0.966315
ENSG00000095209	TMEM38B	magenta	M7	-0.297981	0.210335	0.431954	0.0467977	0.00392968	0.998824	-0.584154	0.00628222	-0.531732	0.0122879	-0.278575	0.286162	0.582988	0.00759512	-0.0162482	0.955051	-0.419864	0.102275	0.0890304	0.778027	-0.0682067	0.830331
ENSG00000095321	CRAT	red	M4	0.636452	0.0012088	-0.754983	2.67874e-05	0.00259271	0.999705	0.790826	1.84004e-05	0.704852	0.000261611	0.33072	0.190243	-0.685844	0.000788333	-0.26422	0.27018	0.429802	0.0922146	-0.289855	0.269754	0.0981836	0.746113
ENSG00000095370	SH2D3C	greenyellow	M9	-0.257854	0.294152	0.0147717	0.959812	-0.00517419	0.997762	0.603865	0.00429541	0.455078	0.0386052	0.150422	0.612057	-0.62845	0.00308824	0.150606	0.557134	0.674387	0.00156878	-0.0182162	0.957263	0.242829	0.36544
ENSG00000095380	NANS	purple	M8	-0.477369	0.0258316	0.37348	0.0950237	-0.295297	0.559474	0.297216	0.245474	-0.192511	0.461235	-0.514879	0.0234861	-0.247854	0.373186	0.745039	7.81735e-05	0.730636	0.000326393	0.539455	0.0183572	0.738235	0.000274764
ENSG00000095397	WHRN	turquoise	M1	0.769443	1.61359e-05	-0.74465	4.05908e-05	-0.177633	0.831462	0.566638	0.00856565	0.579711	0.0051184	0.42413	0.0753651	-0.372707	0.134663	-0.450991	0.0430115	0.127145	0.690269	-0.191168	0.499395	-0.161592	0.574098
ENSG00000095485	CWF19L1	grey	M0	-0.44095	0.0434575	0.38148	0.0866672	0.0308926	0.983236	-0.160541	0.591073	-0.0379202	0.90732	0.0163992	0.962699	0.0652032	0.85483	0.0182261	0.95045	-0.0518219	0.883327	0.016661	0.960821	-0.154455	0.593637
ENSG00000095539	SEMA4G	black	M5	0.777678	1.12865e-05	-0.809024	2.19693e-06	-0.0844535	0.947966	0.52565	0.0172295	0.798737	1.04144e-05	0.775294	5.10952e-05	-0.538531	0.0166704	-0.575414	0.005991	0.0269128	0.943183	-0.381352	0.126417	-0.424053	0.0849284
ENSG00000095564	BTAF1	grey	M0	0.19608	0.44973	-0.0927363	0.736674	-0.0156374	0.991066	-0.326782	0.189966	0.102086	0.728926	0.396035	0.10253	0.200564	0.494589	-0.37202	0.105887	-0.461395	0.064786	-0.0644851	0.844029	-0.626764	0.00460768
ENSG00000095596	CYP26A1	grey	M0	0.357807	0.118304	-0.338957	0.136931	0.304807	0.528758	-0.00591876	0.986288	0.041008	0.899774	0.00519041	0.987245	0.0821756	0.813981	-0.302302	0.199199	-0.229796	0.42416	-0.311053	0.2322	-0.130626	0.658259
ENSG00000095637	SORBS1	red	M4	0.347304	0.132155	-0.463524	0.0300929	-0.0752087	0.954439	0.696158	0.000471381	0.426059	0.0565622	0.0140035	0.968992	-0.41265	0.0879876	-0.169072	0.504545	0.463995	0.0630911	-0.0465323	0.888208	0.141071	0.63058
ENSG00000095739	BAMBI	pink	M6	0.0304556	0.925495	-0.0827628	0.766616	-0.277335	0.610894	0.23167	0.396442	0.567637	0.0064253	0.687955	0.000808211	-0.566144	0.0105626	-0.13295	0.609509	0.253963	0.367346	-0.0318745	0.924412	-0.182463	0.518507
ENSG00000095794	CREM	yellow	M2	-0.770898	1.51117e-05	0.803607	2.97746e-06	-0.21364	0.756977	-0.457829	0.0464268	-0.371767	0.106205	-0.0643193	0.848128	0.169003	0.57999	0.532618	0.0130197	0.0466533	0.893587	0.418351	0.087313	0.0948259	0.755471
ENSG00000095951	HIVEP1	grey	M0	-0.388449	0.0841747	0.24089	0.323305	-0.0463941	0.974765	0.133853	0.662671	0.289409	0.230037	0.292288	0.258	-0.357244	0.157938	0.0567929	0.839313	0.262063	0.349898	0.148603	0.613666	-0.115312	0.698668
ENSG00000096060	FKBP5	yellow	M2	-0.680732	0.000363507	0.780081	9.20185e-06	0.0428421	0.976816	-0.771848	3.68543e-05	-0.716684	0.000185023	-0.448252	0.0570536	0.672527	0.00110211	0.363922	0.114632	-0.384459	0.143279	0.293068	0.26378	0.0150804	0.966405
ENSG00000096070	BRPF3	magenta	M7	-0.0614016	0.842641	0.223546	0.3671	0.209351	0.76648	-0.640795	0.00192528	-0.514935	0.0162364	-0.219454	0.423667	0.731216	0.000224508	-0.220114	0.370733	-0.697139	0.000900015	-0.0796884	0.803771	-0.283336	0.280245
ENSG00000096080	MRPS18A	yellow	M2	-0.560097	0.00638597	0.529712	0.010482	-0.14283	0.878547	-0.193345	0.500476	-0.414893	0.0649005	-0.462205	0.0477054	0.17218	0.571137	0.49314	0.0241812	0.141623	0.652958	0.517127	0.0252758	0.423771	0.0851436
ENSG00000096092	TMEM14A	grey	M0	0.0762077	0.800606	-0.120717	0.656581	0.0804091	0.950416	0.0828626	0.798819	0.246967	0.321384	0.30936	0.22687	-0.342436	0.179965	-0.0583798	0.834909	0.0857965	0.797942	-0.195303	0.488369	-0.020248	0.955882
ENSG00000096093	EFHC1	turquoise	M1	0.713871	0.000128203	-0.644129	0.000926937	0.0672648	0.958724	0.159142	0.594742	0.502426	0.0198758	0.640162	0.00250923	-0.110361	0.738175	-0.729338	0.000128976	-0.344007	0.201645	-0.460976	0.0545665	-0.56493	0.014161
ENSG00000096384	HSP90AB1	blue	M10	-0.594467	0.00318263	0.681953	0.000333362	-0.584324	0.00996879	-0.416766	0.0765716	-0.66514	0.000786794	-0.582433	0.00783231	0.419671	0.0813762	0.777109	2.45476e-05	0.113333	0.727387	0.818175	3.65907e-06	0.509564	0.031253
ENSG00000096433	ITPR3	turquoise	M1	0.571345	0.0051363	-0.621881	0.0015947	0.0697321	0.956936	0.472848	0.0380942	0.326285	0.167124	0.0151724	0.965609	-0.216561	0.452765	-0.334009	0.151499	0.0657824	0.847185	-0.256597	0.338395	0.025514	0.942311
ENSG00000096654	ZNF184	grey	M0	0.0226148	0.945618	0.129117	0.632181	0.000677981	0.999982	-0.342145	0.164972	-0.629258	0.00185654	-0.643899	0.00230107	0.671494	0.0011273	0.0936508	0.729706	-0.33322	0.218713	0.232211	0.393206	0.219898	0.420769
ENSG00000096696	DSP	pink	M6	0.408336	0.0661251	-0.494395	0.0188896	0.0600065	0.964854	0.357719	0.143075	0.801269	9.44446e-06	0.938279	9.70392e-11	-0.535455	0.0173681	-0.597168	0.00384421	-0.00407839	0.99274	-0.443948	0.0661438	-0.622698	0.00498107
ENSG00000096717	SIRT1	magenta	M7	-0.334669	0.149892	0.525343	0.0113092	0.0150772	0.991189	-0.841789	1.7475e-06	-0.776229	2.51831e-05	-0.402766	0.0953097	0.870719	4.64014e-07	0.174042	0.491444	-0.666595	0.00190135	0.246681	0.360762	-0.143631	0.623504
ENSG00000096872	IFT74	grey	M0	0.109079	0.703403	-0.193542	0.447346	0.3334	0.444774	0.0474394	0.8908	0.436187	0.0496831	0.474569	0.040595	-0.218318	0.448274	-0.515662	0.0172469	-0.202426	0.490111	-0.474807	0.0459164	-0.466092	0.0545489
ENSG00000096968	JAK2	brown	M11	-0.335428	0.148764	0.369293	0.0994493	-0.171038	0.842791	-0.198932	0.485208	-0.495042	0.0221526	-0.648745	0.00208075	0.221107	0.440792	0.518032	0.0165815	0.13942	0.658088	0.448723	0.0627563	0.53619	0.02166
ENSG00000097021	ACOT7	purple	M8	-0.588933	0.00357857	0.606555	0.00227933	-0.327741	0.462878	-0.203752	0.470965	-0.648504	0.00118604	-0.743843	0.000152354	0.272687	0.316793	0.797676	1.02386e-05	0.298385	0.278556	0.610377	0.00465195	0.74322	0.000234631
ENSG00000097046	CDC7	magenta	M7	-0.249184	0.313036	0.351176	0.121084	0.0317594	0.983196	-0.526955	0.016826	-0.424132	0.0580212	-0.215141	0.435148	0.518335	0.0226688	-0.106505	0.690237	-0.450022	0.0740991	0.141488	0.633965	-0.189074	0.500265
ENSG00000097096	SYDE2	pink	M6	0.22617	0.369742	-0.190062	0.456445	0.0479827	0.974747	-0.190685	0.506807	0.262974	0.284076	0.540121	0.0158635	0.0862636	0.803426	-0.492015	0.0246285	-0.432451	0.0899031	-0.165949	0.567494	-0.709378	0.000646364
ENSG00000099139	PCSK5	pink	M6	0.121681	0.665876	-0.0586125	0.839518	-0.142859	0.878547	-0.111308	0.720695	0.212063	0.408815	0.533022	0.0176116	-0.094285	0.78279	-0.192927	0.43967	-0.131503	0.67841	-0.0775788	0.810063	-0.361298	0.152964
ENSG00000099203	TMED1	grey	M0	-0.210394	0.410339	0.0623827	0.827996	-0.142697	0.878547	0.306912	0.227063	0.290815	0.227584	0.113669	0.712836	-0.513656	0.0243179	0.279742	0.238995	0.473099	0.0562869	0.146973	0.61835	0.168988	0.55466
ENSG00000099204	ABLIM1	magenta	M7	-0.255041	0.299897	0.331993	0.146852	0.0657715	0.960285	-0.303141	0.233792	-0.612121	0.00269265	-0.65598	0.00176489	0.623793	0.00337348	0.179771	0.475518	-0.1779	0.553552	0.195281	0.488377	0.22358	0.410962
ENSG00000099219	ERMP1	red	M4	0.445169	0.0411201	-0.621066	0.00162702	-0.0839414	0.947966	0.883691	1.08389e-07	0.758517	4.67872e-05	0.390239	0.109134	-0.7941	2.25204e-05	-0.229773	0.346182	0.614212	0.00598621	-0.200358	0.47507	0.152866	0.597622
ENSG00000099250	NRP1	grey	M0	0.0507598	0.87145	-0.163991	0.529955	0.130532	0.89398	0.459535	0.0454516	0.363524	0.115795	0.158521	0.588879	-0.496819	0.0311525	0.000276835	0.998903	0.387037	0.140052	-0.244807	0.364861	0.143642	0.623504
ENSG00000099251	HSD17B7P2	grey	M0	0.322612	0.168116	-0.277689	0.241811	0.0329552	0.983196	0.181652	0.532746	0.250374	0.313401	0.321021	0.205673	-0.184677	0.536969	-0.257401	0.283797	0.0367032	0.918035	-0.217325	0.431697	-0.103754	0.731198
ENSG00000099256	PRTFDC1	yellow	M2	-0.595899	0.00309385	0.531369	0.0101591	-0.265668	0.639766	-0.157882	0.597899	-0.0422354	0.897522	0.0218557	0.951088	-0.121992	0.708175	0.401491	0.0772306	0.212166	0.466428	0.280297	0.288545	0.078291	0.801932
ENSG00000099282	TSPAN15	pink	M6	0.272773	0.260998	-0.278839	0.239512	0.0261019	0.985803	0.0307232	0.931779	0.480987	0.0271197	0.813363	9.11634e-06	-0.194213	0.510216	-0.414043	0.0671832	-0.227873	0.429522	-0.341184	0.181915	-0.634744	0.00392235
ENSG00000099284	H2AFY2	pink	M6	0.482758	0.0238267	-0.51643	0.0131508	0.354805	0.380094	0.118593	0.701529	0.452703	0.0399676	0.507437	0.026021	0.000221775	0.999582	-0.719795	0.000174826	-0.401688	0.122167	-0.584882	0.00794314	-0.776601	7.35609e-05
ENSG00000099290	WASHC2A	grey	M0	0.205463	0.423516	-0.311092	0.179552	-0.0268517	0.985803	0.49938	0.026035	0.436259	0.0496384	0.205453	0.460598	-0.455798	0.0532491	-0.100482	0.709648	0.403102	0.120551	-0.096337	0.75699	0.126147	0.67021
ENSG00000099308	MAST3	grey	M0	0.0209185	0.948349	-0.106705	0.696966	-0.193805	0.799534	0.367586	0.129893	0.299273	0.212036	0.0337947	0.923269	-0.361835	0.150749	0.140916	0.585245	0.430907	0.0911052	0.101544	0.742118	0.157644	0.584435
ENSG00000099326	MZF1	turquoise	M1	0.690097	0.000276253	-0.524516	0.0114713	0.254164	0.669371	-0.092454	0.772566	0.00410739	0.989763	0.059925	0.85987	0.31496	0.228325	-0.552178	0.00920616	-0.555961	0.0172688	-0.377336	0.13148	-0.349429	0.1698
ENSG00000099330	OCEL1	red	M4	0.402313	0.0713033	-0.515971	0.0132424	-0.147415	0.873646	0.787584	2.07607e-05	0.610716	0.00276627	0.258408	0.330155	-0.659104	0.00150413	-0.0464891	0.871381	0.588333	0.00982676	-0.0959849	0.757925	0.218896	0.42304
ENSG00000099365	STX1B	turquoise	M1	0.605653	0.00251	-0.568607	0.0050524	-0.10322	0.928161	0.245973	0.359754	0.497985	0.0212598	0.538944	0.0160803	-0.213397	0.460731	-0.486046	0.0269557	-0.162722	0.594839	-0.208518	0.453597	-0.481408	0.0451501
ENSG00000099377	HSD3B7	grey	M0	0.110801	0.698059	-0.0200697	0.945566	-0.0392141	0.978186	-0.145481	0.631896	-0.195421	0.453327	-0.0783839	0.808909	0.231022	0.414519	0.103773	0.699035	-0.228461	0.42783	0.0891665	0.777694	0.000172329	0.999584
ENSG00000099385	BCL7C	greenyellow	M9	-0.580495	0.00426271	0.417419	0.0565301	-0.29686	0.554018	0.266332	0.310338	0.125389	0.65749	-0.0627543	0.852435	-0.511133	0.0252636	0.590093	0.00443388	0.695744	0.000926921	0.322193	0.21218	0.490003	0.0405004
ENSG00000099617	EFNA2	turquoise	M1	0.773503	1.34725e-05	-0.827334	7.78725e-07	0.386925	0.285418	0.38284	0.111358	0.573249	0.00579068	0.449992	0.0558026	-0.255651	0.355337	-0.696127	0.000367145	-0.18087	0.546066	-0.707985	0.000361893	-0.482513	0.0445511
ENSG00000099624	ATP5D	purple	M8	-0.183867	0.483517	0.17113	0.509091	-0.221608	0.742465	0.193929	0.498893	-0.200074	0.440208	-0.409309	0.0889181	-0.168123	0.583044	0.671265	0.000712735	0.47325	0.05626	0.365274	0.147022	0.608546	0.00663736
ENSG00000099625	CBARP	yellow	M2	-0.601691	0.00273823	0.544008	0.00808685	0.0441182	0.97631	-0.254954	0.337219	-0.250688	0.312658	-0.212576	0.440772	0.0799217	0.819809	0.434191	0.0528012	0.0889857	0.79052	0.209684	0.450791	0.025839	0.941778
ENSG00000099725	PRKY	grey	M0	0.163467	0.542611	-0.0884823	0.749519	-0.0752726	0.954439	-0.171695	0.560175	0.0648847	0.838126	0.261979	0.322099	0.120931	0.71043	-0.29004	0.219775	-0.337234	0.212547	-0.131378	0.663854	-0.314729	0.224375
ENSG00000099785	MARCH2	turquoise	M1	0.603978	0.00260226	-0.692546	0.00024087	0.306365	0.525128	0.474021	0.0375421	0.507769	0.0182818	0.30249	0.239512	-0.285104	0.28946	-0.469437	0.0337434	0.00577883	0.989771	-0.455135	0.0583503	-0.260775	0.326704
ENSG00000099795	NDUFB7	greenyellow	M9	-0.190276	0.465937	0.121693	0.653383	-0.20523	0.775734	0.368749	0.128537	-0.0170647	0.959362	-0.310535	0.22463	-0.379135	0.126284	0.617732	0.0024731	0.660638	0.0021789	0.364564	0.148043	0.656662	0.00246512
ENSG00000099797	TECR	blue	M10	-0.147468	0.588589	0.15374	0.559304	-0.801371	2.888e-06	0.107244	0.732978	0.00380598	0.990289	-0.14229	0.635144	-0.127075	0.696423	0.41501	0.0664183	0.345909	0.198854	0.784422	2.16558e-05	0.325412	0.206767
ENSG00000099800	TIMM13	purple	M8	-0.604808	0.00255944	0.624236	0.00151087	-0.0965601	0.931426	-0.274667	0.29254	-0.635385	0.00162039	-0.638298	0.0026242	0.211748	0.465005	0.871549	2.07992e-07	0.236083	0.408457	0.461215	0.0543648	0.618569	0.00543187
ENSG00000099810	MTAP	yellow	M2	-0.451411	0.0377465	0.559869	0.00603198	-0.00276264	0.999705	-0.495115	0.0277282	-0.440352	0.0471968	-0.168176	0.561316	0.395965	0.105744	0.245761	0.308998	-0.243211	0.390343	0.169578	0.55812	-0.0204897	0.95544
ENSG00000099814	CEP170B	grey	M0	0.363	0.111769	-0.271466	0.254784	-0.0840067	0.947966	-0.10374	0.743107	0.175637	0.508832	0.483209	0.0364699	0.0831618	0.811511	-0.355355	0.124309	-0.391082	0.135266	-0.142975	0.629853	-0.482044	0.0448144
ENSG00000099821	POLRMT	blue	M10	0.117608	0.678454	-0.0192759	0.947482	-0.510846	0.0481635	0.0871644	0.787137	-0.223765	0.378276	-0.377374	0.124354	0.0973348	0.773607	0.386561	0.0908263	0.22115	0.445108	0.54404	0.0170171	0.423833	0.0851248
ENSG00000099840	IZUMO4	turquoise	M1	0.724955	8.84268e-05	-0.67549	0.000400785	-0.00579734	0.997413	0.329077	0.186555	0.341593	0.144798	0.233388	0.387868	-0.149526	0.636174	-0.469996	0.0334936	-0.136299	0.666167	-0.150761	0.608048	-0.148189	0.611588
ENSG00000099849	RASSF7	pink	M6	0.516091	0.0139477	-0.496625	0.0182845	0.140222	0.883295	0.0237373	0.947653	0.448771	0.0421432	0.665129	0.00140994	-0.154299	0.622034	-0.526064	0.014517	-0.32356	0.233468	-0.428389	0.0784157	-0.576567	0.0118047
ENSG00000099860	GADD45B	purple	M8	-0.575089	0.00476389	0.536966	0.00915745	-0.462039	0.111788	-0.014049	0.966707	-0.12764	0.650731	-0.133953	0.657481	-0.307868	0.242781	0.712066	0.000224185	0.551184	0.0187496	0.595253	0.00642408	0.533707	0.0224745
ENSG00000099864	PALM	grey	M0	0.116251	0.682119	-0.0990172	0.718883	-0.419069	0.198937	0.144805	0.633591	0.208727	0.417549	0.193019	0.494199	-0.226028	0.427463	0.0604682	0.827898	0.205164	0.48223	0.319528	0.217043	0.00246389	0.994388
ENSG00000099875	MKNK2	pink	M6	0.414737	0.0611433	-0.482716	0.0226663	0.320819	0.485037	0.150103	0.618908	0.593429	0.00390661	0.718597	0.000341471	-0.234711	0.405435	-0.616812	0.00252448	-0.264147	0.345819	-0.563324	0.0121986	-0.740667	0.000250316
ENSG00000099889	ARVCF	grey	M0	0.633622	0.00129155	-0.570124	0.00490235	0.0842327	0.947966	0.316055	0.209722	-0.0239987	0.94088	-0.291142	0.260264	0.0885965	0.797484	-0.208634	0.399107	-0.021467	0.955961	-0.184987	0.515686	0.260268	0.327246
ENSG00000099901	RANBP1	yellow	M2	-0.740726	5.01005e-05	0.823305	9.95018e-07	-0.461115	0.113506	-0.539337	0.0139133	-0.716255	0.000187447	-0.584696	0.00752912	0.432011	0.0708785	0.787148	1.60414e-05	0.0573753	0.867666	0.803332	8.62323e-06	0.421046	0.0873598
ENSG00000099904	ZDHHC8	grey	M0	0.714338	0.000126608	-0.620512	0.00164632	0.0728414	0.954662	0.320249	0.202158	0.0964151	0.746252	-0.114526	0.710951	-0.0500372	0.889529	-0.222212	0.365	-0.0478114	0.891197	-0.213379	0.441025	0.115834	0.697654
ENSG00000099917	MED15	purple	M8	-0.114989	0.685679	0.155247	0.55502	-0.36961	0.334622	0.0387717	0.912225	-0.360023	0.119923	-0.509203	0.025469	0.127327	0.695889	0.628009	0.00199838	0.272349	0.32904	0.477228	0.0445384	0.546167	0.0186332
ENSG00000099949	LZTR1	turquoise	M1	0.659816	0.000657037	-0.604828	0.00235552	-0.129344	0.895659	0.427236	0.0676915	0.182919	0.48811	-0.0914342	0.776135	-0.192159	0.516544	-0.144466	0.574682	0.152211	0.623355	-0.0489553	0.882204	0.263235	0.320973
ENSG00000099953	MMP11	grey	M0	0.0467465	0.881767	-0.139823	0.600924	-0.138918	0.88391	0.443336	0.055839	0.0691538	0.825091	-0.273845	0.296173	-0.205767	0.480199	0.282291	0.234286	0.45996	0.0660299	0.294128	0.26147	0.31997	0.215213
ENSG00000099954	CECR2	pink	M6	0.29123	0.22338	-0.308122	0.184764	0.263547	0.644033	-0.0774671	0.813157	0.447525	0.0428251	0.700468	0.000574878	0.00700085	0.984628	-0.762296	4.0985e-05	-0.493601	0.0435114	-0.447272	0.0637169	-0.856287	1.46333e-06
ENSG00000099958	DERL3	grey	M0	-0.176646	0.504329	0.0150321	0.959393	0.0797269	0.950416	0.377955	0.116758	0.299603	0.211608	0.122703	0.689898	-0.461316	0.0495993	0.0938374	0.72926	0.422887	0.0994324	-0.193942	0.49183	0.252992	0.34369
ENSG00000099968	BCL2L13	grey	M0	-0.403655	0.0701384	0.304152	0.191434	0.281789	0.597433	0.0361506	0.918289	-0.0321209	0.922064	-0.00785388	0.981429	-0.104826	0.75359	0.110469	0.67827	0.135583	0.668173	-0.0580136	0.860901	0.119086	0.690136
ENSG00000099991	CABIN1	red	M4	0.540366	0.00923213	-0.660637	0.000595337	-0.249319	0.681514	0.804972	1.0395e-05	0.646752	0.00123439	0.269557	0.304613	-0.629603	0.00301683	-0.236467	0.330737	0.511337	0.034466	-0.124966	0.68143	0.195616	0.482624
ENSG00000099999	RNF215	red	M4	0.487458	0.0221861	-0.537096	0.00914072	-0.157877	0.860784	0.645053	0.00175797	0.407502	0.0709819	0.0522005	0.879955	-0.592178	0.00636866	0.0640299	0.818547	0.53013	0.026049	-0.0275146	0.934204	0.409085	0.0978548
ENSG00000100027	YPEL1	black	M5	0.676543	0.000410385	-0.767816	1.58601e-05	0.2557	0.666403	0.418562	0.0750161	0.735887	0.000100429	0.617266	0.00407978	-0.35016	0.168711	-0.772619	2.87245e-05	-0.154544	0.617839	-0.564727	0.0118471	-0.590343	0.00928429
ENSG00000100029	PES1	yellow	M2	-0.863794	9.86977e-08	0.849366	2.01304e-07	-0.218951	0.748468	-0.322336	0.198184	-0.576317	0.00547944	-0.530261	0.0184275	0.186761	0.53144	0.845195	1.12735e-06	0.268845	0.336846	0.556047	0.0138253	0.524387	0.0257972
ENSG00000100034	PPM1F	brown	M11	-0.216529	0.394826	0.0570308	0.843905	0.0547985	0.969009	0.452549	0.0499148	0.0627838	0.844858	-0.301146	0.241849	-0.373426	0.133769	0.360786	0.11809	0.627851	0.00455365	0.0556862	0.866511	0.634539	0.00393729
ENSG00000100038	TOP3B	turquoise	M1	0.650381	0.000842006	-0.516215	0.0131967	-0.0466315	0.974765	0.0637532	0.850852	-0.0315663	0.922714	-0.0435127	0.901163	0.165762	0.5895	-0.17234	0.495881	-0.213967	0.461306	-0.0762027	0.813289	-0.0286896	0.934755
ENSG00000100058	CRYBB2P1	grey	M0	-0.235012	0.347229	0.260712	0.278123	-0.421463	0.193576	-0.0375051	0.914928	-0.0176525	0.957599	0.0344083	0.921678	-0.0830046	0.811909	0.215889	0.381177	0.18874	0.52512	0.36935	0.141719	0.129876	0.660407
ENSG00000100065	CARD10	purple	M8	-0.683721	0.000332101	0.545146	0.0079413	-0.155087	0.865325	0.124322	0.686426	-0.110499	0.704151	-0.28301	0.276895	-0.265395	0.332413	0.666419	0.000807361	0.575612	0.0123718	0.421105	0.0847643	0.499171	0.0359395
ENSG00000100068	LRP5L	red	M4	0.402972	0.0706749	-0.485176	0.021854	0.130359	0.894253	0.504308	0.0240951	0.501374	0.0201697	0.31308	0.219968	-0.317449	0.223594	-0.371142	0.106716	0.151507	0.625527	-0.267999	0.314447	-0.269478	0.308213
ENSG00000100077	GRK3	magenta	M7	-0.0461871	0.88316	0.176135	0.494949	0.21195	0.762695	-0.584678	0.00621575	-0.424939	0.0574152	-0.201881	0.469994	0.666147	0.00128057	-0.201111	0.418472	-0.60618	0.00705823	-0.0699193	0.830522	-0.293972	0.260681
ENSG00000100078	PLA2G3	brown	M11	0.00269814	0.994302	0.0297404	0.918576	0.0114798	0.994079	0.151851	0.614627	-0.373033	0.104973	-0.676025	0.00109247	0.108733	0.742439	0.346995	0.134182	0.273245	0.327392	0.284511	0.279952	0.673163	0.00165361
ENSG00000100092	SH3BP1	purple	M8	-0.3662	0.108094	0.281434	0.234339	-0.204379	0.777604	0.264334	0.314556	-0.0430789	0.895649	-0.274313	0.295092	-0.212404	0.463418	0.51818	0.0165556	0.51596	0.0322945	0.362405	0.150824	0.428813	0.0807286
ENSG00000100097	LGALS1	greenyellow	M9	-0.0824973	0.782355	-0.0360825	0.900704	-0.0721504	0.954662	0.433679	0.0630292	0.159188	0.558046	-0.0661223	0.8438	-0.360603	0.152797	0.345446	0.136092	0.564692	0.0149687	0.190024	0.502402	0.348869	0.170385
ENSG00000100101	0	purple	M8	-0.619745	0.00182488	0.624569	0.00150011	-0.0982907	0.930385	-0.172575	0.55769	-0.508738	0.0179716	-0.59087	0.00667101	0.132745	0.681523	0.678018	0.000595515	0.256946	0.361345	0.445985	0.0645916	0.521572	0.0268151
ENSG00000100105	PATZ1	magenta	M7	-0.458285	0.0343227	0.547932	0.00752815	0.215705	0.753554	-0.629676	0.00248692	-0.729945	0.000121273	-0.576714	0.00869266	0.724701	0.000268423	0.200246	0.42072	-0.429327	0.0925502	0.0479172	0.884268	0.129143	0.662425
ENSG00000100142	POLR2F	purple	M8	-0.575436	0.00473335	0.568852	0.00503222	-0.23074	0.722417	-0.126015	0.682534	-0.567074	0.00649115	-0.68185	0.00094294	0.143706	0.651508	0.882119	9.20172e-08	0.364927	0.170287	0.516282	0.0256101	0.691554	0.00101109
ENSG00000100146	SOX10	black	M5	0.358788	0.117107	-0.460977	0.031225	-0.146286	0.873646	0.550765	0.011341	0.665682	0.000775415	0.527349	0.0193601	-0.504423	0.0279959	-0.319675	0.171898	0.268645	0.337244	-0.140175	0.63755	-0.243557	0.363736
ENSG00000100147	CCDC134	turquoise	M1	0.610046	0.00228749	-0.552857	0.00688249	-0.108523	0.924333	0.118144	0.702548	0.326896	0.166308	0.369583	0.134245	-0.0288571	0.938301	-0.410746	0.0696898	-0.266673	0.340747	-0.186474	0.511428	-0.407383	0.0995614
ENSG00000100151	PICK1	black	M5	0.16091	0.549969	-0.356747	0.113883	-0.0745676	0.954439	0.518716	0.0191681	0.653018	0.0010641	0.464606	0.0462534	-0.625461	0.00328683	-0.191187	0.444638	0.370575	0.162378	-0.261654	0.327676	-0.0667757	0.834299
ENSG00000100154	TTC28	turquoise	M1	0.657801	0.000694105	-0.730549	6.9595e-05	0.114158	0.915851	0.617728	0.00324895	0.561009	0.00728718	0.221856	0.418066	-0.345588	0.175255	-0.585517	0.00489767	0.130632	0.681152	-0.378387	0.130205	-0.10824	0.718606
ENSG00000100162	CENPM	grey	M0	-0.29873	0.209045	0.341932	0.133099	-0.32747	0.462878	-0.259651	0.326021	-0.201397	0.437191	-0.0714389	0.828954	-0.00907331	0.980821	0.43355	0.0532184	0.140654	0.655498	0.264482	0.321397	0.217955	0.425257
ENSG00000100167	SEPT3	grey	M0	0.222664	0.378913	-0.124324	0.645804	0.392816	0.26651	-0.34139	0.166341	-0.126657	0.653487	0.0945699	0.767032	0.488725	0.0347999	-0.570022	0.0066386	-0.645156	0.00313695	-0.435683	0.0723001	-0.541357	0.0199738
ENSG00000100196	KDELR3	greenyellow	M9	-0.000284396	0.999118	-0.106004	0.698968	-0.471009	0.0969532	0.593127	0.00531527	0.248596	0.317502	-0.154169	0.601424	-0.555951	0.0125911	0.420897	0.0619502	0.767952	9.20608e-05	0.485428	0.039849	0.539319	0.0206768
ENSG00000100197	CYP2D6	turquoise	M1	0.694451	0.000242479	-0.632085	0.00125799	0.0363145	0.979865	0.268724	0.305048	0.40137	0.0765574	0.3236	0.201392	-0.134724	0.676617	-0.545299	0.0103949	-0.183685	0.538227	-0.169062	0.559492	-0.29698	0.25543
ENSG00000100206	DMC1	grey	M0	-0.385466	0.0870975	0.229506	0.351372	0.131077	0.893188	0.185665	0.520328	0.138247	0.618183	-0.0459654	0.893966	-0.289304	0.280628	0.168434	0.506044	0.349209	0.193445	0.0208936	0.950496	0.15351	0.595944
ENSG00000100211	CBY1	black	M5	0.544524	0.0085606	-0.637373	0.00109925	-0.125938	0.898814	0.627769	0.00259024	0.69721	0.00032541	0.514488	0.023569	-0.661086	0.00143022	-0.318543	0.17358	0.382274	0.146316	-0.261962	0.32699	-0.030884	0.929982
ENSG00000100219	XBP1	brown	M11	-0.502996	0.0174278	0.433828	0.0456427	-0.257594	0.661394	0.141531	0.641312	-0.342497	0.143493	-0.599148	0.00580012	-0.127066	0.696423	0.74571	7.62687e-05	0.599788	0.00791792	0.450866	0.0612405	0.889569	2.23397e-07
ENSG00000100228	RAB36	pink	M6	0.127006	0.648706	-0.229083	0.352311	-0.0998523	0.930092	0.240372	0.373949	0.66099	0.00088001	0.831723	3.59592e-06	-0.453975	0.0544568	-0.404851	0.0743134	0.0596158	0.861056	-0.295608	0.259002	-0.47252	0.0504036
ENSG00000100234	TIMP3	greenyellow	M9	-0.368424	0.1056	0.158342	0.546439	-0.0519026	0.971626	0.569164	0.00818892	0.231501	0.358693	-0.152507	0.606237	-0.542586	0.0156472	0.353986	0.125883	0.785137	4.4603e-05	0.194498	0.490511	0.508877	0.031627
ENSG00000100242	SUN2	red	M4	0.494944	0.0197541	-0.64451	0.000918086	-0.194006	0.799372	0.791233	1.80697e-05	0.705262	0.000258799	0.325143	0.199288	-0.77066	5.66143e-05	-0.163795	0.519348	0.596116	0.0084161	-0.0559032	0.86603	0.154418	0.593637
ENSG00000100243	CYB5R3	red	M4	0.00910386	0.978924	-0.195786	0.440664	-0.160136	0.85733	0.604814	0.00422048	0.447117	0.0430825	0.0887317	0.783083	-0.62178	0.00352023	0.208076	0.400318	0.604281	0.007332	0.0648685	0.842915	0.291324	0.265394
ENSG00000100246	DNAL4	black	M5	0.513684	0.0145472	-0.674743	0.000407768	0.120679	0.906468	0.696328	0.00046953	0.858886	4.77763e-07	0.664431	0.001436	-0.781708	3.57902e-05	-0.452458	0.0421646	0.332044	0.221003	-0.471398	0.0479301	-0.178946	0.528291
ENSG00000100258	LMF2	greenyellow	M9	0.133111	0.631456	-0.201346	0.425376	-0.174683	0.836413	0.569286	0.00817506	0.138307	0.618007	-0.30103	0.242019	-0.500574	0.0296537	0.353537	0.126294	0.664747	0.00198069	0.133997	0.656936	0.662474	0.00215156
ENSG00000100263	RHBDD3	grey	M0	0.0601302	0.846836	0.0477954	0.868442	-0.153799	0.866809	-0.204318	0.469343	-0.459747	0.0362844	-0.458245	0.0500859	0.347747	0.172379	0.34344	0.138484	-0.103049	0.755155	0.209819	0.450345	0.35566	0.160487
ENSG00000100266	PACSIN2	purple	M8	-0.49237	0.0205867	0.580073	0.00398606	-0.237131	0.710623	-0.401952	0.0906832	-0.718567	0.000174054	-0.684819	0.000865203	0.519226	0.0223292	0.635917	0.0016659	-0.00912804	0.983519	0.527558	0.0218789	0.483514	0.0440104
ENSG00000100271	TTLL1	black	M5	0.51908	0.0133261	-0.654621	0.000704978	0.107387	0.92444	0.655513	0.00139056	0.774466	2.6706e-05	0.497999	0.0298896	-0.707615	0.000441578	-0.456638	0.040017	0.304793	0.266088	-0.403029	0.10153	-0.148988	0.608919
ENSG00000100284	TOM1	red	M4	0.426971	0.0522962	-0.581031	0.00390871	-0.166861	0.849262	0.750471	8.00001e-05	0.745373	7.3011e-05	0.458451	0.0499948	-0.75652	9.78971e-05	-0.109644	0.680538	0.52346	0.0289804	-0.162518	0.577423	0.0477608	0.884763
ENSG00000100285	NEFH	brown	M11	-0.400786	0.0725972	0.346458	0.127124	-0.279591	0.60375	0.1583	0.597026	-0.321271	0.175095	-0.664762	0.00142494	-0.0892739	0.795637	0.646062	0.00133041	0.548666	0.0194551	0.51722	0.0252739	0.794035	3.96359e-05
ENSG00000100292	HMOX1	greenyellow	M9	-0.482463	0.0239021	0.301945	0.195131	-0.206909	0.771241	0.250916	0.347335	0.204718	0.428118	0.00439882	0.989835	-0.489075	0.0346238	0.481942	0.0284185	0.594324	0.00867957	0.2914	0.267075	0.301102	0.247747
ENSG00000100294	MCAT	grey	M0	-0.414374	0.0614024	0.451313	0.0359273	-0.00246677	0.999886	-0.300445	0.238976	-0.293026	0.223624	-0.0582643	0.864325	0.122569	0.70737	0.383691	0.093643	-0.0585512	0.864264	0.0513616	0.877081	0.0657557	0.836709
ENSG00000100299	ARSA	turquoise	M1	0.734491	6.3115e-05	-0.784255	7.71314e-06	-0.193557	0.799783	0.701271	0.000406838	0.716399	0.000186893	0.470469	0.0426391	-0.657817	0.00155964	-0.339355	0.143883	0.347267	0.196628	-0.239463	0.377306	0.03958	0.906854
ENSG00000100300	TSPO	greenyellow	M9	0.147033	0.589847	-0.272328	0.252875	-0.187696	0.809568	0.715831	0.000264028	0.31263	0.189318	-0.119212	0.698942	-0.647714	0.00200369	0.341604	0.140774	0.790402	3.49878e-05	0.159603	0.584966	0.608311	0.00665205
ENSG00000100316	RPL3	blue	M10	-0.441248	0.0433045	0.367823	0.100972	-0.628898	0.00310982	0.166675	0.57333	-0.0694708	0.824091	-0.234251	0.386272	-0.213998	0.459134	0.627538	0.00201717	0.548414	0.0195043	0.813752	4.72823e-06	0.470266	0.051987
ENSG00000100319	ZMAT5	purple	M8	-0.560353	0.00635274	0.566935	0.00523179	-0.225092	0.73403	-0.0927528	0.77215	-0.473065	0.0303794	-0.55182	0.0130497	0.0609713	0.864516	0.673202	0.0006765	0.328201	0.226854	0.43572	0.0723001	0.665382	0.00198523
ENSG00000100321	SYNGR1	turquoise	M1	0.81982	1.40265e-06	-0.783248	8.0214e-06	-0.094599	0.934949	0.414481	0.0786104	0.588974	0.00425304	0.570666	0.00966874	-0.349577	0.169567	-0.496131	0.0232722	-0.0474972	0.891862	-0.297532	0.255822	-0.342203	0.179843
ENSG00000100324	TAB1	grey	M0	0.453172	0.0368541	-0.468928	0.027862	0.0234628	0.98591	0.304712	0.230769	0.142038	0.607061	-0.0829867	0.798825	-0.0268579	0.943073	-0.118103	0.655774	0.037023	0.917211	-0.0724519	0.823946	6.95056e-05	0.999813
ENSG00000100344	PNPLA3	grey	M0	0.255352	0.299232	-0.220241	0.375619	0.0487696	0.974747	0.196776	0.490913	-0.0156831	0.962981	-0.224914	0.410347	-0.170864	0.57457	0.122744	0.641701	0.24189	0.39414	-0.0645788	0.84373	0.370283	0.141394
ENSG00000100345	MYH9	greenyellow	M9	-0.261085	0.286505	0.217845	0.381896	-0.45798	0.11932	0.198399	0.486647	0.0445617	0.891931	-0.0173969	0.960211	-0.42253	0.0788908	0.591504	0.00431181	0.60848	0.0067452	0.441767	0.0677804	0.5706	0.012983
ENSG00000100350	FOXRED2	black	M5	0.278714	0.248197	-0.43041	0.0477686	-0.218616	0.749205	0.662616	0.00115477	0.669039	0.000708946	0.382922	0.117726	-0.603812	0.00507584	-0.252931	0.293144	0.495601	0.0425364	-0.143221	0.629037	-0.00371554	0.991347
ENSG00000100354	TNRC6B	magenta	M7	0.284127	0.23721	-0.123094	0.649252	-0.163605	0.853652	-0.298956	0.2419	-0.353282	0.128778	-0.277236	0.288817	0.546377	0.0146997	-0.102092	0.704239	-0.452863	0.0717158	0.131207	0.66425	-0.0444025	0.89371
ENSG00000100359	SGSM3	turquoise	M1	0.618415	0.00188225	-0.666966	0.000504573	-0.237182	0.710623	0.586389	0.00600573	0.583011	0.00479163	0.405805	0.0921277	-0.576122	0.0087643	-0.160005	0.530707	0.353423	0.187697	-0.113896	0.71031	0.039879	0.905854
ENSG00000100360	IFT27	turquoise	M1	0.899099	5.47043e-09	-0.895826	5.17725e-09	0.178215	0.829656	0.575329	0.00738075	0.539951	0.010721	0.293904	0.255231	-0.341418	0.181569	-0.599558	0.00369313	0.0305621	0.933761	-0.466677	0.0506768	-0.119847	0.688004
ENSG00000100372	SLC25A17	yellow	M2	-0.915269	1.14391e-09	0.938558	2.38519e-11	-0.11328	0.916658	-0.56552	0.00876137	-0.568799	0.00628069	-0.310809	0.224134	0.245905	0.377949	0.665879	0.000818883	0.0534741	0.87849	0.438387	0.070126	0.280578	0.285905
ENSG00000100376	FAM118A	grey	M0	0.0631803	0.837151	-0.14508	0.585204	-0.259419	0.656088	0.289743	0.261235	0.303757	0.204489	0.221733	0.418296	-0.345941	0.174761	0.0473098	0.868686	0.282185	0.310187	0.213309	0.441219	0.0438644	0.895524
ENSG00000100380	ST13	blue	M10	-0.415218	0.0607412	0.458827	0.0322346	-0.752162	3.80399e-05	-0.147183	0.627632	-0.268034	0.273591	-0.272065	0.299544	0.0768635	0.825976	0.539827	0.0115249	0.273082	0.327802	0.934403	3.31908e-11	0.389358	0.118394
ENSG00000100387	RBX1	yellow	M2	-0.522011	0.012679	0.592519	0.00306058	-0.101734	0.930092	-0.39531	0.0979165	-0.491842	0.0232145	-0.416391	0.0821297	0.273202	0.315598	0.374345	0.10358	-0.0453422	0.897145	0.353245	0.163804	0.248787	0.352693
ENSG00000100393	EP300	grey	M0	0.286542	0.232638	-0.232185	0.344706	0.345473	0.408383	-0.256385	0.333833	-0.034411	0.915953	0.0832613	0.798318	0.353494	0.1635	-0.538346	0.0117897	-0.616756	0.00566597	-0.417997	0.0875596	-0.479058	0.0463762
ENSG00000100410	PHF5A	yellow	M2	-0.857146	1.58057e-07	0.892093	7.06621e-09	-0.0444657	0.97625	-0.641789	0.00188118	-0.688862	0.000407953	-0.47374	0.0409296	0.49091	0.0337875	0.559637	0.00807409	-0.138271	0.660855	0.420619	0.0851928	0.198208	0.47534
ENSG00000100417	PMM1	greenyellow	M9	-0.0116845	0.971293	-0.112602	0.680536	-0.17415	0.836677	0.4241	0.0703537	0.230124	0.362019	-0.0454887	0.895421	-0.537669	0.0168739	0.36836	0.109559	0.559023	0.0164128	0.207279	0.456227	0.392803	0.115052
ENSG00000100427	MLC1	grey	M0	0.0767793	0.798908	-0.00234547	0.993696	0.198001	0.791132	-0.0463907	0.894065	-0.465278	0.033794	-0.671945	0.00120197	0.367926	0.141418	0.170937	0.499929	-0.0819823	0.807765	0.0702792	0.829686	0.398144	0.108971
ENSG00000100433	KCNK10	pink	M6	0.21505	0.398728	-0.223529	0.3671	0.0798084	0.950416	-0.0750711	0.819347	0.33441	0.155353	0.540558	0.0157776	-0.0117267	0.976104	-0.542784	0.0109014	-0.309641	0.257119	-0.361538	0.152041	-0.527829	0.0244618
ENSG00000100439	ABHD4	turquoise	M1	0.642048	0.00104121	-0.677323	0.0003806	-0.0964619	0.931451	0.493978	0.0281723	0.618957	0.00232412	0.530931	0.0182375	-0.461693	0.0493782	-0.369905	0.107961	0.123244	0.700931	-0.25727	0.337183	-0.219488	0.42166
ENSG00000100441	KHNYN	black	M5	0.636463	0.0012088	-0.708601	0.000146374	-0.096199	0.93193	0.433855	0.0628933	0.715475	0.000190409	0.654799	0.00181555	-0.423854	0.0777345	-0.553554	0.0089664	0.0297397	0.936242	-0.266304	0.317701	-0.400544	0.106607
ENSG00000100445	SDR39U1	grey	M0	0.324971	0.164552	-0.216695	0.384726	0.00378234	0.998835	0.0366041	0.917387	0.0449894	0.891624	0.0998706	0.751039	-0.0182934	0.962038	-0.197618	0.427668	-0.17446	0.562932	-0.0865591	0.785953	-0.0632123	0.843176
ENSG00000100478	AP4S1	grey	M0	-0.417733	0.0588089	0.455114	0.0340138	-0.0957163	0.932718	-0.358093	0.142647	-0.306402	0.19963	-0.15656	0.594492	0.293419	0.27234	0.17731	0.482083	-0.168024	0.58053	0.30862	0.236266	-0.0672409	0.833129
ENSG00000100483	VCPKMT	grey	M0	-0.323147	0.167307	0.332077	0.146748	-0.100238	0.930092	-0.150262	0.618552	-0.128661	0.647599	-0.0926326	0.772813	0.0300615	0.935917	0.0908598	0.738383	0.0194394	0.960018	0.239773	0.376426	0.0465247	0.888359
ENSG00000100503	NIN	magenta	M7	-0.35389	0.123317	0.468851	0.0278858	0.0671821	0.958886	-0.686645	0.000614734	-0.52693	0.0133162	-0.274312	0.295092	0.627126	0.00316321	-0.037373	0.898003	-0.503469	0.0383631	0.18812	0.507006	-0.173551	0.542227
ENSG00000100504	PYGL	pink	M6	0.0216727	0.947439	-0.0575216	0.842602	-0.262016	0.648569	0.288277	0.264209	0.450561	0.0411218	0.522689	0.0207858	-0.585173	0.00728216	0.0889076	0.744126	0.362495	0.17368	0.0616123	0.851596	-0.0493141	0.880535
ENSG00000100505	TRIM9	yellow	M2	-0.598892	0.00290185	0.670478	0.000459306	-0.0479732	0.974747	-0.413209	0.0797912	-0.658573	0.000928128	-0.523837	0.0204144	0.427471	0.0745216	0.570196	0.00662809	-0.0292138	0.93783	0.455884	0.057958	0.365703	0.147442
ENSG00000100519	PSMC6	blue	M10	-0.333936	0.150979	0.452238	0.0354252	-0.674423	0.000774455	-0.274722	0.29243	-0.486344	0.0250681	-0.494941	0.0311192	0.285561	0.288547	0.53667	0.0121118	0.123857	0.699594	0.93401	3.50026e-11	0.462006	0.0569941
ENSG00000100522	GNPNAT1	yellow	M2	-0.855175	1.79228e-07	0.819855	1.19364e-06	-0.216163	0.753177	-0.315575	0.210527	-0.502279	0.0198979	-0.509212	0.025469	0.165187	0.590865	0.684708	0.000500191	0.274853	0.324365	0.60511	0.00523256	0.439418	0.0726672
ENSG00000100523	DDHD1	grey	M0	-0.31043	0.188143	0.317105	0.169859	0.234058	0.718297	-0.265112	0.312873	-0.249137	0.316253	-0.265976	0.313212	0.226066	0.427393	-0.0781027	0.777087	-0.152952	0.621768	-0.0352835	0.916191	0.00372384	0.991347
ENSG00000100528	CNIH1	yellow	M2	-0.843093	3.78398e-07	0.890704	7.95397e-09	-0.134549	0.889865	-0.612364	0.00363691	-0.724425	0.000143834	-0.51092	0.0248482	0.479336	0.0394213	0.600752	0.00360162	-0.0737433	0.828431	0.47306	0.0470302	0.294508	0.259508
ENSG00000100564	PIGH	blue	M10	-0.497571	0.0189967	0.595432	0.00287988	-0.439956	0.153224	-0.40514	0.0874756	-0.593269	0.00391652	-0.532634	0.0177495	0.385686	0.118372	0.535281	0.0124023	0.0264718	0.944259	0.666465	0.00116752	0.412373	0.0948848
ENSG00000100575	TIMM9	yellow	M2	-0.704831	0.000173621	0.715554	0.000116397	-0.146846	0.873646	-0.347526	0.157369	-0.405994	0.072333	-0.232563	0.389868	0.103551	0.757915	0.611442	0.0028513	0.168356	0.579619	0.315199	0.224955	0.299632	0.250598
ENSG00000100577	GSTZ1	grey	M0	0.290466	0.224848	-0.272613	0.252307	0.137674	0.884793	0.192985	0.50115	0.122712	0.666372	-0.00542729	0.986951	-0.119071	0.7143	-0.119206	0.652037	0.0374062	0.916258	-0.068614	0.833524	0.093712	0.758612
ENSG00000100578	KIAA0586	grey	M0	0.491699	0.0208214	-0.507667	0.0152131	0.214674	0.755116	0.196847	0.490744	0.151808	0.578752	-0.0810405	0.803573	0.101576	0.762548	-0.449895	0.0434789	-0.164916	0.589629	-0.270746	0.309374	-0.123199	0.678132
ENSG00000100583	SAMD15	pink	M6	0.414556	0.0612601	-0.440811	0.0415021	0.104367	0.926467	0.23748	0.380667	0.661286	0.000873822	0.800178	1.6672e-05	-0.399716	0.101701	-0.597904	0.0037901	-0.103612	0.753647	-0.540176	0.0182103	-0.548709	0.0178785
ENSG00000100591	AHSA1	purple	M8	-0.454703	0.0361012	0.555636	0.00653524	-0.326045	0.466988	-0.35186	0.151099	-0.760161	4.36641e-05	-0.745827	0.000143559	0.448342	0.0585762	0.70733	0.000259862	0.0738551	0.828022	0.61301	0.00439275	0.667178	0.00190056
ENSG00000100592	DAAM1	magenta	M7	0.244236	0.324891	-0.0428149	0.883181	-0.153691	0.866809	-0.539008	0.0139919	-0.308315	0.196582	0.0925058	0.772949	0.629213	0.00303994	-0.252102	0.294544	-0.672276	0.00164116	0.0290564	0.931179	-0.402547	0.104442
ENSG00000100599	RIN3	grey	M0	-0.097165	0.740309	0.0556679	0.847335	0.137148	0.88565	0.164466	0.579716	-0.171218	0.521891	-0.344195	0.169836	0.0687422	0.846611	0.20993	0.395913	0.185769	0.532524	0.0512204	0.877181	0.370393	0.141283
ENSG00000100600	LGMN	greenyellow	M9	-0.133501	0.630367	0.00873922	0.976217	-0.286781	0.58162	0.36865	0.128574	0.465636	0.0336257	0.428673	0.0716097	-0.697711	0.000579354	0.216262	0.380161	0.595019	0.00857424	0.153439	0.601362	0.169604	0.552891
ENSG00000100601	ALKBH1	magenta	M7	-0.341814	0.139541	0.527931	0.0107994	-0.286994	0.58162	-0.650793	0.00154513	-0.692837	0.000366557	-0.3721	0.130847	0.674444	0.00104558	0.369278	0.108544	-0.368808	0.164977	0.48745	0.0389131	0.0986311	0.745267
ENSG00000100604	CHGA	red	M4	0.165873	0.5366	-0.233514	0.341268	-0.251985	0.674613	0.515838	0.0200149	0.275836	0.257009	-0.0153965	0.965414	-0.366979	0.142898	-0.0165309	0.954429	0.443934	0.0789571	0.0794773	0.804194	0.264405	0.318379
ENSG00000100605	ITPK1	yellow	M2	-0.5663	0.00567166	0.605804	0.00231785	-0.0798092	0.950416	-0.46308	0.0434344	-0.562767	0.00705473	-0.350468	0.160498	0.392765	0.109424	0.46116	0.0376868	-0.136507	0.66561	0.240746	0.374104	0.20621	0.455637
ENSG00000100612	DHRS7	greenyellow	M9	0.117068	0.679642	-0.246749	0.310199	-0.490327	0.070069	0.633135	0.00229764	0.52568	0.0135931	0.264085	0.317477	-0.628124	0.00310039	0.140385	0.586988	0.64259	0.00334113	0.258248	0.335085	0.255127	0.338817
ENSG00000100625	SIX4	black	M5	0.73392	6.44466e-05	-0.852378	1.66191e-07	-0.010442	0.994227	0.80521	1.03161e-05	0.84583	1.10129e-06	0.539963	0.0158692	-0.624847	0.00333094	-0.549814	0.00955302	0.291851	0.291001	-0.400929	0.103747	-0.252907	0.343731
ENSG00000100626	GALNT16	grey	M0	0.200014	0.438641	-0.122736	0.650395	0.259129	0.656989	-0.259427	0.326441	-0.0478626	0.883265	0.2135	0.438632	0.400195	0.101205	-0.51584	0.017205	-0.548978	0.019346	-0.391394	0.113919	-0.571832	0.0127454
ENSG00000100647	SUSD6	red	M4	0.498744	0.0186457	-0.602032	0.00249992	0.0858936	0.945248	0.636847	0.00211596	0.630346	0.001822	0.413343	0.0850277	-0.555991	0.0125885	-0.397642	0.0805174	0.2888	0.296546	-0.302527	0.246353	-0.137936	0.638427
ENSG00000100664	EIF5	yellow	M2	-0.687876	0.000294808	0.603811	0.00240804	0.0141488	0.991189	-0.129696	0.673702	-0.150218	0.583464	-0.120002	0.696581	-0.0622012	0.861306	0.283087	0.232675	0.265796	0.342715	0.209099	0.452164	0.183927	0.514889
ENSG00000100714	MTHFD1	greenyellow	M9	-0.274262	0.257727	0.179853	0.484012	-0.273103	0.619242	0.346589	0.158452	-0.0219195	0.946043	-0.296477	0.250889	-0.290102	0.278794	0.471531	0.0328384	0.620481	0.00527342	0.399163	0.10527	0.549869	0.0176247
ENSG00000100744	GSKIP	yellow	M2	-0.619624	0.00183023	0.762884	1.92397e-05	-0.122052	0.90449	-0.768244	4.18739e-05	-0.827858	2.80011e-06	-0.536817	0.0165581	0.73278	0.000214672	0.427841	0.0570701	-0.327536	0.227745	0.427432	0.0791712	0.210699	0.444107
ENSG00000100749	VRK1	yellow	M2	-0.743001	4.64733e-05	0.81866	1.28662e-06	-0.135791	0.88852	-0.696353	0.00046953	-0.572815	0.00582258	-0.257881	0.330991	0.472427	0.0432285	0.412096	0.0685546	-0.184618	0.535542	0.446193	0.0645042	-0.000505083	0.998417
ENSG00000100764	PSMC1	blue	M10	-0.31562	0.179295	0.37976	0.0883676	-0.697507	0.000351708	-0.11266	0.716932	-0.361133	0.118614	-0.454473	0.0526847	0.160743	0.604002	0.547895	0.00989541	0.259322	0.355625	0.956757	3.13687e-13	0.489925	0.0405377
ENSG00000100802	C14orf93	turquoise	M1	0.513978	0.0144775	-0.532262	0.00999204	-0.211946	0.762695	0.38898	0.104856	0.420654	0.0605271	0.263151	0.319373	-0.239467	0.393245	-0.35903	0.11985	0.0756604	0.823514	-0.0837774	0.793943	-0.0809127	0.795073
ENSG00000100804	PSMB5	purple	M8	-0.716134	0.000119106	0.722595	9.08021e-05	-0.138156	0.884767	-0.300339	0.239059	-0.672353	0.000644704	-0.707202	0.00047835	0.248834	0.371286	0.809582	6.20912e-06	0.263572	0.346541	0.520255	0.0242227	0.627909	0.00451578
ENSG00000100814	CCNB1IP1	yellow	M2	-0.628144	0.00148651	0.717331	0.000109493	0.0956287	0.932718	-0.653084	0.00146314	-0.577404	0.00536353	-0.178871	0.532967	0.454975	0.0537905	0.407664	0.0720914	-0.271313	0.331001	0.24304	0.368481	-0.023567	0.946979
ENSG00000100842	EFS	turquoise	M1	0.837648	5.35385e-07	-0.793273	5.04702e-06	0.122485	0.903874	0.353676	0.148397	0.348957	0.134591	0.170138	0.55617	-0.0746354	0.830908	-0.577971	0.00570957	-0.133723	0.672828	-0.430167	0.0770922	-0.218555	0.423727
ENSG00000100865	CINP	purple	M8	-0.615781	0.00200133	0.520889	0.0122044	-0.110769	0.920963	0.00708458	0.983606	-0.108614	0.709024	-0.105514	0.734859	-0.291617	0.275971	0.643645	0.00140559	0.498255	0.0410579	0.359466	0.154887	0.41422	0.0934079
ENSG00000100889	PCK2	greenyellow	M9	-0.137779	0.617533	-0.0701618	0.804166	-0.0977252	0.930504	0.519751	0.0188248	0.548839	0.00913635	0.297964	0.247953	-0.721418	0.0002983	0.111766	0.674889	0.64102	0.00344388	-0.0095714	0.977659	0.162825	0.570835
ENSG00000100902	PSMA6	grey	M0	-0.284918	0.235634	0.290472	0.216726	-0.180374	0.825753	-0.00820619	0.980704	-0.299914	0.211149	-0.476915	0.0394354	0.0786591	0.822583	0.30517	0.194232	0.199534	0.496701	0.363666	0.149112	0.396741	0.110533
ENSG00000100906	NFKBIA	grey	M0	0.172838	0.516019	-0.118216	0.664025	-0.133627	0.890224	0.193323	0.500481	-0.0707237	0.821015	-0.24135	0.369051	-0.0125107	0.974976	0.132327	0.611376	0.156649	0.611452	0.11775	0.70108	0.319686	0.21573
ENSG00000100908	EMC9	grey	M0	0.215443	0.397729	-0.217686	0.382316	-0.0610106	0.964342	0.379786	0.114746	-0.00739288	0.983305	-0.282434	0.277808	-0.163122	0.59697	0.177055	0.482833	0.367833	0.165999	0.0810695	0.799964	0.449849	0.0655031
ENSG00000100911	PSME2	blue	M10	-0.187594	0.473673	0.215315	0.388164	-0.688848	0.000478146	0.0897414	0.779591	-0.262549	0.285092	-0.477638	0.0390518	0.0276118	0.94131	0.638228	0.00157928	0.420092	0.102115	0.828419	2.00746e-06	0.585426	0.0101052
ENSG00000100918	REC8	pink	M6	0.472625	0.0278837	-0.552041	0.00698729	-0.0159489	0.991033	0.328856	0.18684	0.685516	0.000448314	0.712266	0.000413798	-0.457316	0.0521011	-0.437987	0.050508	-6.94802e-05	0.999921	-0.408714	0.0960843	-0.445845	0.0680294
ENSG00000100926	TM9SF1	grey	M0	0.0240066	0.94221	0.0869214	0.754246	-0.23314	0.719749	-0.158538	0.596508	-0.140838	0.610709	0.0459631	0.893966	0.0373645	0.917985	0.0939824	0.728891	-0.0481757	0.890664	0.168795	0.560025	0.189897	0.497759
ENSG00000100949	RABGGTA	red	M4	0.302133	0.203031	-0.386898	0.0812965	-0.039333	0.978186	0.515935	0.0199942	0.179001	0.499882	-0.23398	0.386653	-0.348604	0.171032	0.106184	0.691108	0.419062	0.103061	0.0692924	0.832107	0.433314	0.0770889
ENSG00000100968	NFATC4	black	M5	0.778129	1.11387e-05	-0.883569	1.52765e-08	0.101217	0.930092	0.694667	0.000490839	0.873029	1.89756e-07	0.706686	0.00048558	-0.629567	0.00301683	-0.614729	0.00265719	0.148689	0.632343	-0.524851	0.0227095	-0.391585	0.116382
ENSG00000100979	PLTP	red	M4	0.466452	0.0304459	-0.512341	0.0141171	-0.220559	0.744313	0.643674	0.00181312	0.502312	0.0198979	0.202723	0.467818	-0.557595	0.0122912	-0.152949	0.550713	0.424125	0.0981254	-0.0986528	0.750226	0.22045	0.41949
ENSG00000100997	ABHD12	yellow	M2	-0.601078	0.00277691	0.618407	0.00173278	-0.227675	0.730061	-0.449808	0.0517968	-0.432693	0.0519604	-0.276869	0.289693	0.206363	0.478902	0.572723	0.00630853	-0.00736743	0.986567	0.392459	0.112593	0.161569	0.574098
ENSG00000101004	NINL	turquoise	M1	0.657323	0.000702715	-0.613832	0.00192625	-0.0405922	0.978186	0.172766	0.557211	0.264057	0.281816	0.149014	0.616074	-0.0189151	0.960379	-0.363307	0.1152	-0.170784	0.572513	-0.18809	0.507048	-0.238974	0.374365
ENSG00000101040	ZMYND8	magenta	M7	0.141169	0.607752	0.0448903	0.876588	-0.0728844	0.954662	-0.42251	0.0717679	-0.562467	0.00707967	-0.466911	0.0448402	0.713719	0.00037356	0.0354486	0.903882	-0.494117	0.0433095	0.210842	0.44759	0.0399052	0.905854
ENSG00000101057	MYBL2	yellow	M2	-0.681307	0.000357204	0.63599	0.00114004	-0.158132	0.860473	-0.280341	0.280811	-0.34713	0.137043	-0.288168	0.265695	0.0879897	0.79891	0.586373	0.00481432	0.191022	0.518888	0.369034	0.14203	0.218741	0.423399
ENSG00000101079	NDRG3	turquoise	M1	0.655991	0.000728607	-0.669042	0.00047795	-0.228146	0.72842	0.480723	0.0343471	0.451126	0.0408098	0.178834	0.532977	-0.280096	0.300615	-0.405766	0.0735979	0.108029	0.740288	-0.0901932	0.774598	-0.0334472	0.923411
ENSG00000101084	C20orf24	grey	M0	-0.231591	0.355739	0.167751	0.519135	0.0183806	0.98897	0.0429846	0.902633	-0.0730624	0.814591	-0.123501	0.687499	-0.101837	0.761958	0.27762	0.242826	0.172016	0.570088	-0.0759999	0.813917	0.121905	0.682325
ENSG00000101098	RIMS4	pink	M6	-0.0993633	0.733743	0.0348457	0.90448	-0.0629589	0.963134	-0.0458639	0.89546	0.318877	0.178572	0.568321	0.0100467	-0.14907	0.637493	-0.207137	0.402317	-0.103635	0.753636	-0.186228	0.512192	-0.402884	0.104179
ENSG00000101104	PABPC1L	turquoise	M1	0.756634	2.76223e-05	-0.735308	5.79716e-05	-0.0224914	0.98591	0.468553	0.0402842	0.425282	0.0571567	0.205629	0.460283	-0.240388	0.391781	-0.44975	0.0435599	0.000232228	0.999921	-0.28887	0.271721	-0.0651074	0.838831
ENSG00000101109	STK4	magenta	M7	-0.380013	0.0927519	0.479973	0.0236156	0.326524	0.465461	-0.786071	2.18286e-05	-0.55715	0.00781037	-0.194758	0.488791	0.760518	8.51489e-05	-0.103595	0.699705	-0.691391	0.00104496	-0.0617924	0.851073	-0.392843	0.115034
ENSG00000101115	SALL4	magenta	M7	-0.131771	0.635033	0.26281	0.273473	0.0475139	0.974747	-0.566616	0.00856565	-0.509426	0.0178064	-0.242089	0.367309	0.636138	0.00263412	0.124704	0.635337	-0.533268	0.0247553	0.0555284	0.866923	-0.137761	0.638612
ENSG00000101132	PFDN4	yellow	M2	-0.691296	0.000265761	0.756219	2.54044e-05	-0.0923266	0.938794	-0.535417	0.0147994	-0.533923	0.0118438	-0.261891	0.322126	0.309851	0.239339	0.528291	0.013958	-0.0417558	0.906856	0.400033	0.104432	0.207646	0.45237
ENSG00000101134	DOK5	purple	M8	-0.318406	0.174897	0.395505	0.0736057	-0.0119135	0.994079	-0.320431	0.201902	-0.553363	0.00840058	-0.494721	0.0311534	0.308574	0.241449	0.514427	0.0175684	-0.011104	0.977932	0.224471	0.413988	0.478031	0.046961
ENSG00000101144	BMP7	pink	M6	-0.0514293	0.869846	0.0135787	0.962965	0.0310538	0.983236	-0.0827429	0.798897	0.331969	0.15909	0.649895	0.00204383	-0.214823	0.456809	-0.186791	0.455923	-0.0831135	0.804794	-0.253586	0.345522	-0.390335	0.117395
ENSG00000101160	CTSZ	grey	M0	-0.234987	0.347229	0.113387	0.67777	-0.256501	0.66384	0.174231	0.553163	0.426257	0.0564442	0.463067	0.0472172	-0.448231	0.0586634	0.0889277	0.744124	0.326273	0.229642	0.166966	0.564656	-0.17959	0.526259
ENSG00000101166	PRELID3B	yellow	M2	-0.431213	0.0494285	0.545088	0.00794894	-0.145764	0.87433	-0.534892	0.0149251	-0.577977	0.00530164	-0.375614	0.126271	0.489616	0.0343144	0.307623	0.190384	-0.207316	0.476655	0.223733	0.415558	0.216872	0.42831
ENSG00000101190	TCFL5	grey	M0	0.16133	0.548721	-0.30013	0.198531	0.327909	0.462731	0.43254	0.0637989	0.439937	0.0473773	0.179609	0.530968	-0.444846	0.0607851	-0.260375	0.277725	0.253993	0.367346	-0.396455	0.108288	-0.0647035	0.839555
ENSG00000101198	NKAIN4	grey	M0	0.140125	0.610801	-0.162929	0.532962	0.338536	0.428608	0.0475724	0.890551	0.269857	0.269988	0.376593	0.125243	-0.0360878	0.921224	-0.460876	0.0378153	-0.231962	0.418867	-0.405008	0.0996396	-0.462948	0.0563154
ENSG00000101210	EEF1A2	grey	M0	-0.286518	0.232658	0.35016	0.122268	-0.433233	0.166956	-0.228899	0.404151	-0.0854003	0.778611	0.21527	0.434804	-0.0440723	0.901651	0.369246	0.108561	0.0803818	0.811571	0.384049	0.122865	0.0610263	0.84898
ENSG00000101220	C20orf27	purple	M8	-0.672257	0.000467717	0.658788	0.000626122	-0.278616	0.606925	-0.142077	0.640167	-0.44876	0.0421432	-0.474993	0.0403912	0.0888942	0.796797	0.737112	0.000103242	0.360975	0.176186	0.474928	0.0459164	0.53161	0.0231949
ENSG00000101224	CDC25B	black	M5	0.562076	0.00614863	-0.589037	0.00330335	-0.225212	0.73403	0.403926	0.0885799	0.640598	0.00144138	0.621738	0.0037499	-0.468292	0.0455422	-0.401784	0.0769533	0.132005	0.676691	-0.193042	0.493966	-0.271334	0.304252
ENSG00000101230	ISM1	grey	M0	-0.523234	0.0123871	0.392692	0.0761417	0.16179	0.856917	0.0232003	0.948218	-0.0184713	0.95565	-0.0150128	0.965905	-0.104806	0.75359	0.193894	0.437287	0.236117	0.408457	-0.00157345	0.996385	0.0180065	0.960273
ENSG00000101236	RNF24	grey	M0	-0.286955	0.231868	0.263661	0.27168	0.0325713	0.983196	-0.0424848	0.903783	-0.259328	0.292639	-0.447212	0.0577548	0.245446	0.378994	0.134082	0.606757	0.04485	0.898226	0.201507	0.471235	0.110173	0.713154
ENSG00000101246	ARFRP1	grey	M0	0.364618	0.109825	-0.390836	0.0777863	-0.126968	0.896713	0.458625	0.0459423	0.365462	0.113504	0.164666	0.570941	-0.498944	0.0303602	0.0445765	0.876916	0.341639	0.20541	-0.0644416	0.844029	0.180954	0.522694
ENSG00000101255	TRIB3	purple	M8	-0.442765	0.0424695	0.332869	0.145582	-0.129255	0.895659	0.215536	0.43948	-0.0872032	0.773464	-0.211736	0.442899	-0.339444	0.185328	0.621642	0.00229022	0.593012	0.0089235	0.342496	0.179783	0.608153	0.00665555
ENSG00000101265	RASSF2	grey	M0	-0.0911664	0.757908	0.155774	0.553566	0.0968955	0.930946	-0.209851	0.454111	-0.563887	0.00691598	-0.715427	0.000374468	0.551634	0.0134955	0.11785	0.656438	-0.162696	0.594839	0.123857	0.684494	0.332175	0.195604
ENSG00000101333	PLCB4	black	M5	0.404355	0.0695404	-0.525029	0.0113735	0.0937824	0.936789	0.624796	0.00277206	0.662076	0.000853207	0.42373	0.0756611	-0.455126	0.0536731	-0.426968	0.0576796	0.240573	0.397194	-0.334903	0.191608	-0.283403	0.280216
ENSG00000101335	MYL9	purple	M8	-0.59522	0.00313937	0.539113	0.00881455	-0.340975	0.422622	-0.046875	0.892655	-0.0905444	0.764067	-0.04854	0.887303	-0.261962	0.340354	0.646839	0.00131189	0.486262	0.0480724	0.487739	0.0387915	0.403934	0.103203
ENSG00000101346	POFUT1	greenyellow	M9	-0.206935	0.419774	0.164751	0.527567	-0.340635	0.423664	0.18685	0.517429	0.0266236	0.934353	-0.0540788	0.875433	-0.393538	0.108644	0.508766	0.0191939	0.544198	0.020829	0.311757	0.231112	0.532883	0.0227387
ENSG00000101347	SAMHD1	grey	M0	0.197202	0.446517	-0.0664008	0.815005	0.0445261	0.976137	-0.168168	0.568943	-0.460609	0.0359258	-0.547202	0.0140933	0.455774	0.0532491	0.0970659	0.719889	-0.188959	0.52457	0.147988	0.615486	0.181181	0.522393
ENSG00000101353	MROH8	grey	M0	0.374195	0.0989584	-0.326237	0.155561	0.158385	0.86003	0.12904	0.675406	0.18665	0.477984	0.205878	0.459685	-0.121085	0.709974	-0.391622	0.0860459	-0.117008	0.717725	-0.256595	0.338395	-0.0754072	0.810397
ENSG00000101361	NOP56	yellow	M2	-0.874784	4.45084e-08	0.913465	8.73368e-10	-0.204653	0.777007	-0.503854	0.0242802	-0.691589	0.000378229	-0.546249	0.0142808	0.317082	0.22429	0.808564	6.51541e-06	0.110723	0.734672	0.530424	0.0210358	0.482487	0.0445511
ENSG00000101384	JAG1	grey	M0	-0.336866	0.146614	0.315017	0.173079	-0.0227718	0.98591	-0.330303	0.184479	-0.0058118	0.986371	0.271731	0.300052	0.097068	0.774351	0.0075962	0.979289	-0.146116	0.639695	0.116043	0.705293	-0.410997	0.0960363
ENSG00000101400	SNTA1	black	M5	0.165779	0.536611	-0.290772	0.216245	-0.161987	0.856917	0.496721	0.0270891	0.676094	0.00058354	0.584382	0.00757267	-0.708028	0.000437663	-0.0584782	0.834591	0.413985	0.108077	-0.142327	0.63172	-0.108017	0.718976
ENSG00000101417	PXMP4	black	M5	0.268737	0.269601	-0.468951	0.027862	0.0769153	0.953156	0.668215	0.0010067	0.718388	0.000174727	0.407059	0.0909341	-0.761378	8.23835e-05	-0.142313	0.581206	0.513286	0.0335744	-0.224693	0.413444	0.0215973	0.952681
ENSG00000101439	CST3	greenyellow	M9	0.0147681	0.964295	-0.167759	0.519135	-0.188585	0.807187	0.73076	0.000163819	0.313728	0.187398	-0.0877345	0.785837	-0.652644	0.00176617	0.378319	0.0992376	0.826327	6.30853e-06	0.162267	0.577997	0.572353	0.0126239
ENSG00000101443	WFDC2	grey	M0	-0.0406534	0.898064	-0.00637079	0.982552	-0.0883966	0.943842	0.0695536	0.836311	0.275098	0.258505	0.289161	0.263515	-0.139395	0.663289	-0.171245	0.499158	0.00347165	0.994031	-0.0850175	0.78989	-0.278155	0.29033
ENSG00000101444	AHCY	yellow	M2	-0.706198	0.000165599	0.699898	0.000191471	-0.126663	0.897593	-0.420887	0.0730404	-0.505999	0.0188103	-0.357702	0.149808	0.286763	0.286	0.660347	0.000945518	0.0455601	0.896656	0.443926	0.0661438	0.181708	0.520729
ENSG00000101447	FAM83D	grey	M0	0.14741	0.58875	-0.190741	0.454374	0.163066	0.8541	0.0932527	0.770884	-0.129972	0.643479	-0.408301	0.0899809	0.122854	0.706943	-0.024646	0.9341	0.02882	0.938451	-0.109176	0.722109	0.252238	0.345345
ENSG00000101460	MAP1LC3A	black	M5	0.174241	0.511449	-0.341839	0.133203	-0.272781	0.619683	0.618754	0.0031756	0.754878	5.30292e-05	0.594247	0.00630677	-0.800977	1.70618e-05	-0.0317367	0.913388	0.552004	0.0185038	-0.0495657	0.880863	-0.0523304	0.872762
ENSG00000101463	SYNDIG1	grey	M0	-0.181523	0.489754	0.174775	0.498449	-0.247674	0.683704	0.0627033	0.853047	-0.115404	0.688435	-0.268907	0.305781	-0.205745	0.480199	0.468401	0.0341859	0.370725	0.162156	0.344587	0.176438	0.449379	0.0658171
ENSG00000101473	ACOT8	black	M5	0.617174	0.00193432	-0.696452	0.000212394	-0.047222	0.974747	0.653711	0.00144788	0.692059	0.000373829	0.525135	0.020081	-0.611559	0.0043693	-0.328316	0.15949	0.28092	0.312547	-0.274103	0.302003	-0.111401	0.709685
ENSG00000101493	ZNF516	black	M5	0.448737	0.0391545	-0.537069	0.00914294	0.315449	0.499594	0.327877	0.188204	0.51065	0.0174441	0.411194	0.0872918	-0.146435	0.64387	-0.634813	0.00170883	-0.151051	0.626425	-0.525335	0.022533	-0.534863	0.022105
ENSG00000101542	CDH20	turquoise	M1	0.511924	0.0150044	-0.496339	0.0183701	0.269536	0.627815	0.226597	0.409934	0.28191	0.24444	0.327986	0.194926	-0.127897	0.694594	-0.47235	0.0324555	-0.147497	0.635329	-0.493942	0.0352554	-0.158562	0.582175
ENSG00000101544	ADNP2	yellow	M2	-0.691532	0.00026387	0.605891	0.00231561	-0.0213179	0.987633	-0.250782	0.34763	-0.204419	0.42894	-0.14597	0.624745	0.118299	0.715859	0.241132	0.319765	0.0879877	0.793533	0.17102	0.554835	0.0761288	0.808366
ENSG00000101546	RBFA	grey	M0	-0.186273	0.476914	0.0955202	0.729182	-0.0470303	0.974747	0.297533	0.244718	0.119485	0.675656	-0.136697	0.649749	-0.384673	0.119503	0.294242	0.212525	0.452525	0.0720195	0.0305091	0.927163	0.368986	0.14319
ENSG00000101574	METTL4	grey	M0	0.17113	0.521525	-0.11979	0.659218	0.114988	0.914843	0.0146183	0.965511	0.0145152	0.965554	-0.00525559	0.987128	-0.0702931	0.842755	-0.164573	0.517169	-0.00499723	0.991576	-0.120221	0.693736	0.0640883	0.840847
ENSG00000101577	LPIN2	red	M4	0.252079	0.306482	-0.408467	0.0629754	-0.0320061	0.983196	0.719877	0.000235719	0.613741	0.00261398	0.213841	0.437774	-0.73281	0.000214672	-0.16878	0.505128	0.601942	0.00762879	-0.171826	0.553282	0.236368	0.380614
ENSG00000101608	MYL12A	purple	M8	-0.778433	1.09739e-05	0.708368	0.000147597	-0.286828	0.58162	-0.0456743	0.895667	-0.352906	0.129186	-0.505725	0.0267057	-0.117497	0.718113	0.780705	2.10617e-05	0.567656	0.0141331	0.65248	0.00169258	0.702382	0.000767247
ENSG00000101665	SMAD7	grey	M0	0.138086	0.616721	-0.165688	0.524876	-0.382564	0.29781	0.385098	0.108754	0.384808	0.0922662	0.336371	0.181271	-0.441437	0.0633093	-0.0545555	0.846215	0.371122	0.161554	0.0837604	0.793943	0.133892	0.650444
ENSG00000101670	LIPG	grey	M0	-0.179867	0.49446	0.215999	0.386268	-0.0399863	0.978186	-0.218022	0.432947	-0.18497	0.482265	-0.0845053	0.794897	0.15926	0.607715	0.0607082	0.827024	-0.0286663	0.938821	0.164012	0.573054	0.0460001	0.889358
ENSG00000101680	LAMA1	turquoise	M1	0.577647	0.00452038	-0.595893	0.00284877	-0.27813	0.607873	0.568445	0.00827776	0.439318	0.0477704	0.137026	0.648737	-0.422851	0.0786896	-0.253052	0.292984	0.340297	0.207585	-0.0421183	0.899262	0.225445	0.406218
ENSG00000101751	POLI	turquoise	M1	0.577034	0.00457321	-0.526572	0.011058	0.239812	0.70514	0.0682942	0.839119	0.37185	0.106109	0.447433	0.0576338	0.0450341	0.900057	-0.782582	1.93937e-05	-0.400131	0.124328	-0.436609	0.0715705	-0.574514	0.0121522
ENSG00000101752	MIB1	magenta	M7	0.121064	0.668139	0.000426176	0.99922	0.311541	0.512	-0.487336	0.031097	-0.210114	0.413956	0.0361958	0.918294	0.507118	0.0268405	-0.506547	0.0198458	-0.661182	0.00215015	-0.286067	0.277058	-0.499288	0.0359376
ENSG00000101773	RBBP8	yellow	M2	-0.80715	2.77604e-06	0.866178	6.42668e-08	0.102376	0.929208	-0.687468	0.0006018	-0.688008	0.000419493	-0.424146	0.0753651	0.538778	0.0166226	0.384701	0.0927924	-0.233605	0.415212	0.263812	0.322844	0.0981067	0.746113
ENSG00000101782	RIOK3	yellow	M2	-0.656744	0.000714242	0.706753	0.000155222	-0.0683218	0.958207	-0.614088	0.0035023	-0.356591	0.124256	-0.0284416	0.935706	0.304202	0.249413	0.259548	0.279163	-0.226764	0.431326	0.310085	0.2338	-0.157204	0.585891
ENSG00000101825	MXRA5	black	M5	0.56813	0.00546105	-0.698343	0.000200908	-0.0226599	0.98591	0.73561	0.000137932	0.784301	1.87006e-05	0.510537	0.0249889	-0.622318	0.0034825	-0.450854	0.0430612	0.346092	0.198573	-0.297998	0.255187	-0.21138	0.442594
ENSG00000101844	ATG4A	grey	M0	0.174644	0.510509	-0.235525	0.3364	-0.106638	0.92444	0.306761	0.227314	0.485255	0.025472	0.496674	0.0304152	-0.603206	0.00514237	-0.0817777	0.765753	0.320974	0.237229	-0.128718	0.67185	0.00175471	0.995868
ENSG00000101846	STS	yellow	M2	-0.730407	7.28878e-05	0.76096	2.07959e-05	-0.197047	0.79286	-0.359105	0.141273	-0.585798	0.00454763	-0.558239	0.0118193	0.278097	0.304984	0.619558	0.00238491	0.153009	0.621768	0.47095	0.0481801	0.477135	0.0474582
ENSG00000101849	TBL1X	red	M4	0.207126	0.419281	-0.349647	0.122869	-0.0261835	0.985803	0.605714	0.00415154	0.557653	0.0077439	0.260929	0.3239	-0.580883	0.00792369	-0.115023	0.664717	0.431619	0.0905303	-0.0824569	0.797837	-0.0512586	0.875006
ENSG00000101850	GPR143	pink	M6	0.171584	0.520022	-0.137748	0.60665	0.0992074	0.930092	-0.168092	0.569183	0.294955	0.220311	0.676198	0.00108899	-0.0345036	0.925766	-0.463374	0.0365591	-0.368195	0.165517	-0.376347	0.132777	-0.579426	0.0112153
ENSG00000101871	MID1	magenta	M7	-0.236082	0.345049	0.378282	0.0899383	0.0309349	0.983236	-0.791714	1.77655e-05	-0.371584	0.106423	0.15531	0.597768	0.622678	0.00346067	-0.0862625	0.751562	-0.688772	0.00110006	0.0112317	0.973506	-0.516647	0.0285697
ENSG00000101888	NXT2	grey	M0	-0.00263714	0.994302	-0.0127392	0.965235	0.212236	0.761731	-0.19997	0.481758	0.21759	0.394391	0.407475	0.0906192	0.0566754	0.874	-0.451089	0.0429529	-0.401412	0.122571	-0.319567	0.217032	-0.596177	0.00832735
ENSG00000101898	MCTS2P	grey	M0	-0.421145	0.0563244	0.46693	0.0286527	-0.0504997	0.973645	-0.321347	0.200089	-0.39224	0.0850999	-0.172448	0.550312	0.255455	0.355583	0.375384	0.102496	0.0125582	0.975072	0.249803	0.354314	0.177316	0.5323
ENSG00000101911	PRPS2	yellow	M2	-0.474335	0.027109	0.597397	0.00276857	0.0107827	0.994227	-0.518777	0.019153	-0.669809	0.000693944	-0.42628	0.0736535	0.546642	0.0146219	0.429082	0.0563324	-0.226748	0.431326	0.249382	0.354713	0.126253	0.670171
ENSG00000101928	MOSPD1	yellow	M2	-0.645648	0.000954274	0.725591	8.18253e-05	0.0410756	0.978186	-0.674828	0.000842694	-0.566221	0.00661167	-0.248006	0.35311	0.544196	0.0152541	0.278375	0.241484	-0.303255	0.269613	0.214511	0.438313	-0.0675615	0.832291
ENSG00000101938	CHRDL1	grey	M0	-0.202711	0.431159	0.232501	0.343871	0.278369	0.607336	-0.460956	0.0446664	-0.195593	0.452891	0.178265	0.534613	0.41595	0.0848308	-0.182862	0.46737	-0.451001	0.0732699	-0.240634	0.374164	-0.449154	0.0659538
ENSG00000101955	SRPX	grey	M0	0.0698501	0.818996	-0.151724	0.565136	-0.0956505	0.932718	0.417778	0.0756408	0.0470143	0.885258	-0.289996	0.262299	-0.198849	0.498779	0.262707	0.272995	0.459033	0.0666224	0.236806	0.383095	0.384903	0.123862
ENSG00000101972	STAG2	grey	M0	-0.00610828	0.985907	0.113694	0.677033	0.15833	0.86003	-0.395743	0.0974594	-0.121606	0.66935	0.0926619	0.772813	0.273945	0.314203	-0.250961	0.296974	-0.481871	0.0506821	-0.0270078	0.93588	-0.460954	0.0577334
ENSG00000101986	ABCD1	greenyellow	M9	0.103123	0.722123	-0.20338	0.420321	-0.294079	0.563397	0.531852	0.0156366	0.458536	0.0369291	0.282582	0.277549	-0.593995	0.00616006	0.0937377	0.729576	0.559881	0.0162014	0.0358326	0.914725	0.292544	0.263281
ENSG00000102003	SYP	grey	M0	-0.072742	0.811279	0.141026	0.59697	-0.106908	0.92444	-0.0988684	0.757209	-0.291829	0.225783	-0.308774	0.227732	0.217853	0.449632	0.105219	0.694215	-0.084835	0.800418	0.0853381	0.789345	0.227767	0.400733
ENSG00000102024	PLS3	grey	M0	0.0705974	0.816808	-0.0740766	0.793065	-0.367424	0.341603	0.22462	0.414902	0.0745651	0.810393	-0.12626	0.679262	-0.246577	0.376549	0.363554	0.114995	0.407285	0.115645	0.35073	0.167173	0.345346	0.17544
ENSG00000102030	NAA10	brown	M11	-0.240785	0.333111	0.299293	0.200038	-0.288721	0.5788	0.033105	0.92544	-0.396452	0.0810039	-0.492227	0.032251	-0.0244786	0.947331	0.687125	0.00046873	0.391343	0.135098	0.469415	0.0490581	0.708352	0.000659394
ENSG00000102034	ELF4	greenyellow	M9	-0.330212	0.156264	0.194729	0.44385	-0.259236	0.656758	0.28419	0.272531	0.290627	0.227964	0.269988	0.303686	-0.556035	0.0125844	0.392037	0.0857149	0.561562	0.0157461	0.29301	0.263891	0.185053	0.5124
ENSG00000102053	ZC3H12B	grey	M0	0.379991	0.09276	-0.295869	0.206455	0.235624	0.715496	-0.189095	0.510768	0.184573	0.483434	0.435445	0.0659208	0.231197	0.414089	-0.709057	0.000247301	-0.567943	0.0140648	-0.435748	0.0722971	-0.650428	0.00279415
ENSG00000102078	SLC25A14	grey	M0	-0.262072	0.284308	0.312214	0.177757	-0.228372	0.728415	-0.279299	0.283001	-0.0754401	0.807661	0.28731	0.267447	0.165001	0.59118	0.103115	0.701006	-0.171162	0.572006	0.151141	0.607164	-0.236285	0.380765
ENSG00000102081	FMR1	grey	M0	0.334067	0.150795	-0.23109	0.347318	0.0972738	0.930788	-0.292852	0.254439	0.0397565	0.902702	0.303711	0.237063	0.326056	0.208028	-0.471224	0.032945	-0.573708	0.0128022	-0.199248	0.477869	-0.671473	0.00172146
ENSG00000102096	PIM2	grey	M0	-0.0904514	0.75959	0.166602	0.522148	0.0976581	0.930504	-0.381656	0.112792	-0.337734	0.150431	-0.241186	0.369254	0.414061	0.0866857	0.093325	0.73078	-0.369171	0.164593	0.0680974	0.834976	-0.155612	0.590523
ENSG00000102098	SCML2	grey	M0	0.158361	0.557366	-0.155841	0.553516	0.279562	0.60375	-0.183196	0.528111	0.183248	0.487264	0.345512	0.167831	0.25346	0.360391	-0.618138	0.00245312	-0.495181	0.0426861	-0.349143	0.169193	-0.715222	0.000540099
ENSG00000102100	SLC35A2	greenyellow	M9	-0.307322	0.193749	0.137512	0.607469	-0.0152943	0.991189	0.346793	0.158233	0.0851739	0.779157	-0.201692	0.470511	-0.468054	0.0456477	0.544216	0.0105919	0.652511	0.0026755	0.177131	0.537952	0.521446	0.0268203
ENSG00000102109	PCSK1N	grey	M0	0.21409	0.400968	-0.221634	0.372192	-0.372546	0.325991	0.341252	0.166512	0.299821	0.211211	0.254514	0.338264	-0.394558	0.107479	0.0293254	0.920339	0.334358	0.216655	0.0506628	0.87853	0.137783	0.638612
ENSG00000102125	TAZ	turquoise	M1	0.776907	1.16233e-05	-0.687931	0.000277161	0.0203985	0.987929	0.33222	0.181186	0.169269	0.527443	-0.0169455	0.96127	-0.0473062	0.895285	-0.32209	0.168742	-0.0519026	0.883234	-0.113691	0.710438	0.00896682	0.979692
ENSG00000102172	SMS	blue	M10	-0.565049	0.00580826	0.67521	0.000402277	-0.541144	0.0263374	-0.470904	0.0390433	-0.715627	0.000189919	-0.642051	0.00239997	0.476992	0.0406026	0.72903	0.000129725	0.0388303	0.912627	0.882131	2.68032e-08	0.473281	0.0499456
ENSG00000102178	UBL4A	purple	M8	-0.305447	0.197074	0.287535	0.222479	-0.0295987	0.984539	-0.0738295	0.823181	-0.372831	0.105179	-0.439991	0.0626751	0.176293	0.558386	0.556245	0.00853583	0.167853	0.580914	0.214541	0.438271	0.365126	0.148274
ENSG00000102189	EEA1	magenta	M7	-0.433914	0.0477729	0.576937	0.00424831	-0.0520383	0.971626	-0.664091	0.00111495	-0.831119	2.43304e-06	-0.675558	0.00110465	0.784933	3.23615e-05	0.374716	0.103184	-0.341267	0.205809	0.394296	0.110662	0.156008	0.58917
ENSG00000102218	RP2	magenta	M7	-0.451948	0.0374724	0.583393	0.00373029	0.165897	0.849568	-0.73665	0.000132011	-0.770333	3.05797e-05	-0.531579	0.0180932	0.689748	0.000706841	0.282726	0.23341	-0.43683	0.0855139	0.160825	0.581778	0.161558	0.574098
ENSG00000102221	JADE3	magenta	M7	0.0245106	0.941226	0.167347	0.520152	0.0682271	0.958388	-0.709878	0.00031722	-0.470247	0.0315614	-0.0882613	0.784173	0.85014	1.74208e-06	-0.316096	0.177158	-0.840256	3.03482e-06	-0.0270092	0.93588	-0.5193	0.0275921
ENSG00000102230	PCYT1B	grey	M0	0.485857	0.0227441	-0.544847	0.00798088	0.0942118	0.935567	0.487781	0.03094	0.248452	0.31778	-0.120816	0.695518	-0.309485	0.240174	-0.140989	0.585232	0.249642	0.375576	-0.150616	0.608243	0.281909	0.283003
ENSG00000102265	TIMP1	purple	M8	-0.533085	0.0105087	0.428824	0.0487877	-0.406772	0.229705	0.250208	0.348862	-0.130692	0.641061	-0.402383	0.0957735	-0.329877	0.201582	0.826655	2.66203e-06	0.763252	0.000108518	0.652743	0.00168288	0.723417	0.000426406
ENSG00000102271	KLHL4	grey	M0	-0.20736	0.418562	0.191596	0.452206	0.0700799	0.95662	0.0204288	0.952364	-0.240791	0.336037	-0.478768	0.0385693	0.0595205	0.867596	0.174792	0.489551	0.197044	0.503439	0.181356	0.52528	0.393152	0.114781
ENSG00000102302	FGD1	red	M4	0.484853	0.0231109	-0.582478	0.00380043	-0.123041	0.902492	0.714722	0.000272424	0.466172	0.0334041	0.151449	0.608798	-0.475394	0.0415084	-0.109317	0.681518	0.410142	0.112438	-0.155796	0.595179	0.213928	0.436295
ENSG00000102309	PIN4	blue	M10	-0.196904	0.447482	0.175738	0.495991	-0.652888	0.00154304	0.166972	0.572461	0.100001	0.734751	-0.0215252	0.951616	-0.191008	0.51936	0.269844	0.257861	0.344743	0.200728	0.702647	0.000419841	0.151602	0.601366
ENSG00000102312	PORCN	turquoise	M1	0.703715	0.000179791	-0.630899	0.00129355	-0.04855	0.974747	0.273486	0.294925	0.375964	0.101522	0.334231	0.184498	-0.166058	0.58883	-0.397681	0.0805105	-0.120485	0.707498	-0.2998	0.251357	-0.231094	0.392563
ENSG00000102316	MAGED2	red	M4	0.279009	0.247729	-0.473968	0.0258051	-0.13272	0.890672	0.828081	3.57525e-06	0.785403	1.79202e-05	0.424268	0.0752775	-0.915635	1.72715e-08	-0.0746401	0.787771	0.698041	0.000881569	-0.126951	0.676837	0.178056	0.530175
ENSG00000102317	RBM3	yellow	M2	-0.766634	1.8224e-05	0.754391	2.73733e-05	-0.0224643	0.98591	-0.288779	0.263298	-0.539558	0.0107917	-0.56633	0.0103349	0.132409	0.68232	0.725922	0.000142727	0.272738	0.328543	0.497462	0.0334536	0.51032	0.0308792
ENSG00000102359	SRPX2	greenyellow	M9	0.0404269	0.898646	-0.13645	0.610678	-0.0827649	0.947966	0.525756	0.0171992	0.03848	0.906143	-0.353729	0.155601	-0.38053	0.124489	0.395493	0.082611	0.649913	0.00281724	0.256736	0.338354	0.641337	0.00340404
ENSG00000102383	ZDHHC15	grey	M0	0.0307629	0.924527	-0.00724631	0.979971	0.00549725	0.997521	-0.216216	0.437621	0.0924928	0.757545	0.289538	0.262981	0.180767	0.546824	-0.332475	0.153574	-0.361096	0.176186	-0.168649	0.560334	-0.500966	0.035197
ENSG00000102384	CENPI	grey	M0	0.316742	0.177366	-0.232334	0.344341	0.122538	0.903874	-0.195484	0.494684	-0.109738	0.70645	-0.0535652	0.876486	0.19285	0.514469	-0.252509	0.29398	-0.294267	0.286604	-0.18191	0.5242	-0.0297362	0.933413
ENSG00000102390	PBDC1	yellow	M2	-0.745334	4.2494e-05	0.611728	0.00202428	-0.118651	0.909331	-0.0654533	0.846892	-0.0256369	0.936519	-0.00086855	0.998068	-0.238174	0.396857	0.517625	0.0166869	0.381846	0.1469	0.341832	0.180773	0.153475	0.595992
ENSG00000102471	NDFIP2	yellow	M2	-0.800213	3.94469e-06	0.871475	4.30664e-08	0.0299104	0.984314	-0.648775	0.0016119	-0.772693	2.82821e-05	-0.579842	0.00820061	0.553237	0.0131625	0.529436	0.0137262	-0.125507	0.694972	0.466461	0.0507797	0.26308	0.32141
ENSG00000102543	CDADC1	turquoise	M1	0.574708	0.0047965	-0.459112	0.0321081	-0.168604	0.846719	0.222668	0.42045	0.212437	0.408036	0.218219	0.427003	-0.0959444	0.77816	-0.273685	0.2506	-0.0231096	0.952437	-0.131653	0.663262	-0.0569955	0.860536
ENSG00000102547	CAB39L	grey	M0	0.36513	0.109192	-0.266425	0.265954	-0.0165976	0.990375	-0.0812794	0.802554	0.109641	0.706605	0.273626	0.29671	0.124566	0.702974	-0.359705	0.118994	-0.311096	0.254771	-0.115667	0.706345	-0.331481	0.196381
ENSG00000102580	DNAJC3	brown	M11	-0.50519	0.0168507	0.444354	0.0395569	-0.229915	0.723499	0.0911229	0.775879	-0.362726	0.116796	-0.635053	0.00281988	-0.0416327	0.907402	0.60753	0.00311395	0.518772	0.0310362	0.494631	0.0348648	0.80231	2.62728e-05
ENSG00000102678	FGF9	grey	M0	0.221952	0.380849	-0.17507	0.49766	0.273774	0.619061	-0.00404028	0.990532	0.057514	0.859386	0.116665	0.706102	0.226758	0.425506	-0.462061	0.0372134	-0.317493	0.242927	-0.39367	0.111233	-0.301241	0.247526
ENSG00000102699	PARP4	magenta	M7	-0.23519	0.346907	0.273081	0.251421	0.0132198	0.992397	-0.356674	0.144357	-0.486249	0.0250991	-0.436265	0.0652315	0.541334	0.0159638	0.147425	0.566097	-0.255946	0.363304	0.170204	0.556663	0.139564	0.634493
ENSG00000102743	SLC25A15	grey	M0	-0.516102	0.0139477	0.458974	0.0321772	-0.000858701	0.999982	-0.273667	0.294544	-0.168931	0.528206	-0.0605501	0.857852	0.0880087	0.79891	0.195385	0.433388	0.00672919	0.987649	0.0914613	0.771566	0.0744095	0.813066
ENSG00000102760	RGCC	grey	M0	0.14525	0.59514	-0.128941	0.632675	-0.012459	0.993819	0.158736	0.595822	-0.0611789	0.84957	-0.313619	0.219024	-0.024718	0.947081	0.0382888	0.895771	0.147936	0.634089	0.168921	0.559846	0.228679	0.398414
ENSG00000102763	VWA8	grey	M0	0.0727698	0.811277	0.0668666	0.813794	-0.0165098	0.99055	-0.278547	0.284622	-0.276931	0.254645	-0.116406	0.706812	0.420424	0.0807522	-0.156408	0.541055	-0.368123	0.165544	0.062754	0.848425	-0.117765	0.692777
ENSG00000102780	DGKH	grey	M0	0.0680342	0.823499	-0.00387082	0.989618	-0.270533	0.625472	0.15389	0.609002	-0.17559	0.508858	-0.432445	0.0682561	0.122612	0.70737	0.133987	0.607009	0.185551	0.532943	0.3907	0.114622	0.276401	0.29369
ENSG00000102781	KATNAL1	grey	M0	0.279047	0.247697	-0.181185	0.480195	0.0605815	0.964854	-0.0615225	0.856206	-0.232514	0.356123	-0.305563	0.233436	0.253046	0.361283	-0.149698	0.559523	-0.160839	0.59926	-0.0117165	0.972803	0.147495	0.612919
ENSG00000102786	INTS6	grey	M0	-0.159767	0.552775	0.264848	0.269204	-0.0447617	0.975827	-0.511526	0.0214326	-0.267645	0.274117	-0.0211332	0.95261	0.327288	0.205934	0.0163135	0.954935	-0.362855	0.173218	0.280515	0.288177	-0.279966	0.286996
ENSG00000102796	DHRS12	black	M5	0.538081	0.00958421	-0.583469	0.00372702	-0.0276226	0.985803	0.393796	0.0994833	0.611276	0.00273915	0.582165	0.00787218	-0.418662	0.082234	-0.432835	0.0536598	0.0400654	0.910467	-0.216089	0.434225	-0.29928	0.251337
ENSG00000102804	TSC22D1	grey	M0	0.00942923	0.97786	-0.10867	0.690541	0.231741	0.722417	0.128717	0.676106	0.369487	0.108812	0.373283	0.129574	-0.211464	0.465665	-0.428069	0.0569413	-0.0328425	0.928479	-0.213753	0.44011	-0.454418	0.0621274
ENSG00000102879	CORO1A	red	M4	0.355229	0.121643	-0.43197	0.0467969	0.079701	0.950416	0.51354	0.0207834	0.229507	0.363555	-0.120191	0.696276	-0.245888	0.377949	-0.135153	0.603071	0.291885	0.290964	-0.165151	0.569952	0.15323	0.596619
ENSG00000102882	MAPK3	pink	M6	0.206378	0.421207	-0.264679	0.269575	-0.149615	0.872329	0.234102	0.389819	0.480515	0.0273051	0.516822	0.0227859	-0.445549	0.0603866	-0.0930544	0.731601	0.141417	0.65352	-0.0534481	0.871852	-0.175295	0.5381
ENSG00000102886	GDPD3	grey	M0	0.414385	0.0614024	-0.341219	0.133985	-0.0959814	0.932161	0.075134	0.819299	0.0494007	0.88018	0.0482087	0.888177	0.0181784	0.962232	-0.0768544	0.781333	-0.0852427	0.799236	-0.0704916	0.829238	0.0274197	0.937843
ENSG00000102890	ELMO3	grey	M0	-0.141182	0.607752	0.19194	0.451392	0.078826	0.950882	-0.0574465	0.865612	-0.440013	0.0473568	-0.531141	0.0181784	0.14461	0.649055	0.462242	0.0371381	0.153098	0.621768	0.194759	0.489965	0.480421	0.0456615
ENSG00000102904	TSNAXIP1	turquoise	M1	0.651239	0.000824432	-0.605181	0.00234566	0.120776	0.906468	0.126169	0.682027	0.408618	0.0700021	0.562218	0.0110515	-0.147283	0.641704	-0.615305	0.00262512	-0.357519	0.181408	-0.49947	0.0325536	-0.444162	0.069295
ENSG00000102908	NFAT5	turquoise	M1	0.512841	0.0147656	-0.439075	0.0424368	-0.0616804	0.963908	0.0621553	0.854433	0.27926	0.249945	0.287433	0.267203	0.0741581	0.832158	-0.62469	0.00215371	-0.309514	0.257299	-0.125323	0.680819	-0.482725	0.044442
ENSG00000102931	ARL2BP	yellow	M2	-0.563876	0.00593671	0.612907	0.00196822	-0.088756	0.943637	-0.399528	0.0933582	-0.657073	0.000962401	-0.638066	0.00262646	0.44424	0.0612153	0.455962	0.04035	-0.0248943	0.948491	0.375042	0.134572	0.49868	0.0362085
ENSG00000102934	PLLP	grey	M0	-0.392323	0.0805793	0.349855	0.122614	0.324188	0.472445	-0.124992	0.684508	-0.404	0.0741199	-0.56099	0.0113135	0.243688	0.383207	0.278634	0.241152	0.0690502	0.839202	0.0436108	0.895482	0.326232	0.205343
ENSG00000102935	ZNF423	turquoise	M1	0.633886	0.00128506	-0.6472	0.000857569	0.0557054	0.96813	0.354653	0.147181	0.599256	0.00348948	0.616096	0.00414768	-0.342942	0.179368	-0.607934	0.00308761	-0.099635	0.765003	-0.511968	0.0273389	-0.323864	0.208896
ENSG00000102978	POLR2C	yellow	M2	-0.826587	9.83506e-07	0.820492	1.15274e-06	-0.266192	0.638861	-0.395981	0.0972327	-0.495441	0.0220736	-0.358126	0.149368	0.19434	0.509951	0.685105	0.000494818	0.162715	0.594839	0.568299	0.0110094	0.307874	0.235857
ENSG00000102981	PARD6A	grey	M0	0.380336	0.09249	-0.364644	0.104586	0.214498	0.755687	-0.0589816	0.86186	0.129771	0.643843	0.290111	0.262268	0.183949	0.538655	-0.434343	0.0527305	-0.433417	0.0890662	-0.349266	0.169034	-0.43604	0.0748362
ENSG00000102984	ZNF821	turquoise	M1	0.685691	0.000313567	-0.691136	0.000252281	0.142547	0.878749	0.470845	0.0390696	0.363769	0.115486	0.117102	0.704599	-0.218678	0.447023	-0.474371	0.0315559	0.0172183	0.965261	-0.287264	0.274555	-0.0720201	0.820715
ENSG00000102996	MMP15	brown	M11	-0.0826965	0.782046	0.0952028	0.730037	-0.226119	0.73403	0.218591	0.431588	-0.262016	0.286371	-0.611068	0.00455369	-0.0659267	0.853372	0.545029	0.0104485	0.410381	0.112135	0.365942	0.146251	0.72486	0.000407702
ENSG00000103005	USB1	purple	M8	-0.603715	0.00261468	0.557798	0.00627213	-0.139329	0.883739	-0.198115	0.487176	-0.418467	0.0621586	-0.502265	0.0281111	0.236265	0.401426	0.567218	0.00700102	0.184494	0.535896	0.37096	0.139576	0.371672	0.140056
ENSG00000103018	CYB5B	yellow	M2	-0.790132	6.60334e-06	0.848875	2.05547e-07	-0.131692	0.891496	-0.645361	0.00174308	-0.65072	0.00112131	-0.421182	0.0777943	0.389783	0.113342	0.611883	0.00283116	-0.0607056	0.858392	0.437191	0.0710331	0.278026	0.290528
ENSG00000103024	NME3	grey	M0	-0.232405	0.353881	0.214415	0.390519	-0.284723	0.586395	-0.0388046	0.912225	0.148042	0.589064	0.337899	0.178978	-0.272369	0.317172	0.318143	0.174116	0.166092	0.585977	0.0468354	0.887884	-0.0362591	0.915295
ENSG00000103034	NDRG4	turquoise	M1	0.603661	0.00261563	-0.540408	0.00860839	-0.190323	0.804183	0.364835	0.133531	0.208812	0.417386	0.0253535	0.942198	-0.12872	0.692221	-0.221176	0.367872	0.0678986	0.84213	0.00901241	0.978619	0.0960651	0.751953
ENSG00000103037	SETD6	black	M5	0.0740828	0.80723	-0.216522	0.385092	-0.118238	0.909623	0.437601	0.0601858	0.610207	0.00279323	0.515198	0.0233723	-0.548021	0.0142875	-0.167108	0.509892	0.327067	0.228534	-0.155676	0.595447	-0.190857	0.495414
ENSG00000103042	SLC38A7	turquoise	M1	0.560687	0.00631304	-0.613335	0.00194855	-0.0931517	0.937392	0.517712	0.0194345	0.50741	0.0183939	0.207117	0.456292	-0.394012	0.108096	-0.349596	0.130768	0.155426	0.615352	-0.140558	0.636605	-0.0810415	0.794728
ENSG00000103047	TANGO6	brown	M11	-0.3017	0.203719	0.264928	0.269032	0.222437	0.740497	0.0906097	0.77724	-0.38216	0.0948868	-0.600483	0.00563646	0.0976454	0.772875	0.391098	0.0865011	0.271883	0.330242	-7.84474e-05	0.999679	0.546196	0.0186332
ENSG00000103064	SLC7A6	grey	M0	-0.112909	0.69164	0.20631	0.411584	-0.143302	0.878547	-0.121479	0.69441	-0.397908	0.079528	-0.436618	0.0649732	0.269852	0.322899	0.189387	0.449201	0.0250732	0.948116	0.241732	0.371976	0.335241	0.190341
ENSG00000103066	PLA2G15	greenyellow	M9	-0.0589757	0.850215	-0.0449168	0.876567	-0.478719	0.0853143	0.538684	0.0140386	0.28683	0.234782	0.000627849	0.998602	-0.642513	0.00227009	0.416919	0.0650176	0.801406	2.18698e-05	0.376708	0.132235	0.560937	0.0150035
ENSG00000103121	CMC2	purple	M8	-0.594266	0.00319649	0.667035	0.000503728	-0.379078	0.307092	-0.364445	0.13409	-0.504728	0.0191743	-0.395794	0.102797	0.122279	0.707796	0.722222	0.00016306	0.220311	0.447012	0.604865	0.00526184	0.51542	0.0290251
ENSG00000103126	AXIN1	yellow	M2	-0.668388	0.000518342	0.575674	0.00436068	0.0812629	0.949477	-0.22792	0.406496	-0.217239	0.395063	-0.117968	0.702975	0.0110875	0.977212	0.517542	0.0166999	0.154767	0.617203	0.153421	0.601362	0.0930792	0.760248
ENSG00000103145	HCFC1R1	grey	M0	-0.269564	0.267749	0.249678	0.303134	-0.295126	0.559567	0.0380545	0.9137	0.101964	0.729112	0.182251	0.524207	-0.372286	0.135206	0.458665	0.0390206	0.399231	0.125302	0.3144	0.226364	0.188072	0.503522
ENSG00000103148	NPRL3	red	M4	0.595676	0.00311062	-0.6744	0.00041209	-0.188477	0.807232	0.769972	3.97135e-05	0.511384	0.017223	0.080545	0.804726	-0.544958	0.0150554	-0.124036	0.637177	0.48364	0.0495453	-0.0986252	0.750226	0.288259	0.27069
ENSG00000103150	MLYCD	grey	M0	-0.140573	0.609773	0.197051	0.437049	0.202876	0.780327	-0.279803	0.28188	-0.280186	0.248068	-0.143675	0.630963	0.152376	0.626945	0.217385	0.377389	-0.191626	0.518125	-0.0363108	0.913898	0.00446188	0.990066
ENSG00000103152	MPG	greenyellow	M9	0.0273681	0.933219	-0.106611	0.697239	-0.0599697	0.964854	0.44965	0.0518807	0.243968	0.328267	-0.0130963	0.970794	-0.497745	0.0307818	0.338096	0.145627	0.523245	0.0290418	0.0719907	0.825253	0.363359	0.150374
ENSG00000103154	NECAB2	grey	M0	0.183166	0.485324	-0.110118	0.686693	0.0114178	0.994079	-0.110938	0.721715	0.137658	0.620104	0.345252	0.168256	0.118366	0.715833	-0.382663	0.0946984	-0.270864	0.33201	-0.182131	0.523755	-0.342438	0.179544
ENSG00000103187	COTL1	brown	M11	-0.44544	0.0409718	0.484229	0.0221643	-0.195342	0.796613	-0.107508	0.732565	-0.606276	0.00303755	-0.806113	1.31219e-05	0.229429	0.419137	0.722003	0.000164155	0.333312	0.218588	0.505541	0.030007	0.801145	2.77979e-05
ENSG00000103199	ZNF500	red	M4	0.48002	0.0248144	-0.559557	0.00606168	-0.0543608	0.969734	0.592113	0.00540903	0.446264	0.0435323	0.138769	0.643766	-0.446167	0.0600309	-0.2138	0.386344	0.340065	0.207865	-0.179543	0.530865	0.0648462	0.839424
ENSG00000103222	ABCC1	grey	M0	0.41314	0.0622617	-0.345962	0.127778	-0.22231	0.740497	0.159835	0.592935	0.0641453	0.840158	0.0918666	0.774746	0.0492616	0.891297	-0.0697058	0.802506	-0.0413392	0.907664	0.0762485	0.813181	-0.0120037	0.972641
ENSG00000103227	LMF1	red	M4	0.515262	0.0141451	-0.607651	0.00222265	-0.285561	0.584416	0.798509	1.37817e-05	0.658608	0.000927905	0.319716	0.208157	-0.727753	0.000246792	-0.107558	0.687003	0.562544	0.0155109	-0.0257783	0.938573	0.245092	0.360645
ENSG00000103245	NARFL	grey	M0	0.509341	0.0157123	-0.41026	0.0615656	-0.145369	0.874479	0.134855	0.66052	-0.122081	0.667971	-0.271037	0.301146	0.0901912	0.793076	0.0427413	0.882473	-0.03835	0.91397	0.0586599	0.859743	0.235004	0.383562
ENSG00000103248	MTHFSD	grey	M0	0.480157	0.0247589	-0.554871	0.00663984	0.342779	0.417651	0.352835	0.149606	0.402819	0.0752075	0.185553	0.514705	-0.140165	0.661103	-0.556249	0.00853583	-0.151956	0.624073	-0.451336	0.0610001	-0.353122	0.164156
ENSG00000103249	CLCN7	turquoise	M1	0.860694	1.22949e-07	-0.877931	2.53006e-08	0.031663	0.983196	0.542266	0.013196	0.656326	0.000976023	0.535377	0.0169352	-0.386471	0.117382	-0.557359	0.00840076	-0.0240867	0.950188	-0.381597	0.126059	-0.351096	0.167234
ENSG00000103253	HAGHL	grey	M0	0.0892374	0.762704	0.0334588	0.908418	-0.150834	0.871028	-0.157251	0.600118	-0.326203	0.167204	-0.212011	0.442342	0.276645	0.308026	0.278381	0.241484	-0.119762	0.709669	0.165061	0.570156	0.200929	0.468622
ENSG00000103257	SLC7A5	purple	M8	-0.743909	4.49919e-05	0.730426	6.98615e-05	-0.336479	0.434973	-0.285399	0.26991	-0.435014	0.0504763	-0.366559	0.138308	0.0784406	0.822677	0.802859	8.39379e-06	0.287779	0.298424	0.564847	0.0118361	0.454072	0.062383
ENSG00000103260	METRN	grey	M0	0.256988	0.295977	-0.303813	0.191949	0.0743184	0.954439	0.280066	0.281456	0.406382	0.0719848	0.398615	0.0998836	-0.268466	0.325713	-0.33495	0.150137	0.016598	0.966974	-0.316847	0.222392	-0.205957	0.456321
ENSG00000103264	FBXO31	grey	M0	-0.579495	0.00435179	0.417646	0.0563974	0.0463834	0.974765	0.151326	0.615887	0.120929	0.671437	0.0425311	0.902992	-0.419303	0.0816695	0.441429	0.0483571	0.499785	0.0404255	0.138196	0.644292	0.169096	0.554369
ENSG00000103269	RHBDL1	grey	M0	0.0668076	0.827223	-0.076086	0.786922	-0.439696	0.153583	0.15648	0.60185	0.0889254	0.768733	0.0620524	0.854051	-0.166613	0.587282	0.260901	0.276543	0.200835	0.493969	0.261785	0.327372	0.185533	0.511302
ENSG00000103274	NUBP1	yellow	M2	-0.786831	7.70393e-06	0.744985	4.01434e-05	-0.120894	0.906468	-0.315194	0.21123	-0.380061	0.0971512	-0.306435	0.231798	0.151342	0.630275	0.479625	0.029382	0.167713	0.581166	0.454406	0.0588474	0.218379	0.424169
ENSG00000103319	EEF2K	red	M4	0.230299	0.358884	-0.315066	0.173072	-0.106119	0.92444	0.556752	0.0101446	0.138005	0.618961	-0.241357	0.369051	-0.273636	0.31488	0.190405	0.446341	0.460179	0.0658612	0.0897105	0.776088	0.447512	0.0669392
ENSG00000103335	PIEZO1	purple	M8	-0.442262	0.0427487	0.368289	0.100424	-0.32039	0.486483	0.189967	0.508472	-0.20067	0.439065	-0.413928	0.0845384	-0.3077	0.243133	0.826939	2.66203e-06	0.683287	0.00125547	0.579673	0.00882618	0.773048	8.50695e-05
ENSG00000103343	ZNF174	grey	M0	0.114921	0.685878	-0.02724	0.925439	-0.246535	0.687956	-0.165373	0.577375	-0.203577	0.431215	-0.0806227	0.804528	0.308658	0.241428	0.0851266	0.754856	-0.237322	0.405757	0.117475	0.701232	0.0088119	0.979946
ENSG00000103351	CLUAP1	black	M5	0.243074	0.327534	-0.342928	0.131773	0.070706	0.955851	0.404976	0.0875934	0.672389	0.000644704	0.646429	0.00219326	-0.550633	0.0137132	-0.417705	0.0644179	0.178774	0.551204	-0.38322	0.124013	-0.28875	0.269879
ENSG00000103356	EARS2	yellow	M2	-0.869586	6.57065e-08	0.863389	7.85285e-08	0.0266634	0.985803	-0.418193	0.0753173	-0.596563	0.00366927	-0.500219	0.0290203	0.273195	0.315598	0.646921	0.00130966	0.121798	0.703667	0.334816	0.191716	0.415888	0.0921215
ENSG00000103381	CPPED1	grey	M0	-0.386848	0.085769	0.309351	0.182517	-0.0522257	0.971539	-0.101756	0.748657	0.211243	0.410715	0.41335	0.0850277	-0.320958	0.217302	0.169025	0.504545	0.13714	0.664122	0.00124483	0.997128	-0.103774	0.731198
ENSG00000103404	USP31	magenta	M7	-0.407009	0.0673168	0.574331	0.00448436	-0.193039	0.800567	-0.65836	0.00129098	-0.609209	0.00285534	-0.238671	0.37555	0.631176	0.0029246	0.298774	0.205139	-0.391308	0.135098	0.394985	0.109885	-0.0643163	0.840366
ENSG00000103415	HMOX2	purple	M8	-0.546723	0.00822839	0.537744	0.00903613	-0.377315	0.313342	-0.0311277	0.930625	-0.398755	0.078706	-0.500184	0.0290259	-0.062537	0.860721	0.890846	4.18356e-08	0.520773	0.0301985	0.678347	0.000828531	0.738587	0.000271962
ENSG00000103449	SALL1	magenta	M7	-0.335572	0.14853	0.443058	0.0402704	0.0346529	0.98115	-0.45912	0.0456637	-0.748872	6.55008e-05	-0.653305	0.0018875	0.634723	0.00271348	0.439194	0.04978	-0.214881	0.459331	0.265978	0.318458	0.32411	0.208547
ENSG00000103460	TOX3	magenta	M7	-0.0849791	0.775098	0.280934	0.235255	0.12225	0.904482	-0.718187	0.000246185	-0.740029	8.84042e-05	-0.474091	0.0407239	0.910667	2.41892e-08	0.0278624	0.924845	-0.686939	0.00114864	0.0608476	0.853754	-0.127067	0.667814
ENSG00000103479	RBL2	turquoise	M1	0.796508	4.77008e-06	-0.762353	1.96107e-05	-0.0533375	0.970489	0.362094	0.13712	0.377557	0.0997368	0.234923	0.384825	-0.174827	0.562892	-0.469307	0.0338001	-0.0747185	0.825563	-0.23799	0.380717	-0.172856	0.544072
ENSG00000103485	QPRT	grey	M0	0.18491	0.480917	-0.277802	0.241649	-0.0754293	0.954439	0.330668	0.183916	0.481525	0.0268766	0.457576	0.0505077	-0.409884	0.0911903	-0.0892378	0.743219	0.210164	0.471184	-0.0846983	0.790669	-0.230602	0.393799
ENSG00000103489	XYLT1	greenyellow	M9	0.139177	0.613252	-0.180268	0.482915	-0.167856	0.847658	0.499441	0.0260302	0.109734	0.70645	-0.288619	0.264735	-0.319683	0.219865	0.102163	0.704091	0.53307	0.0248202	0.208661	0.453192	0.489329	0.0407633
ENSG00000103494	RPGRIP1L	turquoise	M1	0.707827	0.000157248	-0.581829	0.00385294	-0.0236409	0.98591	0.141898	0.640489	0.066273	0.833763	0.00524248	0.987128	0.13451	0.677312	-0.426702	0.0578763	-0.239539	0.399889	-0.253369	0.346059	-0.0308703	0.929982
ENSG00000103496	STX4	grey	M0	0.490935	0.0210444	-0.445162	0.0391618	-0.270723	0.625472	0.346975	0.158084	0.308271	0.196615	0.201893	0.469994	-0.316734	0.225046	-0.0668871	0.810678	0.161825	0.597124	0.0428065	0.898183	0.0354777	0.917329
ENSG00000103502	CDIPT	red	M4	0.269897	0.267157	-0.435926	0.0443387	-0.1236	0.901303	0.767958	4.23458e-05	0.535185	0.011599	0.185491	0.514802	-0.741104	0.000166867	0.12597	0.631283	0.677048	0.00147129	-0.0984662	0.750573	0.341831	0.180312
ENSG00000103507	BCKDK	greenyellow	M9	0.191736	0.462143	-0.242763	0.318896	-0.458753	0.117839	0.47886	0.0351919	0.24972	0.314798	-0.0533858	0.876991	-0.431375	0.0712974	0.311929	0.183893	0.541585	0.0218622	0.275868	0.298225	0.437652	0.0739491
ENSG00000103512	NOMO1	purple	M8	-0.427174	0.0521791	0.476605	0.0247739	-0.162637	0.855089	-0.290037	0.260642	-0.437561	0.0488188	-0.289854	0.26246	0.160426	0.604782	0.612083	0.0028192	0.129006	0.685659	0.418738	0.0869293	0.39377	0.114057
ENSG00000103550	KNOP1	grey	M0	-0.273142	0.260187	0.261478	0.276282	0.480244	0.0833522	-0.269633	0.302842	-0.230477	0.361143	-0.123686	0.686943	0.305208	0.247479	-0.091433	0.73652	-0.256445	0.362473	-0.306553	0.239992	-0.11955	0.688616
ENSG00000103642	LACTB	grey	M0	0.451208	0.037867	-0.314874	0.173242	-0.336293	0.435464	0.0194054	0.954764	0.152219	0.577822	0.25832	0.330328	-0.107636	0.745321	-0.0748762	0.787155	-0.0717702	0.833028	0.102169	0.740659	-0.0475137	0.885655
ENSG00000103647	CORO2B	grey	M0	-0.118606	0.676103	0.155749	0.553594	0.0630331	0.963134	-0.0262868	0.94191	-0.484801	0.0256223	-0.704415	0.000521263	0.304092	0.249543	0.313105	0.181954	0.0667851	0.844419	0.193246	0.493759	0.536522	0.0215883
ENSG00000103657	HERC1	turquoise	M1	0.707344	0.000159544	-0.658251	0.000634913	0.0108834	0.994227	0.324525	0.193949	0.217904	0.393611	0.0285703	0.935569	0.000407752	0.999427	-0.520138	0.016034	-0.120791	0.70648	-0.218983	0.427979	-0.0568862	0.860829
ENSG00000103710	RASL12	red	M4	0.268928	0.269214	-0.390912	0.0777179	-0.150409	0.871254	0.571378	0.00790566	0.564412	0.0068494	0.373321	0.129543	-0.445303	0.0605394	-0.142734	0.579738	0.345666	0.199182	-0.019763	0.953391	-0.148064	0.611623
ENSG00000103723	AP3B2	magenta	M7	-0.280974	0.243847	0.391188	0.0774765	0.0200019	0.988442	-0.438645	0.0592863	-0.593989	0.00386482	-0.51232	0.0243198	0.538413	0.0166713	0.128181	0.624361	-0.284114	0.305562	0.13573	0.651571	0.206438	0.455181
ENSG00000103742	IGDCC4	turquoise	M1	0.610968	0.00224128	-0.663953	0.000545336	0.156552	0.862269	0.537852	0.0141838	0.505147	0.0190634	0.220786	0.420823	-0.297524	0.263402	-0.510881	0.0185624	0.125083	0.696341	-0.304089	0.243862	-0.161844	0.57367
ENSG00000103852	TTC23	turquoise	M1	0.543816	0.00866264	-0.613803	0.0019269	0.152268	0.869945	0.510843	0.0217015	0.378181	0.0991547	0.109116	0.724925	-0.245773	0.37815	-0.449338	0.043761	0.0909762	0.786129	-0.336388	0.189562	-0.0267027	0.939536
ENSG00000103876	FAH	greenyellow	M9	-0.00751358	0.982999	-0.164512	0.528189	-0.0847818	0.947561	0.568498	0.00827448	0.453404	0.0396348	0.207442	0.455404	-0.559012	0.0119882	0.169367	0.50384	0.596045	0.00842096	0.0206301	0.951088	0.159716	0.579699
ENSG00000103932	RPAP1	grey	M0	0.0871766	0.768555	0.00842089	0.977001	-0.414145	0.210281	-0.0406636	0.908627	-0.410628	0.0683646	-0.582906	0.00777547	0.297786	0.262959	0.338105	0.145627	0.0740769	0.827117	0.391803	0.113392	0.506594	0.0324902
ENSG00000103942	HOMER2	grey	M0	-0.233116	0.352206	0.354058	0.117426	0.0978155	0.930504	-0.541587	0.0133603	-0.230949	0.360217	0.256281	0.334346	0.411192	0.0896357	-0.121062	0.646495	-0.516341	0.0321155	-0.0333028	0.92054	-0.477306	0.0473399
ENSG00000103966	EHD4	yellow	M2	-0.718383	0.000110347	0.780117	9.20185e-06	-0.380494	0.302826	-0.460318	0.0450599	-0.613735	0.00261398	-0.438916	0.0632062	0.272784	0.31654	0.772409	2.88719e-05	0.127416	0.689824	0.695893	0.000506548	0.431626	0.0784919
ENSG00000103994	ZNF106	turquoise	M1	0.687238	0.000299872	-0.722586	9.08021e-05	0.0704883	0.955851	0.409405	0.0833497	0.63393	0.00167399	0.557817	0.0118778	-0.318323	0.222025	-0.688497	0.000454796	-0.061845	0.856113	-0.460465	0.0547562	-0.378413	0.131256
ENSG00000103995	CEP152	grey	M0	0.462917	0.0320798	-0.421087	0.0540973	0.268932	0.628214	0.0592781	0.861502	0.0192275	0.953174	-0.039975	0.909789	0.16365	0.595681	-0.340324	0.142387	-0.205857	0.480468	-0.322254	0.212128	-0.159197	0.58087
ENSG00000104047	DTWD1	black	M5	0.321375	0.170143	-0.460059	0.0316563	0.0859434	0.945248	0.48775	0.030945	0.575039	0.00560692	0.299547	0.244833	-0.481089	0.0384435	-0.375008	0.10294	0.25016	0.374939	-0.303297	0.245046	-0.0448582	0.892229
ENSG00000104059	FAM189A1	grey	M0	0.156253	0.562929	-0.142945	0.59183	-0.129627	0.895457	0.288896	0.263095	0.156954	0.563657	0.112262	0.716337	-0.330613	0.200389	0.100384	0.709818	0.270511	0.332789	-0.067715	0.835829	0.31718	0.220291
ENSG00000104064	GABPB1	yellow	M2	-0.759177	2.48563e-05	0.798075	3.96599e-06	0.080033	0.950416	-0.603763	0.00430387	-0.58946	0.00421768	-0.349705	0.16154	0.474884	0.0418213	0.341927	0.140375	-0.207968	0.475343	0.273032	0.304682	0.016591	0.963358
ENSG00000104081	BMF	pink	M6	0.583973	0.00397052	-0.690188	0.000260088	0.181703	0.823964	0.437656	0.0601518	0.803587	8.44113e-06	0.804719	1.39032e-05	-0.478069	0.039994	-0.669948	0.000737074	-0.0687019	0.840097	-0.52223	0.0235682	-0.647945	0.00292187
ENSG00000104093	DMXL2	turquoise	M1	0.662561	0.000611739	-0.610725	0.00207448	0.222751	0.739807	0.104658	0.740528	0.280733	0.24697	0.23665	0.380106	0.106072	0.749979	-0.79703	1.05482e-05	-0.40977	0.112908	-0.430671	0.0766763	-0.448579	0.0663245
ENSG00000104112	SCG3	grey	M0	-0.267294	0.272609	0.33959	0.136064	-0.072579	0.954662	-0.256423	0.333817	-0.517266	0.0156587	-0.623601	0.0035999	0.446082	0.0600833	0.162376	0.523724	-0.0983768	0.768361	0.221887	0.420526	0.341744	0.180417
ENSG00000104131	EIF3J	yellow	M2	-0.861828	1.12808e-07	0.9561	1.30236e-12	-0.229997	0.723188	-0.635463	0.00218084	-0.766415	3.52047e-05	-0.524791	0.0201694	0.450416	0.0570246	0.730898	0.000123979	-0.00235722	0.996154	0.585113	0.00792536	0.400147	0.106838
ENSG00000104142	VPS18	greenyellow	M9	-0.217251	0.392882	0.0154513	0.95861	-0.0205989	0.987929	0.469228	0.0399892	0.417328	0.0631027	0.219966	0.42244	-0.691506	0.000675948	0.314131	0.180405	0.664812	0.00198069	-0.0123464	0.971037	0.266375	0.314283
ENSG00000104147	OIP5	grey	M0	-0.0374194	0.907132	0.048594	0.866572	-0.0263437	0.985803	-0.0885212	0.78347	-0.172669	0.516965	-0.259166	0.328253	0.0999936	0.766397	0.0306058	0.916635	0.00191886	0.996715	0.0871731	0.783942	0.221792	0.415989
ENSG00000104177	MYEF2	magenta	M7	0.246558	0.319234	-0.106562	0.697291	0.172321	0.840285	-0.506752	0.0231891	-0.140923	0.610584	0.275733	0.292051	0.592382	0.00634611	-0.504695	0.020434	-0.79065	3.49878e-05	-0.261485	0.328039	-0.644706	0.00315042
ENSG00000104219	ZDHHC2	magenta	M7	-0.135823	0.623691	0.253845	0.293852	0.216142	0.753177	-0.498523	0.0263273	-0.681343	0.000504858	-0.625288	0.00347674	0.767228	6.65581e-05	0.0582144	0.835149	-0.473486	0.0561538	0.0610014	0.85329	0.087634	0.776182
ENSG00000104221	BRF2	purple	M8	-0.462938	0.0320773	0.440633	0.0415961	-0.236311	0.712713	-0.124461	0.685984	-0.348968	0.134591	-0.428724	0.0715764	-0.0367712	0.91901	0.642187	0.00144852	0.317362	0.243048	0.412462	0.0925448	0.601033	0.00769144
ENSG00000104228	TRIM35	yellow	M2	-0.84123	4.30157e-07	0.831215	6.29542e-07	-0.0949465	0.934259	-0.5027	0.0247415	-0.474292	0.0298479	-0.277835	0.287528	0.2695	0.323627	0.566877	0.00704039	0.0232612	0.952437	0.416034	0.0894018	0.161138	0.575202
ENSG00000104231	ZFAND1	grey	M0	-0.382534	0.090057	0.363699	0.105784	0.210144	0.764932	-0.144613	0.633796	-0.0179098	0.956997	0.14317	0.632424	-0.0537817	0.881461	0.0437967	0.879337	0.014433	0.970911	-0.0714863	0.826751	-0.123685	0.676687
ENSG00000104267	CA2	grey	M0	-0.173948	0.51231	0.147072	0.579055	-0.0951722	0.933433	-0.252465	0.343212	0.135994	0.625764	0.433713	0.0671775	0.0923149	0.787629	-0.141564	0.583631	-0.221408	0.444662	0.0125999	0.970275	-0.516542	0.0286016
ENSG00000104290	FZD3	magenta	M7	0.255944	0.298082	-0.0761269	0.786833	0.279145	0.604988	-0.583801	0.00631334	-0.221082	0.385359	0.18221	0.524295	0.665871	0.00128057	-0.561524	0.00780872	-0.874663	3.19047e-07	-0.374357	0.135295	-0.638492	0.00360723
ENSG00000104312	RIPK2	yellow	M2	-0.575563	0.00472055	0.612954	0.00196655	-0.238995	0.70708	-0.21628	0.437452	-0.411218	0.0678742	-0.35183	0.15836	0.147958	0.640083	0.551617	0.00929875	0.185722	0.532572	0.490538	0.0372123	0.404799	0.102379
ENSG00000104313	EYA1	red	M4	0.425204	0.0536096	-0.567906	0.00512869	0.0792498	0.950416	0.780397	2.73342e-05	0.631179	0.0017866	0.214331	0.436919	-0.588057	0.00684457	-0.349901	0.130449	0.491564	0.0446861	-0.307951	0.237693	0.090736	0.767421
ENSG00000104320	NBN	yellow	M2	-0.609229	0.0023266	0.645731	0.000890319	0.0506898	0.973467	-0.59779	0.00485457	-0.363169	0.116217	-0.0724789	0.825908	0.375892	0.130353	0.109171	0.681889	-0.322095	0.235279	0.176922	0.538579	-0.193389	0.48799
ENSG00000104324	CPQ	grey	M0	-0.315954	0.178733	0.234852	0.338129	-0.251102	0.677084	0.121997	0.692962	0.095431	0.749239	-0.0189884	0.957448	-0.332211	0.197862	0.451286	0.0428604	0.477136	0.0538574	0.360628	0.15317	0.282866	0.28111
ENSG00000104325	DECR1	grey	M0	0.344773	0.135582	-0.36517	0.103938	-0.342485	0.418649	0.241841	0.370611	0.460759	0.0358541	0.433129	0.0676488	-0.179923	0.54932	-0.367487	0.110443	-0.0227523	0.953055	-0.0108879	0.974215	-0.29462	0.259354
ENSG00000104327	CALB1	grey	M0	0.157629	0.559501	0.00601224	0.983743	-0.0394306	0.978186	-0.376482	0.11862	-0.351039	0.131908	-0.208505	0.45257	0.40583	0.0952221	0.00065945	0.99794	-0.39385	0.132004	0.0467794	0.887998	0.0356862	0.916764
ENSG00000104332	SFRP1	grey	M0	-0.239118	0.337159	0.22302	0.3682	0.215163	0.754195	-0.144278	0.635009	-0.30336	0.204949	-0.457813	0.0503459	0.290804	0.277398	0.034601	0.905713	-0.0471263	0.892181	0.0410497	0.90238	0.129678	0.660838
ENSG00000104341	LAPTM4B	yellow	M2	-0.655041	0.000745118	0.698942	0.00019735	-0.231719	0.722417	-0.340676	0.167266	-0.618775	0.00233074	-0.554272	0.0125531	0.320738	0.21766	0.687054	0.000469377	0.157603	0.609098	0.468987	0.0492957	0.434322	0.0763014
ENSG00000104343	UBE2W	grey	M0	-0.190789	0.464362	0.302237	0.194664	0.0783712	0.95159	-0.585771	0.00607949	-0.206235	0.424066	0.211733	0.442899	0.394323	0.107749	-0.227048	0.353217	-0.539824	0.0223439	-0.104426	0.735148	-0.480702	0.0454492
ENSG00000104356	POP1	magenta	M7	-0.342669	0.138388	0.486333	0.0215052	0.039669	0.978186	-0.538728	0.0140332	-0.767358	3.40813e-05	-0.650254	0.00203099	0.58616	0.00712171	0.447002	0.0451306	-0.205977	0.480203	0.347507	0.171731	0.299624	0.250598
ENSG00000104368	PLAT	greenyellow	M9	-0.164754	0.539239	0.0748977	0.791098	-0.38181	0.299024	0.483433	0.0329806	0.0958378	0.747954	-0.210138	0.447749	-0.452144	0.0558123	0.5857	0.00488423	0.735751	0.000277032	0.464705	0.0520455	0.552674	0.0169404
ENSG00000104369	JPH1	yellow	M2	-0.439443	0.0443746	0.51662	0.0131076	-0.088677	0.943732	-0.523335	0.0178426	-0.457878	0.0372023	-0.166244	0.565912	0.447823	0.0589759	0.316798	0.176118	-0.277909	0.318395	0.218061	0.429931	-0.0607746	0.849432
ENSG00000104375	STK3	brown	M11	-0.350507	0.127763	0.424689	0.0515321	-0.18158	0.824323	-0.245273	0.361441	-0.575445	0.00556222	-0.642196	0.0023925	0.34185	0.181057	0.475034	0.0312803	0.134369	0.670957	0.515978	0.0257229	0.555952	0.0163131
ENSG00000104381	GDAP1	magenta	M7	-0.443609	0.0420517	0.56856	0.00505616	0.201537	0.782442	-0.77729	3.04593e-05	-0.651176	0.00111116	-0.317568	0.212021	0.70351	0.00048961	0.0649872	0.815675	-0.60265	0.00754645	0.0467265	0.88805	-0.16864	0.555871
ENSG00000104412	EMC2	pink	M6	0.079717	0.790145	-0.111316	0.683882	-0.180022	0.826458	0.198198	0.487172	0.488862	0.024169	0.616832	0.00410738	-0.499896	0.0299135	-0.138078	0.594373	0.219986	0.447582	-0.1195	0.695787	-0.14569	0.618099
ENSG00000104427	ZC2HC1A	grey	M0	0.102586	0.723778	-0.170812	0.509877	0.185658	0.813862	0.0345525	0.921405	0.33003	0.162031	0.359085	0.148415	-0.10093	0.764216	-0.423384	0.0602873	-0.13812	0.661439	-0.302658	0.246124	-0.511563	0.0304483
ENSG00000104435	STMN2	pink	M6	0.413429	0.0621341	-0.405564	0.0651704	-0.224884	0.734147	0.266718	0.309365	0.509331	0.0178339	0.596033	0.00615147	-0.202025	0.490482	-0.508886	0.0191688	-0.0630916	0.853327	-0.183447	0.519857	-0.421387	0.0870896
ENSG00000104447	TRPS1	grey	M0	0.467268	0.0300905	-0.512296	0.0141255	0.231563	0.722417	0.402892	0.0896366	0.183694	0.485895	-0.0269554	0.938719	-0.0404059	0.910049	-0.301617	0.200273	0.0191065	0.960663	-0.327236	0.203919	-0.0551642	0.865479
ENSG00000104472	CHRAC1	grey	M0	-0.402741	0.0708845	0.452281	0.035408	0.148514	0.872329	-0.471348	0.0388673	-0.416096	0.0641338	-0.272736	0.298124	0.479299	0.0394307	0.00641921	0.982351	-0.373916	0.157474	0.0296612	0.929162	-0.174816	0.539052
ENSG00000104490	NCALD	magenta	M7	-0.50279	0.017471	0.60516	0.00234593	0.0436938	0.97641	-0.577757	0.00704352	-0.752123	5.89092e-05	-0.583453	0.00769779	0.717553	0.000336472	0.30694	0.191418	-0.301185	0.273929	0.346383	0.173515	0.167868	0.557813
ENSG00000104497	SNX16	magenta	M7	-0.0990927	0.734119	0.33256	0.146076	-0.21246	0.761019	-0.518486	0.019232	-0.671051	0.000670307	-0.426098	0.0737727	0.687643	0.000757153	0.23738	0.32855	-0.38727	0.139715	0.404195	0.100417	0.10983	0.713874
ENSG00000104522	TSTA3	purple	M8	-0.529996	0.0110401	0.441977	0.0408587	-0.210178	0.764932	0.110805	0.722132	-0.1122	0.698366	-0.250985	0.345978	-0.332492	0.197286	0.690132	0.000435589	0.52485	0.028371	0.387056	0.11918	0.532516	0.0228499
ENSG00000104524	PYCR3	greenyellow	M9	-0.336434	0.147251	0.197211	0.436783	-0.175156	0.835497	0.338123	0.171384	0.16422	0.542116	-0.108167	0.727879	-0.510988	0.0252968	0.46919	0.033849	0.651144	0.00274844	0.210036	0.449733	0.482391	0.0445744
ENSG00000104549	SQLE	yellow	M2	-0.885941	1.89921e-08	0.892011	7.06621e-09	0.0810953	0.949478	-0.531923	0.0156366	-0.65556	0.000995375	-0.517104	0.0226787	0.372991	0.13418	0.574984	0.00603534	0.0305272	0.933814	0.357725	0.157463	0.330285	0.198728
ENSG00000104613	INTS10	magenta	M7	-0.231076	0.356966	0.372849	0.0956308	-0.0255377	0.985803	-0.401561	0.0910502	-0.72946	0.000123009	-0.713845	0.000395942	0.61632	0.00395272	0.309473	0.187262	-0.204481	0.484115	0.30376	0.244315	0.428995	0.0805569
ENSG00000104626	ERI1	yellow	M2	-0.620837	0.00177829	0.72835	7.47405e-05	-0.102949	0.928705	-0.718209	0.000246185	-0.579541	0.00513225	-0.138882	0.643419	0.524541	0.020499	0.386487	0.0908811	-0.33743	0.212377	0.196203	0.486304	-0.0705243	0.824736
ENSG00000104635	SLC39A14	yellow	M2	-0.741741	4.84408e-05	0.825392	8.75291e-07	-0.192489	0.800934	-0.577464	0.00707596	-0.825154	3.18104e-06	-0.695882	0.000655586	0.520257	0.0219915	0.753542	5.65712e-05	0.00120787	0.998069	0.551036	0.0150683	0.513497	0.0297827
ENSG00000104660	LEPROTL1	magenta	M7	-0.645104	0.000965929	0.785287	7.37129e-06	0.00996473	0.994227	-0.821667	4.90086e-06	-0.896212	4.78589e-08	-0.602117	0.00547802	0.827057	4.97407e-06	0.440939	0.0486523	-0.422714	0.0994914	0.354265	0.162389	0.145913	0.617554
ENSG00000104671	DCTN6	grey	M0	-0.431975	0.0489478	0.470858	0.027086	-0.0898987	0.942238	-0.256748	0.33304	-0.313014	0.188715	-0.245884	0.358456	0.0930738	0.785938	0.310315	0.185995	0.0138375	0.972045	0.266818	0.316783	0.203982	0.461247
ENSG00000104691	UBXN8	yellow	M2	-0.855245	1.79228e-07	0.82753	7.7163e-07	-0.0545498	0.969734	-0.444433	0.0549988	-0.403888	0.074221	-0.271096	0.301058	0.195872	0.506152	0.462094	0.037203	0.0457679	0.895934	0.28972	0.269979	0.164049	0.567456
ENSG00000104695	PPP2CB	yellow	M2	-0.835268	6.23786e-07	0.920851	3.07355e-10	-0.293531	0.564418	-0.594191	0.00519271	-0.75565	5.1803e-05	-0.568374	0.0100414	0.42117	0.0800581	0.764837	3.7008e-05	0.0554145	0.873379	0.667721	0.00113056	0.465902	0.0546099
ENSG00000104722	NEFM	brown	M11	-0.47733	0.0258425	0.468938	0.027862	-0.0789725	0.950804	-0.0851054	0.793515	-0.537247	0.011222	-0.732461	0.000219962	0.283616	0.292261	0.525003	0.0147655	0.258266	0.358337	0.437812	0.0704966	0.584341	0.0103246
ENSG00000104731	KLHDC4	grey	M0	-0.436133	0.0463726	0.49368	0.0191201	0.107181	0.92444	-0.434903	0.0622318	-0.433007	0.0517531	-0.169831	0.556645	0.370393	0.137784	0.35393	0.125922	-0.198823	0.499051	0.0457254	0.890702	-0.0133881	0.970263
ENSG00000104756	KCTD9	blue	M10	-0.550067	0.00771447	0.592941	0.00303743	-0.418459	0.199514	-0.432002	0.0641863	-0.405685	0.0726137	-0.294067	0.254979	0.284416	0.290747	0.436155	0.0516325	0.023115	0.952437	0.656992	0.00151167	0.161551	0.574098
ENSG00000104763	ASAH1	grey	M0	0.131173	0.636441	-0.0221919	0.939687	-0.181514	0.824323	0.0572311	0.866089	-0.207428	0.420809	-0.226525	0.405839	0.0299795	0.935917	0.190471	0.446303	0.12171	0.703884	0.121791	0.689596	0.445394	0.0684553
ENSG00000104765	BNIP3L	black	M5	0.500297	0.0182122	-0.630961	0.00129186	0.0304669	0.983672	0.528362	0.0165028	0.881833	1.17249e-07	0.825519	4.94322e-06	-0.652934	0.00175967	-0.592737	0.00421276	0.11532	0.72218	-0.423351	0.082555	-0.519445	0.0275817
ENSG00000104774	MAN2B1	red	M4	0.423446	0.0547128	-0.506271	0.0155546	-0.172785	0.839096	0.690397	0.000558371	0.440169	0.047261	0.0183114	0.958657	-0.620889	0.00359505	0.0660109	0.813343	0.54334	0.0211942	0.0387323	0.907743	0.324532	0.208048
ENSG00000104805	NUCB1	greenyellow	M9	0.262475	0.283276	-0.39889	0.0707396	-0.362533	0.355988	0.796806	1.48869e-05	0.455336	0.0384786	-0.0283883	0.935706	-0.706949	0.000449998	0.217853	0.37629	0.817407	1.03125e-05	0.21663	0.43324	0.568945	0.013334
ENSG00000104812	GYS1	turquoise	M1	0.656047	0.000727749	-0.70279	0.000175035	-0.121654	0.904638	0.525893	0.0171668	0.5118	0.0171035	0.260954	0.32388	-0.386637	0.117213	-0.289516	0.220803	0.169295	0.5769	-0.229278	0.401049	0.0218957	0.951702
ENSG00000104823	ECH1	red	M4	0.41526	0.0607166	-0.529979	0.0104394	-0.155392	0.865022	0.664924	0.00109719	0.580057	0.00508214	0.25892	0.328808	-0.67796	0.000951705	0.00885601	0.97585	0.522533	0.0293388	-0.0351253	0.916338	0.214453	0.435114
ENSG00000104825	NFKBIB	purple	M8	-0.623825	0.00165118	0.673504	0.000423089	-0.177569	0.831526	-0.365485	0.132647	-0.579367	0.00514939	-0.483321	0.0364267	0.230874	0.414772	0.796072	1.09205e-05	0.151186	0.62626	0.478866	0.0436715	0.4376	0.0739491
ENSG00000104856	RELB	yellow	M2	-0.748037	3.85811e-05	0.592768	0.00304856	0.0687564	0.957898	-0.0243915	0.946125	-0.0319884	0.922248	-0.0719722	0.827229	-0.234763	0.405395	0.461455	0.0375515	0.395644	0.129785	0.19778	0.482014	0.164436	0.566403
ENSG00000104863	LIN7B	grey	M0	0.562658	0.00608153	-0.492962	0.0193353	-0.139498	0.883737	0.329403	0.186202	0.00518817	0.987546	-0.249558	0.349593	-0.0229199	0.950957	0.0231265	0.93823	0.149064	0.631343	0.0418438	0.900171	0.288141	0.270909
ENSG00000104870	FCGRT	red	M4	0.484673	0.0231588	-0.643026	0.00095385	0.0443966	0.97625	0.900695	2.75043e-08	0.605404	0.00309544	0.141994	0.635918	-0.6938	0.000639162	-0.114474	0.66654	0.617602	0.00557445	-0.176462	0.539931	0.279068	0.288896
ENSG00000104881	PPP1R13L	grey	M0	-0.306345	0.195372	0.200062	0.42889	-0.0467784	0.974747	0.240565	0.373409	0.0397688	0.902702	-0.156649	0.594287	-0.339586	0.185138	0.487485	0.0263685	0.48847	0.0466097	0.216769	0.433129	0.377436	0.132584
ENSG00000104884	ERCC2	grey	M0	-0.0309379	0.924111	0.014965	0.959393	-0.339918	0.425852	0.14262	0.638821	0.074647	0.810344	0.0401747	0.909208	-0.304906	0.248141	0.393573	0.0843804	0.381641	0.147061	0.187069	0.509869	0.371879	0.139784
ENSG00000104885	DOT1L	grey	M0	0.363455	0.111306	-0.185518	0.468346	0.0732642	0.954662	-0.259924	0.325361	-0.192144	0.46234	-0.0268361	0.938952	0.478635	0.0398157	-0.342964	0.139069	-0.540378	0.0221778	-0.111365	0.716297	-0.339454	0.184131
ENSG00000104894	CD37	turquoise	M1	0.756404	2.77755e-05	-0.68168	0.00033574	0.354022	0.382817	0.0965903	0.763403	0.310333	0.193058	0.346242	0.166663	0.0724674	0.836629	-0.733833	0.000113554	-0.437354	0.0850252	-0.592211	0.00687078	-0.475703	0.0484155
ENSG00000104899	AMH	yellow	M2	-0.483422	0.0236375	0.563799	0.00558556	-0.0466149	0.974765	-0.392822	0.100437	-0.624149	0.00206606	-0.55351	0.0127063	0.438172	0.0659613	0.368095	0.109798	-0.114439	0.724384	0.259118	0.333175	0.353291	0.163843
ENSG00000104901	DKKL1	black	M5	0.64489	0.00096887	-0.770091	1.44851e-05	0.00955927	0.994227	0.681702	0.000710238	0.889146	7.82109e-08	0.68899	0.00078784	-0.624895	0.00333003	-0.632474	0.00181026	0.168152	0.580219	-0.49261	0.036015	-0.364886	0.148567
ENSG00000104904	OAZ1	purple	M8	-0.520503	0.0130095	0.520174	0.0123481	-0.437898	0.157122	-0.0189347	0.955672	-0.514807	0.0162731	-0.708139	0.000467354	0.0586338	0.868862	0.892744	3.65813e-08	0.500814	0.0398928	0.688894	0.000620208	0.832379	6.44796e-06
ENSG00000104915	STX10	brown	M11	-0.0715678	0.814004	0.0635457	0.824132	-0.285721	0.584416	0.30754	0.22599	-0.184016	0.484878	-0.463649	0.0468307	-0.227654	0.423371	0.646928	0.00130966	0.587568	0.0099487	0.355816	0.159901	0.781802	6.28085e-05
ENSG00000104936	DMPK	grey	M0	0.205632	0.423041	-0.0571499	0.843572	-0.168219	0.846719	-0.0291908	0.935572	-0.313386	0.188031	-0.340883	0.174732	0.192622	0.515029	0.188539	0.451459	-0.0466814	0.89356	0.169281	0.558976	0.353559	0.163452
ENSG00000104946	TBC1D17	turquoise	M1	0.834519	6.44455e-07	-0.81417	1.63503e-06	-0.0618953	0.963908	0.578739	0.00692	0.437888	0.0486241	0.169601	0.557067	-0.319677	0.219865	-0.323795	0.166119	0.115351	0.72218	-0.236972	0.382777	0.0106775	0.975095
ENSG00000104957	CCDC130	turquoise	M1	0.687158	0.000300515	-0.617621	0.00176239	-0.296786	0.554018	0.422858	0.0714466	0.330114	0.161899	0.176964	0.537773	-0.231199	0.414089	-0.240835	0.320476	0.0988916	0.766865	-0.00731908	0.981944	0.0224791	0.950311
ENSG00000104964	AES	grey	M0	-0.0341312	0.91534	0.0373844	0.897111	-0.0474595	0.974747	0.191914	0.503773	-0.370481	0.107694	-0.782699	3.84225e-05	0.163598	0.595756	0.303953	0.196253	0.273047	0.327849	0.275817	0.298299	0.653432	0.0026523
ENSG00000104967	NOVA2	turquoise	M1	0.617098	0.00193744	-0.524218	0.0115173	0.115841	0.912653	-0.079917	0.80623	0.155424	0.567956	0.3154	0.215647	0.322734	0.214176	-0.64785	0.00128194	-0.579332	0.0115518	-0.428638	0.0782527	-0.573155	0.0124578
ENSG00000104973	MED25	turquoise	M1	0.718628	0.000109652	-0.760543	2.11547e-05	-0.14719	0.873646	0.538172	0.0141448	0.644795	0.00129543	0.472036	0.0418018	-0.412894	0.0877484	-0.402429	0.0764291	0.0972628	0.770974	-0.319093	0.21784	-0.227691	0.400941
ENSG00000104976	SNAPC2	purple	M8	-0.503032	0.0174208	0.412369	0.0599997	-0.261629	0.650089	0.0255593	0.943709	-0.0769846	0.803966	-0.220519	0.421191	-0.139162	0.663779	0.54063	0.0113682	0.398332	0.126622	0.313738	0.227683	0.285636	0.27538
ENSG00000104979	C19orf53	yellow	M2	-0.661049	0.000634644	0.547939	0.00752815	-0.0963157	0.931786	-0.0867622	0.788261	-0.0799006	0.796625	-0.0843353	0.795386	-0.13694	0.670162	0.485915	0.0269787	0.281022	0.312418	0.286444	0.27641	0.0663435	0.835295
ENSG00000104980	TIMM44	purple	M8	-0.625501	0.00158659	0.670865	0.000455346	-0.289712	0.575492	-0.302055	0.235968	-0.610522	0.00277421	-0.588152	0.00703059	0.264485	0.3344	0.800478	9.09366e-06	0.219897	0.44773	0.523305	0.0232556	0.594432	0.00857629
ENSG00000104983	CCDC61	red	M4	0.369909	0.103833	-0.443765	0.039868	-0.149038	0.872329	0.564076	0.00895731	0.343147	0.142652	-0.0176108	0.960211	-0.445538	0.0603866	0.0616382	0.824295	0.45818	0.0671301	0.0330318	0.921035	0.287978	0.271117
ENSG00000104998	IL27RA	purple	M8	-0.578784	0.00441338	0.543305	0.00818644	-0.100448	0.930092	-0.101374	0.749427	-0.431588	0.0527242	-0.637394	0.00266439	0.204989	0.482375	0.575351	0.00599703	0.290218	0.294491	0.515333	0.0259408	0.459632	0.0586042
ENSG00000105072	C19orf44	turquoise	M1	0.66922	0.000506006	-0.669117	0.000477055	-0.176872	0.832816	0.405308	0.0873105	0.402226	0.0757415	0.238966	0.374787	-0.253276	0.360757	-0.274275	0.249534	0.0806282	0.811186	-0.17948	0.531024	-0.0251766	0.942539
ENSG00000105085	MED26	blue	M10	-0.275604	0.254673	0.418928	0.0555115	-0.467817	0.101979	-0.313651	0.214105	-0.542496	0.0102436	-0.48646	0.0349141	0.3926	0.109651	0.530341	0.0135205	-0.0359978	0.919839	0.600321	0.00581142	0.384476	0.124367
ENSG00000105088	OLFM2	red	M4	0.152316	0.574561	-0.270256	0.25724	-0.143142	0.878547	0.529362	0.0162689	0.476362	0.0289791	0.294261	0.254589	-0.5357	0.0173078	-0.0308594	0.915995	0.438704	0.0836403	-0.023135	0.945438	0.0174809	0.961749
ENSG00000105136	ZNF419	turquoise	M1	0.565333	0.0057832	-0.464095	0.0298533	-0.202348	0.78121	0.17591	0.548879	0.206456	0.423466	0.170281	0.555967	0.0902354	0.793076	-0.359568	0.119133	-0.185411	0.533448	-0.0825446	0.797716	-0.250077	0.349616
ENSG00000105137	SYDE1	purple	M8	-0.375815	0.0970938	0.344805	0.129337	-0.338151	0.429515	0.0328931	0.925757	-0.132677	0.6354	-0.178769	0.533163	-0.18592	0.533511	0.598191	0.00377165	0.406214	0.116578	0.40623	0.0985622	0.433521	0.0769554
ENSG00000105143	SLC1A6	grey	M0	0.213769	0.40187	-0.185389	0.468502	0.132199	0.890672	-0.0750327	0.819382	0.212338	0.408098	0.416438	0.0821297	0.0798058	0.820046	-0.454805	0.040961	-0.34219	0.204735	-0.278564	0.292643	-0.576458	0.0118237
ENSG00000105173	CCNE1	yellow	M2	-0.65648	0.000719449	0.660082	0.000605214	-0.353591	0.383843	-0.324501	0.193952	-0.464762	0.0339909	-0.478399	0.0386957	0.203135	0.488114	0.601773	0.00352625	0.185813	0.532479	0.507526	0.029208	0.434101	0.0764246
ENSG00000105185	PDCD5	yellow	M2	-0.685665	0.000313626	0.809453	2.1455e-06	-0.521187	0.0393799	-0.505999	0.0234458	-0.746112	7.12754e-05	-0.611587	0.00451114	0.442733	0.0622936	0.790251	1.40336e-05	0.0709128	0.835114	0.786729	1.96235e-05	0.513657	0.029725
ENSG00000105186	ANKRD27	grey	M0	0.234627	0.348215	-0.130237	0.629141	-0.314634	0.502211	-0.0194337	0.954764	-0.100188	0.734192	-0.0499352	0.883564	0.0994192	0.768648	0.162288	0.523974	0.0121738	0.975679	0.136927	0.648182	0.142152	0.6275
ENSG00000105193	RPS16	blue	M10	-0.399808	0.0734989	0.391774	0.0769245	-0.565678	0.0155426	0.0734443	0.824539	-0.183087	0.487704	-0.229523	0.398258	-0.151744	0.629137	0.715459	0.000201727	0.486298	0.0480706	0.743569	0.0001148	0.513099	0.0299191
ENSG00000105204	DYRK1B	turquoise	M1	0.843407	3.72095e-07	-0.876113	2.95031e-08	0.112441	0.918623	0.489814	0.0300334	0.61726	0.00241071	0.444933	0.0592187	-0.267995	0.326685	-0.679773	0.000569829	-0.138038	0.661537	-0.390648	0.114641	-0.429652	0.0801871
ENSG00000105223	PLD3	greenyellow	M9	0.221952	0.380849	-0.341729	0.133361	-0.410522	0.220079	0.691637	0.000543003	0.495781	0.0219744	0.135024	0.654813	-0.706605	0.000453284	0.276075	0.245715	0.716349	0.000497449	0.272227	0.306	0.370672	0.140947
ENSG00000105227	PRX	pink	M6	0.0331085	0.918199	-0.0954045	0.729426	-0.189037	0.80637	0.169686	0.565117	0.473335	0.0302762	0.589239	0.00689101	-0.468549	0.0454074	-0.0358412	0.902768	0.206331	0.479351	0.0173242	0.959168	-0.276859	0.292702
ENSG00000105245	NUMBL	greenyellow	M9	0.154296	0.568564	-0.288107	0.221341	-0.308723	0.519125	0.608162	0.00393852	0.515982	0.0159813	0.234271	0.38627	-0.677903	0.000951705	0.187779	0.45346	0.627019	0.00462703	0.132521	0.660692	0.198234	0.475311
ENSG00000105248	CCDC94	yellow	M2	-0.649681	0.000858768	0.66598	0.000515675	-0.0471213	0.974747	-0.387037	0.106783	-0.445409	0.0440493	-0.255784	0.33535	0.172277	0.570804	0.545781	0.0102973	0.0238671	0.950836	0.353776	0.162994	0.240463	0.370823
ENSG00000105251	SHD	black	M5	0.335802	0.148198	-0.439776	0.0420724	-0.100966	0.930092	0.553871	0.0106885	0.601801	0.00333382	0.372195	0.130714	-0.552469	0.0133409	-0.310764	0.185455	0.336852	0.213183	-0.116954	0.702616	-0.0980699	0.746113
ENSG00000105255	FSD1	grey	M0	0.375235	0.0977099	-0.242079	0.320459	-0.230932	0.722417	-0.102862	0.745651	0.0035634	0.990538	0.176895	0.53789	0.0442634	0.901465	0.0229652	0.938529	-0.180807	0.546066	0.0257608	0.938573	-0.0668236	0.834299
ENSG00000105258	POLR2I	brown	M11	-0.41326	0.0622361	0.336984	0.139633	-0.373712	0.322847	0.177655	0.543728	-0.184991	0.482251	-0.489135	0.0336257	-0.228415	0.421548	0.66806	0.000772362	0.597987	0.00816617	0.547745	0.0160325	0.669622	0.00179733
ENSG00000105270	CLIP3	turquoise	M1	0.814847	1.84727e-06	-0.85866	1.08107e-07	-0.0156396	0.991066	0.577998	0.00702493	0.798053	1.06101e-05	0.675017	0.00112095	-0.478405	0.0398852	-0.697646	0.000351256	-0.0222121	0.954553	-0.437933	0.0704966	-0.488077	0.0413933
ENSG00000105281	SLC1A5	purple	M8	-0.784515	8.56333e-06	0.666612	0.000508353	-0.180278	0.825858	-0.0345982	0.921405	-0.190292	0.467205	-0.251148	0.345721	-0.181642	0.545305	0.72011	0.00017372	0.520397	0.0303648	0.387185	0.119071	0.440188	0.0720637
ENSG00000105287	PRKD2	red	M4	0.321664	0.169658	-0.465688	0.0291765	-0.126115	0.89859	0.75149	7.73127e-05	0.62091	0.00223443	0.261716	0.322126	-0.69061	0.000691663	-0.0376678	0.897304	0.573843	0.0127793	-0.115454	0.706397	0.170458	0.550376
ENSG00000105290	APLP1	grey	M0	0.109506	0.702378	-0.0900946	0.745564	-0.225074	0.73403	-0.0346273	0.921405	0.232358	0.356517	0.44552	0.0588821	-0.0248956	0.946969	-0.140435	0.586933	-0.0955753	0.774779	-0.0288474	0.931591	-0.310902	0.230762
ENSG00000105321	CCDC9	greenyellow	M9	-0.052781	0.866031	-0.121667	0.653383	-0.246537	0.687956	0.704929	0.00036176	0.385308	0.0917024	-0.0501567	0.883165	-0.66488	0.00130342	0.364587	0.113818	0.858943	1.0064e-06	0.171908	0.553137	0.528761	0.0241056
ENSG00000105327	BBC3	turquoise	M1	0.661417	0.000629465	-0.676493	0.000390485	0.0987144	0.930092	0.405669	0.0869172	0.474803	0.0296186	0.355393	0.153187	-0.253312	0.3607	-0.387054	0.0903424	-0.0239658	0.950609	-0.231987	0.393708	-0.322454	0.211226
ENSG00000105329	TGFB1	purple	M8	-0.663205	0.000600793	0.579208	0.00405037	-0.199245	0.787146	-0.085481	0.792105	-0.129465	0.644925	-0.0914051	0.776173	-0.176695	0.557333	0.645695	0.00134459	0.378259	0.151633	0.432881	0.0747414	0.249753	0.350453
ENSG00000105355	PLIN3	black	M5	0.132773	0.632324	-0.267595	0.263269	-0.308315	0.52069	0.47778	0.0356246	0.501547	0.0201225	0.310181	0.225373	-0.600651	0.00545103	0.171305	0.498997	0.499928	0.0404246	0.111254	0.716705	0.0979577	0.746341
ENSG00000105364	MRPL4	purple	M8	-0.313093	0.183691	0.362893	0.106654	-0.332945	0.445727	-0.0647596	0.848461	-0.428281	0.0549892	-0.513738	0.0238688	0.105344	0.752266	0.687722	0.000464507	0.247648	0.380162	0.488912	0.0381588	0.564813	0.0141864
ENSG00000105373	NOP53	red	M4	-0.052776	0.866031	-0.106602	0.697239	-0.137763	0.884767	0.513495	0.0207931	0.370054	0.108149	0.134444	0.65587	-0.51082	0.0253417	0.191216	0.444595	0.508171	0.0360983	0.119392	0.696179	0.123834	0.676302
ENSG00000105379	ETFB	greenyellow	M9	-0.0390479	0.902916	-0.0603406	0.834306	-0.324	0.472445	0.495178	0.0277063	0.253746	0.305588	-0.114953	0.710519	-0.550916	0.0136531	0.362519	0.11611	0.696443	0.000918528	0.446244	0.0644764	0.50691	0.0323977
ENSG00000105397	TYK2	red	M4	0.572115	0.00505982	-0.668256	0.000486765	0.045528	0.974765	0.82919	3.37962e-06	0.464872	0.0339659	-0.0295131	0.93291	-0.567802	0.010255	-0.113977	0.668217	0.514149	0.0330619	-0.154276	0.599204	0.344844	0.176143
ENSG00000105404	RABAC1	greenyellow	M9	0.170813	0.522287	-0.266161	0.26649	-0.398684	0.249533	0.5626	0.00922601	0.371988	0.106003	0.0974505	0.75827	-0.616467	0.00394046	0.314031	0.180485	0.657995	0.0023295	0.237786	0.381162	0.401809	0.105198
ENSG00000105409	ATP1A3	grey	M0	0.0223996	0.946041	-0.0208015	0.943635	-0.0905417	0.941365	-0.00143097	0.997169	-0.0954743	0.749202	-0.216635	0.431223	0.214221	0.45863	-0.0959323	0.723319	-0.0800001	0.812693	0.0521216	0.875207	-0.0485847	0.882193
ENSG00000105419	MEIS3	brown	M11	-0.00344794	0.992977	-0.0286044	0.921505	-0.457683	0.119679	0.371418	0.125238	-0.08269	0.787913	-0.471383	0.0421729	-0.191077	0.51924	0.514624	0.0175257	0.54699	0.0199578	0.570133	0.010615	0.680444	0.00136866
ENSG00000105427	CNFN	grey	M0	0.0898173	0.761222	-0.193497	0.447433	-0.0610813	0.964246	0.338799	0.17047	0.49247	0.023015	0.426585	0.0734181	-0.429442	0.0730164	-0.13145	0.614206	0.243761	0.389135	-0.117584	0.701121	-0.195374	0.483115
ENSG00000105429	MEGF8	turquoise	M1	0.647948	0.000902082	-0.709638	0.000141671	-0.234509	0.71699	0.629748	0.00248409	0.579189	0.00516708	0.29964	0.244756	-0.55215	0.0133923	-0.184203	0.463278	0.362398	0.173735	-0.0797964	0.803767	0.109016	0.716148
ENSG00000105447	GRWD1	yellow	M2	-0.788316	7.20935e-06	0.8297	6.7943e-07	-0.209151	0.76667	-0.433003	0.063515	-0.56981	0.00615855	-0.404626	0.093385	0.223949	0.433015	0.716391	0.000195397	0.148036	0.633775	0.467025	0.0504579	0.394422	0.113353
ENSG00000105472	CLEC11A	red	M4	0.234206	0.349347	-0.374432	0.0939474	-0.140187	0.883295	0.789996	1.89952e-05	0.550914	0.00879934	0.153429	0.60352	-0.685929	0.000787441	0.0997645	0.711464	0.701431	0.000798726	-0.0128077	0.969892	0.258305	0.33191
ENSG00000105483	CARD8	turquoise	M1	0.679604	0.000375826	-0.573259	0.0045841	-0.151252	0.87075	0.149987	0.619074	0.124268	0.661156	0.0448279	0.897643	0.0907983	0.792031	-0.381198	0.0963256	-0.200379	0.4947	-0.071627	0.826406	-0.034245	0.920926
ENSG00000105497	ZNF175	turquoise	M1	0.650883	0.000830723	-0.508259	0.0150929	-0.00899655	0.994737	0.012991	0.969319	0.0617765	0.847739	0.0952165	0.765327	0.278828	0.303428	-0.499837	0.0219836	-0.445166	0.0778014	-0.196619	0.485489	-0.306152	0.23893
ENSG00000105514	RAB3D	turquoise	M1	0.672303	0.000467313	-0.645074	0.000906027	-0.0693426	0.95702	0.271154	0.299925	0.480795	0.0271903	0.427072	0.0730283	-0.232013	0.412523	-0.407392	0.072246	-0.0950715	0.776053	-0.361411	0.152184	-0.279757	0.287454
ENSG00000105518	TMEM205	grey	M0	-0.271667	0.263478	0.215026	0.388928	-0.365206	0.347678	0.152068	0.614062	0.109369	0.707276	0.0653177	0.845198	-0.301291	0.255746	0.356442	0.122881	0.37495	0.156001	0.335679	0.190646	0.213678	0.436724
ENSG00000105520	PLPPR2	red	M4	0.306306	0.195384	-0.317255	0.169688	-0.306316	0.525161	0.561875	0.0093396	0.208743	0.417549	-0.167031	0.564007	-0.462142	0.0492092	0.23191	0.340945	0.548608	0.0194551	0.184145	0.517634	0.555537	0.0163938
ENSG00000105552	BCAT2	grey	M0	-0.202316	0.432068	0.127823	0.635387	0.0168731	0.990062	0.0306819	0.931779	-0.0971755	0.743709	-0.22801	0.402229	0.0336996	0.927525	0.326539	0.161996	0.163773	0.592506	0.21898	0.427979	0.0920361	0.763252
ENSG00000105559	PLEKHA4	black	M5	0.155219	0.565584	-0.305901	0.188578	0.0636308	0.96283	0.605325	0.00418273	0.627432	0.00193605	0.43881	0.0632705	-0.732469	0.000216429	-0.0550556	0.844359	0.509775	0.0352844	-0.135762	0.651571	0.0183024	0.959578
ENSG00000105605	CACNG7	grey	M0	0.350597	0.127646	-0.279891	0.237368	0.3122	0.509412	-0.184811	0.523035	-0.0497768	0.879171	0.104306	0.737777	0.415788	0.0849848	-0.470246	0.0333762	-0.561725	0.0157016	-0.467696	0.0500451	-0.381303	0.128286
ENSG00000105607	GCDH	grey	M0	0.442271	0.0427487	-0.500304	0.017194	0.331418	0.449502	0.332439	0.180826	0.385951	0.0910412	0.282041	0.278796	-0.320492	0.218134	-0.396014	0.0821337	0.0335831	0.926338	-0.59123	0.00702178	-0.144364	0.621723
ENSG00000105612	DNASE2	black	M5	0.527766	0.0114561	-0.607644	0.00222265	0.00882715	0.994737	0.4182	0.0753173	0.647287	0.00121876	0.643547	0.00231987	-0.490679	0.0338384	-0.344081	0.137786	0.0969422	0.771774	-0.292441	0.264968	-0.337179	0.18746
ENSG00000105613	MAST1	turquoise	M1	0.698163	0.000213942	-0.535395	0.00944535	-0.0409307	0.978186	-0.0774094	0.813157	0.000983357	0.997534	0.154387	0.600824	0.288016	0.283207	-0.390991	0.0865692	-0.482102	0.050558	-0.237529	0.381543	-0.257671	0.333245
ENSG00000105617	LENG1	purple	M8	-0.797312	4.55408e-06	0.70765	0.00015058	-0.21073	0.764932	-0.0925953	0.772488	-0.227413	0.36839	-0.197323	0.482164	-0.208563	0.472933	0.738997	9.65863e-05	0.486843	0.0476874	0.413208	0.0919617	0.459759	0.0585306
ENSG00000105619	TFPT	purple	M8	-0.468366	0.0296394	0.54353	0.0081567	-0.254214	0.669288	-0.363225	0.13549	-0.494455	0.0223277	-0.335049	0.183313	0.231	0.414519	0.66099	0.000931955	0.066619	0.844932	0.474008	0.046385	0.372353	0.139254
ENSG00000105640	RPL18A	blue	M10	-0.216675	0.394607	0.245486	0.312971	-0.634474	0.0026567	0.0460307	0.895204	-0.233755	0.353486	-0.41617	0.0823671	0.0650886	0.854926	0.465674	0.0354622	0.317037	0.243667	0.91042	1.10613e-09	0.449265	0.0658738
ENSG00000105649	RAB3A	grey	M0	0.403545	0.0702211	-0.3734	0.0950892	-0.31788	0.49331	0.371208	0.1254	0.146005	0.595962	-0.0807361	0.804338	-0.184123	0.538222	0.020826	0.944203	0.201875	0.491659	0.111917	0.714775	0.274559	0.297478
ENSG00000105655	ISYNA1	grey	M0	0.0575303	0.853283	-0.0954644	0.729253	-0.105805	0.92444	0.181039	0.534248	0.395422	0.0820098	0.484109	0.0359924	-0.364409	0.147232	-0.0430389	0.881568	0.180387	0.546939	-0.117356	0.701589	-0.164506	0.566191
ENSG00000105656	ELL	grey	M0	-0.531714	0.0107365	0.385046	0.083193	0.0967044	0.930946	0.00650986	0.985012	0.0583873	0.856857	-0.00992703	0.977547	-0.187106	0.530768	0.225252	0.357413	0.267314	0.339123	0.0742698	0.818876	0.0774093	0.804454
ENSG00000105662	CRTC1	grey	M0	0.198381	0.443111	-0.280352	0.2365	0.143531	0.878547	0.466528	0.0413437	0.336647	0.152176	0.0784369	0.808909	-0.322465	0.214599	-0.210954	0.393529	0.209903	0.471707	-0.222143	0.419788	0.0880542	0.7752
ENSG00000105669	COPE	greenyellow	M9	-0.317399	0.176344	0.169295	0.514631	-0.300162	0.542988	0.467774	0.0406486	-0.0210628	0.947931	-0.442975	0.0604594	-0.467544	0.0459366	0.714709	0.000206394	0.815495	1.14291e-05	0.468202	0.0498667	0.806504	2.22902e-05
ENSG00000105676	ARMC6	purple	M8	-0.631749	0.00135317	0.582049	0.00383477	-0.0230444	0.98591	-0.151901	0.614559	-0.410645	0.0683637	-0.369955	0.133686	0.0334282	0.927942	0.699377	0.000334315	0.303785	0.268338	0.289031	0.271591	0.483274	0.044111
ENSG00000105677	TMEM147	purple	M8	-0.5983	0.00294357	0.628589	0.00135995	-0.168447	0.846719	-0.21348	0.444824	-0.519341	0.0150921	-0.480259	0.0378375	0.0786533	0.822583	0.797925	1.01796e-05	0.316725	0.243983	0.368503	0.142716	0.638371	0.00360986
ENSG00000105696	TMEM59L	red	M4	0.218846	0.388794	-0.303849	0.191911	0.0532701	0.970489	0.580332	0.00673654	0.399852	0.0776836	0.20889	0.451727	-0.473463	0.0425557	-0.0888672	0.744214	0.379272	0.1503	-0.221763	0.420846	0.156451	0.587699
ENSG00000105699	LSR	pink	M6	0.251022	0.308596	-0.317373	0.169546	0.11513	0.914509	0.110336	0.723419	0.618367	0.00234881	0.877895	1.35058e-07	-0.286312	0.28686	-0.578912	0.00560495	-0.213567	0.462424	-0.519044	0.0246805	-0.684298	0.00123493
ENSG00000105717	PBX4	black	M5	0.737123	5.74433e-05	-0.791792	5.46743e-06	-0.0132434	0.992397	0.610086	0.00379535	0.763142	3.92732e-05	0.644768	0.00226481	-0.591879	0.00640716	-0.538886	0.0117216	0.159744	0.602754	-0.38536	0.121179	-0.260471	0.32701
ENSG00000105722	ERF	grey	M0	-0.374969	0.0980186	0.197746	0.435426	0.0491606	0.974747	0.192696	0.501816	0.382899	0.094124	0.306828	0.231233	-0.510631	0.0254064	0.144226	0.575428	0.357994	0.180905	-0.038343	0.909145	-0.0941037	0.757866
ENSG00000105732	ZNF574	purple	M8	-0.494028	0.0200554	0.560404	0.00596888	-0.187335	0.810369	-0.256489	0.333725	-0.589476	0.00421768	-0.624516	0.00352649	0.258705	0.3481	0.674213	0.000659716	0.126264	0.692739	0.420949	0.0848783	0.55991	0.0151966
ENSG00000105737	GRIK5	pink	M6	0.432716	0.0484998	-0.495043	0.0187108	-0.130937	0.893317	0.379276	0.115253	0.741153	8.44121e-05	0.786786	3.20074e-05	-0.504219	0.0280953	-0.455858	0.0403978	0.0512339	0.884798	-0.304829	0.242624	-0.453082	0.0630602
ENSG00000105738	SIPA1L3	grey	M0	0.557544	0.00669168	-0.445065	0.0391938	0.073981	0.954552	0.0859287	0.791067	-0.0547855	0.865812	-0.148876	0.616541	0.255485	0.355583	-0.351842	0.128052	-0.278394	0.317633	-0.194588	0.490388	-0.00948701	0.978306
ENSG00000105750	ZNF85	grey	M0	-0.000954331	0.997949	-0.00207873	0.994205	0.110004	0.921526	-0.0500675	0.884236	0.18761	0.475564	0.223555	0.413787	-0.0356892	0.922285	-0.39985	0.0787156	-0.195274	0.507642	-0.19823	0.480533	-0.285758	0.275135
ENSG00000105755	ETHE1	grey	M0	-0.186382	0.476847	0.0872379	0.753425	0.0194364	0.988806	0.176148	0.548042	0.0569522	0.860285	-0.0188892	0.957448	-0.196672	0.50383	0.190467	0.446303	0.214625	0.459793	0.132956	0.65969	0.17591	0.536566
ENSG00000105767	CADM4	grey	M0	0.167463	0.531802	-0.109942	0.68687	0.134642	0.889865	-0.0131529	0.96903	-0.336364	0.1525	-0.445925	0.0587044	0.269277	0.324165	0.157622	0.537455	-0.0735136	0.828988	0.0867467	0.785483	0.250132	0.349497
ENSG00000105771	SMG9	grey	M0	0.50568	0.0167191	-0.403261	0.0669137	0.0580109	0.965745	0.213363	0.444935	-0.086031	0.776841	-0.261776	0.322126	0.0627334	0.860634	-0.0767855	0.781543	-0.020143	0.958595	-0.0864816	0.786114	0.279635	0.287648
ENSG00000105793	GTPBP10	grey	M0	-0.258093	0.293744	0.31244	0.17739	0.187289	0.810369	-0.386082	0.107928	-0.244559	0.326964	-0.0135364	0.970093	0.303072	0.251646	-0.102563	0.703024	-0.313435	0.250206	-0.161537	0.580264	-0.16724	0.559169
ENSG00000105810	CDK6	yellow	M2	-0.772356	1.4165e-05	0.830776	6.42683e-07	-0.275686	0.614393	-0.593316	0.00529305	-0.523346	0.0141125	-0.220669	0.421046	0.397567	0.104004	0.511646	0.018313	-0.0766639	0.820608	0.531612	0.0206303	0.0488204	0.881456
ENSG00000105821	DNAJC2	yellow	M2	-0.78351	8.87378e-06	0.859534	1.02095e-07	-0.152085	0.870189	-0.522767	0.0180037	-0.607967	0.00292877	-0.414831	0.0837438	0.338564	0.186839	0.64229	0.0014458	0.00800007	0.985226	0.474532	0.0460573	0.288013	0.271071
ENSG00000105825	TFPI2	yellow	M2	-0.767193	1.78391e-05	0.800636	3.46501e-06	-0.0232587	0.98591	-0.591923	0.0054317	-0.726427	0.000134888	-0.570289	0.00972556	0.538364	0.0166713	0.591029	0.00435288	-0.0834108	0.804038	0.437866	0.0704966	0.280927	0.284972
ENSG00000105835	NAMPT	yellow	M2	-0.600727	0.00279367	0.697385	0.000206933	-0.518054	0.0419437	-0.527035	0.0168058	-0.439242	0.0478172	-0.160207	0.583465	0.334501	0.193956	0.496024	0.0232907	-0.0599443	0.860477	0.679271	0.000809782	0.0901768	0.76852
ENSG00000105849	TWISTNB	yellow	M2	-0.914804	1.18875e-09	0.940085	1.93446e-11	-0.0885333	0.943842	-0.562298	0.00927524	-0.656876	0.000964683	-0.447294	0.0576965	0.414683	0.086036	0.638028	0.00158386	0.00345158	0.994031	0.472162	0.0474778	0.256853	0.33506
ENSG00000105854	PON2	grey	M0	0.077186	0.797663	0.0397523	0.890814	-0.367854	0.34032	-0.135737	0.658285	0.00755542	0.982727	0.19714	0.482655	-0.0587966	0.868695	0.0458407	0.872875	-0.0155713	0.968957	0.26674	0.316936	0.0582266	0.856831
ENSG00000105855	ITGB8	yellow	M2	-0.55716	0.00674117	0.673609	0.000421837	-0.0403535	0.978186	-0.807253	9.48288e-06	-0.617144	0.00241547	-0.190847	0.500245	0.634175	0.00274644	0.282014	0.234696	-0.471388	0.0574876	0.310514	0.23323	-0.179858	0.525708
ENSG00000105856	HBP1	turquoise	M1	0.800302	3.9394e-06	-0.877298	2.68553e-08	0.0522496	0.971539	0.640365	0.00194472	0.766401	3.52047e-05	0.569716	0.00981818	-0.498694	0.0304168	-0.64114	0.00148374	0.0714333	0.833855	-0.406514	0.0982422	-0.360949	0.153286
ENSG00000105866	SP4	grey	M0	0.212404	0.405015	-0.0850415	0.759371	0.180436	0.825753	-0.394554	0.0986764	-0.0732033	0.814059	0.301161	0.241849	0.391783	0.110643	-0.437076	0.0510349	-0.653633	0.00261405	-0.322872	0.211132	-0.607889	0.00666356
ENSG00000105875	WDR91	red	M4	0.588469	0.00361503	-0.681101	0.00034176	0.108047	0.92444	0.639831	0.00196443	0.426529	0.0562642	0.0174486	0.960211	-0.302342	0.253367	-0.30951	0.187262	0.234349	0.413382	-0.290536	0.268397	0.0422092	0.899925
ENSG00000105894	PTN	grey	M0	0.159866	0.552672	-0.158823	0.545175	0.0329129	0.983196	0.192702	0.501816	-0.0906829	0.763659	-0.399702	0.0988148	-0.0743884	0.831501	0.069585	0.802851	0.209497	0.47235	0.0474629	0.885685	0.42233	0.0862373
ENSG00000105926	MPP6	magenta	M7	-0.182961	0.485814	0.338392	0.13779	0.0334227	0.983012	-0.70949	0.000320912	-0.368591	0.109797	0.0969944	0.759546	0.639548	0.00242946	-0.231518	0.341759	-0.669545	0.0017608	-0.0699671	0.830522	-0.428019	0.0812791
ENSG00000105928	DFNA5	grey	M0	-0.0901795	0.760341	0.126701	0.639296	-0.225243	0.73403	-0.152416	0.6131	-0.331652	0.159495	-0.426816	0.0732246	0.376323	0.12986	0.156924	0.539663	-0.0634207	0.852436	0.361246	0.152432	0.182647	0.517915
ENSG00000105939	ZC3HAV1	grey	M0	-0.0517285	0.869198	0.0719776	0.798703	-0.0332931	0.983058	-0.128901	0.675732	-0.236724	0.346466	-0.164126	0.572739	0.221491	0.439824	0.190236	0.446825	-0.109214	0.737229	-0.00140267	0.996793	0.104595	0.728977
ENSG00000105948	TTC26	pink	M6	-0.323055	0.167393	0.286332	0.224755	0.00931174	0.994227	-0.178206	0.542462	0.232029	0.357253	0.541861	0.0154282	-0.116852	0.720165	-0.21083	0.393721	-0.11419	0.725236	-0.0579097	0.861254	-0.450557	0.064897
ENSG00000105988	NHP2P1	green	M3	0.0686926	0.821973	-0.146424	0.580868	0.933019	5.69236e-12	-0.00927809	0.977433	-0.00800911	0.981623	-0.0823649	0.800756	0.0529504	0.88358	-0.295973	0.209659	-0.226273	0.432567	-0.684111	0.00071132	-0.23886	0.374644
ENSG00000105993	DNAJB6	blue	M10	-0.293463	0.219338	0.362006	0.107544	-0.690933	0.000445733	-0.104752	0.74038	-0.379536	0.0976943	-0.494538	0.031211	0.176359	0.558192	0.498813	0.022345	0.243525	0.389745	0.891629	9.74742e-09	0.513551	0.0297694
ENSG00000105996	HOXA2	grey	M0	-0.0457391	0.88454	0.0583372	0.839982	0.0606337	0.964854	0.0387861	0.912225	-0.335525	0.153769	-0.494846	0.0311477	0.234757	0.405395	0.206018	0.405172	0.107101	0.742735	0.168549	0.560594	0.324845	0.207672
ENSG00000106003	LFNG	grey	M0	-0.406661	0.0676434	0.229542	0.351328	0.117082	0.910597	0.0991725	0.756023	0.377122	0.100163	0.3996	0.0988726	-0.388259	0.115307	-0.0589815	0.833039	0.229807	0.42416	-0.0688071	0.83323	-0.278872	0.28913
ENSG00000106012	IQCE	pink	M6	0.620021	0.00181315	-0.660798	0.000592547	-0.0147812	0.991189	0.455252	0.0482417	0.786664	1.70177e-05	0.843442	1.91035e-06	-0.546994	0.0145357	-0.625488	0.0021151	0.0302362	0.93478	-0.475222	0.0458175	-0.44695	0.0671989
ENSG00000106025	TSPAN12	yellow	M2	-0.608752	0.00234528	0.727773	7.62472e-05	-0.226809	0.733936	-0.68756	0.000601562	-0.64026	0.00144957	-0.328429	0.194185	0.530204	0.018929	0.488546	0.0259085	-0.212308	0.465939	0.457395	0.0568542	0.12674	0.668721
ENSG00000106034	CPED1	red	M4	0.332501	0.15302	-0.530055	0.0104258	0.0839332	0.947966	0.777598	3.02112e-05	0.76017	4.36641e-05	0.421604	0.0774745	-0.625949	0.00324778	-0.409092	0.0709853	0.427191	0.0945245	-0.340052	0.183746	-0.127305	0.667153
ENSG00000106049	HIBADH	black	M5	0.429221	0.0507547	-0.605218	0.00234475	0.0762418	0.954439	0.691254	0.000548961	0.895851	4.78589e-08	0.69247	0.000714916	-0.749546	0.000124672	-0.481545	0.0285796	0.368242	0.165517	-0.417093	0.0884439	-0.25846	0.331527
ENSG00000106066	CPVL	grey	M0	-0.241789	0.330725	0.115622	0.670888	-0.154748	0.866809	0.111324	0.720695	0.219558	0.389192	0.128344	0.673331	-0.176507	0.557746	0.0364784	0.900923	0.18426	0.536629	0.163065	0.575757	-0.123974	0.675941
ENSG00000106070	GRB10	magenta	M7	-0.314101	0.181902	0.510379	0.0145458	-0.0707784	0.955851	-0.820232	5.15922e-06	-0.757099	4.93308e-05	-0.341662	0.17335	0.860528	8.4002e-07	0.214761	0.384033	-0.617948	0.00554567	0.237472	0.381591	-0.0969073	0.749097
ENSG00000106077	ABHD11	grey	M0	-0.272967	0.260566	0.100042	0.716359	-0.186782	0.81149	0.347607	0.157244	0.386661	0.0904284	0.276597	0.290398	-0.537184	0.0169871	0.21533	0.382586	0.470411	0.0582407	0.0476757	0.88504	0.121677	0.682737
ENSG00000106080	FKBP14	greenyellow	M9	-0.0448084	0.886975	-0.0894523	0.747334	-0.297844	0.551172	0.603191	0.00434509	0.28079	0.246909	-0.147505	0.620452	-0.628306	0.00309102	0.327572	0.160523	0.810631	1.48064e-05	0.239979	0.375919	0.610425	0.00638581
ENSG00000106086	PLEKHA8	grey	M0	0.401335	0.072108	-0.272015	0.253606	0.160661	0.85733	-0.378212	0.116506	0.0464241	0.886788	0.385219	0.115174	0.432526	0.0704452	-0.702453	0.000301832	-0.73675	0.000272379	-0.319223	0.217669	-0.684186	0.00123636
ENSG00000106089	STX1A	grey	M0	0.406315	0.0678623	-0.283972	0.229544	-0.420535	0.195909	0.167653	0.570319	0.0374625	0.908438	-0.0753438	0.817348	-0.085273	0.80612	0.0619395	0.823624	0.0852637	0.799236	0.168218	0.561287	0.233958	0.385916
ENSG00000106100	NOD1	grey	M0	0.197924	0.444459	-0.264076	0.270816	-0.328172	0.461991	0.25821	0.329406	0.402628	0.075347	0.355022	0.153609	-0.288452	0.282308	-0.0769849	0.780858	0.167814	0.580998	0.021673	0.948644	-0.130911	0.657953
ENSG00000106105	GARS	purple	M8	-0.613489	0.00211437	0.543393	0.00817593	-0.377166	0.313544	0.0986641	0.757896	-0.243021	0.330627	-0.418083	0.0805081	-0.214596	0.457548	0.802998	8.39149e-06	0.636124	0.00384482	0.584112	0.00807816	0.674989	0.00156851
ENSG00000106123	EPHB6	grey	M0	0.0584923	0.851027	-0.135174	0.61475	0.13154	0.892032	0.388753	0.104993	0.165951	0.5368	-0.0857215	0.791397	-0.163663	0.595681	-0.153814	0.54857	0.241207	0.395589	-0.129583	0.669165	0.13074	0.658188
ENSG00000106153	CHCHD2	grey	M0	-0.0564991	0.85593	0.013889	0.962248	0.00124554	0.999982	0.213468	0.444824	0.0755299	0.807632	-0.106747	0.731605	-0.279527	0.3021	0.0585302	0.834591	0.302488	0.27141	0.121691	0.689775	0.226128	0.40449
ENSG00000106211	HSPB1	greenyellow	M9	0.0597176	0.847985	-0.230876	0.347702	-0.339673	0.42649	0.662084	0.00117089	0.523493	0.0140944	0.21991	0.422463	-0.747301	0.000134007	0.271135	0.255192	0.731405	0.00032162	0.122473	0.687933	0.357503	0.157921
ENSG00000106236	NPTX2	yellow	M2	-0.822706	1.21531e-06	0.781789	8.57957e-06	-0.121007	0.906376	-0.418562	0.0750161	-0.345549	0.139118	-0.131238	0.664742	0.147677	0.640749	0.485183	0.0272182	0.0908951	0.786308	0.405235	0.0994461	0.0712115	0.822898
ENSG00000106244	PDAP1	blue	M10	-0.503182	0.0173914	0.517328	0.0129544	-0.763155	2.2579e-05	-0.0427704	0.903282	-0.368212	0.110189	-0.48927	0.0335807	0.0242019	0.948047	0.826729	2.66203e-06	0.465958	0.0616185	0.920499	2.65948e-10	0.675767	0.00154537
ENSG00000106245	BUD31	purple	M8	-0.704599	0.000174908	0.688391	0.000273536	-0.198179	0.790718	-0.133457	0.663806	-0.525626	0.0136033	-0.598828	0.00583281	0.0152938	0.968264	0.837309	1.57011e-06	0.460488	0.0655766	0.52169	0.0237756	0.754556	0.000159349
ENSG00000106261	ZKSCAN1	turquoise	M1	0.861583	1.14701e-07	-0.814375	1.61962e-06	0.211878	0.762695	0.256049	0.334673	0.41122	0.0678742	0.34357	0.170668	0.0179119	0.962675	-0.814362	4.94567e-06	-0.370863	0.162016	-0.492689	0.0359795	-0.47509	0.0487318
ENSG00000106263	EIF3B	purple	M8	-0.714109	0.000127439	0.72919	7.27228e-05	-0.37152	0.328981	-0.330178	0.184716	-0.539399	0.0108158	-0.442728	0.0605739	0.179453	0.550987	0.859041	4.99444e-07	0.265181	0.343728	0.594051	0.00659388	0.521667	0.0267882
ENSG00000106266	SNX8	purple	M8	-0.691138	0.000267111	0.648241	0.000834706	-0.346061	0.406098	-0.158454	0.596747	-0.357417	0.123243	-0.375576	0.126301	0.036841	0.918991	0.762655	4.03566e-05	0.382232	0.146316	0.576528	0.00934053	0.416649	0.0913385
ENSG00000106268	NUDT1	purple	M8	-0.212721	0.404623	0.166285	0.523174	-0.512372	0.0468383	0.190622	0.506916	0.0277767	0.931642	-0.132509	0.661229	-0.325395	0.20932	0.615899	0.00258516	0.538037	0.0230014	0.448195	0.0630235	0.481743	0.0449318
ENSG00000106278	PTPRZ1	grey	M0	0.00998599	0.976124	0.120144	0.658282	0.200185	0.784303	-0.368688	0.128558	-0.640097	0.00145342	-0.684567	0.000867547	0.693503	0.000643515	0.0427424	0.882473	-0.38854	0.138042	0.0129611	0.969645	0.197628	0.477154
ENSG00000106305	AIMP2	yellow	M2	-0.747622	3.91344e-05	0.822071	1.05866e-06	-0.113682	0.915851	-0.52445	0.0175232	-0.773015	2.80403e-05	-0.659581	0.00161605	0.406428	0.0946566	0.813445	5.12482e-06	0.072215	0.832517	0.462486	0.0535532	0.559961	0.0151926
ENSG00000106330	MOSPD3	red	M4	0.378958	0.0937548	-0.549072	0.00738138	-0.0711402	0.955579	0.725939	0.000192011	0.640279	0.00144957	0.240868	0.370005	-0.662144	0.00139346	-0.0793161	0.773423	0.493365	0.0435679	-0.170921	0.554936	0.0963559	0.750843
ENSG00000106333	PCOLCE	red	M4	0.293533	0.219209	-0.485811	0.0216745	0.0445191	0.976137	0.881489	1.25367e-07	0.646055	0.00125392	0.215356	0.43455	-0.721137	0.000298817	-0.105823	0.692227	0.646236	0.00305087	-0.203922	0.464789	0.166957	0.560099
ENSG00000106348	IMPDH1	yellow	M2	-0.581225	0.00419994	0.554231	0.00671182	-0.314746	0.50213	-0.226938	0.4091	-0.188283	0.473494	-0.0508899	0.882177	0.0497342	0.890386	0.525069	0.0147573	0.145564	0.641264	0.393618	0.111233	0.0780336	0.802709
ENSG00000106351	AGFG2	grey	M0	-0.475291	0.0267097	0.413066	0.0594861	-0.000772603	0.999982	-0.117251	0.704752	0.0579733	0.857927	0.167907	0.561997	-0.203697	0.486333	0.232339	0.339869	0.173259	0.566216	0.131388	0.663854	-0.0927261	0.761364
ENSG00000106355	LSM5	yellow	M2	-0.721969	9.79408e-05	0.830073	6.66271e-07	0.0696671	0.956936	-0.826238	3.93767e-06	-0.711977	0.00021138	-0.327638	0.195353	0.589382	0.00668123	0.409577	0.0706141	-0.364045	0.171463	0.286751	0.275762	-0.0115752	0.973004
ENSG00000106366	SERPINE1	purple	M8	-0.736586	5.85164e-05	0.685928	0.000294013	-0.087555	0.944221	-0.234697	0.38837	-0.32453	0.169876	-0.245	0.360767	-0.0613556	0.863707	0.713612	0.000213493	0.329238	0.225342	0.39269	0.112307	0.409361	0.0975594
ENSG00000106392	C1GALT1	grey	M0	0.497541	0.0189967	-0.406553	0.0644542	0.16272	0.854992	-0.0529026	0.876575	-0.0315907	0.922705	0.00633042	0.984677	0.339084	0.186016	-0.449619	0.0436308	-0.446803	0.0764256	-0.185787	0.513285	-0.385543	0.123207
ENSG00000106397	PLOD3	greenyellow	M9	-0.0556149	0.858289	-0.0446163	0.877519	-0.372891	0.32558	0.609598	0.00383384	0.0692513	0.824876	-0.376672	0.125143	-0.444774	0.0608109	0.562422	0.00768321	0.795067	2.86781e-05	0.404938	0.0997105	0.763882	0.000115613
ENSG00000106400	ZNHIT1	greenyellow	M9	-0.149998	0.581232	-0.0192071	0.947482	-0.303569	0.533582	0.606629	0.00407341	0.328252	0.164498	-0.0319261	0.927463	-0.689764	0.000706841	0.520929	0.0158043	0.835786	3.91788e-06	0.347447	0.171817	0.529077	0.0240265
ENSG00000106404	CLDN15	grey	M0	0.492594	0.0205112	-0.361825	0.107738	0.104411	0.926364	0.0203364	0.952374	-0.112478	0.697452	-0.141171	0.637811	0.231183	0.414089	-0.212328	0.390037	-0.252743	0.369452	-0.0353852	0.91589	0.0146444	0.967793
ENSG00000106415	GLCCI1	grey	M0	0.658783	0.000675506	-0.484817	0.0219725	0.0873311	0.944221	-0.158259	0.597026	-0.0983863	0.739827	-0.0198071	0.95591	0.471605	0.0437019	-0.56779	0.00692313	-0.597005	0.0083076	-0.232992	0.391814	-0.344419	0.176381
ENSG00000106460	TMEM106B	turquoise	M1	0.504135	0.0171255	-0.536463	0.00924321	0.253108	0.672396	0.310908	0.219395	0.434377	0.0508772	0.330684	0.190282	-0.255541	0.355491	-0.591385	0.00432033	-0.0520307	0.882816	-0.487452	0.0389131	-0.201397	0.468047
ENSG00000106477	CEP41	grey	M0	0.0579805	0.852244	-0.122208	0.651744	0.431644	0.170175	0.114666	0.711533	0.225326	0.373855	0.256854	0.333208	-0.0746447	0.830908	-0.449227	0.0438303	-0.0749907	0.825297	-0.467161	0.0504065	-0.215487	0.432503
ENSG00000106479	ZNF862	turquoise	M1	0.850022	2.54861e-07	-0.859255	1.04246e-07	0.157667	0.860916	0.539949	0.0137736	0.536074	0.0114353	0.320688	0.206351	-0.303346	0.251045	-0.61086	0.00289155	-0.00439261	0.992448	-0.475236	0.0458175	-0.184168	0.514674
ENSG00000106484	MEST	grey	M0	-0.248631	0.314339	0.203108	0.421098	-0.217835	0.750322	0.0367081	0.917135	0.144819	0.599036	0.209987	0.44818	-0.305275	0.247392	0.233419	0.337386	0.247379	0.380887	0.206184	0.458577	0.00437454	0.990231
ENSG00000106524	ANKMY2	pink	M6	0.26977	0.267368	-0.288108	0.221341	0.0575029	0.965905	-0.0216367	0.951404	0.513464	0.0166282	0.790309	2.65461e-05	-0.207139	0.476729	-0.571859	0.00641583	-0.301075	0.274134	-0.361575	0.152024	-0.717223	0.000512316
ENSG00000106537	TSPAN13	magenta	M7	-0.420958	0.0564748	0.485204	0.0218487	0.2056	0.774363	-0.562913	0.00917115	-0.672354	0.000644704	-0.514302	0.0236333	0.71641	0.000342855	0.152448	0.55205	-0.394273	0.131445	0.0347653	0.917208	0.0167053	0.963196
ENSG00000106538	RARRES2	grey	M0	-0.217998	0.390859	0.219798	0.376778	-0.0123296	0.993922	-0.255461	0.335987	0.115614	0.687865	0.443781	0.0598441	-0.00179616	0.996354	-0.0372041	0.898444	-0.162115	0.596521	0.0484615	0.883293	-0.459278	0.0588555
ENSG00000106554	CHCHD3	green	M3	-0.263092	0.281961	0.240059	0.325474	0.729744	0.000100939	-0.258305	0.329218	-0.244166	0.327918	-0.0531672	0.877535	0.163211	0.596822	0.0223986	0.939956	-0.216378	0.455692	-0.56324	0.0122028	-0.0806061	0.795791
ENSG00000106571	GLI3	grey	M0	0.068653	0.822033	-0.153235	0.560457	0.234517	0.71699	0.0899321	0.779079	0.319436	0.17778	0.384412	0.115986	-0.116467	0.721406	-0.450413	0.0432151	-0.173725	0.564898	-0.483554	0.0410605	-0.330111	0.198953
ENSG00000106588	PSMA2	grey	M0	0.156012	0.563758	-0.0461839	0.872787	0.177444	0.831526	-0.0368678	0.916634	-0.102945	0.726029	-0.0718362	0.827744	0.0465985	0.89695	-0.0773825	0.779766	-0.111243	0.733146	-0.0808467	0.80056	-0.0253678	0.942402
ENSG00000106591	MRPL32	yellow	M2	-0.714794	0.000124978	0.68974	0.000263524	0.0754292	0.954439	-0.224864	0.414214	-0.362345	0.117158	-0.314761	0.216985	-0.0256187	0.945631	0.525974	0.014527	0.249893	0.375151	0.276269	0.297381	0.360977	0.153271
ENSG00000106605	BLVRA	purple	M8	-0.269441	0.26804	0.336306	0.140489	-0.309231	0.517414	-0.169958	0.564651	-0.385959	0.0910412	-0.336926	0.180251	0.0930443	0.785977	0.538324	0.0117902	0.149731	0.629338	0.399158	0.10527	0.503417	0.0339443
ENSG00000106610	STAG3L4	pink	M6	0.307992	0.192668	-0.305362	0.189495	0.0356761	0.980579	0.0855205	0.792105	0.513941	0.0165204	0.817335	7.39826e-06	-0.265806	0.331445	-0.447934	0.0446255	-0.173301	0.566125	-0.447556	0.0634391	-0.538827	0.0208046
ENSG00000106615	RHEB	blue	M10	-0.431147	0.0494683	0.50785	0.015183	-0.759652	2.68293e-05	-0.210939	0.451561	-0.403872	0.074221	-0.390303	0.109073	0.185842	0.533641	0.629608	0.0019294	0.233483	0.415382	0.976079	5.0474e-16	0.452239	0.0637548
ENSG00000106617	PRKAG2	purple	M8	-0.519492	0.0132459	0.605689	0.00232305	-0.369827	0.334325	-0.324639	0.19385	-0.557459	0.00776837	-0.511561	0.024583	0.248901	0.371152	0.713115	0.000216847	0.177961	0.553458	0.664161	0.00124498	0.487932	0.0414494
ENSG00000106624	AEBP1	greenyellow	M9	-0.0797738	0.790055	0.0314984	0.913602	-0.447439	0.13883	0.521438	0.0183764	0.0166655	0.960498	-0.372759	0.130171	-0.438692	0.0655358	0.576404	0.00587465	0.799023	2.39202e-05	0.513743	0.0265579	0.786787	5.28093e-05
ENSG00000106635	BCL7B	yellow	M2	-0.82969	8.37682e-07	0.894457	5.94842e-09	0.107374	0.92444	-0.693932	0.000501849	-0.795225	1.23107e-05	-0.558005	0.0118424	0.556063	0.0125844	0.57577	0.00594822	-0.205892	0.480406	0.382754	0.124562	0.233278	0.387862
ENSG00000106638	TBL2	greenyellow	M9	-0.397195	0.0760216	0.278603	0.239956	-0.248344	0.683132	0.360767	0.138983	0.146057	0.595823	-0.0197804	0.95591	-0.539105	0.016564	0.534458	0.0125875	0.75821	0.000129668	0.260028	0.331053	0.517945	0.0280643
ENSG00000106665	CLIP2	grey	M0	-0.457511	0.0347014	0.389582	0.0789105	-0.216618	0.752315	0.11789	0.703231	-0.0155499	0.963164	0.0107028	0.976224	-0.20529	0.481317	0.433756	0.0530959	0.365837	0.168834	0.289367	0.270724	0.249608	0.350814
ENSG00000106682	EIF4H	blue	M10	-0.536296	0.0099162	0.556013	0.00649969	-0.744892	5.25864e-05	-0.116814	0.705704	-0.33997	0.147274	-0.364462	0.141211	0.075147	0.829996	0.71429	0.000208657	0.36073	0.176476	0.90749	1.54182e-09	0.497578	0.0366764
ENSG00000106689	LHX2	pink	M6	0.308179	0.192329	-0.336598	0.140116	-0.0293584	0.984539	0.170365	0.5635	0.523422	0.0141046	0.726008	0.000266806	-0.387332	0.116449	-0.309474	0.187262	-0.078419	0.816036	-0.375436	0.134094	-0.360896	0.153349
ENSG00000106701	FSD1L	grey	M0	-0.0585299	0.850956	0.191364	0.452923	-0.0834811	0.947966	-0.468594	0.0402842	-0.0941785	0.752604	0.347484	0.164924	0.226627	0.425853	-0.15261	0.551624	-0.421834	0.100696	-0.029391	0.930032	-0.417102	0.0908624
ENSG00000106714	CNTNAP3	red	M4	0.482664	0.0238547	-0.538905	0.0088413	-0.00329112	0.999582	0.553904	0.0106865	0.548327	0.0092268	0.25228	0.343202	-0.465795	0.0469034	-0.376887	0.10083	0.265233	0.343728	-0.18494	0.515718	-0.0515119	0.874701
ENSG00000106771	TMEM245	grey	M0	0.134049	0.628537	-0.0864717	0.755338	-0.120383	0.90685	-0.310926	0.219395	0.132144	0.636838	0.403649	0.0945169	0.140411	0.660694	-0.345596	0.135917	-0.411903	0.110408	-0.0509316	0.877729	-0.485018	0.0431684
ENSG00000106780	MEGF9	grey	M0	0.296497	0.213345	-0.24507	0.313721	0.0543373	0.969734	-0.160227	0.591835	0.0727302	0.815506	0.175775	0.541264	0.220247	0.443139	-0.498263	0.022485	-0.380846	0.148075	-0.173109	0.549977	-0.375526	0.134924
ENSG00000106789	CORO2A	red	M4	0.180882	0.491389	-0.343881	0.130528	-0.191897	0.802545	0.850698	1.07355e-06	0.581119	0.00496883	0.134159	0.656835	-0.754874	0.000102236	0.0494345	0.862311	0.759103	0.000127292	0.0480191	0.884268	0.349555	0.169571
ENSG00000106803	SEC61B	brown	M11	-0.582234	0.00412126	0.511862	0.01422	-0.365376	0.347354	0.164599	0.579517	-0.320942	0.175504	-0.608202	0.00483312	-0.195064	0.50851	0.837207	1.57011e-06	0.687694	0.00112736	0.61577	0.00411824	0.885433	2.92594e-07
ENSG00000106804	C5	black	M5	0.468341	0.0296403	-0.554462	0.00667939	0.214221	0.756558	0.537275	0.0143524	0.647399	0.00121595	0.514516	0.0235684	-0.529718	0.0190579	-0.550748	0.00940482	0.164175	0.591294	-0.427289	0.0792829	-0.166917	0.560186
ENSG00000106829	TLE4	pink	M6	0.134658	0.626844	-0.16665	0.52203	0.0797952	0.950416	-0.06978	0.83573	0.443393	0.0453406	0.738697	0.000176442	-0.266794	0.329348	-0.332888	0.153011	-0.216258	0.456078	-0.393423	0.11144	-0.549447	0.0176873
ENSG00000106852	LHX6	red	M4	-0.00249466	0.994388	-0.144489	0.5871	0.0990157	0.930092	0.566593	0.00856565	0.251645	0.310294	-0.0895512	0.780793	-0.376101	0.130145	0.0311034	0.915146	0.472027	0.0570247	-0.133301	0.659046	0.327208	0.203839
ENSG00000106853	PTGR1	grey	M0	0.0358275	0.91109	-0.0922168	0.738219	-0.360757	0.361379	0.175806	0.549079	0.447685	0.0427695	0.497625	0.0300341	-0.335295	0.192761	-0.063733	0.819203	0.169105	0.577554	0.126046	0.678669	-0.278752	0.289324
ENSG00000106868	SUSD1	purple	M8	-0.141658	0.606419	0.123272	0.648932	-0.275475	0.614524	0.0623903	0.853876	-0.133976	0.632052	-0.278361	0.286686	-0.101698	0.762406	0.526319	0.0144632	0.33825	0.210837	0.439368	0.06939	0.41715	0.0908337
ENSG00000106948	AKNA	red	M4	0.372155	0.101124	-0.499695	0.0173561	0.013001	0.993133	0.614199	0.00349446	0.334275	0.155507	-0.108057	0.7281	-0.400101	0.101273	-0.0161941	0.955111	0.385201	0.142122	-0.124224	0.683311	0.302981	0.244693
ENSG00000106976	DNM1	turquoise	M1	0.753208	3.1642e-05	-0.776614	1.08545e-05	0.0254837	0.985803	0.637919	0.00206092	0.493747	0.0225725	0.200673	0.473164	-0.350305	0.168444	-0.363485	0.115053	0.160032	0.601926	-0.225096	0.412659	-0.0855497	0.781704
ENSG00000106991	ENG	greenyellow	M9	-0.0884364	0.764445	-0.0878025	0.751763	-0.151751	0.870547	0.734877	0.000141439	0.30475	0.202557	-0.217002	0.430425	-0.632924	0.00280984	0.320244	0.171296	0.858823	1.0064e-06	0.157678	0.589706	0.675642	0.00154537
ENSG00000106992	AK1	greenyellow	M9	0.157595	0.559501	-0.225072	0.363048	-0.130711	0.893562	0.477441	0.0358047	0.315185	0.184931	0.117661	0.70353	-0.481948	0.0380101	0.156816	0.539877	0.506267	0.0370494	0.000369885	0.99917	0.281929	0.283003
ENSG00000106993	CDC37L1	grey	M0	-0.102976	0.722594	0.253914	0.293841	-0.572935	0.0131108	-0.282386	0.276081	-0.282653	0.242998	-0.062093	0.854051	0.189185	0.525304	0.322371	0.168246	-0.0489481	0.889479	0.460746	0.0546374	0.210909	0.443594
ENSG00000107020	PLGRKT	grey	M0	-0.532955	0.0105308	0.420414	0.054512	-0.171105	0.842791	0.025559	0.943709	0.0356211	0.913422	-0.0262448	0.939788	-0.245095	0.379803	0.353383	0.126418	0.381687	0.147035	0.17006	0.556667	0.328287	0.202144
ENSG00000107077	KDM4C	turquoise	M1	0.568435	0.00543493	-0.439725	0.0420872	0.195384	0.796613	-0.0402921	0.909488	0.0261966	0.935584	0.190295	0.501697	0.216952	0.451811	-0.498477	0.0224385	-0.452028	0.0724461	-0.379039	0.129517	-0.29021	0.267438
ENSG00000107104	KANK1	grey	M0	0.353913	0.123305	-0.384285	0.0839679	0.0827503	0.947966	0.427309	0.067684	0.357097	0.123548	0.298492	0.246861	-0.347897	0.172142	-0.201074	0.418484	0.218063	0.451252	-0.312571	0.229811	0.0166412	0.963244
ENSG00000107105	ELAVL2	grey	M0	-0.225006	0.372923	0.286427	0.22464	0.130299	0.894253	-0.376954	0.118038	-0.372179	0.105847	-0.227656	0.403305	0.483744	0.0372624	-0.0786594	0.775643	-0.33826	0.210837	-0.00834668	0.980021	-0.173418	0.54254
ENSG00000107130	NCS1	purple	M8	-0.502023	0.0176957	0.39338	0.0755012	-0.327369	0.462928	0.20957	0.454904	-0.0612	0.84957	-0.269162	0.305254	-0.317779	0.223041	0.687211	0.00046782	0.656376	0.002413	0.471885	0.0476248	0.500778	0.0352187
ENSG00000107140	TESK1	black	M5	0.344422	0.135966	-0.489167	0.0205689	-0.0605757	0.964854	0.611708	0.00369426	0.762752	3.98182e-05	0.490608	0.0330047	-0.681528	0.000873312	-0.310288	0.185995	0.360208	0.177483	-0.225925	0.410445	-0.207472	0.452749
ENSG00000107186	MPDZ	grey	M0	0.442964	0.0423626	-0.338322	0.137832	0.0300983	0.984226	-0.157313	0.599943	-0.0308066	0.924624	0.0224183	0.949771	0.369921	0.138471	-0.524881	0.0147913	-0.466178	0.0615155	-0.163759	0.573668	-0.313028	0.227182
ENSG00000107201	DDX58	grey	M0	0.25123	0.308228	-0.251108	0.299909	-0.158922	0.859409	0.117026	0.705485	0.33396	0.15594	0.323895	0.200945	-0.171775	0.572374	-0.353628	0.126205	-0.0788365	0.815377	-0.142836	0.630131	-0.262631	0.322436
ENSG00000107242	PIP5K1B	magenta	M7	-0.529663	0.0111024	0.575444	0.00438208	0.197407	0.792555	-0.495916	0.027432	-0.651193	0.00111116	-0.580865	0.00805282	0.621901	0.00351956	0.217915	0.376194	-0.243233	0.390337	0.119254	0.696616	0.185481	0.51136
ENSG00000107262	BAG1	yellow	M2	-0.813546	1.96543e-06	0.712478	0.000128805	-0.0226977	0.98591	-0.17454	0.552272	-0.286118	0.236238	-0.244748	0.361433	-0.0372699	0.918072	0.607135	0.0031397	0.31123	0.25451	0.213383	0.441025	0.351469	0.166563
ENSG00000107281	NPDC1	grey	M0	0.223831	0.375863	-0.131063	0.626559	-0.196764	0.793686	0.0441885	0.899759	-0.226094	0.371872	-0.232835	0.389467	0.156498	0.615785	0.196665	0.430007	0.0115071	0.976984	0.058213	0.860695	0.33786	0.186526
ENSG00000107331	ABCA2	turquoise	M1	0.644919	0.000968593	-0.548163	0.00750842	-0.268482	0.630347	0.354217	0.147643	0.179965	0.497124	0.0200934	0.955069	-0.164643	0.592137	-0.115162	0.664214	0.0947623	0.776842	0.019245	0.954663	0.218597	0.423639
ENSG00000107338	SHB	pink	M6	-0.345711	0.134363	0.256736	0.28731	-0.129824	0.895457	0.00381812	0.991058	0.332247	0.158648	0.543505	0.0149675	-0.447181	0.0594113	0.128885	0.622248	0.223025	0.440606	-0.00740047	0.981802	-0.161869	0.573646
ENSG00000107362	ABHD17B	magenta	M7	0.109341	0.70269	0.0841828	0.761868	0.185713	0.813862	-0.740488	0.000115972	-0.500064	0.0206005	-0.0893309	0.781409	0.835402	3.23622e-06	-0.292997	0.214612	-0.888196	1.18973e-07	-0.184599	0.516649	-0.448914	0.0661628
ENSG00000107371	EXOSC3	yellow	M2	-0.564265	0.00589639	0.727488	7.68097e-05	-0.123533	0.901303	-0.605091	0.00419573	-0.727765	0.000128844	-0.548633	0.0137293	0.512388	0.0248024	0.550241	0.00947837	-0.117233	0.716981	0.421654	0.084225	0.308229	0.235302
ENSG00000107372	ZFAND5	magenta	M7	-0.513297	0.0146433	0.638834	0.00105719	-0.0692508	0.95702	-0.721822	0.00022097	-0.728218	0.000126989	-0.45896	0.0497048	0.704129	0.000483595	0.31986	0.171721	-0.451684	0.0726839	0.395042	0.109885	-0.0152916	0.9662
ENSG00000107438	PDLIM1	purple	M8	-0.538988	0.00944617	0.459355	0.0319975	-0.325133	0.470049	0.0480261	0.889473	-0.133235	0.634145	-0.205974	0.459536	-0.214222	0.45863	0.736191	0.000105065	0.516713	0.0319796	0.443532	0.0663883	0.461964	0.0569941
ENSG00000107443	CCNJ	magenta	M7	-0.394556	0.0785142	0.528091	0.0107733	0.230496	0.722568	-0.901263	2.75043e-08	-0.591339	0.00406867	-0.0929333	0.771907	0.809712	1.18299e-05	-0.0970061	0.719985	-0.787384	4.03667e-05	-0.0490094	0.882132	-0.432715	0.0775265
ENSG00000107518	ATRNL1	grey	M0	0.192046	0.461251	-0.236266	0.334619	0.19731	0.792818	0.178417	0.54185	0.258628	0.294332	0.227002	0.404934	-0.166653	0.587193	-0.383402	0.093916	0.0210502	0.956807	-0.21447	0.438324	-0.185366	0.511742
ENSG00000107521	HPS1	grey	M0	-0.310164	0.188613	0.103704	0.70611	-0.179491	0.827607	0.317684	0.2067	0.38388	0.0931574	0.196598	0.483755	-0.47817	0.039994	0.236717	0.330072	0.491118	0.0449231	0.160255	0.583179	0.0312032	0.929248
ENSG00000107537	PHYH	grey	M0	-0.335817	0.148198	0.210281	0.400769	-0.045393	0.974765	0.0365938	0.917387	-0.0620855	0.846985	-0.200722	0.473119	-0.0387147	0.914364	0.312101	0.183615	0.232648	0.417248	0.0966424	0.75599	0.241624	0.36804
ENSG00000107551	RASSF4	grey	M0	0.265736	0.27591	-0.306131	0.18812	-0.2494	0.681266	0.46027	0.0450714	0.470762	0.0313536	0.389114	0.110453	-0.51634	0.0234242	-0.0428264	0.882294	0.363285	0.17268	-0.105275	0.732423	0.113842	0.702672
ENSG00000107554	DNMBP	yellow	M2	-0.505717	0.0167174	0.638188	0.00107587	-0.14433	0.876714	-0.632816	0.00231276	-0.5998	0.00346692	-0.231568	0.392627	0.587934	0.00686042	0.403576	0.0755319	-0.33403	0.217105	0.360523	0.153297	-0.0470318	0.887288
ENSG00000107560	RAB11FIP2	pink	M6	0.469003	0.0293608	-0.478753	0.0240313	0.298713	0.548206	0.121194	0.695288	0.534984	0.0116356	0.763251	8.24319e-05	-0.217131	0.451448	-0.653621	0.00110453	-0.308211	0.2596	-0.684728	0.000699117	-0.65142	0.00274143
ENSG00000107562	CXCL12	red	M4	0.251308	0.308193	-0.433328	0.0459692	0.196382	0.794458	0.729252	0.000172017	0.515593	0.0160792	0.138715	0.643911	-0.492204	0.0332035	-0.220778	0.368896	0.446965	0.0762933	-0.232586	0.392469	0.03857	0.909318
ENSG00000107566	ERLIN1	yellow	M2	-0.811686	2.18426e-06	0.754571	2.7296e-05	-0.138557	0.884486	-0.224719	0.414677	-0.463545	0.0345292	-0.510276	0.0250812	0.0700409	0.843197	0.684909	0.000497169	0.369409	0.164245	0.483186	0.0413016	0.586709	0.00994596
ENSG00000107614	TRDMT1	grey	M0	-0.271017	0.264842	0.338723	0.137277	0.11836	0.909623	-0.640161	0.00195486	-0.158971	0.55864	0.322582	0.203261	0.410081	0.0909478	-0.155258	0.544512	-0.580085	0.0114149	-0.159206	0.585642	-0.544521	0.0190777
ENSG00000107679	PLEKHA1	grey	M0	0.461821	0.0326052	-0.393692	0.0752268	0.126245	0.898463	0.241629	0.370887	0.00463236	0.98877	-0.110416	0.720622	0.0444881	0.901465	-0.237956	0.327181	-0.0480663	0.890821	-0.163226	0.57532	0.108939	0.716399
ENSG00000107719	PALD1	greenyellow	M9	-0.101828	0.726137	-0.0434632	0.881327	-0.113709	0.915851	0.596423	0.00497112	0.119261	0.676128	-0.354236	0.154823	-0.409641	0.0914043	0.372158	0.105765	0.739945	0.000239604	0.153959	0.600148	0.617232	0.00555632
ENSG00000107731	UNC5B	grey	M0	-0.197664	0.445087	0.105943	0.699039	-0.174576	0.836413	0.304075	0.232038	0.157228	0.562785	0.080964	0.803596	-0.353932	0.162928	0.278051	0.242003	0.479912	0.0519187	0.176485	0.539914	0.23356	0.386994
ENSG00000107779	BMPR1A	grey	M0	-0.0344319	0.914614	0.145064	0.585204	-0.19218	0.801709	-0.180149	0.536742	-0.388106	0.0889675	-0.385373	0.114956	0.34305	0.17923	0.12306	0.640755	-0.140297	0.656074	0.324029	0.209049	0.294969	0.258748
ENSG00000107796	ACTA2	greenyellow	M9	-0.218354	0.390176	0.135858	0.612688	-0.308171	0.52069	0.325755	0.191971	0.120869	0.671528	-0.0973502	0.758434	-0.433613	0.0697246	0.408939	0.0710773	0.66324	0.00205885	0.460849	0.0546374	0.441676	0.0708202
ENSG00000107798	LIPA	brown	M11	-0.178247	0.499385	0.120973	0.655906	-0.195464	0.796613	0.307774	0.225491	-0.149533	0.585137	-0.556581	0.0120805	-0.170681	0.575127	0.404958	0.0742318	0.563733	0.0151786	0.42047	0.0853603	0.714522	0.000553444
ENSG00000107815	TWNK	yellow	M2	-0.783989	8.74239e-06	0.786835	6.88014e-06	-0.0532907	0.970489	-0.486892	0.0313064	-0.455286	0.0385009	-0.177739	0.535991	0.225655	0.428347	0.55599	0.00856565	-0.0367145	0.918035	0.265269	0.32025	0.157857	0.58394
ENSG00000107816	LZTS2	turquoise	M1	0.766143	1.85837e-05	-0.821144	1.1159e-06	0.0248521	0.98591	0.561057	0.00945733	0.739206	9.03351e-05	0.596149	0.00614427	-0.468042	0.0456477	-0.536337	0.0121789	0.0601794	0.860083	-0.49335	0.035621	-0.351729	0.166234
ENSG00000107819	SFXN3	grey	M0	0.154125	0.569113	-0.251103	0.299909	0.0231663	0.98591	0.371393	0.125249	0.430965	0.0531393	0.358863	0.14867	-0.543595	0.0153896	0.00171656	0.994949	0.347173	0.196805	-0.0953245	0.760239	0.0556006	0.86424
ENSG00000107821	KAZALD1	red	M4	0.49249	0.0205458	-0.610529	0.00208224	0.0273533	0.985803	0.821298	4.90086e-06	0.750271	6.26368e-05	0.445671	0.0587825	-0.820833	6.71481e-06	-0.246505	0.307294	0.547027	0.0199578	-0.337068	0.188503	0.131701	0.655658
ENSG00000107829	FBXW4	black	M5	-0.0266393	0.935478	-0.154128	0.558273	-0.240407	0.704568	0.494851	0.0278455	0.633488	0.00169374	0.445892	0.0587152	-0.643148	0.00223766	-0.00242935	0.99335	0.493802	0.0434866	0.00396843	0.990274	-0.0143247	0.96846
ENSG00000107833	NPM3	purple	M8	-0.436919	0.045897	0.378712	0.08946	-0.187965	0.808668	0.198273	0.486995	-0.202334	0.434561	-0.353545	0.155852	-0.247192	0.374957	0.714488	0.000207304	0.574411	0.0126301	0.304749	0.24274	0.672349	0.00168322
ENSG00000107863	ARHGAP21	grey	M0	0.0632498	0.836998	0.121777	0.653163	-0.477123	0.0875977	-0.300125	0.23943	-0.461611	0.0354281	-0.439761	0.0628101	0.475786	0.0412675	0.156374	0.541077	-0.214601	0.459812	0.552148	0.0148135	0.280098	0.286795
ENSG00000107872	FBXL15	grey	M0	0.366733	0.107505	-0.403967	0.0664047	0.0484834	0.974747	0.241634	0.370887	0.426525	0.0562642	0.357384	0.150276	-0.263279	0.337249	-0.286494	0.226263	0.0163216	0.967753	-0.158626	0.586912	-0.408252	0.098781
ENSG00000107882	SUFU	turquoise	M1	0.825321	1.05466e-06	-0.816245	1.46005e-06	0.0835192	0.947966	0.33566	0.175607	0.632651	0.00172814	0.634579	0.00284232	-0.29039	0.278263	-0.682676	0.000529968	-0.202634	0.489648	-0.550372	0.0152523	-0.523164	0.0262222
ENSG00000107890	ANKRD26	turquoise	M1	0.605582	0.00251231	-0.516954	0.013026	0.181261	0.825066	-0.0443293	0.89935	0.299318	0.212036	0.451187	0.0549979	0.124901	0.7023	-0.773037	2.83616e-05	-0.498951	0.0407253	-0.426875	0.0796052	-0.585472	0.0101052
ENSG00000107897	ACBD5	grey	M0	0.131641	0.635182	-0.0584767	0.839833	-0.208826	0.767827	-0.223199	0.419113	-0.226683	0.370369	-0.238817	0.375174	0.32214	0.215167	-0.0349639	0.905011	-0.209624	0.472078	0.245748	0.362751	0.0354399	0.917333
ENSG00000107902	LHPP	black	M5	0.339493	0.142734	-0.455752	0.0337454	-0.0730245	0.954662	0.664114	0.00111495	0.665689	0.000775415	0.476224	0.0398509	-0.693872	0.000639162	-0.189638	0.448607	0.47518	0.0551474	-0.110888	0.717616	0.0253253	0.942402
ENSG00000107937	GTPBP4	yellow	M2	-0.941042	5.7731e-11	0.945771	7.47518e-12	-0.0959676	0.932161	-0.463537	0.0431838	-0.635192	0.00162742	-0.495583	0.0308544	0.241763	0.388353	0.789063	1.47891e-05	0.195588	0.507001	0.47271	0.0471494	0.466682	0.0543481
ENSG00000107949	BCCIP	yellow	M2	-0.782487	9.21432e-06	0.904678	2.21128e-09	-0.142791	0.878547	-0.73931	0.000120551	-0.863949	3.71044e-07	-0.60841	0.00482102	0.621803	0.00352023	0.656369	0.00103877	-0.181603	0.54369	0.520681	0.0240535	0.315304	0.22336
ENSG00000107957	SH3PXD2A	grey	M0	0.146784	0.590643	-0.278354	0.240541	0.059436	0.965226	0.495392	0.0276518	0.385372	0.0916405	0.0972242	0.75879	-0.248805	0.371286	-0.212505	0.389499	0.272349	0.32904	-0.0744709	0.818364	-0.139205	0.635392
ENSG00000107959	PITRM1	grey	M0	0.0981547	0.737266	-0.0575825	0.842429	-0.0697878	0.956936	0.0719515	0.829043	0.0217839	0.946327	-0.00978463	0.977782	-0.128752	0.692186	0.0501199	0.860188	0.0790559	0.814767	0.114803	0.707748	0.244689	0.361186
ENSG00000107960	STN1	greenyellow	M9	-0.173051	0.515253	0.0416746	0.886213	-0.108957	0.923974	0.427359	0.067684	0.116659	0.684686	-0.253635	0.340083	-0.39319	0.10899	0.309254	0.187628	0.628135	0.00453586	0.294404	0.260904	0.559115	0.0154082
ENSG00000107968	MAP3K8	pink	M6	0.618751	0.00186834	-0.597204	0.00277831	0.00773293	0.995843	0.228226	0.405775	0.604252	0.0031764	0.757152	9.95856e-05	-0.268995	0.324568	-0.629287	0.00194197	-0.200745	0.494035	-0.462731	0.0533965	-0.510921	0.0307047
ENSG00000107984	DKK1	grey	M0	-0.40979	0.064962	0.406267	0.0646881	-0.40932	0.222686	0.00536377	0.987458	-0.0902575	0.765001	-0.0391474	0.912338	-0.21112	0.466614	0.477564	0.0302523	0.38487	0.142706	0.395296	0.109643	0.438623	0.073133
ENSG00000108001	EBF3	grey	M0	0.0647414	0.832768	-0.140821	0.597583	0.238237	0.708165	0.186645	0.518019	0.406747	0.0716619	0.44715	0.0577708	-0.176107	0.5591	-0.471127	0.0329811	-0.0634208	0.852436	-0.358109	0.157061	-0.467291	0.0538965
ENSG00000108010	GLRX3	blue	M10	-0.658818	0.000675351	0.767829	1.58601e-05	-0.509801	0.0491416	-0.479865	0.034713	-0.717517	0.000179737	-0.644473	0.00227295	0.42564	0.076107	0.730179	0.000126765	0.0969191	0.771785	0.862167	1.63564e-07	0.524211	0.0258556
ENSG00000108018	SORCS1	grey	M0	0.0888417	0.763731	-0.0552241	0.848614	0.182231	0.82285	0.0358492	0.918827	-0.208377	0.41837	-0.292069	0.258454	0.0642078	0.856754	0.264291	0.270104	-0.001698	0.996987	-0.0737919	0.819841	0.217822	0.425559
ENSG00000108021	FAM208B	yellow	M2	-0.75341	3.13748e-05	0.775794	1.12231e-05	-0.00744692	0.995843	-0.454389	0.0487505	-0.516686	0.0158053	-0.358795	0.148685	0.373265	0.13391	0.371285	0.106571	-0.0474849	0.891862	0.283577	0.281685	0.147051	0.613995
ENSG00000108064	TFAM	yellow	M2	-0.768167	1.70641e-05	0.832845	5.66207e-07	0.0912229	0.940586	-0.792395	1.76633e-05	-0.573122	0.00580189	-0.150251	0.612419	0.537958	0.0168069	0.263486	0.27159	-0.407021	0.115916	0.167183	0.564313	-0.183737	0.515343
ENSG00000108106	UBE2S	blue	M10	-0.416195	0.060036	0.444136	0.0396614	-0.597452	0.00730484	-0.0648742	0.848291	-0.453812	0.0393975	-0.644927	0.00226405	0.118512	0.715606	0.765283	3.66683e-05	0.403073	0.120551	0.888419	1.37181e-08	0.705108	0.000721107
ENSG00000108107	RPL28	purple	M8	-0.382552	0.090057	0.368659	0.100093	-0.194674	0.798016	0.0205051	0.952364	-0.291832	0.225783	-0.378238	0.123229	-0.0113896	0.976782	0.6301	0.00191019	0.300272	0.275664	0.392208	0.112839	0.457012	0.0604987
ENSG00000108175	ZMIZ1	grey	M0	-0.00351607	0.992977	-0.111926	0.681929	-0.0347386	0.98115	0.385291	0.108653	0.241047	0.335521	-0.137216	0.648182	-0.277638	0.306005	-0.0947376	0.726585	0.333416	0.218432	-0.010444	0.975386	0.203452	0.462803
ENSG00000108176	DNAJC12	red	M4	0.28149	0.242736	-0.391591	0.0770776	-0.0903191	0.941945	0.698115	0.000447344	0.331052	0.160421	-0.0385949	0.913485	-0.376128	0.130145	-0.00590981	0.98407	0.487045	0.0475751	-0.0546009	0.869301	0.302447	0.24537
ENSG00000108179	PPIF	yellow	M2	-0.751273	3.39732e-05	0.760782	2.09563e-05	-0.210209	0.764932	-0.397183	0.0959566	-0.528162	0.013031	-0.354897	0.15382	0.212204	0.463821	0.735959	0.000105952	0.136611	0.665413	0.368485	0.142716	0.352064	0.16574
ENSG00000108187	PBLD	black	M5	0.658622	0.000678382	-0.748619	3.47551e-05	0.120092	0.90748	0.531745	0.0156645	0.779071	2.26366e-05	0.621352	0.00377418	-0.536152	0.0172055	-0.658864	0.000985137	0.0273674	0.942106	-0.459314	0.0555184	-0.390095	0.117724
ENSG00000108231	LGI1	pink	M6	0.139253	0.613171	-0.218122	0.381198	0.196572	0.793976	0.157707	0.598402	0.520606	0.0147593	0.693425	0.000699319	-0.370044	0.138319	-0.335705	0.149141	-0.0275379	0.941826	-0.468618	0.0495527	-0.380227	0.129197
ENSG00000108256	NUFIP2	magenta	M7	-0.390221	0.0825851	0.594469	0.00294052	-0.130583	0.893835	-0.811608	7.82224e-06	-0.86513	3.40149e-07	-0.581468	0.00795506	0.847428	1.82828e-06	0.387786	0.0898701	-0.5044	0.037924	0.417738	0.0878213	0.108442	0.71798
ENSG00000108298	RPL19	blue	M10	-0.431769	0.0490496	0.425195	0.0512225	-0.705603	0.000261941	0.0702945	0.834089	-0.230262	0.361736	-0.388885	0.110601	-0.0768287	0.826037	0.680275	0.000564148	0.484114	0.049241	0.930789	5.93874e-11	0.566897	0.0137683
ENSG00000108306	FBXL20	black	M5	0.710586	0.000143296	-0.77242	1.31697e-05	0.124589	0.900193	0.427315	0.067684	0.715928	0.00018857	0.618559	0.00399064	-0.316452	0.225568	-0.74553	7.67432e-05	-0.136214	0.666209	-0.466244	0.0509504	-0.62323	0.00495175
ENSG00000108352	RAPGEFL1	turquoise	M1	0.533259	0.0104766	-0.408727	0.0627703	0.126624	0.897669	0.0210321	0.952347	0.0887795	0.769198	0.159977	0.584197	0.0279962	0.940142	-0.306781	0.191625	-0.263756	0.346474	-0.326067	0.205847	-0.127473	0.666817
ENSG00000108379	WNT3	grey	M0	-0.133831	0.629297	0.0737066	0.793696	0.121353	0.905157	-0.104243	0.741695	0.297079	0.216486	0.485036	0.035534	-0.153909	0.622982	-0.284618	0.229856	-0.0870663	0.79571	-0.170095	0.556667	-0.446101	0.0678859
ENSG00000108384	RAD51C	yellow	M2	-0.48336	0.023658	0.527067	0.0109603	-0.17346	0.837322	-0.355737	0.145554	-0.455592	0.0383651	-0.34683	0.165798	0.291907	0.275345	0.377165	0.100557	0.0447578	0.898374	0.35396	0.162739	0.236281	0.380765
ENSG00000108389	MTMR4	turquoise	M1	0.682442	0.000345849	-0.587691	0.00340542	0.248764	0.682089	0.0100348	0.975534	0.0378435	0.907556	0.0115741	0.974084	0.282336	0.295105	-0.621326	0.00229974	-0.479499	0.052221	-0.42217	0.0836689	-0.245769	0.359169
ENSG00000108406	DHX40	pink	M6	0.220741	0.384114	-0.110499	0.685889	0.168397	0.846719	-0.404904	0.0876319	0.101173	0.731448	0.595236	0.00623513	0.242805	0.385789	-0.489422	0.0255905	-0.657666	0.00234414	-0.385098	0.12146	-0.717343	0.000512173
ENSG00000108423	TUBD1	magenta	M7	0.124195	0.65857	0.0893205	0.747703	-0.0241657	0.98591	-0.644537	0.00177478	-0.38743	0.0897137	0.0084397	0.980781	0.66572	0.00128305	-0.161328	0.526882	-0.708847	0.000628493	0.0987163	0.750183	-0.431484	0.0785768
ENSG00000108433	GOSR2	yellow	M2	-0.719052	0.000108335	0.635172	0.00116476	0.108542	0.924333	-0.0900053	0.779079	-0.33762	0.150582	-0.41058	0.0877423	-0.0428553	0.904665	0.597152	0.00384421	0.377077	0.153299	0.252295	0.348585	0.393303	0.114569
ENSG00000108448	TRIM16L	turquoise	M1	0.647756	0.000906427	-0.651254	0.000768863	0.0748254	0.954439	0.570296	0.00804377	0.352338	0.130025	0.0403723	0.908635	-0.273805	0.314527	-0.303871	0.196385	0.189473	0.523044	-0.230308	0.398011	0.0847018	0.784376
ENSG00000108465	CDK5RAP3	red	M4	0.43974	0.0442142	-0.499885	0.017305	-0.110234	0.921298	0.648011	0.00164191	0.433456	0.0514883	0.106268	0.73274	-0.476029	0.0411589	-0.147406	0.566097	0.437614	0.0847637	0.0130224	0.969578	0.252722	0.343984
ENSG00000108469	RECQL5	turquoise	M1	0.89661	6.84463e-09	-0.882685	1.64817e-08	0.144507	0.876583	0.449578	0.0518884	0.501652	0.0201025	0.342833	0.171744	-0.256757	0.352517	-0.621793	0.0022868	-0.0901702	0.788466	-0.439517	0.0693289	-0.20091	0.468622
ENSG00000108474	PIGL	turquoise	M1	0.52047	0.0130096	-0.477541	0.0244591	-0.207208	0.770408	0.400405	0.0923481	0.259693	0.291685	-0.0262835	0.939788	-0.174671	0.563341	-0.158934	0.534107	0.12602	0.693529	0.123318	0.685649	0.0245856	0.944252
ENSG00000108479	GALK1	red	M4	0.215725	0.397057	-0.38926	0.0792242	-0.0975984	0.930592	0.743264	0.000105845	0.67996	0.000524748	0.409811	0.0884016	-0.83979	2.59826e-06	0.0544329	0.846652	0.689163	0.00109464	-0.0883717	0.7807	0.145099	0.619724
ENSG00000108506	INTS2	magenta	M7	0.184815	0.48102	-0.0569204	0.843958	0.0865576	0.944494	-0.461595	0.0443421	-0.22758	0.368082	-0.0465081	0.892577	0.553541	0.0130982	-0.298012	0.206368	-0.605031	0.0072348	-0.0394287	0.906161	-0.399959	0.107062
ENSG00000108509	CAMTA2	grey	M0	0.638117	0.00116069	-0.571459	0.00476046	-0.102457	0.929061	0.31159	0.21807	0.0412265	0.89934	-0.199379	0.476753	0.0322126	0.93101	-0.146148	0.569629	-0.0155438	0.968976	0.0310881	0.926008	0.147809	0.61182
ENSG00000108515	ENO3	pink	M6	0.692364	0.000257696	-0.661592	0.000579343	0.119243	0.907535	0.23009	0.400852	0.630604	0.00181205	0.753242	0.000114253	-0.248572	0.371769	-0.700169	0.000325993	-0.263635	0.346496	-0.486065	0.0396196	-0.627639	0.00453616
ENSG00000108518	PFN1	purple	M8	-0.664081	0.000585896	0.627788	0.00138598	-0.374801	0.319516	-0.0624675	0.853765	-0.524333	0.0139197	-0.730148	0.000234905	0.0643008	0.856491	0.910271	8.53873e-09	0.497094	0.0417661	0.715082	0.000286881	0.811416	1.81272e-05
ENSG00000108551	RASD1	grey	M0	0.112321	0.693506	-0.149399	0.572158	-0.104504	0.926364	0.0848871	0.794216	0.362775	0.116745	0.490449	0.0330348	-0.181485	0.545684	-0.356475	0.122855	-0.00183108	0.996802	-0.0670215	0.837499	-0.379753	0.129653
ENSG00000108557	RAI1	greenyellow	M9	-0.25623	0.297499	0.0274351	0.925231	0.138602	0.884376	0.481436	0.0339508	0.497947	0.0212624	0.297239	0.249322	-0.672345	0.00110717	0.0105977	0.970163	0.554295	0.0178433	-0.210432	0.448649	0.113256	0.704642
ENSG00000108561	C1QBP	yellow	M2	-0.759694	2.43935e-05	0.835254	4.88175e-07	-0.0880284	0.944133	-0.548308	0.0118372	-0.833476	2.13431e-06	-0.736227	0.00019497	0.491567	0.0334473	0.773296	2.8241e-05	-0.00382337	0.993352	0.50556	0.030007	0.505468	0.0330289
ENSG00000108578	BLMH	purple	M8	-0.5495	0.00780592	0.565401	0.00540289	-0.360754	0.361379	-0.220498	0.425995	-0.382424	0.0945794	-0.323874	0.200949	0.141202	0.6588	0.672201	0.000694537	0.224707	0.437093	0.583919	0.00809564	0.339902	0.183388
ENSG00000108582	CPD	red	M4	0.368679	0.105349	-0.418892	0.0555115	-0.200285	0.784238	0.592726	0.00534982	0.287424	0.233791	-0.122776	0.689898	-0.462088	0.0492092	-0.000666459	0.99794	0.531086	0.0257378	0.114068	0.709891	0.452345	0.0636688
ENSG00000108588	CCDC47	yellow	M2	-0.759451	2.46558e-05	0.865867	6.53384e-08	-0.163323	0.854023	-0.685421	0.000639633	-0.867444	2.84538e-07	-0.697428	0.000631633	0.608218	0.00464992	0.641302	0.00147761	-0.128435	0.68714	0.501712	0.0316457	0.418139	0.0900162
ENSG00000108590	MED31	grey	M0	-0.342422	0.138663	0.436801	0.0438163	-0.245198	0.691205	-0.433081	0.0634873	-0.397266	0.0801627	-0.133844	0.657552	0.219425	0.445418	0.379944	0.097621	-0.126472	0.692258	0.252932	0.34695	0.141237	0.630206
ENSG00000108604	SMARCD2	red	M4	0.404965	0.0690225	-0.540186	0.00864473	0.0392066	0.978186	0.70658	0.00034626	0.619156	0.00232037	0.366334	0.138541	-0.535742	0.0173024	-0.207612	0.40135	0.396495	0.128923	-0.306075	0.240787	-0.0564847	0.861987
ENSG00000108639	SYNGR2	grey	M0	-0.0898551	0.761145	0.154546	0.557242	-0.0794758	0.950416	-0.288545	0.263717	-0.0352093	0.914432	0.338908	0.17754	0.0350375	0.924322	0.122237	0.642979	-0.201177	0.493033	-0.0110787	0.973713	-0.148047	0.611623
ENSG00000108641	B9D1	pink	M6	0.307011	0.194316	-0.381117	0.0870361	-0.234779	0.71646	0.363614	0.135065	0.719812	0.000167071	0.783696	3.67151e-05	-0.5911	0.00650001	-0.260115	0.278174	0.186754	0.529878	-0.171206	0.554287	-0.336195	0.189111
ENSG00000108651	UTP6	yellow	M2	-0.775377	1.23034e-05	0.866707	6.21661e-08	-0.18564	0.813862	-0.560369	0.0095674	-0.810657	6.38964e-06	-0.664507	0.00143477	0.463621	0.0482128	0.751845	6.02478e-05	0.039481	0.911953	0.60201	0.0056154	0.529019	0.0240265
ENSG00000108669	CYTH1	greenyellow	M9	0.0294698	0.927953	-0.101228	0.713335	-0.270127	0.627	0.511676	0.0213934	0.0463606	0.886967	-0.465587	0.0456624	-0.284547	0.290499	0.319051	0.173064	0.620614	0.00526998	0.403772	0.100951	0.552305	0.0170391
ENSG00000108679	LGALS3BP	turquoise	M1	0.75004	3.5711e-05	-0.770235	1.4413e-05	-0.143779	0.878401	0.651338	0.0015274	0.729309	0.000123397	0.596592	0.00609574	-0.583119	0.00758219	-0.405441	0.073845	0.226758	0.431326	-0.260838	0.329532	-0.197708	0.476925
ENSG00000108691	CCL2	brown	M11	-0.120385	0.670022	-0.010943	0.970354	-0.00381123	0.998825	0.522962	0.0179652	0.0215448	0.946663	-0.468004	0.0441905	-0.299225	0.259848	0.272919	0.251965	0.628042	0.00453586	0.205742	0.4597	0.649478	0.00284465
ENSG00000108733	PEX12	grey	M0	-0.245801	0.321083	0.352223	0.119727	-0.324699	0.471021	-0.503801	0.0242947	-0.369276	0.108958	-0.0364412	0.917975	0.355395	0.160522	0.2798	0.238902	-0.290834	0.293008	0.338879	0.185637	-0.0341651	0.921175
ENSG00000108773	KAT2A	grey	M0	0.332234	0.15337	-0.210449	0.400562	-0.19921	0.787146	0.108209	0.730145	-0.221688	0.384005	-0.282814	0.277303	0.123102	0.706384	0.181707	0.47016	0.064772	0.849271	0.125796	0.679337	0.411837	0.0953909
ENSG00000108774	RAB5C	purple	M8	-0.674742	0.000433525	0.614661	0.00189464	-0.170707	0.84303	-0.000122254	0.999793	-0.460828	0.0358239	-0.705469	0.000502809	-0.0256715	0.945631	0.814586	4.90382e-06	0.511391	0.0344538	0.505112	0.0301931	0.76511	0.000110556
ENSG00000108784	NAGLU	red	M4	0.377898	0.0948132	-0.480845	0.0233168	-0.16794	0.847493	0.713967	0.00027867	0.644869	0.00129348	0.362031	0.144373	-0.79624	2.11592e-05	0.0307324	0.916418	0.608603	0.00673705	-0.00350822	0.991118	0.153785	0.595265
ENSG00000108785	HSD17B1P1	turquoise	M1	0.58704	0.00371479	-0.45553	0.0338145	0.0685583	0.958145	-0.0382755	0.913223	0.0809818	0.79403	0.205473	0.460592	0.177191	0.556158	-0.351942	0.127941	-0.401125	0.122948	-0.285961	0.277185	-0.294344	0.259807
ENSG00000108797	CNTNAP1	red	M4	0.676816	0.000407063	-0.722754	9.04121e-05	-0.0662007	0.960208	0.700844	0.000412026	0.435024	0.0504763	0.0256961	0.941326	-0.474197	0.0421412	-0.148245	0.564001	0.396328	0.129078	-0.192576	0.495372	0.313853	0.226026
ENSG00000108799	EZH1	turquoise	M1	0.917217	9.66409e-10	-0.82319	1.00067e-06	0.0559249	0.96813	0.328192	0.187763	0.366642	0.112069	0.229543	0.398258	-0.0629421	0.860555	-0.611898	0.00283116	-0.219869	0.44773	-0.328285	0.202279	-0.301136	0.247708
ENSG00000108819	PPP1R9B	red	M4	0.135577	0.624327	-0.315787	0.171967	0.170283	0.844058	0.672401	0.000903272	0.318084	0.179849	-0.126208	0.679366	-0.551317	0.0135563	0.156574	0.540614	0.608132	0.00679047	-0.11857	0.698679	0.407543	0.0994283
ENSG00000108821	COL1A1	greenyellow	M9	0.0387171	0.903966	-0.214947	0.389009	-0.160355	0.85733	0.671132	0.000930363	0.521387	0.0145737	0.228831	0.400143	-0.692757	0.000655964	0.174217	0.491126	0.697836	0.000885435	0.117587	0.701121	0.195278	0.48323
ENSG00000108828	VAT1	grey	M0	0.000734709	0.998458	-0.0741779	0.792891	-0.323334	0.474795	0.339555	0.169115	0.433707	0.0513216	0.474063	0.0407249	-0.592625	0.00632824	0.181908	0.469799	0.467813	0.0602222	0.0703236	0.829583	0.151803	0.600758
ENSG00000108829	LRRC59	purple	M8	-0.742121	4.79576e-05	0.697975	0.000203151	-0.326456	0.465461	-0.0578222	0.864796	-0.492848	0.0228954	-0.663732	0.00145771	-0.00484272	0.989321	0.907675	1.01069e-08	0.563002	0.0154064	0.697535	0.000488209	0.762089	0.000122638
ENSG00000108830	RND2	grey	M0	0.0021697	0.995208	0.0383174	0.894711	-0.108831	0.924333	-0.124907	0.684622	0.177323	0.504571	0.464378	0.0463637	-0.086104	0.80377	-0.111203	0.676325	-0.0714805	0.833835	-0.00181888	0.995864	-0.275757	0.294876
ENSG00000108840	HDAC5	black	M5	0.48199	0.024057	-0.580703	0.00393149	-0.0907538	0.941008	0.497177	0.0269207	0.778673	2.28945e-05	0.748481	0.000136121	-0.543731	0.0153529	-0.450067	0.0434199	0.101655	0.758704	-0.257522	0.336665	-0.488883	0.0409737
ENSG00000108852	MPP2	black	M5	0.299021	0.208525	-0.416893	0.0568871	-0.0242276	0.98591	0.340868	0.16706	0.693067	0.000364608	0.686176	0.00084245	-0.535457	0.0173681	-0.387133	0.0902865	0.157144	0.61044	-0.286708	0.275785	-0.383175	0.126025
ENSG00000108861	DUSP3	grey	M0	-0.505478	0.0167703	0.495848	0.0185017	-0.319503	0.48964	-0.211314	0.450827	-0.0298272	0.926903	0.251797	0.344364	-0.104846	0.75359	0.417178	0.0648259	0.165356	0.588143	0.336121	0.18995	0.00885731	0.979855
ENSG00000108947	EFNB3	pink	M6	0.564042	0.005923	-0.602383	0.00248024	0.21962	0.747662	0.210561	0.452624	0.666742	0.000755352	0.739898	0.000169598	-0.243032	0.385108	-0.820182	3.7165e-06	-0.288709	0.296736	-0.581974	0.00839003	-0.753867	0.000162493
ENSG00000108958	0	green	M3	0.107416	0.708638	-0.197606	0.435679	0.942571	8.95833e-13	-0.0588063	0.862318	0.149065	0.586271	0.224411	0.411696	0.0214777	0.953993	-0.482314	0.0283188	-0.320337	0.238332	-0.822101	2.92289e-06	-0.463319	0.0560845
ENSG00000108960	MMD	grey	M0	-0.235032	0.347229	0.254345	0.292795	0.0498057	0.974062	-0.210954	0.451561	-0.399981	0.0775779	-0.517699	0.0224387	0.414614	0.0860961	0.126412	0.62997	-0.0606119	0.858635	0.0662362	0.839511	0.224718	0.407935
ENSG00000108963	DPH1	black	M5	0.220072	0.385719	-0.329929	0.150119	-0.042353	0.978186	0.568307	0.00829186	0.642502	0.00137004	0.482748	0.0366997	-0.603099	0.00515229	-0.187986	0.453052	0.336024	0.214264	-0.142424	0.631398	-0.189615	0.498405
ENSG00000108984	MAP2K6	turquoise	M1	0.701118	0.000194763	-0.727968	7.57566e-05	0.19393	0.799372	0.443446	0.0557572	0.415928	0.0642508	0.179098	0.532439	-0.221595	0.439665	-0.526205	0.0144862	-0.0152198	0.969256	-0.46261	0.0534616	-0.051957	0.873696
ENSG00000109046	WSB1	turquoise	M1	0.849684	2.59767e-07	-0.813339	1.72021e-06	0.087612	0.944221	0.427248	0.0676915	0.612612	0.00267137	0.549679	0.0135411	-0.331175	0.199547	-0.672944	0.000679837	-0.105721	0.746951	-0.416206	0.0893116	-0.40746	0.0995038
ENSG00000109062	SLC9A3R1	grey	M0	-0.377429	0.0953268	0.348658	0.124071	-0.021024	0.987636	-0.155345	0.604491	-0.120277	0.673671	-0.0318808	0.927562	0.0255587	0.945631	0.268531	0.260352	0.061066	0.857475	0.115039	0.707178	0.126156	0.67021
ENSG00000109065	NAT9	brown	M11	0.191214	0.463492	-0.216549	0.385092	-0.0731599	0.954662	0.445072	0.0545273	0.00968054	0.978037	-0.329833	0.191755	-0.228098	0.422065	0.316275	0.176854	0.459363	0.0664107	0.111133	0.716886	0.554927	0.0165085
ENSG00000109084	TMEM97	yellow	M2	-0.818742	1.47911e-06	0.822754	1.01971e-06	0.0486414	0.974747	-0.602267	0.00443099	-0.463077	0.0347446	-0.159562	0.585549	0.287711	0.283875	0.407328	0.0722875	-0.13536	0.668862	0.198938	0.478721	0.0303242	0.931558
ENSG00000109089	CDR2L	brown	M11	-0.157639	0.559501	0.0978879	0.722216	-0.438058	0.157111	0.298706	0.242319	-0.121767	0.668899	-0.475471	0.0402034	-0.160789	0.603978	0.595162	0.00401465	0.569697	0.0136404	0.452351	0.0604344	0.608456	0.00664276
ENSG00000109099	PMP22	brown	M11	0.0556725	0.85824	-0.133938	0.618562	-0.0977549	0.930504	0.414396	0.0786641	-0.00929827	0.97829	-0.438946	0.0631978	-0.268182	0.326266	0.318624	0.173578	0.484437	0.0490532	0.187795	0.507838	0.632818	0.00408965
ENSG00000109107	ALDOC	grey	M0	0.330869	0.155332	-0.337231	0.13926	-0.156875	0.86182	0.348726	0.155544	0.222915	0.380616	0.0828326	0.799407	-0.376372	0.12981	0.133282	0.608464	0.300962	0.274281	0.0673659	0.836861	0.336225	0.189111
ENSG00000109113	RAB34	purple	M8	-0.666203	0.000551211	0.570548	0.00485586	-0.235334	0.716409	0.0228487	0.948613	-0.17078	0.523407	-0.23194	0.391618	-0.241286	0.389551	0.776578	2.49327e-05	0.538644	0.0228214	0.500554	0.0321401	0.459149	0.0588893
ENSG00000109118	PHF12	turquoise	M1	0.643208	0.0010099	-0.544459	0.00804204	-0.0225113	0.98591	0.103657	0.7432	0.0422966	0.897522	-0.111458	0.718396	0.214953	0.456542	-0.386314	0.0910605	-0.289382	0.295468	-0.190951	0.499826	-0.101714	0.736307
[truncated: 8,153 more rows]

## Sheet: M1-turquoise
Functional annotation analysis MNPC1-turquoise
[truncated: 13 more rows]

## Sheet: M2-yellow
Functional annotation analysis MNPC2-yellow
[truncated: 77 more rows]

[truncated: 9 more sheets: M3-green, M4-red, M5-black, M6-pink, M7-magenta, M8-purple, M9-greenyellow, M10-blue, M11-brown]
