# Supplementary material for: Transcriptome of iPSC-derived neuronal cells reveals a module of co-expressed genes consistently associated with autism spectrum disorder
Source: Mol Psychiatry. 2020 Feb 14;26(5):1589–605. doi: 10.1038/s41380-020-0669-9 (PMC8159745; doi:10.1038/s41380-020-0669-9)
Supplement: Supplementary file 14 — Supp Table S10 [file 41380_2020_669_MOESM14_ESM.xlsx]

## Sheet: WGCNA_summary
Supplementary Table 10 - Functional Annotation analysis for Neuron modules identified by WGCNA
Module	ASD correlation p-value	ASD correlation adj p-value	Neur prop correlation p-value	Neur prop correlation adj p-value	Total n of genes	Number of DEGs	% of DEGs	GO term	Tissue
M1-turquoise	0.0011	0.022	0.49	0.99	605	310	0.223022	Synapse, ion transport, ion channel, nerve impulse transmission, nervous system development	Brain, Amigdala, Hippocampus
M2-tan	0.055	1	0.51	0.99	500	82	0.0589928	cholesterol biosynthesis, synaptic transmition, ion transport	Brain
M3-cyan	0.04	0.8	0.69	0.99	431	72	0.0517986	-	Spleen
M4-midnightblue	0.75	1	0.7	0.99	298	5	0.00359712	Skeletal development, extra-cellular matrix organization, focal adhesion, TGF-beta signaling pathway, ECM-receptor interaction, circulatory system development	fibroblast, placenta, cartilage, hair follicule
M5-lightcyan	0.39	1	0.98	0.99	275	10	0.00719424	-	Spleen
M6-grey60	0.26	1	0.98	0.99	307	15	0.0107914	membrane, immune response, regulation of metabolic process	-
M7-lightgreen	0.098	1	0.98	0.99	196	21	0.0151079	Cilium, cytoskeleton, cell projection, microtubule formation	Testis
M8-lightyellow	0.022	0.44	0.51	0.99	280	45	0.0323741	Transcription regulation	-
M9-royalblue	0.013	0.26	0.58	0.99	254	47	0.0338129	RNA processing, Translation, Spliceossome	urinary bladder
M10-blue	0.44	1	0.48	0.99	142	2	0.00143885	-	-
M11-brown	0.51	1	0.7	0.99	167	0	0	Cell cycle, cellular division, mitosis, DNA repair	Epithelium,Bone marrow, lymph, testis
M12-yellow	0.019	0.38	0.96	0.99	202	51	0.0366906	-	-
M13-green	0.095	1	0.48	0.99	221	3	0.00215827	-	-
M14-red	0.75	1	0.95	0.99	272	0	0	Endoplasmic reticulum, cell membrane	-
M15-black	0.46	1	0.49	0.99	200	1	0.000719424	RNA processing	-
M16-pink	0.0026	0.052	0.56	0.99	138	56	0.0402878	Actin binding	Placenta
M17-magenta	0.85	1	0.68	0.99	147	1	0.000719424	Transcription regulation	-
M18-purple	0.0024	0.048	0.43	0.99	200	81	0.0582734	Protein Biosynthesis, ncRNA processing, regulation of translation	Epithelium
M19-greenyellow	0.34	1	0.52	0.99	95	2	0.00143885	Ribosome; Translation; Protein Biosynthesis	-
M20-salmon	0.061	1	0.69	0.99	162	15	0.0107914	Homeobox; embryonic skeletal system development	-

## Sheet: kME_Neurons
Supplementary Table S9 - kME Table for Neurons
Symbol	Gene name	moduleColor	moduleLabel	Sfari	Parikshak module	Gandal modules	Gupta	Mariani	Voineagu	kME_M1	pvalBH_M1	kME_M2	pvalBH_M2	kME_M3	pvalBH_M3	kME_M4	pvalBH_M4	kME_M5	pvalBH_M5	kME_M6	pvalBH_M6	kME_M7	pvalBH_M7	kME_M8	pvalBH_M8	kME_M9	pvalBH_M9	kME_M10	pvalBH_M10	kME_M11	pvalBH_M11	kME_M12	pvalBH_M12	kME_M13	pvalBH_M13	kME_M14	pvalBH_M14	kME_M15	pvalBH_M15	kME_M16	pvalBH_M16	kME_M17	pvalBH_M17	kME_M18	pvalBH_M18	kME_M19	pvalBH_M19	kME_M20	pvalBH_M20
ENSG00000000003	TSPAN6	grey	M0	#N/A	-	CD4	mod0	red	#N/A	-0.601388	0.049817	-0.193117	0.643855	-0.515282	0.12493	0.194981	0.750343	-0.135028	0.78748	-0.610584	0.0611	0.503983	0.20566	0.0313816	0.954628	0.578937	0.0705692	-0.483097	0.273495	0.0271461	0.973492	0.412343	0.25933	-0.736331	0.0172966	0.373777	0.301899	0.469666	0.197405	-0.0291448	0.962066	-0.121597	0.852156	0.459985	0.165376	0.256444	0.643575	0.626775	0.0525206
ENSG00000000457	SCYL3	green	M13	#N/A	-	CD0	#N/A	salmon	3	-0.0289619	0.95655	-0.334906	0.362988	0.351802	0.355962	-0.634407	0.0718165	0.417754	0.278023	0.516491	0.139766	-0.295413	0.549912	0.191884	0.660557	-0.0552494	0.917372	0.189388	0.748794	0.0316897	0.970303	-0.231885	0.583923	0.713073	0.0230127	-0.626611	0.0433669	0.162375	0.731894	-0.167806	0.732264	-0.215201	0.713062	0.0526158	0.914731	-0.0506219	0.94325	-0.61518	0.0599262
ENSG00000000460	C1orf112	grey	M0	#N/A	M11	CD0	#N/A	turquoise	#N/A	-0.212228	0.610396	0.131738	0.766273	-0.350412	0.357324	0.511865	0.215775	-0.536634	0.129495	-0.27058	0.544428	-0.00274641	0.996832	0.0165279	0.977812	0.231618	0.58332	-0.0564064	0.93856	0.587961	0.205146	0.33554	0.386068	-0.360317	0.375249	0.4102	0.244841	-0.139702	0.773745	0.482811	0.216241	0.186664	0.760167	0.12761	0.775065	0.105573	0.877063	0.484915	0.174922
ENSG00000000971	CFH	tan	M2	#N/A	M18	CD12	mod0	purple	#N/A	0.547044	0.0850996	0.784014	0.00259212	-0.036151	0.944573	0.575826	0.129484	-0.513583	0.155564	-0.348861	0.39487	0.0958754	0.888728	-0.591833	0.0591561	-0.339702	0.379838	0.419465	0.368002	0.288998	0.663705	0.164375	0.72534	-0.0516556	0.926633	0.621056	0.0461175	-0.74843	0.0102394	0.0454641	0.937629	-0.00348455	0.996505	-0.63583	0.0315993	-0.282723	0.5956	0.170109	0.713428
ENSG00000001036	FUCA2	grey	M0	#N/A	M1	#N/A	mod4	greenyellow	#N/A	0.162424	0.710062	0.140193	0.74834	0.0219551	0.966475	-0.201215	0.737771	-0.205252	0.656826	0.387827	0.324074	-0.364874	0.430688	0.0742091	0.886131	-0.149335	0.747487	0.51567	0.228369	0.28763	0.665075	0.00429319	0.994556	0.414923	0.288815	-0.0851716	0.862381	-0.353783	0.369929	0.296402	0.504497	0.109851	0.866687	-0.103741	0.821323	-0.147311	0.816288	-0.106804	0.830101
ENSG00000001084	GCLC	grey	M0	#N/A	M4	CD3	mod3	grey	#N/A	0.0506644	0.925199	0.158243	0.712664	-0.10555	0.830657	-0.478273	0.264232	-0.0492389	0.934893	0.252892	0.576378	-0.255052	0.622705	-0.125765	0.791981	0.0377429	0.943392	0.560837	0.172412	-0.0511664	0.951412	0.203388	0.643958	0.460181	0.22573	-0.0554039	0.916644	-0.36101	0.357628	-0.0404581	0.944567	-0.344993	0.480902	-0.169262	0.686458	-0.171807	0.775415	-0.159236	0.734653
ENSG00000001461	NIPAL3	turquoise	M1	#N/A	-	CD3	mod3	pink	#N/A	0.781908	0.00250872	0.343127	0.349728	0.673538	0.0236539	0.233641	0.680582	0.199826	0.6674	0.251178	0.579375	-0.205914	0.708316	-0.199175	0.645341	-0.806671	0.00177199	0.290561	0.587672	-0.109688	0.888718	-0.525585	0.120085	0.413519	0.290864	-0.148598	0.741644	-0.410132	0.2791	-0.190875	0.688548	0.32873	0.510352	-0.618645	0.039259	-0.383862	0.430206	-0.515361	0.140252
ENSG00000001497	LAS1L	grey	M0	#N/A	-	CD9	mod3	turquoise	3	0.116461	0.80567	-0.0120671	0.979369	0.335036	0.385183	-0.498597	0.234353	0.626882	0.0569362	0.00861166	0.986982	0.21366	0.696613	-0.177328	0.686333	-0.203237	0.643614	0.210678	0.71368	0.0974224	0.903119	-0.173118	0.707866	0.523405	0.149105	-0.250865	0.532238	0.0519568	0.922831	-0.544897	0.147862	-0.177978	0.773026	-0.32431	0.378455	-0.449438	0.328922	-0.685071	0.0264962
ENSG00000001561	ENPP4	grey	M0	#N/A	-	CD7	mod3	brown	17	0.155947	0.722662	0.38585	0.275917	-0.0873829	0.865859	-0.119017	0.864413	-0.155588	0.750361	-0.272277	0.541827	0.242543	0.643849	-0.52582	0.110061	0.15187	0.742953	0.164327	0.789731	0.379241	0.53014	0.174162	0.705267	0.275034	0.529527	0.211134	0.613534	-0.280693	0.503673	-0.213972	0.647163	-0.625765	0.0907525	-0.357681	0.318134	0.0542293	0.937916	-0.207762	0.640316
ENSG00000001617	SEMA3F	grey	M0	#N/A	M3	CD0	mod0	yellow	#N/A	0.229931	0.576084	0.395937	0.260388	-0.0791452	0.881303	0.382064	0.431384	-0.23016	0.60763	-0.0628075	0.912602	-0.112218	0.863561	-0.144351	0.753951	-0.362668	0.3376	0.30181	0.567721	0.253006	0.709482	0.13592	0.777171	-0.10613	0.844368	0.386554	0.281545	-0.590591	0.0756137	0.293324	0.508413	0.30911	0.543592	-0.309004	0.407184	-0.538083	0.206351	0.101461	0.839227
ENSG00000001630	CYP51A1	grey	M0	#N/A	-	CD7	mod0	purple	5	0.0352955	0.947734	-0.269084	0.490895	0.37452	0.315822	-0.00260789	0.996982	0.408265	0.291651	0.216402	0.646333	-0.123587	0.846546	0.200931	0.641479	-0.147713	0.749579	-0.202118	0.72843	-0.153772	0.841144	-0.392976	0.287393	0.232557	0.605233	-0.338676	0.36127	0.225234	0.611851	0.0234657	0.969477	0.245103	0.662063	0.0426731	0.932947	0.0963093	0.886544	-0.467908	0.197796
ENSG00000002016	RAD52	grey	M0	#N/A	M6	CD0	mod0	tan	#N/A	-0.0837368	0.86692	-0.38257	0.280624	0.183973	0.682078	-0.43514	0.338796	0.578639	0.0900633	0.31064	0.467266	0.12303	0.846959	0.230063	0.581487	-0.0892578	0.85821	-0.156631	0.80347	-0.769096	0.0100754	-0.227963	0.592499	0.171195	0.720981	-0.409714	0.245276	0.364084	0.352455	-0.126026	0.804246	0.116675	0.857847	0.173471	0.678591	-0.0435411	0.951343	-0.425263	0.257227
ENSG00000002330	BAD	grey	M0	#N/A	M4	CD1	mod4	pink	2	0.1012	0.835724	0.100079	0.825688	0.0568668	0.919555	0.202523	0.73617	0.0549856	0.924733	0.0820092	0.883851	-0.133821	0.83072	0.0604737	0.909823	-0.310098	0.435226	0.0652941	0.92654	0.0620996	0.939574	-0.026816	0.961466	0.0278749	0.962075	0.0965732	0.839365	-0.306391	0.453727	0.233506	0.615283	0.439839	0.322792	-0.180453	0.66502	-0.361964	0.467641	-0.102714	0.835711
ENSG00000002549	LAP3	royalblue	M9	#N/A	-	CD3	mod5	red	16	-0.785814	0.00230034	-0.38252	0.280685	-0.626939	0.041725	-0.0769816	0.918811	-0.121712	0.81011	-0.326786	0.435341	0.344058	0.466373	0.227906	0.585747	0.801324	0.00200029	-0.249651	0.651823	-0.185827	0.799894	0.524471	0.121122	-0.663746	0.0413036	0.206055	0.623854	0.613729	0.0603448	0.217832	0.642768	-0.186207	0.760355	0.693271	0.0147091	0.286901	0.587852	0.509815	0.146746
ENSG00000002587	HS3ST1	grey	M0	#N/A	-	CD0	mod1	grey	17	-0.0522876	0.922285	0.00610907	0.989104	-0.23415	0.581827	-0.0167118	0.985233	-0.0999289	0.847925	0.123357	0.816983	-0.109683	0.8674	0.0176312	0.975932	0.077134	0.881797	-0.0497322	0.94758	-0.605238	0.175768	0.127574	0.792911	-0.100098	0.851677	0.0794323	0.871245	-0.170713	0.713198	0.209741	0.654255	-0.0452517	0.95166	0.073552	0.878711	0.156941	0.800821	0.125716	0.796864
ENSG00000002746	HECW1	red	M14	#N/A	-	CD13	mod1	brown	#N/A	-0.0301431	0.955151	0.64904	0.0269355	-0.54061	0.0995703	0.424858	0.358925	-0.591447	0.0806051	-0.654772	0.0360302	0.280129	0.577441	-0.526378	0.109309	0.178085	0.692296	0.430178	0.350708	0.443518	0.438579	0.694684	0.0202887	-0.430103	0.266856	0.869875	0.000472864	-0.547126	0.110073	0.121785	0.811237	-0.277677	0.601128	-0.26341	0.497442	-0.374111	0.447444	0.561793	0.0965153
ENSG00000002822	MAD1L1	black	M15	#N/A	M14	CD1	mod1	turquoise	#N/A	-0.461302	0.17198	-0.793839	0.0020405	0.098964	0.843837	-0.322789	0.533535	0.216263	0.63564	0.517823	0.138213	-0.360853	0.439037	0.715531	0.0118289	0.335295	0.388737	-0.378276	0.438559	-0.423676	0.468869	-0.242749	0.564084	-0.0135586	0.982243	-0.644913	0.0342332	0.756126	0.00856374	0.246463	0.591713	0.192258	0.749504	0.754146	0.00521662	0.577868	0.165971	-0.00301241	0.997289
ENSG00000002919	SNX11	grey	M0	#N/A	-	CD0	mod0	magenta	7	-0.439942	0.200083	-0.277453	0.474351	-0.304757	0.439954	-0.535594	0.181996	-0.0652021	0.908536	0.251576	0.578889	-0.222295	0.683015	0.163087	0.716189	0.510601	0.130381	0.156169	0.804306	0.119585	0.878865	0.306702	0.438703	0.399854	0.312665	-0.234368	0.566346	0.0708623	0.893176	0.159619	0.747693	-0.491994	0.242123	0.334164	0.358828	0.34019	0.501445	0.0133488	0.982321
ENSG00000003056	M6PR	purple	M18	#N/A	M17	CD0	mod0	red	11	-0.685271	0.0163651	-0.687519	0.0160494	-0.415521	0.253766	-0.333772	0.517579	0.0165146	0.97845	0.45969	0.211927	-0.240817	0.646837	0.639362	0.0352795	0.573963	0.0745176	-0.154507	0.807573	-0.617207	0.154241	0.223376	0.602067	-0.11643	0.823221	-0.330659	0.375779	0.483346	0.180157	0.587302	0.110984	0.0496573	0.948484	0.824251	0.00100949	0.481586	0.282307	0.203367	0.648332
ENSG00000003096	KLHL13	grey	M0	#N/A	-	#N/A	#N/A	pink	1	0.167857	0.699606	0.299258	0.429807	-0.125692	0.794891	0.30256	0.565374	-0.396311	0.312176	-0.112638	0.836063	-0.139546	0.824065	-0.1129	0.813352	-0.106218	0.83052	0.279916	0.6047	0.107081	0.89048	0.147442	0.756871	-0.220346	0.627213	0.30391	0.424212	-0.317071	0.435403	0.0677822	0.902925	-0.0229094	0.975366	-0.076602	0.873282	-0.0941916	0.888307	0.468714	0.196527
ENSG00000003137	CYP26B1	green	M13	#N/A	-	CD0	mod2	lightcyan	17	0.378038	0.294664	0.451499	0.18184	0.0716869	0.894574	-0.374123	0.446953	-0.0135981	0.98165	0.00968848	0.985327	0.117088	0.85814	-0.561262	0.0799722	-0.152553	0.741895	0.468424	0.29214	0.185793	0.799894	0.0748721	0.888589	0.675391	0.0371623	0.0498242	0.925416	-0.525139	0.132813	-0.330536	0.443482	-0.590691	0.12616	-0.565987	0.068082	-0.196804	0.739839	-0.447015	0.226225
ENSG00000003147	ICA1	green	M13	4	M17	CD0	mod1	yellow	12	0.557177	0.0778572	0.126876	0.77553	0.447959	0.206882	-0.531931	0.189004	0.0701083	0.899246	0.519183	0.137011	-0.224482	0.678045	-0.212596	0.615549	-0.330292	0.397911	0.170428	0.781057	-0.339123	0.585749	-0.46171	0.191695	0.757068	0.0125299	-0.467503	0.16789	-0.196696	0.663947	-0.323712	0.456247	-0.317097	0.530152	-0.352618	0.326396	0.232696	0.682594	-0.584906	0.078342
ENSG00000003249	DBNDD1	grey	M0	#N/A	-	CD1	mod6	blue	2	0.560024	0.0758065	0.257155	0.515397	0.433978	0.225539	0.15866	0.810674	-0.117014	0.817551	0.267586	0.550048	-0.321246	0.503269	0.0019443	0.997179	-0.578009	0.0713807	0.34072	0.503239	0.208697	0.767306	-0.360259	0.341514	0.215504	0.63768	-0.108522	0.819079	-0.294144	0.478197	-0.0391711	0.946149	0.330657	0.505887	-0.307779	0.409378	-0.245308	0.661975	-0.0496218	0.924641
ENSG00000003402	CFLAR	grey	M0	#N/A	-	CD3	mod5	green	13	0.268225	0.496799	0.268029	0.492183	-0.00372634	0.995106	-0.262227	0.637444	-0.0760137	0.891652	0.0564981	0.921651	0.0837932	0.905697	-0.349454	0.354761	0.028042	0.958496	0.0500769	0.947271	-0.0418072	0.960282	-0.103877	0.839088	0.399815	0.312665	0.00181945	0.997515	-0.273623	0.515828	-0.0862399	0.873232	-0.410415	0.369716	-0.294968	0.435301	0.279432	0.601139	-0.334097	0.403415
ENSG00000003436	TFPI	turquoise	M1	#N/A	M18	CD0	mod0	green	#N/A	0.691224	0.0149843	0.314597	0.401312	0.674874	0.0230931	-0.0950503	0.893547	0.302139	0.472669	-0.0255471	0.964174	-0.0230819	0.976597	-0.303228	0.435822	-0.648691	0.0317596	-0.11019	0.869433	0.237808	0.729256	-0.67468	0.026659	0.328212	0.431996	-0.185659	0.666952	-0.184118	0.689297	-0.712022	0.0344441	0.036699	0.959489	-0.600274	0.0480975	-0.186162	0.75579	-0.434002	0.245072
ENSG00000003987	MTMR7	tan	M2	#N/A	M16	CD0	mod2	brown	12	0.549094	0.0839241	0.876398	0.000169618	-0.14256	0.766404	0.207867	0.727094	-0.545875	0.119045	-0.36435	0.365476	0.166022	0.777406	-0.685903	0.0188313	-0.280437	0.491875	0.578454	0.153317	0.618817	0.151705	0.22797	0.592499	0.0898498	0.866522	0.611767	0.0506507	-0.819316	0.00222596	-0.155383	0.75512	-0.324336	0.518419	-0.662125	0.0222377	-0.372709	0.449493	0.220755	0.615953
ENSG00000004399	PLXND1	grey60	M6	#N/A	-	CD9	mod0	green	3	0.160453	0.713894	-0.417928	0.226642	0.475933	0.16998	-0.156224	0.814318	0.277893	0.516872	0.785637	0.00447607	-0.718704	0.0256108	0.645149	0.0325382	-0.340244	0.379257	-0.0378544	0.961117	-0.182423	0.805518	-0.608168	0.0568069	0.325663	0.43763	-0.672872	0.0240973	0.148411	0.756842	0.281822	0.529791	0.557244	0.162234	0.210454	0.602324	0.153636	0.807105	-0.284473	0.496144
ENSG00000004455	AK2	grey60	M6	#N/A	M8	CD3	mod4	green	5	-0.227229	0.580577	-0.63919	0.0306655	0.202248	0.645139	-0.418128	0.369314	0.238119	0.59246	0.890382	0.000192651	-0.760948	0.0126163	0.724777	0.0101851	0.0148568	0.978166	0.07329	0.916486	-0.516627	0.321869	-0.22399	0.600932	0.477631	0.201448	-0.741066	0.00875238	0.232275	0.59859	0.409176	0.313454	0.275951	0.604669	0.488264	0.13422	0.316547	0.542073	-0.181446	0.691697
ENSG00000004660	CAMKK1	grey	M0	#N/A	M17	#N/A	mod1	tan	#N/A	0.403534	0.252291	-0.0274443	0.957129	0.406867	0.266915	0.186896	0.765888	0.0872972	0.87229	0.263179	0.557264	-0.221146	0.684155	0.043074	0.937773	-0.348559	0.362952	-0.379703	0.436235	-0.45334	0.423449	-0.491045	0.156438	0.195118	0.676034	-0.291502	0.449084	-0.0563969	0.917171	-0.0724793	0.896631	0.209545	0.721865	-0.181728	0.662248	0.41575	0.378355	-0.176573	0.700796
ENSG00000004700	RECQL	grey	M0	#N/A	M3	CD7	mod0	red	13	-0.228515	0.578655	0.104217	0.817895	-0.430298	0.231362	0.40893	0.38612	-0.429753	0.262028	-0.0193067	0.973576	-0.397531	0.373639	0.181552	0.678214	0.210417	0.629718	0.255169	0.644382	0.317959	0.619173	0.41323	0.25797	-0.210968	0.645095	0.331932	0.373319	-0.393917	0.305656	0.617123	0.0883559	0.0719051	0.918955	0.177117	0.670693	0.0461434	0.948457	0.57417	0.0861131
ENSG00000004766	VPS50	yellow	M12	#N/A	-	CD0	#N/A	#N/A	#N/A	-0.200574	0.631978	0.501974	0.126126	-0.798602	0.00209942	0.159299	0.810578	-0.727441	0.0170395	-0.488778	0.171898	0.281458	0.575874	-0.455262	0.188703	0.493402	0.148795	0.346901	0.493692	0.128903	0.867279	0.777928	0.00512551	-0.393215	0.321795	0.775857	0.00456204	-0.438127	0.238274	0.269599	0.549479	-0.535437	0.187742	-0.0119299	0.981729	0.0467656	0.947959	0.643054	0.0438197
ENSG00000004777	ARHGAP33	turquoise	M1	#N/A	-	CD8	mod2	blue	#N/A	0.61467	0.0430446	0.318667	0.393459	0.612787	0.0482542	-0.119681	0.864413	0.394217	0.315466	0.112626	0.836063	-0.0360979	0.964494	-0.199962	0.643481	-0.714483	0.0118783	0.395464	0.410015	0.426888	0.46445	-0.467527	0.184985	0.500594	0.173351	-0.149642	0.740022	-0.309781	0.44889	-0.412923	0.308483	0.254159	0.644644	-0.623458	0.0370466	-0.669573	0.07327	-0.613062	0.0610636
ENSG00000004799	PDK4	grey	M0	#N/A	-	CD4	mod7	purple	13	0.309138	0.417702	-0.158527	0.712357	0.459634	0.192442	-0.402304	0.397967	0.404389	0.298147	0.383354	0.332374	-0.24633	0.638466	0.161507	0.71954	-0.340681	0.378138	-0.179344	0.765681	-0.129395	0.866611	-0.609719	0.0559971	0.492785	0.181803	-0.524339	0.112439	0.0545929	0.919462	-0.376603	0.366299	0.0524678	0.946106	-0.113748	0.801896	0.218128	0.708325	-0.333706	0.404193
ENSG00000004838	ZMYND10	lightgreen	M7	#N/A	M13	CD1	mod0	grey60	#N/A	-0.267164	0.49852	0.238286	0.554752	-0.514301	0.125875	0.184736	0.770299	-0.294868	0.486842	-0.735712	0.0114131	0.836244	0.00255064	-0.424354	0.233296	0.393179	0.286782	-0.244356	0.659332	0.210617	0.764536	0.482073	0.166994	-0.592386	0.0849996	0.615543	0.0488609	0.143893	0.765628	-0.0811353	0.88325	-0.236085	0.674351	0.0162158	0.975197	-0.0594547	0.931408	0.319454	0.429654
ENSG00000004864	SLC25A13	grey	M0	#N/A	-	CD3	mod3	red	14	-0.0127868	0.98131	0.177006	0.677133	-0.163421	0.723944	-0.0943134	0.894472	-0.503231	0.166905	-0.0424201	0.943738	-0.127242	0.839929	-0.242905	0.556464	0.267175	0.516994	0.139318	0.827995	0.299316	0.643597	0.190268	0.671165	0.169538	0.724026	0.104742	0.826282	-0.167348	0.721706	-0.0208428	0.972624	-0.424506	0.34677	-0.0389286	0.938595	0.340877	0.500846	0.164144	0.722963
ENSG00000004961	HCCS	grey	M0	#N/A	-	CD5	mod0	red	8	-0.484061	0.146169	-0.127462	0.77431	-0.585345	0.0643185	0.269677	0.624916	-0.460238	0.2176	-0.142638	0.780749	-0.083589	0.905945	0.233747	0.573964	0.570575	0.0768764	-0.161459	0.794171	0.145414	0.852345	0.374712	0.316627	-0.559484	0.112832	0.300377	0.431106	0.112738	0.819929	0.600781	0.101378	-0.0577202	0.940167	0.524718	0.09902	0.398658	0.406079	0.610952	0.0622678
ENSG00000005020	SKAP2	grey	M0	#N/A	M13	CD5	mod6	yellow	17	-0.101436	0.83509	0.41654	0.228191	-0.603485	0.0534829	-0.140878	0.835806	-0.449624	0.231621	-0.476375	0.187454	0.471394	0.25314	-0.582254	0.0654342	0.395704	0.282093	0.0773949	0.911533	0.200225	0.778038	0.564341	0.0859989	-0.0981788	0.853131	0.513924	0.122352	-0.340491	0.395232	-0.185911	0.699019	-0.774198	0.0120139	-0.177781	0.669897	0.0834011	0.902773	0.326032	0.41786
ENSG00000005059	MCUB	grey	M0	#N/A	-	CD0	#N/A	#N/A	#N/A	-0.17668	0.681396	-0.316061	0.398495	0.236714	0.576708	-0.287749	0.591669	0.324772	0.431579	0.415879	0.282982	-0.428261	0.322424	0.278628	0.484704	-0.040808	0.939317	0.408531	0.385525	-0.211032	0.76399	0.0813362	0.877577	0.420379	0.280898	-0.399968	0.260352	0.0900209	0.860533	0.0436907	0.940758	0.0455707	0.951655	0.111915	0.804704	-0.304726	0.559541	-0.335771	0.400415
ENSG00000005075	POLR2J	greenyellow	M19	#N/A	M11	#N/A	mod4	grey	#N/A	-0.408404	0.245165	-0.632949	0.0329754	0.0431133	0.93534	-0.215412	0.714281	0.215236	0.636938	0.208669	0.662212	-0.124347	0.844841	0.400219	0.270005	0.394459	0.284201	-0.726646	0.0365246	-0.319614	0.617147	-0.2367	0.575948	0.00233665	0.997171	-0.482969	0.15167	0.618256	0.0573414	0.0112953	0.984472	-0.0174494	0.980254	0.487079	0.135131	0.749655	0.0240099	-0.0910549	0.857824
ENSG00000005108	THSD7A	yellow	M12	#N/A	-	#N/A	mod8	brown	#N/A	-0.393815	0.269566	0.298205	0.432399	-0.749347	0.00675499	0.440609	0.329677	-0.673334	0.0347774	-0.507218	0.150531	0.216767	0.690666	-0.177202	0.686333	0.437042	0.220404	0.270055	0.6204	0.288978	0.663705	0.83641	0.00136555	-0.57496	0.100388	0.760373	0.00621208	-0.274232	0.515726	0.459515	0.239752	-0.102705	0.876239	0.16804	0.688994	-0.124798	0.849151	0.803325	0.00442528
ENSG00000005156	LIG3	grey	M0	#N/A	M3	CD0	mod0	turquoise	15	-0.516457	0.113	-0.19564	0.638537	-0.340506	0.374514	0.266402	0.629106	0.0126325	0.982601	-0.38823	0.32333	0.340583	0.470898	0.184776	0.672896	0.383726	0.301631	-0.0487326	0.948872	0.0519096	0.950509	0.367267	0.329898	-0.647882	0.0495785	0.317187	0.400591	0.433029	0.245729	0.254768	0.576501	0.261601	0.630659	0.400288	0.247422	-0.182253	0.760591	0.311921	0.443895
ENSG00000005189	REXO5	turquoise	M1	#N/A	M11	CD0	#N/A	#N/A	#N/A	0.630672	0.0358256	0.41939	0.224767	0.399962	0.276882	0.390631	0.417871	-0.046145	0.938278	-0.0928964	0.866491	-0.0323335	0.967765	-0.335223	0.378894	-0.633799	0.03801	-0.172258	0.779862	0.255546	0.706875	-0.409783	0.263175	0.159477	0.743753	0.102748	0.83013	-0.491331	0.169619	-0.25767	0.571197	0.174084	0.778741	-0.592255	0.0522886	-0.148747	0.814086	-0.16236	0.72769
ENSG00000005243	COPZ2	midnightblue	M4	#N/A	M18	CD0	mod7	purple	#N/A	-0.0343242	0.949049	0.369557	0.301113	-0.350992	0.356898	0.797134	0.00387192	-0.555546	0.109604	-0.48235	0.180573	0.171525	0.76653	-0.219386	0.602277	0.0581614	0.912914	0.0591205	0.934718	0.209972	0.765404	0.483797	0.165226	-0.525885	0.146677	0.661594	0.0282296	-0.325183	0.420875	0.367751	0.381723	0.17126	0.782316	-0.0850605	0.858615	-0.098483	0.884493	0.617851	0.0579639
ENSG00000005249	PRKAR2B	tan	M2	#N/A	-	CD5	mod1	brown	#N/A	0.622752	0.0393074	0.977159	7.588e-09	-0.0690277	0.898023	0.25619	0.646757	-0.469146	0.205657	-0.556736	0.100874	0.424615	0.328712	-0.906254	8.80305e-05	-0.328693	0.400392	0.504414	0.245289	0.597589	0.190303	0.221159	0.606824	0.0372844	0.948937	0.706051	0.0145657	-0.780794	0.00506177	-0.336707	0.432544	-0.381194	0.419419	-0.828366	0.0009422	-0.513012	0.244434	0.0288376	0.957935
ENSG00000005379	TSPOAP1	turquoise	M1	#N/A	-	#N/A	#N/A	#N/A	#N/A	0.621921	0.0397172	0.601016	0.0487729	0.337081	0.38124	0.0501217	0.952215	0.0814986	0.881332	-0.381865	0.334539	0.37037	0.422355	-0.550418	0.0884044	-0.484093	0.159224	0.293603	0.582547	0.531828	0.295436	-0.246901	0.555537	0.0899325	0.866315	0.25947	0.513555	-0.295286	0.476532	-0.607672	0.0970243	-0.122207	0.852156	-0.656006	0.0241703	-0.517339	0.238715	-0.219216	0.619302
ENSG00000005436	GCFC2	grey	M0	#N/A	-	CD0	mod0	#N/A	#N/A	-0.352702	0.339654	-0.00436926	0.991635	-0.41023	0.261964	0.132603	0.847544	-0.281876	0.510574	-0.266242	0.552355	0.292372	0.555409	-0.0797636	0.87564	0.343868	0.372259	-0.12528	0.85034	0.0386419	0.963627	0.486455	0.161812	-0.313092	0.458508	0.295958	0.439393	0.0664566	0.900974	0.243048	0.596363	-0.0663106	0.927209	0.170248	0.684203	0.00951657	0.990187	0.274322	0.515327
ENSG00000005448	WDR54	grey	M0	#N/A	M14	#N/A	mod6	black	17	0.0521914	0.922527	0.268032	0.492183	-0.129066	0.789445	-0.0160017	0.986135	0.0429639	0.943006	-0.427421	0.262638	0.626076	0.0752531	-0.451233	0.194698	0.0622491	0.906498	0.0433625	0.955702	0.236474	0.730479	0.215016	0.618945	0.044598	0.93758	0.284773	0.462347	-0.0653282	0.902853	-0.289236	0.516625	-0.226518	0.690737	-0.336653	0.354192	-0.222356	0.700156	-0.187988	0.679756
ENSG00000005486	RHBDD2	grey	M0	#N/A	M13	#N/A	mod6	blue	12	-0.273442	0.486083	-0.414227	0.231399	0.0397913	0.939475	0.0704579	0.925182	0.362231	0.368363	-0.000398681	0.99969	0.135574	0.829022	0.400604	0.269502	-0.0113589	0.983474	-0.389564	0.420191	-0.477501	0.38512	-0.133088	0.783015	-0.484722	0.192361	-0.12336	0.790715	0.521279	0.136428	0.0566257	0.921862	0.451603	0.303444	0.40451	0.240622	-0.0922829	0.89149	0.0947702	0.850621
ENSG00000005513	SOX8	grey	M0	#N/A	M1	#N/A	mod3	tan	5	0.0802922	0.873142	-0.436122	0.201666	0.580775	0.0672141	-0.090475	0.899363	0.622262	0.0590029	0.156236	0.756969	-0.134207	0.830243	0.387093	0.289644	-0.240631	0.567204	-0.596332	0.135438	-0.163332	0.829614	-0.718884	0.0142844	-0.000698319	0.998772	-0.54171	0.0957645	0.556513	0.101142	-0.388757	0.346087	0.376266	0.428014	0.131438	0.766939	0.233249	0.682305	-0.281699	0.502602
ENSG00000005810	MYCBP2	tan	M2	#N/A	-	CD13	mod6	brown	12	0.753425	0.00472935	0.761942	0.00436689	0.186383	0.677095	-0.0413828	0.961741	-0.436278	0.251428	-0.0879111	0.875506	0.0711012	0.924754	-0.718143	0.0113329	-0.417006	0.250655	0.418264	0.370388	0.316699	0.620071	-0.100337	0.84502	0.425109	0.273588	0.244093	0.547045	-0.695167	0.0231586	-0.395658	0.335457	-0.392001	0.401168	-0.756226	0.00500997	-0.130955	0.839989	-0.143318	0.766169
ENSG00000005884	ITGA3	grey60	M6	#N/A	-	#N/A	mod2	yellow	18	0.263964	0.505742	-0.245788	0.538899	0.359393	0.342764	-0.493536	0.241745	0.128226	0.799226	0.887665	0.000211468	-0.615827	0.0828529	0.323905	0.398995	-0.320861	0.414841	0.172674	0.779811	-0.438698	0.444021	-0.432272	0.231703	0.694227	0.0304021	-0.663069	0.027726	-0.118084	0.811748	0.156197	0.753908	0.0999298	0.87949	0.0432392	0.932359	0.184765	0.757432	-0.424869	0.257734
ENSG00000005961	ITGA2B	lightcyan	M5	#N/A	M11	CD6	#N/A	midnightblue	#N/A	0.363774	0.319474	-0.0209451	0.966731	0.585441	0.0642853	-0.300919	0.568796	0.768467	0.00819018	0.176373	0.719139	0.105264	0.874651	-0.0570579	0.915474	-0.561939	0.0831938	0.0829207	0.905034	-0.235025	0.732253	-0.481626	0.167259	0.462347	0.222398	-0.342013	0.356855	0.010915	0.983566	-0.464528	0.234122	0.235413	0.675055	-0.408618	0.23371	-0.522565	0.230538	-0.798698	0.00486168
ENSG00000006015	C19orf60	grey	M0	#N/A	-	CD1	mod4	turquoise	#N/A	-0.00603839	0.991542	-0.459247	0.172967	0.466127	0.183196	-0.057429	0.942873	0.508549	0.159768	0.2904	0.507599	-0.36189	0.4367	0.347464	0.357265	-0.120909	0.802763	-0.546559	0.191746	-0.366798	0.546748	-0.536038	0.110673	0.250385	0.574746	-0.565999	0.0782245	0.318723	0.431616	-0.215775	0.645552	0.17413	0.778741	0.114979	0.799883	0.436816	0.348816	-0.302991	0.46222
ENSG00000006025	OSBPL7	lightcyan	M5	#N/A	M12	CD8	mod0	pink	6	-0.00308274	0.995577	-0.202754	0.624824	0.475537	0.170247	-0.119726	0.864413	0.673131	0.0347894	-0.0955685	0.862585	0.11987	0.85229	0.10506	0.828483	-0.219662	0.609188	0.0199664	0.979952	0.143931	0.852528	-0.253025	0.543176	0.140682	0.778221	-0.264159	0.504804	0.368937	0.343454	-0.458177	0.241066	0.223412	0.697277	-0.101905	0.824671	-0.430979	0.357503	-0.430366	0.250838
ENSG00000006042	TMEM98	grey	M0	#N/A	M3	#N/A	mod3	black	14	-0.084239	0.865867	0.0949862	0.836323	-0.0885625	0.864204	0.353088	0.487828	-0.223012	0.622935	-0.503666	0.154933	0.238558	0.650504	-0.0888206	0.858157	0.104662	0.833418	-0.353044	0.483026	0.481877	0.3812	0.0689146	0.897859	-0.483009	0.194767	0.284663	0.462451	0.158611	0.738633	-0.205102	0.663063	0.00942902	0.988261	0.0577671	0.906065	0.112231	0.867872	0.508982	0.147808
ENSG00000006047	YBX2	turquoise	M1	#N/A	M17	CD2	mod1	turquoise	#N/A	0.855086	0.000295732	0.360439	0.317263	0.698355	0.016242	-0.0155568	0.986135	0.26967	0.532561	0.288248	0.511266	-0.131438	0.833036	-0.259953	0.521955	-0.852322	0.000477077	0.317998	0.542817	-0.204618	0.77045	-0.590385	0.067489	0.529889	0.141973	-0.225825	0.582841	-0.401316	0.294111	-0.425442	0.287173	0.220566	0.703499	-0.68003	0.0176627	-0.384607	0.429449	-0.552375	0.103695
ENSG00000006062	MAP3K14	grey60	M6	#N/A	-	CD0	mod0	grey	#N/A	0.0417548	0.937644	-0.451399	0.181984	0.453907	0.199661	-0.677401	0.0410414	0.590131	0.0814353	0.742454	0.0102304	-0.360475	0.439486	0.407185	0.260357	-0.2586	0.533457	0.228827	0.685953	-0.361413	0.552842	-0.402051	0.27331	0.618038	0.0663188	-0.748745	0.00772179	0.253048	0.554641	-0.073247	0.895636	0.16348	0.795639	0.118754	0.79201	-0.224811	0.69524	-0.698329	0.0226667
ENSG00000006071	ABCC8	turquoise	M1	#N/A	M12	CD1	mod1	grey	18	0.882033	9.83068e-05	0.329513	0.373333	0.78455	0.00297183	-0.0881761	0.902626	0.42519	0.268403	0.170297	0.730182	0.063832	0.931937	-0.284599	0.473869	-0.879034	0.000186398	0.0352827	0.964379	-0.122245	0.87522	-0.780147	0.00496668	0.426912	0.271899	-0.260492	0.511841	-0.224662	0.612946	-0.60309	0.100384	0.253126	0.64748	-0.692565	0.0148553	-0.353564	0.481172	-0.661516	0.0361428
ENSG00000006118	TMEM132A	lightyellow	M8	#N/A	-	CD1	mod2	blue	18	-0.174125	0.6865	-0.637404	0.0312125	0.257917	0.532917	-0.229462	0.688032	0.266274	0.53801	0.744859	0.00977257	-0.722312	0.0247402	0.785408	0.0034807	-0.0273045	0.959123	-0.0867977	0.898388	-0.493206	0.363428	-0.39188	0.288947	0.139732	0.780242	-0.67039	0.0248939	0.381191	0.32426	0.326037	0.451839	0.404752	0.377331	0.549489	0.0788691	0.341998	0.499191	-0.0203134	0.971223
ENSG00000006128	TAC1	grey	M0	#N/A	M13	CD5	mod6	brown	2	0.346416	0.351147	0.377458	0.289181	0.0899709	0.861329	-0.214999	0.715202	-0.0199149	0.975718	-0.137969	0.789581	0.218703	0.687264	-0.456568	0.187285	-0.163005	0.721316	0.01491	0.983665	0.437986	0.444021	-0.166929	0.719246	0.307163	0.469443	0.0931206	0.846893	-0.319754	0.430641	-0.325117	0.453304	-0.384221	0.415937	-0.43864	0.19167	-0.0898224	0.893972	-0.342809	0.389026
ENSG00000006194	ZNF263	lightyellow	M8	#N/A	M5	CD0	mod0	grey	17	-0.614729	0.0430446	-0.860257	0.000276149	0.00069174	0.99892	-0.125945	0.855644	0.429657	0.262085	0.377758	0.342029	-0.322994	0.500469	0.86477	0.00044938	0.333125	0.392729	-0.368302	0.456608	-0.381574	0.527491	-0.163684	0.726887	-0.246405	0.580689	-0.514936	0.121216	0.771141	0.00625825	0.343068	0.422201	0.431706	0.335263	0.80749	0.00160036	0.322581	0.531762	0.0844913	0.868422
ENSG00000006210	CX3CL1	grey	M0	#N/A	M13	CD1	mod2	blue	8	-0.324655	0.389016	-0.369426	0.301396	-0.107252	0.827654	0.0364994	0.964682	0.00879312	0.988657	0.286987	0.513703	-0.161018	0.786855	0.402322	0.267208	0.104945	0.833197	0.0519195	0.945435	-0.28757	0.665075	0.14134	0.769696	-0.158072	0.745798	-0.145131	0.749156	0.242486	0.577368	0.447533	0.252394	0.301253	0.557422	0.424034	0.211163	-0.097674	0.885137	0.0632579	0.901794
ENSG00000006282	SPATA20	grey	M0	#N/A	M17	CD9	mod7	purple	6	0.454384	0.180803	0.0916672	0.842372	0.605322	0.0524576	0.152981	0.819062	0.480017	0.191489	0.0679942	0.905781	0.0116798	0.988711	-0.142754	0.757594	-0.652986	0.0301429	-0.0246103	0.974318	-0.204575	0.770504	-0.417714	0.251724	0.344099	0.403003	-0.187802	0.662453	-0.158855	0.738397	-0.375337	0.367609	0.328198	0.510988	-0.490654	0.132047	-0.409865	0.38846	-0.549588	0.106175
ENSG00000006283	CACNA1G	grey	M0	4	M17	CD0	mod2	brown	8	0.283204	0.466474	0.297529	0.434102	0.0839587	0.872085	0.630725	0.0756228	-0.0696889	0.899743	-0.123269	0.817113	-0.171583	0.76653	-0.11036	0.818935	-0.380086	0.307086	-0.00544586	0.9946	0.109992	0.888062	-0.027449	0.959985	-0.082999	0.876922	0.275034	0.482462	-0.519473	0.138045	0.163727	0.739921	0.353283	0.466545	-0.387049	0.269066	-0.247988	0.658095	0.0683137	0.89438
ENSG00000006327	TNFRSF12A	purple	M18	#N/A	-	CD6	#N/A	green	#N/A	-0.68294	0.0170289	-0.780343	0.00289148	-0.196712	0.656634	-0.122935	0.859801	0.156332	0.748744	0.40587	0.298588	-0.389356	0.389524	0.828958	0.00117373	0.495345	0.146335	-0.301835	0.567721	-0.232579	0.735672	-0.00245997	0.996464	-0.251345	0.5736	-0.405238	0.252445	0.641476	0.044744	0.600791	0.101378	0.320182	0.525717	0.864661	0.000321416	0.440691	0.342387	0.178067	0.697865
ENSG00000006432	MAP3K9	tan	M2	#N/A	-	CD1	mod6	tan	12	0.52505	0.105323	0.721449	0.009479	-0.131867	0.785461	0.464593	0.285596	-0.56243	0.103459	-0.394916	0.31326	0.279265	0.579092	-0.535064	0.100863	-0.241401	0.56533	0.0965312	0.886213	0.320643	0.615859	0.0148392	0.979945	-0.255806	0.566959	0.59875	0.057037	-0.54502	0.112304	0.00984859	0.986514	-0.0438288	0.952873	-0.468171	0.156622	-0.0164447	0.981946	0.313203	0.441971
ENSG00000006459	KDM7A	royalblue	M9	#N/A	-	#N/A	#N/A	#N/A	#N/A	-0.60312	0.0489091	-0.129489	0.771513	-0.695376	0.0168995	-0.0515711	0.950661	-0.455706	0.22353	-0.314892	0.459375	0.169594	0.770371	0.0720517	0.890511	0.748392	0.00626343	-0.215912	0.706017	0.2945	0.652754	0.533773	0.112388	-0.436361	0.258437	0.285408	0.461519	0.213089	0.633827	0.23655	0.60939	-0.428524	0.340424	0.520042	0.103078	0.478743	0.285981	0.703905	0.0209245
ENSG00000006468	ETV1	grey	M0	#N/A	-	CD0	mod6	magenta	#N/A	0.259685	0.513727	0.320329	0.390359	0.130669	0.787332	0.35279	0.488229	-0.171179	0.722445	-0.320211	0.448636	-0.0345929	0.966195	-0.179888	0.681201	-0.238627	0.571519	-0.107293	0.872165	0.404993	0.496741	-0.166881	0.719328	-0.355762	0.38392	0.286855	0.458943	-0.171129	0.712986	-0.199216	0.67336	0.134217	0.837201	-0.234986	0.554901	-0.176904	0.768435	0.217277	0.62289
ENSG00000006576	PHTF2	red	M14	#N/A	-	CD7	mod0	lightcyan	#N/A	0.144912	0.746359	0.709113	0.0117162	-0.460479	0.191315	0.531466	0.189489	-0.709574	0.02144	-0.597041	0.0701849	0.283261	0.572745	-0.600457	0.0536003	0.0350065	0.947795	0.320905	0.537512	0.486691	0.371935	0.55472	0.0944019	-0.402016	0.309774	0.84479	0.000994768	-0.63335	0.048831	0.108526	0.835381	-0.241117	0.667542	-0.371643	0.294921	-0.326181	0.525384	0.506492	0.150891
ENSG00000006625	GGCT	grey	M0	#N/A	-	#N/A	mod6	red	#N/A	-0.345387	0.352634	-0.358011	0.321727	-0.132791	0.784432	-0.735548	0.014486	0.0641929	0.910565	0.376158	0.34466	-0.117059	0.85814	0.173948	0.693573	0.467544	0.178585	0.190623	0.746786	-0.247385	0.713047	0.139881	0.771382	0.435001	0.260189	-0.405565	0.25198	0.325592	0.420754	0.0393583	0.945908	-0.489607	0.244787	0.391401	0.261301	0.385256	0.429319	-0.183516	0.687818
ENSG00000006634	DBF4	grey	M0	#N/A	M11	CD0	#N/A	turquoise	#N/A	-0.380963	0.289483	0.0744729	0.874653	-0.431274	0.229567	-0.0475788	0.953325	-0.353836	0.381991	-0.334036	0.420377	0.101162	0.880938	-0.160842	0.720985	0.433408	0.225694	-0.0284855	0.970545	0.638169	0.122022	0.466603	0.186212	-0.178515	0.707002	0.295996	0.439393	-0.0660533	0.901732	0.03924	0.946149	-0.439291	0.32351	0.13705	0.754753	-0.00337871	0.996758	0.323887	0.420948
ENSG00000006652	IFRD1	purple	M18	#N/A	-	CD7	mod0	turquoise	13	-0.714898	0.0098803	-0.746932	0.00603196	-0.291622	0.466075	-0.367175	0.460599	0.222095	0.623947	0.215787	0.648216	-0.0185154	0.983533	0.610369	0.0475911	0.625098	0.0423329	-0.382259	0.431686	-0.310629	0.628902	0.0612648	0.909234	-0.245553	0.582355	-0.367317	0.312141	0.771266	0.00625825	0.269241	0.549853	-0.0230675	0.975366	0.834098	0.000821757	0.489632	0.273899	0.145467	0.763628
ENSG00000006704	GTF2IRD1	grey60	M6	#N/A	-	CD0	mod2	turquoise	#N/A	0.0572494	0.914415	-0.61592	0.0410035	0.563225	0.0804349	-0.250427	0.657178	0.643624	0.0482645	0.693873	0.0217889	-0.39248	0.383467	0.626097	0.0406607	-0.39149	0.288829	-0.307514	0.561735	-0.536948	0.288348	-0.658488	0.0327275	0.314449	0.457075	-0.78226	0.00399385	0.40119	0.294294	0.0239597	0.969049	0.550142	0.169531	0.253289	0.51644	0.0557479	0.935757	-0.476071	0.186648
ENSG00000006740	ARHGAP44	green	M13	#N/A	-	CD1	mod2	pink	#N/A	0.62118	0.0400637	0.437529	0.199984	0.345502	0.365321	-0.340903	0.506541	-0.0670629	0.904933	0.283322	0.520879	-0.113395	0.861877	-0.441819	0.207856	-0.444258	0.210217	0.633511	0.0933196	-0.0357661	0.966595	-0.145117	0.761429	0.729263	0.0190793	-0.125051	0.788167	-0.50913	0.148474	-0.329898	0.444095	-0.345539	0.480097	-0.57141	0.0648257	-0.263252	0.630822	-0.447701	0.225737
ENSG00000006744	ELAC2	grey60	M6	#N/A	M14	CD1	mod0	turquoise	17	-0.413209	0.237023	-0.649452	0.0268567	-0.0393248	0.940352	-0.636907	0.0692144	0.313451	0.451997	0.628009	0.0499779	-0.288217	0.564164	0.549651	0.0888548	0.300309	0.453578	-0.144517	0.820787	-0.424945	0.46633	-0.128739	0.790638	0.359701	0.376674	-0.614363	0.0494168	0.42221	0.261064	0.286381	0.521384	0.0239737	0.97509	0.533552	0.0919598	0.383978	0.430145	-0.305774	0.45676
ENSG00000006756	ARSD	grey	M0	#N/A	M11	CD0	mod0	darkred	10	-0.304078	0.427291	-0.467729	0.163407	0.246239	0.55746	-0.395242	0.408672	0.450505	0.23077	0.316609	0.455815	-0.271795	0.591789	0.388558	0.287543	0.0954019	0.848747	0.19257	0.745665	0.0998499	0.900262	-0.0586113	0.91347	0.386215	0.333391	-0.488459	0.146089	0.375425	0.333348	-0.0515442	0.929082	0.0292675	0.96922	0.279961	0.465029	-0.121082	0.854846	-0.316122	0.436635
ENSG00000007047	MARK4	cyan	M3	#N/A	-	CD1	mod2	brown	3	0.717082	0.00962728	0.0745988	0.874331	0.722151	0.0114875	-0.0718367	0.923661	0.398786	0.308237	0.480983	0.181501	-0.248941	0.634847	0.0244674	0.965372	-0.788947	0.00266307	-0.0547468	0.94089	-0.383046	0.526064	-0.805704	0.00305692	0.483456	0.194002	-0.438808	0.203269	-0.188611	0.679953	-0.240602	0.602404	0.42733	0.341875	-0.438378	0.192095	-0.097539	0.885137	-0.62421	0.0538985
ENSG00000007062	PROM1	lightgreen	M7	#N/A	-	CD0	mod0	red	3	-0.0403271	0.940302	0.376898	0.289906	-0.435872	0.2228	0.239693	0.671988	-0.301559	0.473639	-0.617096	0.0567089	0.724591	0.0239057	-0.420464	0.239443	0.155516	0.735946	-0.0104254	0.989174	0.216449	0.758982	0.388222	0.29514	-0.418873	0.282522	0.620358	0.0464856	-0.101185	0.837944	-0.0413814	0.94358	-0.147463	0.820972	-0.111213	0.806331	-0.133263	0.836437	0.368863	0.342506
ENSG00000007237	GAS7	midnightblue	M4	#N/A	M16	CD1	mod2	grey	15	0.232197	0.572084	0.508312	0.119464	-0.0861873	0.868091	0.687318	0.0347376	-0.117209	0.817551	-0.633344	0.0469177	0.453099	0.2819	-0.40021	0.270005	-0.307258	0.440729	0.0687754	0.921683	0.311179	0.628069	0.183263	0.685132	-0.503357	0.170946	0.670727	0.0248543	-0.346425	0.384745	-0.0741993	0.894527	0.282775	0.593006	-0.428887	0.205086	-0.613154	0.12854	0.210299	0.635324
ENSG00000007255	TRAPPC6A	grey	M0	#N/A	M1	CD0	mod4	darkturquoise	3	-0.266925	0.498868	0.0451835	0.927961	-0.232255	0.585487	-0.339514	0.508561	0.145312	0.769995	-0.335219	0.418867	0.457015	0.276531	-0.312671	0.418504	0.371953	0.320692	0.0687874	0.921683	0.0466276	0.955588	0.342467	0.371926	0.093949	0.859461	0.153679	0.731116	0.124821	0.800142	-0.26446	0.558675	-0.46043	0.287921	-0.0606745	0.900288	-0.079674	0.908054	-0.210743	0.634776
ENSG00000007341	ST7L	yellow	M12	#N/A	-	CD0	mod9	black	#N/A	-0.482861	0.147612	-0.0152106	0.975142	-0.558783	0.0839718	-0.172788	0.789518	-0.204714	0.657782	-0.199685	0.677675	0.229908	0.66688	-0.0424171	0.938419	0.550001	0.0931101	0.463746	0.297702	0.140105	0.855949	0.669114	0.0290406	-0.219901	0.628054	0.296806	0.437949	0.0994406	0.841521	0.222788	0.634491	-0.333168	0.503134	0.26768	0.489351	-0.234049	0.682082	0.227602	0.603136
ENSG00000007350	TKTL1	yellow	M12	#N/A	M11	CD2	#N/A	turquoise	#N/A	-0.164416	0.70554	0.391575	0.26632	-0.541837	0.0988299	-0.146947	0.827602	-0.304245	0.467472	-0.329971	0.428768	0.402397	0.365393	-0.440001	0.210161	0.294227	0.465658	0.65528	0.0751669	0.261723	0.701047	0.744838	0.00949845	0.0243823	0.966469	0.510627	0.124696	-0.355275	0.367224	0.067138	0.904072	-0.500182	0.233447	-0.161621	0.70308	-0.451088	0.325891	0.144255	0.764646
ENSG00000007372	PAX6	black	M15	S	M8	CD4	mod7	turquoise	13	-0.411812	0.239468	-0.55385	0.0795857	-0.0120761	0.982239	-0.024937	0.976054	0.184722	0.694706	0.0276105	0.962593	0.0460557	0.954973	0.510998	0.125933	0.266752	0.517837	-0.45001	0.319391	-0.185576	0.799894	-0.135264	0.778622	-0.454995	0.231586	-0.251215	0.531447	0.744328	0.0108781	0.0410426	0.94435	0.313312	0.53695	0.593691	0.0514146	0.281176	0.598355	0.251556	0.55919
ENSG00000007384	RHBDF1	magenta	M17	#N/A	M18	CD4	mod0	green	10	0.320667	0.396682	-0.211623	0.606592	0.622758	0.0433041	0.442437	0.327073	0.525161	0.141483	0.12675	0.809747	-0.0781073	0.914376	0.341003	0.369396	-0.595664	0.059322	-0.426209	0.357198	-0.223888	0.748121	-0.688905	0.0222962	-0.15028	0.760198	-0.28484	0.462347	0.255821	0.549288	-0.0616737	0.912843	0.861457	0.00128629	-0.0931381	0.842246	-0.131979	0.838855	-0.273587	0.515919
ENSG00000007402	CACNA2D2	green	M13	#N/A	-	CD1	mod1	grey	12	0.617394	0.0419011	0.208304	0.613221	0.670975	0.024474	-0.19042	0.759404	0.383683	0.333429	0.432249	0.254505	-0.38987	0.388859	-0.121131	0.799735	-0.721988	0.0103145	0.454699	0.310469	0.109398	0.889314	-0.464404	0.188229	0.775106	0.0094065	-0.360594	0.3226	-0.450073	0.222022	-0.276675	0.536792	0.120561	0.852497	-0.591865	0.052386	-0.519443	0.235447	-0.735998	0.0132192
ENSG00000007516	BAIAP3	grey	M0	#N/A	-	CD1	mod0	blue	#N/A	-0.117473	0.80361	-0.197028	0.635191	0.166073	0.718021	-0.0978934	0.891918	0.629916	0.0557861	-0.1197	0.822109	0.365832	0.430249	0.0954048	0.846922	-0.137923	0.769172	-0.0410473	0.958128	-0.218802	0.754339	-0.0674887	0.899679	-0.00374426	0.995134	-0.0882231	0.856577	0.299461	0.469201	-0.202596	0.667539	0.272686	0.610508	-0.00174706	0.998029	-0.41714	0.376496	-0.330269	0.410195
ENSG00000007541	PIGQ	black	M15	#N/A	-	CD0	mod0	turquoise	6	-0.352637	0.339688	-0.611664	0.0430078	0.307983	0.434235	0.239063	0.672413	0.542576	0.121967	-0.0593559	0.916725	-0.0394056	0.962832	0.48791	0.149646	0.0389364	0.941662	-0.71999	0.0372153	-0.219734	0.75393	-0.306938	0.4382	-0.284147	0.514516	-0.338992	0.360872	0.675752	0.0299085	-0.0987659	0.851305	0.493931	0.239173	0.373112	0.291884	0.21116	0.716744	-0.0412165	0.937812
ENSG00000007866	TEAD3	magenta	M17	#N/A	M8	CD0	#N/A	green	#N/A	0.0868655	0.860877	-0.388571	0.272011	0.523007	0.116313	0.461574	0.29277	0.453193	0.226708	0.21911	0.640694	-0.269217	0.596458	0.569395	0.0743953	-0.427338	0.234201	-0.422432	0.363791	-0.0593549	0.942517	-0.5743	0.0785175	-0.192042	0.682646	-0.348783	0.343584	0.346171	0.384745	0.176138	0.717201	0.906903	0.000195573	0.152592	0.721304	-0.0529779	0.940178	-0.12391	0.799335
ENSG00000007944	MYLIP	grey	M0	#N/A	M17	CD3	mod0	green	14	0.209468	0.615262	-0.239454	0.552646	0.43611	0.222408	0.12688	0.855027	0.346052	0.394084	0.0893342	0.872422	-0.102267	0.878723	0.168745	0.704554	-0.249915	0.549266	-0.659206	0.0738758	-0.432441	0.453892	-0.615632	0.0529081	-0.100771	0.851168	-0.340477	0.359015	0.30117	0.465801	-0.314524	0.472585	0.235982	0.674353	0.00572258	0.991644	0.377747	0.442763	-0.145405	0.763628
ENSG00000007968	E2F2	brown	M11	#N/A	M11	CD2	#N/A	magenta	#N/A	0.463065	0.170167	0.6299	0.0341359	0.10804	0.827165	0.356666	0.480408	-0.36035	0.370789	-0.212186	0.655572	-0.0796448	0.911736	-0.477818	0.160938	-0.369432	0.325361	0.498713	0.253811	0.71748	0.0335251	0.129825	0.788787	0.229084	0.611539	0.369922	0.308561	-0.704807	0.0201492	-0.0924739	0.862442	-0.106254	0.871543	-0.618232	0.0394371	-0.451163	0.325891	0.0157353	0.97865
ENSG00000008056	SYN1	turquoise	M1	4	M13	CD1	mod2	brown	17	0.823419	0.000810207	0.612884	0.0424927	0.441782	0.21562	0.418279	0.369246	0.0552348	0.924095	-0.118265	0.825851	0.0811842	0.909377	-0.382952	0.296824	-0.818686	0.00128974	0.231452	0.681643	0.0485151	0.953921	-0.386995	0.297102	0.0331891	0.954206	0.245291	0.544728	-0.553586	0.10358	-0.252663	0.580245	0.346627	0.477627	-0.723592	0.00906309	-0.538761	0.205529	-0.194155	0.6678
ENSG00000008086	CDKL5	tan	M2	S	-	CD0	mod8	yellow	#N/A	0.604375	0.0482663	0.868876	0.000217549	-0.0463392	0.930629	0.249543	0.657917	-0.444145	0.240403	-0.575194	0.0854309	0.539432	0.157673	-0.902342	9.02985e-05	-0.289027	0.47593	0.179598	0.765289	0.463401	0.407446	0.129042	0.790326	-0.0137109	0.981968	0.612628	0.0503189	-0.627086	0.0519611	-0.432585	0.274838	-0.432186	0.334864	-0.767372	0.00407002	-0.287134	0.587551	0.0351623	0.947537
ENSG00000008118	CAMK1G	green	M13	#N/A	M13	CD1	mod2	purple	12	0.62101	0.0401357	0.113676	0.800515	0.683873	0.0200361	-0.11885	0.864413	0.194317	0.675574	0.575495	0.0854073	-0.565209	0.129123	-0.0304282	0.95542	-0.66171	0.0269366	0.304399	0.56436	-0.184481	0.801884	-0.508219	0.138609	0.717064	0.0222508	-0.459829	0.177123	-0.376358	0.33215	-0.18206	0.706561	0.144478	0.824052	-0.463857	0.16157	-0.182087	0.760591	-0.586394	0.0771788
ENSG00000008130	NADK	lightyellow	M8	#N/A	-	#N/A	mod0	green	#N/A	-0.476022	0.155448	-0.865789	0.000240051	0.182471	0.684678	-0.075767	0.920315	0.380081	0.339894	0.57916	0.0823753	-0.526245	0.175069	0.905717	8.80305e-05	0.151174	0.743996	-0.379417	0.436581	-0.35426	0.567262	-0.314729	0.423382	-0.0717546	0.894744	-0.645895	0.0337556	0.66916	0.0322704	0.432174	0.275386	0.584075	0.132457	0.727045	0.00851398	0.328786	0.519315	-0.0646276	0.900525
ENSG00000008196	TFAP2B	yellow	M12	#N/A	M15	CD0	#N/A	grey	#N/A	-0.523556	0.106731	0.147154	0.735503	-0.889753	9.55928e-05	0.375129	0.445794	-0.629549	0.0557953	-0.472507	0.193173	0.367811	0.427992	-0.111846	0.815552	0.612454	0.0493958	0.0609147	0.932127	0.026582	0.974361	0.854019	0.000961449	-0.690133	0.0318257	0.709912	0.013973	-0.0963278	0.847849	0.558677	0.136841	-0.144569	0.823973	0.32092	0.385011	0.0593933	0.931428	0.762472	0.00877967
ENSG00000008256	CYTH3	grey60	M6	#N/A	-	CD1	mod2	pink	#N/A	0.0795728	0.874645	-0.512083	0.115535	0.521191	0.11815	-0.185751	0.768135	0.496541	0.172939	0.703073	0.0194545	-0.607786	0.0878083	0.62095	0.0429163	-0.370241	0.323575	-0.195757	0.738387	-0.32544	0.609726	-0.599281	0.0624315	0.273698	0.532553	-0.708781	0.0140498	0.237671	0.587105	0.111873	0.830124	0.523932	0.202068	0.197498	0.630304	0.00346406	0.996758	-0.399025	0.294054
ENSG00000008277	ADAM22	tan	M2	#N/A	M13	CD13	mod1	brown	#N/A	0.322003	0.394492	0.863966	0.000250544	-0.339414	0.376511	0.178647	0.779853	-0.616169	0.0625368	-0.710226	0.0172449	0.565089	0.129123	-0.908436	8.80305e-05	0.0133928	0.981124	0.336455	0.511201	0.490954	0.365924	0.474591	0.175587	-0.160594	0.742441	0.792904	0.00330628	-0.592	0.074601	-0.337845	0.431168	-0.595857	0.121759	-0.583691	0.0573559	-0.281715	0.597565	0.297683	0.471192
ENSG00000008283	CYB561	grey	M0	#N/A	M17	CD1	mod1	greenyellow	17	0.320792	0.396682	0.521083	0.107004	-0.00888174	0.986331	-0.189973	0.760124	-0.311894	0.454302	-0.228296	0.622795	0.310863	0.524317	-0.569503	0.0743653	-0.0435629	0.935405	0.45445	0.310933	0.509732	0.334017	0.116689	0.816846	0.239947	0.592327	0.274344	0.484211	-0.285522	0.494486	-0.261839	0.563194	-0.419107	0.356867	-0.413579	0.226143	-0.223878	0.696426	-0.174592	0.704291
ENSG00000008311	AASS	grey	M0	#N/A	M11	CD3	#N/A	turquoise	#N/A	-0.134058	0.771669	-0.233928	0.563249	0.305953	0.437816	-0.164377	0.803751	0.626851	0.0569362	-0.190159	0.695006	0.172928	0.764719	0.1218	0.799235	-0.0609838	0.908975	-0.0806469	0.908359	0.281871	0.672895	-0.202637	0.645256	0.0393128	0.945839	-0.197223	0.641688	0.401567	0.293668	-0.459758	0.239326	0.108088	0.868909	0.00321495	0.995998	-0.321956	0.53246	-0.289954	0.486369
ENSG00000008324	SS18L2	grey	M0	#N/A	-	CD0	mod0	turquoise	15	0.0747075	0.883465	0.235357	0.560469	-0.00542605	0.992072	-0.437841	0.334078	0.015619	0.979323	-0.129344	0.805693	0.128656	0.837643	-0.364017	0.327709	0.107517	0.827804	0.277656	0.608936	0.588136	0.205146	0.0886663	0.867115	0.418956	0.282381	0.0108712	0.983765	-0.17501	0.706382	-0.367046	0.382374	-0.621687	0.0934853	-0.260811	0.502032	-0.126121	0.847125	-0.267292	0.527898
ENSG00000008382	MPND	grey	M0	#N/A	-	#N/A	mod1	black	#N/A	0.0122228	0.982159	0.0379236	0.940478	-0.159815	0.732361	-0.4434	0.325491	-0.199991	0.667135	0.222372	0.635034	0.0326809	0.967642	-0.14069	0.760986	0.16928	0.708556	0.0181463	0.981262	-0.105059	0.894235	0.077091	0.885552	0.429988	0.266856	-0.126542	0.785499	-0.13432	0.783149	0.0468808	0.935572	-0.384336	0.415937	-0.00323296	0.995998	0.37874	0.441362	-0.107846	0.828476
ENSG00000008394	MGST1	grey	M0	#N/A	M15	#N/A	mod7	green	16	0.241613	0.551045	0.16744	0.695267	0.160331	0.73139	-0.275272	0.616128	-0.0848991	0.875981	-0.129296	0.805693	0.163757	0.781789	-0.222138	0.597854	-0.0570313	0.913733	-0.0643445	0.928256	0.192527	0.789527	-0.246248	0.556596	0.018635	0.973903	-0.0340513	0.94948	0.122451	0.803717	-0.495034	0.202605	-0.229161	0.686182	-0.128452	0.773323	0.139876	0.826341	0.0255516	0.963654
ENSG00000008405	CRY1	grey	M0	#N/A	M5	CD0	#N/A	tan	13	-0.130666	0.778992	-0.476401	0.153605	0.1485	0.756363	-0.250201	0.657681	0.518493	0.148915	0.399451	0.307227	-0.0229138	0.976759	0.462871	0.178875	-0.0195599	0.971445	-0.0921032	0.891557	-0.49422	0.36123	-0.264839	0.520253	0.0480402	0.932747	-0.448607	0.191062	0.44146	0.233494	0.133609	0.791903	0.339613	0.49209	0.282866	0.458901	-0.0160277	0.982355	-0.348979	0.377632
ENSG00000008441	NFIX	magenta	M17	S	M2	CD9	mod0	pink	5	-0.2078	0.618562	-0.409355	0.23916	0.184402	0.681523	0.451799	0.310381	0.394003	0.315864	0.192501	0.690671	-0.339105	0.474689	0.638362	0.0357183	-0.207098	0.63726	-0.154284	0.80799	-0.267471	0.694454	-0.176564	0.700509	-0.325869	0.437461	-0.14745	0.744023	0.236303	0.589968	0.44549	0.254983	0.87858	0.000793356	0.310995	0.403527	-0.222129	0.700225	0.0608744	0.90545
ENSG00000008513	ST3GAL1	grey	M0	#N/A	-	CD1	mod0	yellow	18	0.270979	0.491658	0.486393	0.142778	-0.256272	0.53662	0.246689	0.662592	-0.443878	0.240822	0.0388023	0.949455	-0.200663	0.716636	-0.207484	0.626552	-0.160994	0.725114	0.604605	0.127573	0.220139	0.753703	0.275081	0.499555	0.0836148	0.875367	0.385624	0.282871	-0.717554	0.0166348	0.328265	0.447347	0.0174263	0.980254	-0.330179	0.365975	-0.277063	0.604972	0.22474	0.6085
ENSG00000008735	MAPK8IP2	turquoise	M1	#N/A	-	CD1	mod2	blue	12	0.901896	3.34702e-05	0.508923	0.118859	0.686131	0.0194296	0.278136	0.610933	0.16723	0.729604	-0.0358646	0.953244	0.02782	0.972511	-0.356099	0.342539	-0.855208	0.000457221	0.077569	0.911533	0.273845	0.684833	-0.655216	0.0340259	0.242618	0.58736	-0.0048686	0.993277	-0.393237	0.306484	-0.458411	0.240872	0.300704	0.5589	-0.758176	0.00480456	-0.376067	0.444717	-0.411395	0.278103
ENSG00000008988	RPS20	grey	M0	#N/A	M14	#N/A	mod4	magenta	9	-0.465326	0.167103	-0.510298	0.117576	-0.35246	0.3552	0.103813	0.882719	-0.110426	0.828234	0.344339	0.403422	-0.342662	0.468285	0.652966	0.0298574	0.332752	0.393292	-0.37709	0.439632	-0.347794	0.573379	0.0557742	0.917798	-0.346328	0.398819	-0.171711	0.696058	0.25966	0.541456	0.672678	0.050743	0.353747	0.466166	0.653796	0.0249798	0.481317	0.282307	0.415047	0.272201
ENSG00000009694	TENM1	tan	M2	#N/A	M17	CD0	mod0	#N/A	#N/A	0.430252	0.213714	0.650891	0.0265166	-0.109559	0.824708	0.0116427	0.989809	-0.148733	0.763683	-0.294113	0.500709	0.432941	0.316382	-0.632502	0.0379409	-0.195863	0.657221	0.372296	0.4498	0.0396233	0.963013	0.132567	0.783453	0.0805359	0.880642	0.462764	0.173554	-0.513547	0.143739	-0.136697	0.788433	-0.24516	0.662063	-0.577935	0.0610409	-0.358856	0.472503	-0.220212	0.616722
ENSG00000009724	MASP2	lightcyan	M5	#N/A	-	CD2	mod0	magenta	#N/A	0.472744	0.158693	0.075655	0.872799	0.639045	0.0367202	-0.292455	0.581453	0.686662	0.0299976	-0.010355	0.984382	0.293906	0.552543	-0.256852	0.527877	-0.519457	0.121383	-0.14668	0.818048	-0.000749462	0.999227	-0.58842	0.0684169	0.401214	0.311159	-0.31612	0.402502	0.0889322	0.86252	-0.707869	0.0360394	-0.0191215	0.977831	-0.496213	0.125794	-0.357049	0.475117	-0.808385	0.00419821
ENSG00000010165	METTL13	purple	M18	#N/A	-	CD5	mod1	red	#N/A	-0.878063	0.000115637	-0.687647	0.0160402	-0.541411	0.0989796	-0.138626	0.839022	-0.0708787	0.898009	0.169554	0.731388	-0.198943	0.719975	0.622928	0.0422006	0.796321	0.00226074	-0.299148	0.572884	-0.374341	0.535169	0.362417	0.337737	-0.408388	0.300077	-0.148119	0.742572	0.589695	0.0761604	0.584807	0.112717	-0.0199153	0.977657	0.923584	4.70454e-05	0.555834	0.18978	0.422466	0.261359
ENSG00000010278	CD9	green	M13	#N/A	M13	CD3	mod3	yellow	14	0.383095	0.285685	-0.0836726	0.857779	0.584674	0.0645463	-0.327942	0.525462	0.222139	0.623947	0.517164	0.139053	-0.437619	0.306807	0.00578717	0.991811	-0.352467	0.355723	0.0786506	0.910361	-0.0399891	0.962701	-0.470308	0.181736	0.809699	0.00463088	-0.587617	0.0637985	-0.116905	0.813069	-0.27944	0.53298	-0.133077	0.838323	-0.26058	0.502249	0.169789	0.779575	-0.562286	0.0961437
ENSG00000010310	GIPR	cyan	M3	#N/A	-	CD2	#N/A	tan	#N/A	0.353225	0.338749	-0.308568	0.412396	0.693631	0.0173596	-0.426892	0.355505	0.632282	0.0541366	0.58394	0.0791839	-0.19447	0.727079	0.249749	0.542719	-0.537736	0.104494	0.00906141	0.990512	-0.454619	0.420798	-0.651845	0.0350823	0.580242	0.0960251	-0.715202	0.0130714	0.229901	0.603081	-0.352209	0.406729	0.258552	0.636671	-0.0986683	0.831271	-0.124703	0.849345	-0.650795	0.0403279
ENSG00000010318	PHF7	cyan	M3	#N/A	-	CD0	mod1	midnightblue	#N/A	0.375505	0.298696	-0.171742	0.685857	0.717888	0.0123384	-0.4386	0.333841	0.576661	0.0920397	0.376994	0.34296	-0.129457	0.837129	0.0965485	0.844294	-0.498264	0.143003	-0.182382	0.760707	-0.0454241	0.95672	-0.716611	0.0147854	0.500826	0.173219	-0.602752	0.0549266	0.20689	0.644813	-0.456329	0.242442	0.159446	0.802234	-0.200499	0.623807	-0.116699	0.860387	-0.714018	0.0182421
ENSG00000010322	NISCH	cyan	M3	#N/A	-	CD1	mod2	cyan	1	0.684486	0.016538	0.0212282	0.966349	0.938803	8.9591e-06	0.0967427	0.892936	0.552019	0.112367	0.341737	0.407997	-0.285384	0.568473	0.0779913	0.878703	-0.853936	0.000466178	-0.0752997	0.914078	-0.103843	0.894942	-0.853889	0.000961449	0.42634	0.272207	-0.469517	0.165681	-0.041819	0.937903	-0.363334	0.387959	0.570681	0.147422	-0.467046	0.157939	-0.268005	0.622791	-0.671234	0.0324334
ENSG00000010361	FUZ	grey	M0	#N/A	-	CD9	mod0	grey	#N/A	-0.158304	0.718073	-0.118422	0.790734	0.000419869	0.999204	0.0258695	0.97494	0.355993	0.377676	-0.306825	0.475062	0.603229	0.0916104	-0.062421	0.906176	-0.0124311	0.982512	-0.137946	0.83022	-0.0429703	0.959211	0.0946066	0.856042	-0.197437	0.671424	0.0774292	0.874438	0.3362	0.404054	-0.21179	0.651034	0.134993	0.836228	0.0108336	0.983252	-0.374891	0.44626	-0.163643	0.724183
ENSG00000010404	IDS	turquoise	M1	#N/A	M13	CD0	mod2	brown	9	0.74569	0.00554448	0.582763	0.0596427	0.201955	0.645463	0.234799	0.679985	-0.256115	0.55662	0.0606302	0.914296	0.0263546	0.974388	-0.348039	0.356736	-0.605713	0.0533386	0.300812	0.570271	-0.0833578	0.916435	-0.25035	0.548364	0.0677589	0.899784	0.217986	0.598539	-0.564408	0.0951014	-0.0595069	0.916986	0.167629	0.788734	-0.546315	0.0813289	-0.251746	0.652805	-0.0171446	0.976514
ENSG00000010626	LRRC23	lightgreen	M7	#N/A	-	CD0	mod7	grey60	12	-0.411879	0.23945	-0.0438091	0.929776	-0.525493	0.114271	-0.0721103	0.923661	-0.0201867	0.9752	-0.57893	0.0824953	0.794147	0.00693851	-0.223731	0.594617	0.546869	0.0957181	-0.424893	0.359714	-0.162038	0.832048	0.362346	0.337792	-0.532242	0.140552	0.357591	0.327949	0.387343	0.314337	-0.155294	0.755365	-0.333019	0.503134	0.218463	0.586427	0.207415	0.721734	0.241942	0.575405
ENSG00000010818	HIVEP2	turquoise	M1	#N/A	-	CD13	mod1	pink	2	0.691494	0.0149089	0.567812	0.0699769	0.273282	0.501828	-0.308984	0.554443	-0.158667	0.744726	0.129818	0.80453	0.114451	0.861254	-0.592683	0.0586609	-0.446845	0.205743	0.426201	0.357198	-0.00899264	0.991374	-0.206281	0.638303	0.569821	0.104452	0.0320099	0.951793	-0.522889	0.135118	-0.350395	0.409965	-0.299299	0.562089	-0.658435	0.023337	-0.211037	0.716895	-0.472496	0.191329
ENSG00000011028	MRC2	magenta	M17	#N/A	M8	CD6	mod0	purple	#N/A	0.207293	0.620104	-0.407943	0.241096	0.578973	0.0687275	-0.022202	0.979127	0.463899	0.212442	0.72144	0.0144135	-0.612766	0.0850113	0.654001	0.0294153	-0.498015	0.1433	0.00680088	0.993471	-0.196736	0.783855	-0.650583	0.0356248	0.302942	0.476829	-0.634864	0.039371	0.154143	0.746923	0.272855	0.54333	0.756153	0.01744	0.133287	0.762884	-0.0826643	0.903389	-0.392014	0.305672
ENSG00000011105	TSPAN9	midnightblue	M4	#N/A	-	CD0	mod1	pink	12	-0.0858685	0.862739	-0.0689077	0.883967	-0.054591	0.921894	0.808024	0.00286327	-0.252336	0.563929	-0.212295	0.655444	-0.149485	0.808412	0.22525	0.590821	-0.0439264	0.934727	-0.520822	0.221738	0.00405593	0.995987	-0.0572364	0.915228	-0.618523	0.0659523	0.240518	0.554168	0.0340032	0.950892	0.341979	0.424547	0.546752	0.174227	0.172988	0.679903	0.24534	0.661975	0.518741	0.136283
ENSG00000011132	APBA3	lightyellow	M8	#N/A	-	CD9	mod0	red	6	-0.404955	0.249873	-0.800975	0.00173397	0.302093	0.44579	0.0474147	0.953325	0.613684	0.0638969	0.294245	0.500692	-0.242544	0.643849	0.748645	0.00682096	0.0575563	0.913476	-0.581184	0.151771	-0.484655	0.375285	-0.363728	0.33569	-0.149517	0.761618	-0.564873	0.0788628	0.744423	0.0108781	0.141938	0.779107	0.539016	0.181776	0.596566	0.0500435	0.300277	0.565509	-0.0830181	0.870139
ENSG00000011143	MKS1	grey	M0	#N/A	M3	#N/A	mod0	black	#N/A	-0.574067	0.0662507	-0.205653	0.619278	-0.437049	0.221337	-0.0601828	0.939739	0.176004	0.713317	-0.497154	0.161574	0.611844	0.0853536	-0.0576397	0.914766	0.549678	0.0933197	-0.256954	0.640612	-0.13507	0.862071	0.467169	0.185468	-0.381562	0.340917	0.240492	0.554168	0.427202	0.254992	-0.0933712	0.86116	-0.241747	0.666795	0.288377	0.448041	0.0350948	0.960637	0.168829	0.714759
ENSG00000011198	ABHD5	grey	M0	#N/A	-	CD3	mod5	yellow	#N/A	-0.320676	0.396682	0.00738545	0.987517	-0.475681	0.170094	-0.334014	0.517427	-0.4225	0.271035	0.0724951	0.899925	-0.0832371	0.906193	-0.11384	0.812022	0.51475	0.126474	0.294729	0.580424	-0.175528	0.814634	0.536183	0.110673	0.159013	0.744466	0.0972788	0.838893	-0.114398	0.817631	0.165453	0.736331	-0.517082	0.210107	0.181093	0.663678	0.296378	0.572114	0.237059	0.585153
ENSG00000011201	ANOS1	grey	M0	#N/A	M15	CD4	#N/A	#N/A	#N/A	0.263894	0.505811	0.47411	0.155794	-0.104526	0.832311	-0.00230865	0.997306	-0.41856	0.276778	-0.265487	0.553713	0.0701641	0.925921	-0.374089	0.311814	-0.0745563	0.886214	0.282841	0.600839	0.441162	0.440949	0.138409	0.773906	-0.115379	0.824692	0.331882	0.373358	-0.323137	0.424462	-0.279228	0.533024	-0.285218	0.589875	-0.284291	0.456302	-0.175956	0.769848	0.325549	0.418406
ENSG00000011243	AKAP8L	lightcyan	M5	#N/A	-	CD9	mod0	midnightblue	7	-0.169738	0.696343	-0.669599	0.0206137	0.452816	0.201196	-0.407711	0.388183	0.897029	0.000160441	0.374402	0.346725	-0.0276564	0.972511	0.551597	0.0877223	-0.170768	0.705546	-0.325371	0.532062	-0.456234	0.41741	-0.526704	0.118974	0.180542	0.703112	-0.67367	0.023959	0.662773	0.0348974	-0.221031	0.637509	0.422362	0.350181	0.307208	0.410391	-0.0720992	0.916684	-0.522002	0.133153
ENSG00000011260	UTP18	royalblue	M9	#N/A	-	CD5	mod0	turquoise	#N/A	-0.741042	0.00609777	-0.370697	0.300013	-0.622989	0.0433018	-0.0353217	0.965917	-0.395735	0.312788	-0.148109	0.771678	0.0849843	0.904061	0.213394	0.61417	0.877175	0.000186398	-0.383242	0.430616	0.0852512	0.915078	0.493931	0.153414	-0.353638	0.387942	0.0878207	0.857272	0.419833	0.264647	0.423965	0.289648	-0.343978	0.482518	0.664943	0.0214845	0.699137	0.0518302	0.48827	0.171115
ENSG00000011332	DPF1	grey	M0	#N/A	M5	CD1	mod6	blue	12	0.552218	0.081337	0.508275	0.119464	0.308965	0.432471	0.352058	0.488799	0.153656	0.754268	-0.384765	0.330558	0.37833	0.407512	-0.382909	0.296863	-0.490062	0.153112	0.170563	0.781057	0.338136	0.587501	-0.23811	0.57335	-0.0914116	0.864576	0.309508	0.414037	-0.234983	0.592851	-0.317013	0.467396	0.219624	0.705056	-0.575952	0.062338	-0.484041	0.279202	-0.18635	0.682253
ENSG00000011347	SYT7	turquoise	M1	#N/A	-	#N/A	mod1	brown	18	0.778263	0.00273167	0.249112	0.532484	0.707281	0.0143103	0.0520164	0.950062	0.392251	0.318526	0.254776	0.573805	-0.122986	0.846959	-0.118568	0.803598	-0.791511	0.00249358	0.0483332	0.949139	-0.158029	0.838178	-0.756265	0.00752792	0.345581	0.400431	-0.247015	0.541584	-0.23878	0.584324	-0.321112	0.460102	0.406615	0.373651	-0.578598	0.060761	-0.275471	0.607783	-0.620262	0.0563513
ENSG00000011426	ANLN	brown	M11	#N/A	M1	#N/A	mod3	red	14	0.448752	0.188368	0.65338	0.0259083	0.0400604	0.939252	0.269197	0.625605	-0.449531	0.231766	-0.29295	0.502794	0.0480526	0.95198	-0.504893	0.13181	-0.261322	0.527598	0.284947	0.596964	0.863415	0.000309763	0.0377847	0.943773	0.11714	0.821684	0.409712	0.245276	-0.597693	0.0707533	-0.0927435	0.862149	-0.140522	0.828948	-0.553406	0.0758914	-0.24639	0.66021	0.0545172	0.915786
ENSG00000011465	DCN	midnightblue	M4	#N/A	M18	CD12	mod11	purple	16	0.278687	0.476077	0.327705	0.376072	0.221761	0.607409	0.783582	0.00507286	-0.017556	0.97845	-0.536316	0.120899	0.206423	0.707648	-0.252596	0.536373	-0.349148	0.361907	-0.31654	0.545997	0.375158	0.535169	-0.167184	0.718666	-0.424923	0.273918	0.406654	0.249969	-0.162757	0.730983	-0.130447	0.796939	0.358616	0.458759	-0.359451	0.315372	-0.239669	0.673935	0.0995366	0.84322
ENSG00000011638	TMEM159	cyan	M3	#N/A	M3	CD0	mod0	lightcyan	#N/A	0.27018	0.493343	-0.384689	0.277539	0.703355	0.015386	-0.112227	0.871733	0.4968	0.17258	0.645537	0.0400197	-0.55908	0.133896	0.394904	0.277648	-0.397315	0.279317	-0.187097	0.752826	-0.3133	0.623662	-0.701573	0.0185936	0.596479	0.0816679	-0.740486	0.00880462	0.155383	0.744943	-0.0181927	0.975576	0.331277	0.505066	-0.0120568	0.981573	0.272937	0.61337	-0.594598	0.0721221
ENSG00000011677	GABRA3	tan	M2	#N/A	-	CD0	mod2	brown	#N/A	0.368521	0.310357	0.844501	0.000475447	-0.259237	0.530463	0.492279	0.243318	-0.509488	0.158999	-0.657316	0.0350857	0.401519	0.366079	-0.67744	0.0210233	-0.195919	0.657165	0.472405	0.286772	0.649284	0.106527	0.398713	0.278574	-0.317913	0.451711	0.833673	0.00130842	-0.659388	0.0361154	-0.106122	0.839161	-0.166794	0.790247	-0.578222	0.060943	-0.582155	0.161113	0.358689	0.360675
ENSG00000012048	BRCA1	brown	M11	#N/A	M11	CD0	mod0	turquoise	#N/A	0.0679932	0.896908	0.469823	0.161036	-0.217242	0.616105	-0.0768008	0.918811	-0.39105	0.320808	-0.324762	0.440366	0.224923	0.677277	-0.460909	0.181435	0.0489726	0.927612	0.419375	0.36811	0.857589	0.000381192	0.368001	0.328569	0.117289	0.821473	0.400277	0.259781	-0.392757	0.307099	-0.105746	0.839195	-0.349072	0.473876	-0.320873	0.385077	-0.395139	0.411315	0.0592551	0.907813
ENSG00000012171	SEMA3B	yellow	M12	#N/A	-	CD3	mod3	#N/A	14	-0.447543	0.189882	0.0395126	0.937922	-0.518851	0.120861	0.513382	0.21332	-0.341213	0.402351	-0.349408	0.393843	0.169719	0.77027	0.034165	0.952567	0.360562	0.341196	0.178222	0.768151	0.182977	0.804814	0.681926	0.0241824	-0.453767	0.232914	0.507274	0.12781	-0.0618172	0.908997	0.554672	0.140046	0.140984	0.828434	0.227958	0.567974	-0.178834	0.765685	0.479697	0.182184
ENSG00000012660	ELOVL5	blue	M10	#N/A	-	CD4	mod5	red	13	0.252355	0.529563	0.135226	0.758826	0.16598	0.718021	-0.584465	0.120137	0.17623	0.713051	0.431465	0.255832	-0.202112	0.714345	-0.044715	0.934931	-0.264563	0.521728	0.717399	0.0386646	0.157591	0.838178	-0.0757046	0.887851	0.652844	0.0466808	-0.238029	0.559168	-0.306573	0.453495	-0.0720523	0.897462	-0.128554	0.845438	-0.247669	0.527539	-0.469926	0.299812	-0.473233	0.190336
ENSG00000012817	KDM5D	cyan	M3	#N/A	-	CD0	#N/A	red	#N/A	0.575604	0.0654658	-0.0328519	0.948443	0.926002	8.9591e-06	0.0474899	0.953325	0.565002	0.10205	0.288317	0.511138	-0.318765	0.507653	0.0798844	0.875451	-0.746577	0.00658122	-0.0776383	0.911533	-0.0349916	0.967781	-0.777553	0.00512551	0.420088	0.281231	-0.485676	0.14928	0.0248541	0.964435	-0.436669	0.267751	0.466276	0.279049	-0.418705	0.219004	-0.263862	0.629562	-0.646572	0.042233
ENSG00000012822	CALCOCO1	magenta	M17	#N/A	-	CD9	mod0	grey	15	0.0464157	0.931163	-0.583988	0.0591368	0.698272	0.016247	0.112861	0.871207	0.738967	0.0138196	0.414972	0.284345	-0.418976	0.337433	0.637501	0.0361387	-0.429725	0.230782	-0.39421	0.411447	-0.368984	0.545673	-0.701643	0.0185936	0.109596	0.836795	-0.650601	0.0321901	0.469727	0.197405	-0.0809305	0.883743	0.73909	0.0232188	0.195342	0.634528	0.017543	0.980726	-0.352705	0.37132
ENSG00000013016	EHD3	blue	M10	#N/A	M13	CD1	mod2	tan	12	0.384935	0.283176	0.488032	0.140994	0.00966309	0.985836	0.0337407	0.96697	-0.373506	0.348538	0.0995307	0.855106	-0.263559	0.607021	-0.277791	0.486478	-0.281707	0.489986	0.747615	0.0257952	0.251625	0.710793	0.187416	0.676921	0.22726	0.615146	0.210091	0.615554	-0.606145	0.0654341	0.0184655	0.974947	-0.195456	0.744412	-0.356692	0.319808	-0.415848	0.378264	0.122652	0.801397
ENSG00000013288	MAN2B2	grey	M0	#N/A	M16	CD0	mod2	purple	18	-0.12475	0.789059	0.0621512	0.896313	-0.0947615	0.851725	0.0496172	0.953133	0.056804	0.921624	0.115642	0.830157	-0.29375	0.552703	0.111216	0.816896	-0.0677359	0.897526	0.499852	0.251872	0.11406	0.884229	0.288128	0.473164	0.142979	0.774338	0.118485	0.799601	-0.330896	0.413651	0.341288	0.425221	0.159477	0.802234	-0.032139	0.950306	-0.470734	0.298926	-0.0312937	0.954963
ENSG00000013293	SLC7A14	grey	M0	#N/A	-	#N/A	mod0	brown	17	0.475741	0.15551	0.557603	0.0771511	-0.00781819	0.987606	0.300524	0.569768	-0.147684	0.765913	-0.265032	0.553782	0.401929	0.365784	-0.537477	0.0983858	-0.340534	0.378514	0.172161	0.779862	-0.231746	0.73626	0.0505364	0.925593	-0.0442429	0.937833	0.427157	0.219732	-0.462807	0.205473	-0.093389	0.86116	0.0329783	0.965209	-0.56019	0.0716266	-0.295967	0.572114	-0.12739	0.793306
ENSG00000013297	CLDN11	grey	M0	#N/A	-	#N/A	mod3	grey	#N/A	0.305808	0.423828	0.402908	0.248888	-0.0433921	0.935197	0.379997	0.435046	-0.206307	0.65408	-0.020385	0.971909	-0.0536503	0.943551	-0.21007	0.620467	-0.222563	0.602606	0.489896	0.263412	-0.0483784	0.953921	0.21187	0.625858	0.0981782	0.853131	0.29357	0.444316	-0.514116	0.143396	0.261308	0.564269	0.0844587	0.901596	-0.344842	0.340346	-0.246218	0.660439	0.0615406	0.904481
ENSG00000013364	MVP	grey	M0	#N/A	-	CD3	mod5	purple	16	-0.00832518	0.988689	-0.0741876	0.875293	-0.108095	0.82706	-0.0440513	0.958552	0.168344	0.727935	0.188794	0.697583	0.160392	0.788302	0.0793089	0.876194	-0.0463292	0.931506	0.138789	0.829087	-0.585137	0.208964	0.0508432	0.925174	0.0282866	0.961772	-0.0117499	0.981642	-0.00314434	0.994584	0.266965	0.554049	0.211129	0.719889	0.0347328	0.945416	-0.120752	0.854975	-0.206548	0.642756
ENSG00000013374	NUB1	grey	M0	#N/A	-	#N/A	mod0	lightgreen	#N/A	-0.401071	0.256225	-0.623804	0.0370474	-0.0616207	0.91085	-0.627763	0.0791026	0.161288	0.740101	0.612913	0.059162	-0.321613	0.502482	0.490631	0.146977	0.389434	0.292413	-0.146282	0.818483	-0.470838	0.395925	-0.0718101	0.893134	0.375748	0.349459	-0.61649	0.0484859	0.432232	0.247097	0.229589	0.622463	-0.0982204	0.880629	0.53028	0.0948719	0.567345	0.17659	-0.197723	0.660625
ENSG00000013441	CLK1	grey	M0	#N/A	-	CD3	mod3	grey	13	-0.406478	0.247695	-0.225171	0.57907	-0.32374	0.40559	-0.0245609	0.97636	-0.0055367	0.992064	-0.216744	0.645734	0.176049	0.758187	0.182804	0.676015	0.375446	0.314236	-0.262835	0.632939	-0.0454505	0.95672	0.213551	0.622124	-0.392817	0.322209	0.08677	0.859389	0.328321	0.416701	0.0327534	0.955858	-0.152397	0.813202	0.432232	0.200564	0.234891	0.681153	0.460744	0.207482
ENSG00000013503	POLR3B	royalblue	M9	#N/A	-	CD0	mod0	red	1	-0.631752	0.0354736	-0.239017	0.55369	-0.653992	0.0308184	0.0719125	0.923661	-0.54868	0.115574	-0.0462539	0.938642	-0.155037	0.798693	0.190004	0.663619	0.666564	0.0250629	-0.19948	0.732023	0.0669456	0.933698	0.584189	0.0711897	-0.249265	0.576881	0.164718	0.70884	0.0431526	0.935776	0.471442	0.226146	-0.257452	0.637928	0.520226	0.103009	0.525342	0.225639	0.654058	0.0391254
ENSG00000013563	DNASE1L1	grey	M0	#N/A	M1	CD0	mod0	greenyellow	17	-0.0761668	0.88082	-0.252537	0.525394	0.191899	0.66735	0.0227272	0.978512	0.370997	0.353318	0.170423	0.73008	-0.0636998	0.931937	0.360632	0.334199	-0.179541	0.689431	0.117022	0.861601	-0.201908	0.774891	-0.184715	0.6817	-0.196769	0.6725	-0.147012	0.745088	0.297848	0.472167	0.140856	0.781599	0.56594	0.152621	0.170391	0.684084	-0.414211	0.38185	-0.203706	0.648
ENSG00000013573	DDX11	grey	M0	#N/A	-	CD2	mod0	turquoise	#N/A	-0.221651	0.592502	-0.182907	0.665979	-0.285771	0.47781	-0.276812	0.613703	0.0283947	0.962092	0.276596	0.53419	-0.0141127	0.987099	0.189209	0.664953	0.23025	0.585578	0.0546499	0.94089	-0.363136	0.550923	0.16437	0.72534	0.125565	0.807782	-0.103323	0.829199	0.0176416	0.974643	0.359215	0.394473	0.0102038	0.987513	0.207685	0.608828	0.160223	0.795973	-0.0709306	0.889827
ENSG00000013619	MAMLD1	grey	M0	#N/A	-	CD0	mod6	blue	#N/A	-0.0885336	0.858762	0.159919	0.709714	-0.246029	0.55768	0.380169	0.434972	-0.0478135	0.936506	-0.633474	0.0469155	0.637948	0.0657793	-0.241775	0.558741	0.0955647	0.848672	-0.398165	0.405145	-0.110812	0.886693	0.190249	0.671165	-0.707604	0.0247057	0.476233	0.158599	0.171069	0.712986	-0.167037	0.734139	0.0714102	0.919555	-0.0250177	0.960231	-0.104496	0.877952	0.332295	0.407135
ENSG00000013810	TACC3	brown	M11	#N/A	M11	CD8	mod0	turquoise	#N/A	0.0979963	0.842724	0.35282	0.331792	-0.0160351	0.976699	0.0944016	0.894447	-0.161313	0.740101	-0.404018	0.301606	0.185624	0.74259	-0.328521	0.391299	-0.0629015	0.905762	0.113975	0.864253	0.936239	3.23679e-06	0.0896997	0.865	-0.0153517	0.979644	0.310338	0.412857	-0.232587	0.597812	-0.234096	0.613917	-0.161691	0.798732	-0.295638	0.433945	-0.330884	0.516628	0.045806	0.930474
ENSG00000014123	UFL1	lightgreen	M7	#N/A	-	CD7	mod0	#N/A	#N/A	0.0920505	0.852252	0.468029	0.162948	-0.208602	0.633443	0.123664	0.85931	0.00294915	0.996076	-0.782902	0.00473677	0.810066	0.00537581	-0.58257	0.065233	0.0231085	0.966446	0.0933547	0.890313	0.36061	0.554991	0.26007	0.529102	-0.416355	0.287428	0.598121	0.0573187	-0.0476414	0.929513	-0.495073	0.202605	-0.2598	0.634113	-0.358907	0.315949	-0.502221	0.256048	0.0937067	0.852787
ENSG00000014164	ZC3H3	magenta	M17	#N/A	M3	CD9	mod0	lightyellow	18	-0.00307343	0.995577	-0.327604	0.376113	0.262449	0.523837	0.100887	0.886829	0.189945	0.685267	0.42223	0.270822	-0.490627	0.226051	0.549371	0.0890213	-0.335877	0.387968	-0.190109	0.747678	-0.0815184	0.918163	-0.369413	0.325669	-0.0691043	0.897861	-0.321529	0.391583	0.0862917	0.867196	0.258209	0.570729	0.698226	0.0424299	0.20564	0.61318	-0.115473	0.862498	0.0057516	0.993446
ENSG00000014641	MDH1	red	M14	#N/A	M13	CD5	mod1	grey	17	-0.0191132	0.971051	0.651367	0.0264447	-0.676376	0.0225569	0.198571	0.744001	-0.847479	0.00106034	-0.546247	0.111298	0.367124	0.42824	-0.677635	0.0209601	0.412618	0.256162	0.349782	0.488942	0.295426	0.650728	0.733811	0.0114467	-0.237476	0.595862	0.785509	0.00378591	-0.521654	0.136208	0.127273	0.803003	-0.669808	0.0594668	-0.21148	0.600499	0.0854824	0.899819	0.527439	0.127959
ENSG00000014914	MTMR11	midnightblue	M4	#N/A	M8	#N/A	mod0	purple	4	-0.217692	0.599978	-0.0225116	0.964691	-0.247266	0.555604	0.773731	0.00640217	-0.290855	0.493966	-0.292141	0.50431	0.00739472	0.992084	0.199706	0.644152	0.127302	0.789428	-0.136774	0.832931	0.106768	0.890784	0.279276	0.490098	-0.598585	0.080471	0.361574	0.320846	0.0407604	0.939643	0.451575	0.248268	0.420399	0.354651	0.224899	0.574114	0.0696561	0.919469	0.618423	0.0576112
ENSG00000015133	CCDC88C	black	M15	4	M11	#N/A	mod0	turquoise	#N/A	-0.273606	0.485917	-0.675718	0.0187735	0.201977	0.645463	-0.503703	0.229271	0.502989	0.167241	0.359878	0.373645	-0.00686639	0.992084	0.519867	0.116251	0.16913	0.708646	-0.534198	0.20567	-0.473014	0.392318	-0.467864	0.184985	-0.0055713	0.991792	-0.620342	0.0464856	0.78573	0.00455367	-0.10978	0.833513	0.170155	0.783862	0.523065	0.100673	0.430673	0.358072	-0.266799	0.528904
ENSG00000015285	WAS	greenyellow	M19	#N/A	M18	CD2	mod11	blue	11	-0.547769	0.0847691	-0.547186	0.0845617	-0.356721	0.347275	-0.194075	0.752227	-0.143772	0.771779	0.224081	0.631404	-0.0630521	0.933457	0.440239	0.209828	0.656454	0.0287581	-0.321313	0.537109	-0.341802	0.581673	0.155827	0.740997	-0.163678	0.737153	-0.264196	0.504804	0.56007	0.0980042	0.386688	0.350072	-0.164333	0.794448	0.719506	0.00964684	0.777981	0.0146006	0.305566	0.457277
ENSG00000015475	BID	grey	M0	#N/A	-	CD0	mod0	brown	2	-0.365828	0.315146	0.014575	0.975891	-0.574578	0.0716527	-0.345524	0.498542	-0.381569	0.337344	-0.115368	0.830412	0.202858	0.712616	-0.0548249	0.919222	0.455817	0.193742	0.20393	0.725792	-0.0286758	0.971874	0.495838	0.152333	-0.28024	0.522067	0.249505	0.535883	0.0744271	0.887501	0.0827407	0.879467	-0.34515	0.480902	0.308529	0.408342	0.0039421	0.99674	0.432964	0.246794
ENSG00000015592	STMN4	grey	M0	#N/A	-	CD0	mod0	blue	17	0.340472	0.362061	-0.0325402	0.948829	0.443845	0.212585	-0.659643	0.0530349	0.456376	0.2224	0.422875	0.270212	-0.102766	0.878723	-0.0059843	0.991589	-0.25466	0.540359	0.341968	0.501725	-0.232861	0.734962	-0.428156	0.23772	0.633223	0.0574285	-0.482908	0.151724	0.0750091	0.886465	-0.355144	0.401727	-0.164078	0.795014	-0.187938	0.64937	-0.0835501	0.902745	-0.642448	0.0441514
ENSG00000017373	#N/A	cyan	M3	#N/A	-	#N/A	#N/A	#N/A	#N/A	0.819826	0.000898163	0.335316	0.362381	0.830004	0.000957301	0.198379	0.744037	0.474307	0.198779	0.11037	0.839066	-0.0845648	0.904511	-0.220949	0.600357	-0.918737	3.22211e-05	0.168013	0.784471	0.0426514	0.959668	-0.677177	0.0257338	0.415902	0.288138	-0.179476	0.679541	-0.32286	0.42447	-0.445482	0.254983	0.412116	0.367734	-0.730279	0.00801774	-0.53293	0.213033	-0.656492	0.0383745
ENSG00000017427	IGF1	grey	M0	#N/A	M17	CD0	mod8	purple	#N/A	-0.0530992	0.921548	0.0117142	0.979969	-0.108417	0.826644	0.662103	0.0514354	-0.245918	0.576304	0.0533274	0.92618	-0.331496	0.487394	0.291697	0.459633	-0.14925	0.747487	-0.0507538	0.946446	0.0539888	0.948882	0.10863	0.830868	-0.336419	0.416461	0.217235	0.599541	-0.251106	0.559024	0.648663	0.0651695	0.556707	0.162611	0.137379	0.754237	-0.0659017	0.923302	0.40342	0.288118
ENSG00000018236	CNTN1	turquoise	M1	#N/A	M16	CD5	mod2	pink	2	0.732312	0.0072473	0.639381	0.0306301	0.394436	0.284868	0.206617	0.729544	-0.0716566	0.897563	-0.0954409	0.862776	-0.0938043	0.891495	-0.499389	0.138002	-0.636345	0.0367356	0.302729	0.566666	0.0781064	0.92108	-0.274931	0.499794	0.214861	0.638998	0.223399	0.588265	-0.629573	0.0506123	-0.336086	0.433463	0.0385367	0.958656	-0.734599	0.0074482	-0.392142	0.415429	-0.240386	0.579003
ENSG00000018408	WWTR1	magenta	M17	#N/A	M18	CD4	mod5	purple	#N/A	0.0706507	0.891101	-0.337937	0.358183	0.381336	0.305382	0.147886	0.826569	0.443582	0.24122	0.534251	0.122767	-0.50087	0.210268	0.586406	0.062597	-0.367397	0.329282	0.184586	0.758061	-0.203393	0.772038	-0.32854	0.398402	0.190322	0.685475	-0.41967	0.229896	0.0694994	0.895947	0.367907	0.381683	0.697137	0.0427668	0.112655	0.803708	-0.243825	0.664943	-0.263471	0.53631
ENSG00000018510	AGPS	grey	M0	#N/A	-	CD7	mod3	darkturquoise	#N/A	0.0981284	0.842335	0.413391	0.23278	-0.372109	0.320117	-0.0454015	0.956775	-0.772814	0.00761838	0.060915	0.913865	-0.201551	0.715735	-0.348224	0.356433	0.234833	0.577886	0.482581	0.274052	0.2143	0.761557	0.457376	0.197622	0.265097	0.549714	0.271401	0.489864	-0.553916	0.103247	0.251414	0.582828	-0.542553	0.178697	-0.140855	0.746087	0.25928	0.639058	0.322534	0.423962
ENSG00000018625	ATP1A2	red	M14	#N/A	M1	CD4	mod7	grey	10	0.360671	0.32464	0.658112	0.0245221	-0.030354	0.953309	0.6207	0.0854536	-0.165113	0.733795	-0.788392	0.00429384	0.566363	0.127882	-0.666115	0.0250997	-0.253794	0.541705	-0.00803203	0.991738	0.344353	0.57863	0.133029	0.783076	-0.407192	0.301773	0.707308	0.0142819	-0.377711	0.330175	-0.354928	0.402033	-0.0423744	0.955255	-0.594654	0.0507848	-0.421468	0.372545	0.14432	0.764646
ENSG00000018699	TTC27	lightcyan	M5	#N/A	M5	CD3	mod4	red	#N/A	-0.236249	0.562573	-0.630401	0.0339539	0.388282	0.293427	-0.523839	0.198421	0.666463	0.0378969	0.582045	0.0804037	-0.474846	0.248067	0.60549	0.0502937	-0.0580851	0.91297	-0.0412873	0.957565	-0.132443	0.863959	-0.394907	0.283948	0.43578	0.259547	-0.723845	0.0112399	0.412894	0.27483	-0.0060476	0.991809	0.23079	0.683555	0.342183	0.344687	-0.0223692	0.974581	-0.487456	0.171983
ENSG00000018869	ZNF582	grey	M0	#N/A	-	#N/A	mod0	lightyellow	#N/A	0.512408	0.116615	0.367737	0.304135	0.417561	0.250275	-0.30214	0.566139	0.436867	0.250511	-0.186905	0.702069	0.402256	0.365614	-0.517039	0.119151	-0.412824	0.255943	0.165241	0.788569	0.111791	0.885951	-0.358598	0.343262	0.366563	0.36537	-0.00816408	0.988442	-0.14335	0.767201	-0.686482	0.0451306	-0.235589	0.67495	-0.618238	0.0394371	-0.442998	0.338105	-0.692416	0.0240628
ENSG00000019144	PHLDB1	lightyellow	M8	#N/A	-	CD3	mod3	blue	5	-0.393	0.270818	-0.785497	0.00248359	0.131039	0.787142	-0.0731723	0.923248	0.208643	0.649038	0.67892	0.0258526	-0.700881	0.0321169	0.897416	0.000106464	0.150528	0.745004	-0.322612	0.534829	-0.299072	0.644207	-0.312785	0.427694	0.01984	0.972336	-0.64962	0.0325208	0.486973	0.175446	0.513021	0.182368	0.465882	0.279484	0.706966	0.0117184	0.483976	0.279218	0.0589206	0.907974
ENSG00000019485	PRDM11	grey	M0	#N/A	-	CD0	mod1	pink	#N/A	0.181406	0.67172	0.239964	0.551531	0.186749	0.676578	0.169515	0.795457	0.328214	0.424766	-0.491112	0.169295	0.588995	0.103305	-0.348282	0.356386	-0.309006	0.436924	-0.128381	0.846589	0.0194436	0.982369	-0.093726	0.857896	-0.251747	0.572596	0.290715	0.450641	0.0520678	0.922831	-0.427524	0.283698	0.205205	0.730783	-0.358331	0.316739	-0.557154	0.189236	-0.257261	0.549062
ENSG00000019505	SYT13	turquoise	M1	#N/A	-	CD0	mod6	brown	17	0.833612	0.000592627	0.793076	0.00209115	0.188645	0.673394	0.306302	0.559889	-0.279593	0.514262	-0.185119	0.704895	0.187768	0.737811	-0.600248	0.0536598	-0.595268	0.0594428	0.280125	0.604145	0.172084	0.817749	-0.213292	0.622124	0.0847612	0.874015	0.391243	0.273808	-0.697933	0.022188	-0.203544	0.665919	-0.00969225	0.988063	-0.75847	0.00479639	-0.286131	0.589337	-0.0748227	0.883458
ENSG00000019549	SNAI2	midnightblue	M4	#N/A	-	CD0	#N/A	green	#N/A	0.0333972	0.950387	0.116023	0.795491	0.000164738	0.9997	0.871837	0.000235842	-0.306983	0.463916	-0.239197	0.603262	-0.198504	0.720386	0.125317	0.792555	-0.100269	0.840273	-0.116875	0.861601	0.206722	0.769789	0.0532114	0.921319	-0.560374	0.112189	0.334339	0.368453	-0.0969372	0.846723	0.373487	0.371717	0.496934	0.236394	0.0259339	0.959047	-0.0215563	0.975754	0.462222	0.205613
ENSG00000019995	ZRANB1	cyan	M3	#N/A	M6	#N/A	mod1	brown	7	0.611134	0.0448359	-0.0199416	0.968179	0.84205	0.00065811	0.0437853	0.95879	0.37373	0.348026	0.458427	0.213735	-0.408376	0.353776	0.121208	0.799735	-0.74439	0.00678363	-0.020504	0.979628	-0.261671	0.701127	-0.751331	0.00822871	0.404933	0.305334	-0.487227	0.147315	-0.0402756	0.940288	-0.224769	0.630137	0.494593	0.238935	-0.337511	0.352585	-0.150052	0.811814	-0.568212	0.0909146
ENSG00000020129	NCDN	midnightblue	M4	#N/A	M16	CD1	mod2	brown	15	0.546592	0.08539	0.610427	0.0435862	0.183485	0.682473	0.70097	0.0278586	-0.340062	0.403832	-0.278474	0.530717	0.012691	0.988235	-0.373394	0.312619	-0.510018	0.131085	0.304684	0.564086	0.247926	0.712475	0.00359115	0.995873	-0.207047	0.654075	0.473355	0.162048	-0.536122	0.121262	0.0323589	0.956195	0.311178	0.540713	-0.539882	0.0866645	-0.448163	0.330368	0.151999	0.75
ENSG00000020181	ADGRA2	midnightblue	M4	#N/A	M18	CD12	#N/A	#N/A	#N/A	0.155352	0.723752	0.181905	0.668291	0.0249867	0.96082	0.906802	3.34262e-05	-0.169192	0.726154	-0.239293	0.603211	-0.036609	0.964428	0.0494752	0.927255	-0.283517	0.486653	-0.220133	0.699282	0.16335	0.829614	-0.0139	0.980968	-0.448475	0.241726	0.349857	0.342765	-0.249402	0.562433	0.374061	0.370523	0.582914	0.133534	-0.143375	0.74126	-0.130127	0.840335	0.302668	0.46277
ENSG00000020256	ZFP64	lightyellow	M8	#N/A	M3	CD0	mod2	magenta	#N/A	-0.385689	0.282266	-0.509196	0.118574	-0.11243	0.819413	-0.343578	0.502646	0.0812046	0.881858	0.646887	0.0396881	-0.549689	0.146322	0.679139	0.020715	0.172871	0.701626	0.175047	0.775018	-0.195548	0.783863	0.0163146	0.978144	0.158734	0.745211	-0.41194	0.242176	0.191877	0.674017	0.592974	0.108123	0.292062	0.5753	0.56933	0.0660419	0.105696	0.877063	0.0295803	0.957603
ENSG00000020426	MNAT1	royalblue	M9	#N/A	-	CD0	mod0	turquoise	8	-0.418266	0.230183	-0.157268	0.714781	-0.42372	0.241973	-0.408614	0.387082	-0.158041	0.74565	-0.148893	0.770305	0.296991	0.548214	-0.160203	0.722139	0.627875	0.0410158	-0.123713	0.852808	-0.289898	0.661535	0.394468	0.284516	-0.0883037	0.868473	0.0312056	0.953179	0.298078	0.472087	-0.128932	0.800102	-0.697508	0.0426909	0.308296	0.408471	0.380618	0.436982	0.123353	0.800008
ENSG00000020577	SAMD4A	grey60	M6	#N/A	M1	CD0	mod0	green	#N/A	0.0512948	0.924351	-0.469583	0.161297	0.418874	0.248437	-0.334734	0.516287	0.322868	0.434443	0.896315	0.00014709	-0.783411	0.00819857	0.590535	0.0597132	-0.185246	0.679592	0.127506	0.847712	-0.364296	0.549127	-0.45738	0.197622	0.565794	0.107334	-0.743862	0.00833785	0.10717	0.82796	0.351124	0.408754	0.302885	0.55362	0.232847	0.559101	0.193532	0.744214	-0.486777	0.172717
ENSG00000020922	MRE11	grey	M0	#N/A	M11	CD0	#N/A	#N/A	#N/A	-0.317164	0.403105	-0.109303	0.807981	-0.172401	0.705652	0.526562	0.195354	-0.162889	0.737556	-0.190476	0.694538	-0.208145	0.704874	0.277889	0.486276	0.202015	0.645966	-0.141106	0.825106	0.360563	0.554991	0.188551	0.67481	-0.343102	0.404757	0.210409	0.614846	0.0366237	0.94562	0.436787	0.267751	0.325071	0.517313	0.263348	0.497506	0.142061	0.823343	0.434341	0.244969
ENSG00000021300	PLEKHB1	cyan	M3	#N/A	M13	CD3	mod3	magenta	13	0.738085	0.00645816	0.0797236	0.865532	0.779789	0.00343366	0.0598212	0.940099	0.425218	0.268403	0.371213	0.352858	-0.185246	0.742936	0.0219079	0.969575	-0.799375	0.00209974	-0.179244	0.765681	-0.295055	0.651619	-0.858039	0.000843867	0.381868	0.34023	-0.412977	0.24062	-0.112516	0.820306	-0.284013	0.525539	0.49241	0.241547	-0.457023	0.169132	-0.0598914	0.93073	-0.592854	0.0730387
ENSG00000021645	NRXN3	midnightblue	M4	3	M13	CD13	mod6	blue	17	0.541368	0.089969	0.49898	0.129394	0.233474	0.583274	0.71534	0.0216263	-0.0524971	0.929323	-0.373213	0.34937	0.182455	0.747362	-0.284161	0.474392	-0.555879	0.0878647	0.0129291	0.9859	0.269385	0.69279	-0.227177	0.594267	-0.301335	0.480172	0.417298	0.233431	-0.379509	0.327342	-0.111752	0.830212	0.459817	0.288596	-0.535551	0.0901244	-0.398995	0.406025	0.077095	0.880166
ENSG00000021762	OSBPL5	cyan	M3	#N/A	M6	#N/A	mod2	brown	18	0.471479	0.159981	-0.221029	0.586911	0.893016	7.69281e-05	-0.166019	0.800692	0.533728	0.132665	0.626342	0.0511499	-0.562055	0.131812	0.251659	0.539032	-0.669431	0.024142	-0.00391581	0.996422	-0.143075	0.853319	-0.766915	0.00626485	0.675406	0.0371623	-0.722355	0.0116192	0.0218326	0.969206	-0.251907	0.581669	0.393449	0.397671	-0.259072	0.505271	-0.122425	0.853175	-0.735589	0.0132682
ENSG00000021826	CPS1	grey	M0	#N/A	M18	CD3	#N/A	grey	#N/A	0.557073	0.0778784	0.317516	0.396163	0.437834	0.220334	0.172494	0.789528	0.292465	0.491135	-0.188534	0.697974	0.200479	0.716771	-0.317143	0.410309	-0.612656	0.0493575	-0.158031	0.800598	0.197336	0.783431	-0.4506	0.20702	0.0602872	0.913699	0.0383545	0.942331	-0.243123	0.576172	-0.525935	0.168363	0.125842	0.848828	-0.567462	0.0670834	-0.406448	0.394254	-0.323875	0.420948
ENSG00000022267	FHL1	grey60	M6	#N/A	-	CD0	mod0	magenta	10	0.226857	0.581471	-0.226175	0.576988	0.362576	0.33761	-0.49924	0.23325	0.183601	0.697114	0.64126	0.0423928	-0.431219	0.318816	0.241023	0.559758	-0.26752	0.516253	0.115285	0.862312	-0.393329	0.515287	-0.39497	0.283856	0.43378	0.261563	-0.579877	0.0685651	0.0670875	0.900189	-0.149422	0.766898	0.0173209	0.98032	0.0349784	0.945068	0.0548701	0.937215	-0.314018	0.440527
ENSG00000022556	NLRP2	grey	M0	#N/A	-	CD0	#N/A	grey	#N/A	-0.535679	0.0952686	-0.457771	0.174248	-0.259556	0.529828	0.0906676	0.899079	0.0114791	0.984053	0.187789	0.699854	-0.333055	0.484944	0.541535	0.0951766	0.381961	0.304436	-0.222603	0.69616	-0.313898	0.623252	0.181232	0.689157	-0.299616	0.48342	-0.102704	0.83013	0.28978	0.486362	0.555964	0.138335	0.291304	0.576717	0.568933	0.066212	0.297673	0.569714	0.276512	0.511158
ENSG00000022567	SLC45A4	grey	M0	#N/A	-	#N/A	mod1	grey	#N/A	0.32519	0.388181	0.211779	0.606297	0.020612	0.968748	-0.0595803	0.940139	-0.440252	0.245368	0.584869	0.0783112	-0.68576	0.038715	0.0782206	0.87823	-0.231992	0.58332	0.474222	0.284452	-0.0176075	0.983899	-0.0348209	0.948467	0.440189	0.254316	-0.117906	0.800596	-0.602238	0.0677031	0.438012	0.266126	0.00976439	0.988039	-0.118958	0.79201	0.110239	0.87062	0.0687378	0.893856
ENSG00000023041	ZDHHC6	cyan	M3	#N/A	-	CD0	mod0	black	1	0.460899	0.172361	-0.111662	0.803747	0.880422	0.000154233	-0.153913	0.817352	0.650885	0.0449501	0.268935	0.547274	-0.197816	0.720971	0.0697439	0.894764	-0.631223	0.0393042	-0.142869	0.823018	-0.0528432	0.949782	-0.747269	0.00903283	0.464987	0.218476	-0.539981	0.0972251	0.156769	0.742673	-0.510066	0.184947	0.343324	0.483965	-0.344812	0.340346	-0.224746	0.69524	-0.72998	0.0144534
ENSG00000023171	GRAMD1B	cyan	M3	#N/A	M17	#N/A	mod2	lightgreen	#N/A	0.609464	0.0457288	0.173513	0.68266	0.737625	0.00852894	-0.268471	0.626737	0.389164	0.323522	0.232409	0.61585	-0.23261	0.662546	-0.235908	0.570422	-0.618277	0.046064	0.0182041	0.981262	0.0460898	0.956122	-0.612375	0.0545685	0.667398	0.0397152	-0.396066	0.266911	-0.228264	0.605885	-0.616179	0.0890808	-0.0750308	0.914762	-0.557027	0.0735729	-0.157519	0.8	-0.653009	0.0394204
ENSG00000023572	GLRX2	grey	M0	#N/A	M13	CD5	mod0	greenyellow	17	-0.323002	0.392416	-0.0400292	0.937129	-0.336029	0.38318	-0.346217	0.497391	-0.264587	0.540792	-0.153999	0.761343	0.143493	0.819107	-0.0936567	0.85053	0.564034	0.0819156	-0.0283873	0.970688	0.0841349	0.916179	0.285738	0.477515	-0.108133	0.84013	0.0810324	0.868858	0.247705	0.565506	-0.0144981	0.980204	-0.531608	0.192972	0.29775	0.430194	0.394803	0.411938	0.214344	0.628881
ENSG00000023608	SNAPC1	black	M15	#N/A	-	CD0	mod9	red	4	-0.303676	0.42788	-0.464272	0.167453	-0.0807103	0.879123	-0.112165	0.871868	0.341527	0.402053	-0.0352011	0.953883	0.409883	0.351237	0.331887	0.385125	0.219158	0.610299	-0.56342	0.169466	-0.474249	0.388769	-0.178724	0.695262	-0.366917	0.364828	-0.190122	0.657397	0.684903	0.0266463	-0.00721057	0.990532	0.238719	0.671742	0.453223	0.173941	0.320712	0.534046	0.0434649	0.933542
ENSG00000023697	DERA	grey	M0	#N/A	M11	CD3	mod4	red	13	-0.125833	0.786988	-0.162749	0.703875	0.0815899	0.877048	0.196031	0.748547	-0.0896117	0.868407	0.103299	0.850447	-0.326219	0.495594	0.160109	0.722298	0.0151433	0.977772	-0.172227	0.779862	0.106281	0.891832	0.0608185	0.909926	0.00858248	0.989027	-0.129585	0.778867	-0.00359987	0.993672	0.12708	0.803003	0.093147	0.888287	0.0779807	0.870985	0.0728124	0.915764	0.0799236	0.875143
ENSG00000023902	PLEKHO1	grey	M0	#N/A	M14	CD0	mod4	magenta	10	-0.366228	0.314214	-0.17411	0.682655	-0.0851692	0.870261	-0.0993397	0.88958	0.00822121	0.989638	-0.244428	0.59176	-0.0686165	0.927804	0.055613	0.917761	0.379155	0.308554	-0.169634	0.782166	0.438944	0.444021	0.127001	0.793929	-0.120221	0.816993	-0.00929171	0.986918	0.268617	0.524822	-0.209237	0.655402	-0.244004	0.663308	0.195809	0.63367	0.152422	0.809224	0.150884	0.752103
ENSG00000023909	GCLM	grey	M0	#N/A	-	CD0	mod9	yellow	15	0.212834	0.608915	0.0551726	0.910042	0.124232	0.797541	0.0207776	0.981024	0.0497783	0.933987	-0.0207137	0.971764	0.291366	0.5574	-0.223824	0.594462	-0.154094	0.738796	-0.273111	0.61592	-0.290499	0.660844	-0.188068	0.675913	0.0416497	0.942209	-0.0362346	0.946333	0.0236491	0.966477	-0.161032	0.745469	-0.0491091	0.948898	-0.175586	0.674027	0.0734997	0.915607	-0.276989	0.509937
ENSG00000024422	EHD2	magenta	M17	#N/A	M18	CD0	mod5	yellow	#N/A	0.183526	0.667021	-0.166889	0.696563	0.330122	0.394345	0.58108	0.123193	0.0753045	0.89256	0.395076	0.31326	-0.578761	0.114727	0.510239	0.126431	-0.453736	0.19681	-0.0551997	0.940063	-0.142027	0.854303	-0.332543	0.391378	-0.110887	0.83506	-0.186057	0.666221	-0.107998	0.826674	0.517101	0.178897	0.846914	0.00220961	0.0661361	0.889824	-0.0910279	0.892733	0.0637878	0.901099
ENSG00000024526	DEPDC1	brown	M11	#N/A	M11	#N/A	#N/A	turquoise	#N/A	0.212945	0.608915	0.565429	0.0714005	-0.123511	0.798385	0.473001	0.273211	-0.455925	0.223321	-0.586505	0.076966	0.26124	0.611849	-0.453951	0.190499	-0.101722	0.838481	0.0303851	0.968495	0.914784	1.64495e-05	0.18115	0.689188	-0.287098	0.507743	0.585511	0.065156	-0.389262	0.311298	-0.0987777	0.851305	-0.0576138	0.940248	-0.383065	0.276314	-0.249984	0.656387	0.326825	0.41668
ENSG00000024862	CCDC28A	grey	M0	#N/A	M1	CD0	mod0	red	15	-0.180962	0.672333	-0.0672496	0.886808	-0.286465	0.476806	0.209451	0.724679	-0.420881	0.273016	0.139348	0.786401	-0.357294	0.443982	0.179637	0.681419	0.203212	0.643614	-0.195088	0.739876	-0.0484163	0.953921	0.111676	0.826379	-0.200418	0.665792	0.0934396	0.8466	-0.152474	0.749277	0.494212	0.20384	0.0036891	0.996405	0.291446	0.441979	0.3987	0.406079	0.38107	0.322237
ENSG00000025039	RRAGD	grey	M0	#N/A	M17	CD0	mod5	brown	13	0.113409	0.81192	-0.239339	0.552964	0.320837	0.410693	-0.234189	0.679985	0.258323	0.552545	0.0754266	0.89444	0.140154	0.823349	0.0744855	0.885598	-0.105549	0.832222	-0.431113	0.350708	-0.323462	0.61157	-0.402903	0.271696	-0.0144191	0.981146	-0.364878	0.315754	0.447737	0.22486	-0.467157	0.231521	-0.0014019	0.998135	0.0718213	0.881304	0.250499	0.655517	-0.125318	0.797523
ENSG00000025434	NR1H3	grey	M0	#N/A	M1	CD0	mod5	yellow	6	-0.10914	0.82036	0.030583	0.950854	-0.209604	0.6319	0.0601457	0.939739	-0.0254506	0.96639	-0.444581	0.234386	0.540675	0.156771	-0.225344	0.590752	0.241645	0.564811	-0.424213	0.36116	-0.0453783	0.95672	0.0375251	0.944259	-0.268329	0.543668	0.220972	0.592973	0.218656	0.6238	-0.279984	0.532412	-0.170529	0.783234	0.0149594	0.977369	0.320851	0.534046	0.172363	0.708782
ENSG00000025770	NCAPH2	cyan	M3	#N/A	-	CD1	mod6	magenta	#N/A	0.34451	0.354295	-0.0870823	0.851004	0.706937	0.01438	-0.0375084	0.964225	0.359774	0.372072	0.193682	0.689056	-0.27002	0.595219	0.038312	0.945739	-0.399503	0.275954	-0.0620561	0.930655	0.233488	0.734722	-0.545999	0.10222	0.359013	0.377825	-0.442754	0.198449	0.143263	0.767435	-0.404156	0.322012	0.119366	0.853421	-0.249292	0.5248	-0.113561	0.866007	-0.516857	0.138617
ENSG00000025772	TOMM34	purple	M18	#N/A	M17	CD0	mod6	red	15	-0.788112	0.00214751	-0.675832	0.0187735	-0.280442	0.488408	-0.0294729	0.970732	0.188329	0.687802	-0.0301051	0.960079	-0.0102537	0.990387	0.57539	0.0705579	0.525976	0.115605	-0.305329	0.564086	-0.249293	0.712125	0.292203	0.464057	-0.475001	0.204727	-0.151992	0.734569	0.708273	0.0190954	0.219546	0.64015	0.167864	0.788655	0.769725	0.00388507	0.155505	0.803618	0.38411	0.317896
ENSG00000026025	VIM	lightyellow	M8	#N/A	M11	CD4	mod5	turquoise	16	-0.0438044	0.934876	-0.444793	0.190409	0.223813	0.602142	0.168902	0.796025	-0.020502	0.97478	0.524319	0.132418	-0.596686	0.0977769	0.65491	0.0291869	-0.144733	0.755864	-0.289336	0.589766	-0.190113	0.794234	-0.378314	0.311493	-0.0858407	0.872809	-0.434568	0.209436	0.239954	0.582056	0.375893	0.367203	0.58663	0.129224	0.404745	0.240181	0.351941	0.484292	0.209975	0.636236
ENSG00000026036	RTEL1-TNFRSF6B	cyan	M3	#N/A	-	#N/A	#N/A	#N/A	#N/A	0.361674	0.322956	0.0997121	0.825921	0.618493	0.0453473	0.340091	0.508007	0.483999	0.186552	-0.219254	0.640488	0.0413468	0.960727	-0.1562	0.730299	-0.562895	0.0825001	-0.217208	0.704076	0.0927333	0.909415	-0.423131	0.244565	0.051934	0.926059	-0.0639743	0.899659	-0.0287612	0.958386	-0.512212	0.183027	0.322353	0.521856	-0.459204	0.166426	-0.416465	0.377424	-0.394042	0.302541
ENSG00000026103	FAS	royalblue	M9	#N/A	-	CD4	#N/A	royalblue	#N/A	-0.495395	0.134264	-0.0348968	0.944778	-0.746104	0.00721589	-0.026195	0.974602	-0.423168	0.26997	-0.185533	0.704212	0.221124	0.684155	0.0893657	0.857882	0.651665	0.0306502	0.0997824	0.881591	0.0505268	0.952202	0.563106	0.0869924	-0.443837	0.249258	0.366321	0.313577	0.107017	0.828295	0.500803	0.195694	-0.256057	0.641132	0.478912	0.144025	0.26267	0.631537	0.568107	0.0909636
ENSG00000026297	RNASET2	grey	M0	#N/A	-	CD11	mod11	green	11	0.408677	0.244701	0.201734	0.626365	0.375508	0.314162	-0.50503	0.228206	0.373368	0.348703	0.0711198	0.901778	0.20864	0.703912	-0.375991	0.30913	-0.385001	0.299597	0.181092	0.762449	0.211011	0.76399	-0.294375	0.460398	0.600914	0.0785117	-0.226916	0.580709	-0.183773	0.689725	-0.638027	0.0738873	-0.31166	0.539541	-0.521752	0.101688	-0.406425	0.394254	-0.672103	0.0320692
ENSG00000026508	CD44	grey	M0	#N/A	M15	CD3	mod5	yellow	16	-0.377196	0.29592	-0.0649081	0.8915	-0.544817	0.0962061	0.0853808	0.906645	-0.37808	0.34117	-0.237511	0.606159	0.354064	0.450273	0.00865686	0.987968	0.463178	0.184199	-0.117132	0.861533	-0.287602	0.665075	0.462581	0.190893	-0.543188	0.12831	0.309778	0.413747	0.23944	0.58304	0.268289	0.551236	-0.171843	0.782316	0.422242	0.2138	0.238281	0.675858	0.558962	0.0988753
ENSG00000026559	KCNG1	lightcyan	M5	#N/A	-	CD0	#N/A	grey	2	0.129689	0.780688	-0.557497	0.0771806	0.651028	0.0317564	-0.104397	0.882507	0.712866	0.0204485	0.478018	0.185207	-0.174633	0.761261	0.534053	0.101889	-0.426383	0.235844	-0.528599	0.210974	-0.359696	0.556519	-0.789819	0.00391841	0.200203	0.666044	-0.707851	0.0142312	0.502648	0.155761	-0.105794	0.839195	0.664076	0.0622054	0.137065	0.754753	0.0905131	0.893344	-0.549178	0.106229
ENSG00000026950	BTN3A1	green	M13	#N/A	M2	CD0	mod5	brown	#N/A	0.675964	0.0189622	0.37045	0.300092	0.523213	0.116163	-0.350455	0.49064	0.357188	0.375549	0.223175	0.633147	-0.0063523	0.992704	-0.392408	0.281184	-0.656385	0.0287649	0.398139	0.405145	-0.00147427	0.999022	-0.395111	0.283746	0.731763	0.0185588	-0.204674	0.626086	-0.465288	0.202979	-0.50395	0.192381	-0.16359	0.795537	-0.684646	0.0166036	-0.475033	0.292797	-0.706722	0.0203342
ENSG00000027001	MIPEP	grey	M0	#N/A	-	CD0	mod0	red	17	-0.130229	0.779731	0.184238	0.662708	-0.310898	0.429256	0.145282	0.83035	-0.205988	0.654899	-0.412142	0.288992	0.32023	0.503957	-0.341657	0.367793	0.329695	0.398745	-0.233409	0.679295	0.354272	0.567262	0.256522	0.53673	-0.0412213	0.942685	0.310049	0.413342	-0.136769	0.77825	-0.0203451	0.973175	-0.437918	0.32537	-0.102373	0.82403	0.276357	0.606379	0.091532	0.856876
ENSG00000028277	POU2F2	tan	M2	#N/A	M2	CD6	mod5	blue	#N/A	0.72804	0.00789334	0.763437	0.00426777	0.074632	0.888753	0.311592	0.549395	-0.305931	0.46538	-0.277518	0.532729	0.323525	0.500031	-0.591571	0.0593733	-0.561872	0.0832263	0.255809	0.642735	0.285976	0.666403	-0.0995113	0.846611	-0.0166314	0.977561	0.461465	0.175203	-0.660405	0.0359042	-0.230019	0.621986	0.0176839	0.980254	-0.707992	0.0115621	-0.403186	0.399066	0.0454726	0.93106
ENSG00000029153	ARNTL2	grey	M0	#N/A	M17	CD0	mod2	grey	#N/A	-0.256471	0.520367	0.293881	0.440802	-0.494813	0.146992	0.183767	0.771835	-0.600007	0.0741032	-0.497676	0.161225	0.196542	0.723971	-0.375311	0.309924	0.537964	0.104292	-0.0190788	0.980853	0.562067	0.246158	0.514817	0.131804	-0.255356	0.566959	0.510619	0.124696	-0.15503	0.745076	0.129598	0.798524	-0.504223	0.228102	0.0133102	0.979788	0.263686	0.629915	0.379163	0.325173
ENSG00000029534	ANK1	tan	M2	#N/A	-	CD0	mod1	brown	12	0.565023	0.072607	0.727695	0.00862731	-0.0478427	0.929032	0.171655	0.790744	-0.127593	0.800271	-0.422209	0.270822	0.593477	0.100487	-0.696773	0.0160427	-0.387657	0.295006	0.262806	0.632939	0.0833316	0.916435	0.0564587	0.916629	-0.0619567	0.910753	0.536065	0.100837	-0.536011	0.121266	-0.290387	0.514023	-0.157981	0.805933	-0.672568	0.0195113	-0.493213	0.268775	-0.112436	0.81915
ENSG00000029639	TFB1M	grey60	M6	#N/A	-	CD0	mod1	grey	12	-0.0774895	0.878046	-0.337475	0.358943	0.045226	0.932783	-0.28424	0.59946	-0.0721042	0.897304	0.678673	0.0259517	-0.517388	0.185895	0.382316	0.297815	0.102486	0.837208	-0.00202972	0.998641	-0.30679	0.634973	-0.156014	0.740869	0.436408	0.258437	-0.477422	0.157509	0.0323297	0.953537	0.470329	0.227769	-0.0106644	0.986845	0.323619	0.379633	0.504136	0.253337	-0.159812	0.733358
ENSG00000029993	HMGB3	grey	M0	#N/A	-	CD0	mod1	turquoise	3	-0.25279	0.528741	0.32959	0.373277	-0.581885	0.0664736	0.267558	0.627197	-0.710746	0.0209349	-0.435875	0.248645	0.0933258	0.892151	-0.197406	0.649064	0.439778	0.216301	0.2696	0.620664	0.688874	0.0566961	0.598372	0.0629288	-0.447023	0.243897	0.601139	0.0558441	-0.209211	0.640442	0.293629	0.507854	-0.259582	0.634371	0.112646	0.803708	-0.00563371	0.99535	0.672362	0.0320058
ENSG00000030066	NUP160	salmon	M20	#N/A	-	CD3	mod0	turquoise	13	-0.60815	0.0464502	-0.0154393	0.974802	-0.697774	0.0163597	0.284288	0.599391	-0.510398	0.158238	-0.431066	0.256483	0.19389	0.728301	0.0475592	0.931117	0.662332	0.0267527	-0.0909117	0.892713	0.284065	0.669209	0.652248	0.0350823	-0.623627	0.0629689	0.521561	0.114837	0.122238	0.803978	0.499043	0.197761	-0.0845353	0.901596	0.445188	0.183573	0.207607	0.721734	0.671001	0.0324334
ENSG00000030419	IKZF2	salmon	M20	#N/A	-	CD4	#N/A	red	#N/A	-0.0921959	0.851913	0.379155	0.286101	-0.629301	0.0404895	0.188845	0.761911	-0.648603	0.0462402	-0.406162	0.29822	0.398683	0.371183	-0.378838	0.303804	0.310641	0.434315	0.0903426	0.893978	-0.11783	0.879581	0.58185	0.0729996	-0.485352	0.191544	0.613493	0.0499371	-0.24181	0.578547	0.151915	0.762019	-0.364839	0.448944	0.0308152	0.951823	0.076167	0.913861	0.632654	0.0494506
ENSG00000030582	GRN	grey	M0	#N/A	M18	CD11	mod11	greenyellow	11	0.0234432	0.964367	0.103692	0.818263	-0.0323213	0.950444	0.652501	0.058469	-0.0219578	0.972469	-0.113917	0.833385	-0.0793043	0.911887	0.0908653	0.856833	-0.253509	0.541947	-0.031582	0.96718	-0.108621	0.889627	0.087919	0.868111	-0.309299	0.4653	0.307336	0.417965	-0.269367	0.52346	0.421977	0.293176	0.564307	0.153645	-0.076434	0.873282	-0.295007	0.573751	0.151433	0.751465
ENSG00000031003	FAM13B	grey	M0	#N/A	-	CD5	mod1	black	#N/A	0.0615155	0.906501	0.407636	0.241406	-0.385281	0.298384	0.132308	0.847714	-0.791895	0.0048386	-0.109132	0.841281	-0.111073	0.865108	-0.328906	0.390582	0.172013	0.702971	0.356138	0.477758	0.288787	0.663705	0.481443	0.167482	-0.0217228	0.970544	0.378859	0.293019	-0.481546	0.18233	0.155522	0.754785	-0.414517	0.363445	-0.108839	0.810994	0.107671	0.874841	0.527078	0.128311
ENSG00000031081	ARHGAP31	midnightblue	M4	#N/A	-	#N/A	mod7	purple	#N/A	0.499225	0.130441	0.634558	0.0323285	0.112744	0.819025	0.696107	0.030029	-0.252988	0.562591	-0.581912	0.0804037	0.333442	0.484365	-0.540809	0.0957296	-0.434155	0.224509	-0.00486884	0.995137	0.196085	0.783863	-0.0140237	0.980968	-0.372275	0.355917	0.593584	0.0599444	-0.425563	0.256421	-0.269696	0.549296	0.166407	0.790861	-0.577051	0.0616169	-0.348211	0.489489	0.219188	0.61931
ENSG00000031691	CENPQ	grey	M0	#N/A	M1	CD3	#N/A	turquoise	#N/A	-0.110007	0.819054	0.475586	0.154613	-0.438925	0.218761	-0.114587	0.869117	-0.353232	0.382542	-0.656655	0.0353599	0.555932	0.137816	-0.602403	0.0524598	0.344532	0.370993	0.280936	0.601865	0.596864	0.192175	0.554554	0.0944902	-0.115074	0.825242	0.580789	0.0680198	-0.204812	0.649226	-0.307236	0.484786	-0.635124	0.0836017	-0.218766	0.585785	-0.18515	0.756984	0.270403	0.521313
ENSG00000031698	SARS	purple	M18	#N/A	M16	CD10	mod1	tan	17	-0.641804	0.0309328	-0.89966	6.75732e-05	-0.0469742	0.930045	-0.352217	0.488418	0.37117	0.352997	0.516701	0.139529	-0.276792	0.581893	0.79354	0.00292512	0.447386	0.204875	-0.365898	0.46181	-0.475993	0.386533	-0.118161	0.813813	-0.0172818	0.976053	-0.626969	0.0431193	0.779379	0.00522471	0.392905	0.3387	0.208594	0.723972	0.832541	0.000848274	0.484212	0.279202	-0.0916987	0.856458
ENSG00000032444	PNPLA6	cyan	M3	#N/A	M16	CD1	mod0	red	#N/A	0.484106	0.146169	-0.0677146	0.886011	0.792665	0.00245577	-0.12541	0.856299	0.738346	0.0139476	0.160696	0.749063	0.0465969	0.953642	0.0280264	0.959283	-0.68534	0.0186051	-0.0678489	0.922967	-0.176806	0.814326	-0.72828	0.0126473	0.263006	0.553659	-0.412736	0.240945	0.197541	0.662502	-0.562285	0.133695	0.374033	0.432347	-0.338214	0.351537	-0.447898	0.330966	-0.694563	0.0234693
ENSG00000032742	IFT88	grey	M0	#N/A	-	CD3	mod0	black	#N/A	0.0931487	0.85064	0.27183	0.485047	0.0021809	0.996973	-0.262017	0.637444	-0.0589642	0.918823	-0.336692	0.416353	0.507369	0.200571	-0.498882	0.138447	0.0649163	0.901655	0.236373	0.674381	0.374194	0.535169	0.203685	0.643888	0.215199	0.638169	0.148592	0.741644	0.00440641	0.993131	-0.491631	0.205569	-0.4491	0.307603	-0.306242	0.411768	-0.231235	0.684463	-0.184898	0.685603
ENSG00000033011	ALG1	yellow	M12	#N/A	-	#N/A	mod0	greenyellow	#N/A	-0.565972	0.071883	-0.0218606	0.965363	-0.627975	0.0411964	0.470313	0.27618	-0.374783	0.346475	-0.333861	0.420787	0.0547541	0.94336	0.115889	0.80858	0.464775	0.182138	0.21729	0.704048	0.169111	0.821042	0.745572	0.00939924	-0.586449	0.0902111	0.524922	0.111935	-0.0368127	0.945444	0.575193	0.121527	0.104006	0.874426	0.335311	0.356965	-0.213363	0.715233	0.587854	0.0760787
ENSG00000033100	CHPF2	pink	M16	#N/A	-	#N/A	mod1	purple	#N/A	-0.563679	0.0735209	-0.562229	0.073689	-0.25874	0.531452	0.197896	0.744891	-0.236837	0.594804	0.456784	0.216272	-0.64342	0.0625835	0.691527	0.0172521	0.431724	0.227963	-0.0709042	0.919361	-0.282083	0.672891	0.229551	0.58912	-0.136811	0.785994	-0.237046	0.561102	0.238115	0.585832	0.834139	0.00382554	0.307589	0.546143	0.701511	0.0128476	0.493833	0.267538	0.366648	0.346316
ENSG00000033122	LRRC7	red	M14	#N/A	-	#N/A	mod2	brown	7	0.0496189	0.926407	0.606775	0.0456062	-0.410597	0.261434	0.0834711	0.909769	-0.28138	0.511212	-0.680395	0.0253693	0.603201	0.0916104	-0.635331	0.0369227	0.10348	0.835116	0.278263	0.607572	0.391438	0.515287	0.455618	0.199767	-0.313773	0.457554	0.736073	0.00936393	-0.358594	0.361389	-0.19724	0.67651	-0.362295	0.451616	-0.348052	0.334152	-0.453619	0.323133	0.190465	0.674612
ENSG00000033170	FUT8	grey60	M6	#N/A	M17	CD3	mod3	green	14	-0.289965	0.454935	-0.486796	0.142512	0.0196505	0.970856	-0.541082	0.175437	0.214652	0.638409	0.694833	0.0214267	-0.513365	0.191872	0.481944	0.156107	0.0820692	0.872016	0.259613	0.637209	-0.367762	0.546183	0.036323	0.946018	0.412279	0.292905	-0.538041	0.0991104	0.125788	0.797875	0.267392	0.553616	0.041896	0.956024	0.354736	0.322756	-0.0629463	0.926574	-0.249307	0.56249
ENSG00000033327	GAB2	grey60	M6	#N/A	M5	CD3	mod3	yellow	5	0.272888	0.487185	-0.223707	0.581469	0.364931	0.333232	-0.200874	0.738599	0.0432611	0.942776	0.790779	0.00404126	-0.765624	0.0115695	0.383616	0.295457	-0.270385	0.510885	0.0468156	0.950646	-0.37885	0.53014	-0.488601	0.159396	0.486097	0.190818	-0.577532	0.0700546	-0.121007	0.805505	0.236607	0.60939	0.227586	0.68919	0.0453857	0.929325	0.351072	0.48542	-0.272078	0.518372
ENSG00000033867	SLC4A7	grey	M0	#N/A	-	CD0	mod8	midnightblue	4	-0.557797	0.0774309	-0.0363093	0.942436	-0.587857	0.0629417	0.122432	0.860435	-0.219309	0.629563	-0.393193	0.316349	0.3002	0.543634	0.0768636	0.881334	0.495992	0.145421	0.160685	0.795179	0.215657	0.760639	0.594291	0.064964	-0.564791	0.107602	0.465641	0.169911	0.180628	0.694809	0.338257	0.430696	0.0498567	0.948484	0.367537	0.301331	-0.200332	0.734599	0.46615	0.199957
ENSG00000034063	#N/A	grey	M0	#N/A	M11	#N/A	#N/A	#N/A	#N/A	-0.0871411	0.860572	0.0640269	0.8931	-0.150915	0.75106	0.16501	0.802775	-0.327927	0.425352	-0.0720785	0.900062	-0.161682	0.785386	0.0718448	0.890856	0.100137	0.840564	0.11678	0.861601	0.686148	0.0584298	0.175411	0.702918	-0.0922352	0.863075	0.113419	0.809534	-0.115734	0.814905	0.135762	0.788433	-0.00751278	0.990916	0.0538435	0.913274	-0.0345944	0.960965	0.353117	0.37056
ENSG00000034152	MAP2K3	lightyellow	M8	#N/A	-	CD8	mod4	green	#N/A	-0.0155291	0.976196	-0.458773	0.173383	0.246994	0.555814	0.179481	0.779182	0.230965	0.606184	0.580834	0.0811202	-0.516617	0.18653	0.651856	0.0302165	-0.152243	0.742196	-0.24488	0.658705	-0.345547	0.577283	-0.442717	0.21745	0.102297	0.849844	-0.46494	0.170647	0.18701	0.683098	0.529661	0.162584	0.61352	0.100736	0.333358	0.35962	0.369681	0.454135	-0.107934	0.828441
ENSG00000034510	TMSB10	grey	M0	#N/A	M14	CD1	mod6	purple	17	0.481558	0.14872	0.470121	0.160758	0.117893	0.80956	-0.19334	0.75381	-0.285874	0.504114	0.267017	0.551054	-0.400419	0.367239	-0.285668	0.471654	-0.276924	0.498877	0.576578	0.15471	0.268634	0.693389	-0.0810045	0.878438	0.541035	0.131293	0.0295158	0.955099	-0.667466	0.0330296	-0.00941613	0.987266	-0.220839	0.702974	-0.463428	0.16219	-0.1065	0.87569	-0.180988	0.692417
ENSG00000034533	ASTE1	blue	M10	#N/A	-	CD0	mod0	grey	17	0.0651177	0.900243	0.418167	0.22633	-0.29582	0.457741	0.0286011	0.971795	-0.247453	0.573314	-0.143663	0.779035	0.0204813	0.980147	-0.271767	0.498042	0.0289906	0.957319	0.791928	0.0102805	0.0472855	0.955527	0.501575	0.14602	-0.00702117	0.990756	0.416515	0.234759	-0.447673	0.224932	0.0982929	0.85174	-0.240359	0.668401	-0.205049	0.614084	-0.474701	0.293757	0.216427	0.62493
ENSG00000034677	RNF19A	grey60	M6	#N/A	M17	CD0	mod0	yellow	#N/A	-0.093736	0.849664	-0.646514	0.0279343	0.377369	0.311009	-0.396261	0.40626	0.345136	0.395972	0.810915	0.00253488	-0.726481	0.0234124	0.71184	0.0123645	-0.0830549	0.869972	-0.116211	0.861746	-0.417167	0.477373	-0.485278	0.163284	0.352166	0.389974	-0.814325	0.00212916	0.370934	0.340275	0.134998	0.789778	0.270242	0.614626	0.435904	0.195478	0.341872	0.499191	-0.210116	0.635832
ENSG00000034693	PEX3	grey	M0	#N/A	-	CD0	#N/A	grey	#N/A	0.0301443	0.955151	0.129043	0.771724	0.0855296	0.869716	-0.341041	0.506511	0.062626	0.913056	-0.0864961	0.877115	0.133501	0.83134	-0.327182	0.393997	0.0905567	0.855396	0.296428	0.577085	0.0912207	0.910322	0.165405	0.722695	0.343892	0.403213	-0.0346433	0.948289	-0.0204172	0.970682	-0.369532	0.378842	-0.396946	0.390783	-0.253735	0.515871	-0.17785	0.766687	-0.335598	0.400703
ENSG00000035403	VCL	purple	M18	#N/A	M18	CD12	mod0	red	10	-0.690079	0.0152719	-0.705339	0.0124583	-0.265112	0.518413	0.00439767	0.996752	-0.113986	0.823293	0.47034	0.196574	-0.622997	0.0770241	0.791657	0.00308722	0.524963	0.116293	-0.19293	0.744945	-0.0917226	0.910088	0.176378	0.700687	-0.0966475	0.855291	-0.36452	0.316224	0.391681	0.30831	0.742258	0.0224926	0.240218	0.668666	0.810073	0.00147548	0.537582	0.207162	0.332662	0.406534
ENSG00000035499	DEPDC1B	brown	M11	#N/A	M11	#N/A	#N/A	turquoise	#N/A	0.147854	0.739854	0.370306	0.300366	-0.0421051	0.936262	0.0395564	0.961796	-0.203635	0.660116	-0.143245	0.77979	0.0167714	0.984674	-0.242245	0.558004	-0.184505	0.68057	0.464858	0.297136	0.829768	0.0012401	0.204036	0.643847	0.140943	0.777614	0.259385	0.513762	-0.420994	0.262996	-0.0233376	0.969719	-0.0262726	0.972318	-0.339728	0.348753	-0.588368	0.155213	-0.0176188	0.975687
ENSG00000035681	NSMAF	grey	M0	#N/A	M6	CD0	mod0	green	7	-0.159029	0.716775	0.184623	0.661956	-0.149356	0.754902	0.476471	0.267242	-0.198367	0.670394	-0.282315	0.523024	-0.0964875	0.888598	-0.0275098	0.960155	-0.0118013	0.983109	0.419782	0.367916	0.456617	0.417149	0.435791	0.227042	-0.306047	0.471137	0.41443	0.238268	-0.228908	0.604546	0.252344	0.580953	0.211662	0.719422	-0.0498827	0.920271	-0.596806	0.145788	0.273426	0.516216
ENSG00000035862	TIMP2	magenta	M17	#N/A	-	CD0	mod5	pink	11	0.189948	0.653762	0.100067	0.825688	0.150227	0.752694	0.646782	0.0628671	-0.0488127	0.935417	-0.0371501	0.951214	-0.149258	0.80877	0.160174	0.722151	-0.469064	0.176452	-0.0358872	0.963849	-0.0382318	0.964493	-0.107099	0.83353	-0.397363	0.315194	0.203679	0.628124	-0.194163	0.669748	0.248424	0.587758	0.711814	0.0351643	-0.0921101	0.845028	-0.410785	0.387207	0.237831	0.58413
ENSG00000036448	MYOM2	red	M14	#N/A	M16	CD1	mod1	grey	7	-0.0139953	0.980072	0.464003	0.167743	-0.388536	0.293124	0.462573	0.290641	-0.50276	0.167452	-0.842054	0.00130278	0.631712	0.071002	-0.532288	0.103594	0.210731	0.628926	-0.257108	0.640483	0.399231	0.503148	0.373282	0.31958	-0.686761	0.0322797	0.727737	0.0105483	-0.0783474	0.880297	-0.219976	0.639209	-0.261975	0.62999	-0.156417	0.713118	0.00276179	0.997065	0.583308	0.0795954
ENSG00000036530	CYP46A1	tan	M2	#N/A	M13	CD1	mod2	brown	2	0.694789	0.0140666	0.699411	0.0134873	0.2601	0.528939	0.0252018	0.975987	-0.0464374	0.937834	-0.296605	0.495838	0.440517	0.302278	-0.669171	0.0238994	-0.593702	0.0603337	0.419902	0.367916	0.268857	0.693368	-0.128985	0.790341	0.140194	0.779378	0.340839	0.358861	-0.471897	0.195528	-0.531193	0.161003	-0.0554164	0.943448	-0.764898	0.00428773	-0.684393	0.0623283	-0.278232	0.50809
ENSG00000036672	USP2	grey	M0	#N/A	-	CD0	mod0	tan	#N/A	0.381179	0.289272	0.284023	0.461274	0.183757	0.682261	0.0446373	0.957699	0.177404	0.710399	-0.387283	0.325055	0.500019	0.210698	-0.387982	0.288304	-0.329472	0.399101	-0.278724	0.606568	-0.135898	0.860632	-0.267167	0.515683	-0.206745	0.654739	0.168202	0.703399	-0.00443093	0.993131	-0.651535	0.0641294	-0.0726591	0.918068	-0.368131	0.300732	-0.164018	0.790096	-0.0254066	0.963764
ENSG00000037042	TUBG2	lightcyan	M5	#N/A	-	CD1	mod1	lightcyan	2	0.197074	0.63886	-0.15929	0.710371	0.500392	0.14159	-0.347324	0.495053	0.7395	0.0137877	0.262805	0.558072	0.0399978	0.962441	0.10314	0.83196	-0.434414	0.224265	0.184355	0.758651	-0.444088	0.438579	-0.350349	0.35753	0.345105	0.401521	-0.378522	0.293204	0.166896	0.72244	-0.322975	0.457728	0.290105	0.579041	-0.190091	0.644756	-0.523225	0.229948	-0.677405	0.0297753
ENSG00000037474	NSUN2	grey	M0	#N/A	-	#N/A	mod2	red	5	-0.224701	0.586093	-0.465901	0.165585	0.274816	0.498959	-0.175558	0.783469	0.461265	0.216476	0.0138695	0.979134	0.0945668	0.890089	0.232463	0.576841	0.124344	0.795104	-0.653393	0.0766959	-0.13393	0.862245	-0.361525	0.339315	0.0377539	0.948347	-0.39899	0.261702	0.58632	0.0785096	-0.218655	0.640969	0.0295618	0.968884	0.276927	0.471906	0.387247	0.425662	-0.286011	0.493741
ENSG00000037757	MRI1	purple	M18	#N/A	M12	#N/A	mod3	grey60	#N/A	-0.725629	0.00828062	-0.502419	0.125617	-0.502681	0.138949	-0.0613465	0.937879	-0.0786344	0.887013	0.153998	0.761343	-0.188147	0.737489	0.489863	0.147774	0.592935	0.0607918	-0.130919	0.842535	-0.450415	0.428137	0.460539	0.192951	-0.291002	0.501208	-0.0468865	0.929582	0.322743	0.424588	0.563398	0.132765	0.0677295	0.925255	0.681342	0.017421	0.324138	0.529042	0.395613	0.300022
ENSG00000037897	METTL1	grey	M0	#N/A	-	CD0	mod0	red	3	-0.487807	0.14246	-0.445794	0.189406	-0.0958574	0.849344	0.544959	0.169019	0.144366	0.771128	-0.164746	0.741528	-0.188402	0.737318	0.473294	0.166483	0.282202	0.488851	-0.493102	0.258729	-0.0598049	0.941919	0.0363425	0.946018	-0.551845	0.119967	0.0162021	0.975063	0.398347	0.298563	0.321923	0.458798	0.409126	0.371131	0.458916	0.166722	0.245832	0.661037	0.33024	0.410195
ENSG00000037965	HOXC8	salmon	M20	#N/A	#N/A	CD2	#N/A	green	#N/A	-0.243458	0.547868	0.267243	0.494185	-0.510722	0.129424	0.687727	0.0346436	-0.602328	0.0724089	-0.55307	0.105077	0.122888	0.847102	-0.123988	0.794982	0.254895	0.540073	0.0304847	0.968446	0.357883	0.559164	0.561091	0.088701	-0.721394	0.0214607	0.689392	0.0192307	-0.196199	0.665149	0.309693	0.480956	0.042915	0.954512	0.118287	0.793014	-0.082018	0.903842	0.829393	0.00292367
ENSG00000038002	AGA	grey	M0	#N/A	M1	CD3	mod3	grey	14	-0.0854616	0.863351	-0.103667	0.818263	0.0239754	0.962513	-0.184221	0.770688	0.0167025	0.97845	-0.199451	0.677703	0.334737	0.481889	-0.0950832	0.847522	0.190368	0.669052	-0.200623	0.731155	0.17275	0.81652	-0.0444157	0.936029	-0.0253743	0.965648	-0.0843634	0.863661	0.375051	0.334277	-0.37106	0.375734	-0.27764	0.601128	0.112579	0.803708	0.229471	0.688046	0.0560958	0.912903
ENSG00000038210	PI4K2B	tan	M2	#N/A	M1	#N/A	mod0	green	#N/A	0.197559	0.638456	0.599255	0.0497657	-0.214189	0.621786	0.0154464	0.986135	-0.382363	0.335609	-0.414519	0.284939	0.337978	0.476779	-0.657983	0.0281563	0.095661	0.848517	0.564904	0.168006	0.407809	0.491188	0.402652	0.272121	0.0288799	0.960951	0.508798	0.126669	-0.393644	0.305656	-0.187011	0.696912	-0.540291	0.180649	-0.421032	0.215706	-0.345929	0.492851	-0.0179503	0.975131
ENSG00000038274	MAT2B	purple	M18	#N/A	M1	CD5	mod2	black	1	-0.736491	0.00668021	-0.528796	0.100493	-0.492787	0.149669	-0.0399132	0.961796	-0.0768153	0.88942	0.0613818	0.913483	-0.187339	0.738858	0.50748	0.128879	0.629397	0.0402738	-0.232112	0.68056	-0.123441	0.874407	0.387184	0.2969	-0.292364	0.498108	-0.0787601	0.872903	0.365338	0.349837	0.417378	0.30112	-0.0956953	0.885001	0.730948	0.00795233	0.442006	0.340089	0.545153	0.109735
ENSG00000038427	VCAN	grey	M0	#N/A	-	CD3	mod0	purple	#N/A	0.222599	0.590256	0.46127	0.170683	0.0189314	0.971731	0.584491	0.120137	-0.181273	0.702974	-0.754324	0.00835695	0.455354	0.278852	-0.463653	0.177626	-0.146044	0.753153	-0.239462	0.668916	0.499971	0.353459	0.0351965	0.947751	-0.454545	0.232023	0.557155	0.0845021	-0.142862	0.767571	-0.370634	0.375985	0.0711186	0.919604	-0.404424	0.240764	-0.173494	0.773966	0.277305	0.509281
ENSG00000039068	CDH1	cyan	M3	#N/A	-	CD3	#N/A	yellow	#N/A	0.588316	0.0573539	0.162016	0.705397	0.632957	0.0392923	-0.297123	0.574684	0.366879	0.360089	0.370623	0.354049	-0.337434	0.477354	-0.0594846	0.912051	-0.654745	0.0294106	0.238303	0.670778	-0.0781373	0.92108	-0.543983	0.103874	0.57143	0.103004	-0.370407	0.308114	-0.275152	0.514156	-0.418535	0.299596	0.138136	0.831418	-0.466865	0.158219	-0.303553	0.561558	-0.508179	0.148974
ENSG00000039523	RIPOR1	cyan	M3	#N/A	-	CD1	#N/A	#N/A	#N/A	0.337575	0.36676	-0.312473	0.40567	0.763483	0.00514565	0.110527	0.873278	0.545176	0.119921	0.572614	0.087527	-0.619832	0.0795839	0.516389	0.119964	-0.650995	0.0309123	0.0046932	0.995334	-0.181723	0.80637	-0.723262	0.0132544	0.281019	0.520517	-0.593385	0.0601002	0.111304	0.821075	-0.00853498	0.98838	0.741212	0.0226972	-0.0529047	0.914675	-0.223881	0.696426	-0.428646	0.253125
ENSG00000039560	RAI14	grey	M0	#N/A	M3	CD3	mod9	turquoise	5	-0.350631	0.343545	-0.317107	0.396889	-0.225216	0.599041	0.400572	0.401009	-0.248958	0.570168	0.135841	0.794006	-0.41763	0.338206	0.520609	0.115368	0.248981	0.550606	-0.208133	0.718471	0.136894	0.860119	0.119549	0.810926	-0.328813	0.431035	-0.0334041	0.950272	0.122202	0.803978	0.579547	0.118394	0.271253	0.612815	0.506479	0.115041	0.381092	0.436921	0.57593	0.0847282
ENSG00000039650	PNKP	grey	M0	#N/A	-	CD1	mod1	turquoise	2	-0.293004	0.449703	-0.570456	0.0682215	0.32937	0.395815	0.134372	0.845262	0.609305	0.0670071	0.148004	0.771723	-0.121398	0.849818	0.543699	0.0934624	-0.0140405	0.979572	-0.376817	0.439916	-0.139523	0.8567	-0.289554	0.470241	-0.093503	0.860521	-0.390896	0.274499	0.569296	0.0921884	0.153191	0.759193	0.580344	0.13551	0.317104	0.39216	-0.0159582	0.98237	-0.315303	0.437627
ENSG00000040341	STAU2	tan	M2	#N/A	-	CD5	mod6	#N/A	17	0.606325	0.0472366	0.918159	1.76231e-05	-0.0879167	0.865292	0.0951257	0.893547	-0.393208	0.316896	-0.365284	0.363774	0.30335	0.538524	-0.856709	0.00056874	-0.30874	0.437425	0.671151	0.0664151	0.362408	0.551596	0.252235	0.544722	0.22372	0.620883	0.596695	0.0578798	-0.841834	0.001338	-0.277668	0.53596	-0.445673	0.313854	-0.816887	0.00123685	-0.515331	0.24237	-0.0948971	0.850621
ENSG00000040608	RTN4R	grey	M0	#N/A	M16	#N/A	mod1	blue	8	0.280086	0.473056	-0.0240029	0.961936	0.547625	0.0936189	0.290806	0.583467	0.462738	0.214116	-0.0120217	0.98227	-0.140035	0.823548	0.188242	0.666901	-0.607974	0.0522645	-0.120739	0.857579	0.337965	0.587501	-0.513347	0.1335	-0.03635	0.95032	-0.128325	0.781713	0.00969057	0.98532	-0.211	0.652322	0.657839	0.0670507	-0.230427	0.563248	-0.504292	0.253044	-0.23907	0.58176
ENSG00000040633	PHF23	purple	M18	#N/A	M3	#N/A	mod6	salmon	17	-0.614002	0.0434637	-0.508008	0.119715	-0.415168	0.254364	0.327303	0.526011	-0.264423	0.541254	0.107107	0.844215	-0.347655	0.46085	0.633922	0.0374407	0.499221	0.142164	-0.420732	0.367314	-0.197309	0.783431	0.207402	0.635919	-0.518868	0.153865	-0.0216596	0.967575	0.346156	0.384745	0.650286	0.0647148	0.324883	0.517371	0.747856	0.00590899	0.618116	0.123496	0.700526	0.0219054
ENSG00000040731	CDH10	turquoise	M1	4	M17	CD0	mod2	grey	8	0.790688	0.00201366	0.772406	0.00353656	0.158097	0.736256	0.0220422	0.979242	-0.290327	0.494668	-0.00545053	0.991874	0.12553	0.842677	-0.683598	0.0194221	-0.518853	0.121926	0.492674	0.259464	0.11318	0.884277	-0.0910128	0.862914	0.427228	0.27151	0.27407	0.484464	-0.79279	0.0038289	-0.195981	0.678715	-0.248593	0.655713	-0.803583	0.00177199	-0.32058	0.534046	-0.315353	0.437552
ENSG00000041353	RAB27B	tan	M2	#N/A	M13	CD0	mod6	pink	#N/A	0.687368	0.015913	0.712375	0.0112766	0.150171	0.75281	0.315292	0.544608	-0.15663	0.74825	-0.452316	0.223287	0.4404	0.30234	-0.643626	0.0331836	-0.449329	0.202785	0.0892916	0.895096	0.0518243	0.950509	-0.172534	0.708737	-0.179383	0.705232	0.462627	0.173768	-0.416541	0.269761	-0.444773	0.255154	-0.0866764	0.898639	-0.661871	0.0222521	-0.257677	0.641633	0.0183498	0.974954
ENSG00000041357	PSMA4	royalblue	M9	#N/A	-	CD5	mod10	turquoise	2	-0.652921	0.0268886	-0.373414	0.295682	-0.585929	0.0642226	-0.257677	0.643862	-0.191996	0.680685	-0.00318431	0.995404	0.104489	0.875839	0.171897	0.697356	0.826137	0.00111297	-0.265233	0.628814	-0.229573	0.738993	0.424789	0.242426	-0.0918966	0.863873	-0.027698	0.957522	0.346134	0.384745	0.349067	0.412739	-0.453586	0.300424	0.572377	0.0643392	0.715026	0.0439189	0.254119	0.5542
ENSG00000041515	MYO16	grey	M0	4	M16	CD1	mod6	blue	#N/A	-0.00829403	0.988689	0.229564	0.571492	-0.216558	0.617434	0.25574	0.647429	-0.044062	0.9414	-0.222731	0.63435	0.0638543	0.931937	-0.159522	0.723265	0.00786639	0.989241	0.125547	0.850031	-0.0857945	0.915078	0.283471	0.482193	-0.0508109	0.928466	0.326251	0.383349	-0.349472	0.37778	0.118912	0.815919	-0.0526702	0.946106	-0.159154	0.708093	-0.0945906	0.888307	0.190425	0.674612
ENSG00000041880	PARP3	grey	M0	#N/A	-	CD0	mod0	pink	6	0.241995	0.550502	-0.00378637	0.992619	0.488777	0.153545	-0.121266	0.861516	0.57405	0.0945617	-0.127799	0.807722	0.33256	0.486008	-0.0692365	0.895335	-0.389775	0.292033	0.112231	0.866421	0.178676	0.810557	-0.333422	0.389771	0.0947535	0.857961	-0.166712	0.706316	0.275555	0.513344	-0.539611	0.153071	0.211665	0.719422	-0.260097	0.503034	-0.577324	0.166017	-0.466348	0.199889
ENSG00000041982	TNC	grey	M0	#N/A	M1	CD4	mod0	royalblue	3	-0.0924918	0.851603	-0.243063	0.545057	0.156769	0.739229	0.601604	0.101477	-0.0487058	0.935505	0.0163656	0.97674	-0.301701	0.541612	0.441334	0.208456	-0.124307	0.795104	-0.257015	0.640576	0.134907	0.862071	-0.145241	0.761429	-0.409972	0.296934	-0.0459514	0.931061	0.211747	0.636447	0.279913	0.532412	0.621329	0.0934853	0.260997	0.501838	0.0623998	0.927161	0.385714	0.31577
ENSG00000041988	THAP3	black	M15	#N/A	M14	#N/A	mod0	turquoise	#N/A	-0.424622	0.221001	-0.690607	0.0155882	0.124485	0.797173	-0.485321	0.254762	0.507248	0.161307	0.240441	0.60084	0.0360387	0.964494	0.425616	0.231445	0.349774	0.360857	-0.512298	0.232551	-0.420837	0.474474	-0.27335	0.503066	-0.0124548	0.983909	-0.56096	0.0816336	0.810646	0.00257314	-0.11846	0.816462	-0.0295352	0.968884	0.521746	0.101688	0.391699	0.416638	-0.340111	0.394186
ENSG00000042062	RIPOR3	grey	M0	#N/A	M1	#N/A	#N/A	#N/A	#N/A	-0.320666	0.396682	0.022976	0.963603	-0.509063	0.131431	0.0347391	0.966413	-0.254157	0.560411	-0.0325813	0.956932	-0.0870321	0.900131	0.148674	0.746772	0.352525	0.35563	0.254184	0.64525	0.119135	0.879155	0.442212	0.218063	-0.248363	0.578758	0.263058	0.50722	-0.132934	0.785738	0.482358	0.216789	-0.118004	0.855896	0.288533	0.447697	-0.00488868	0.996369	0.421784	0.26213
ENSG00000042286	AIFM2	grey	M0	#N/A	M17	#N/A	mod5	pink	#N/A	0.256171	0.520763	-0.0318936	0.949818	0.388448	0.293289	0.083499	0.909769	0.405236	0.296428	-0.175544	0.720657	0.320763	0.503746	-0.114314	0.811096	-0.314784	0.426163	-0.494229	0.257579	-0.155703	0.839303	-0.445046	0.214941	-0.0220646	0.970041	-0.139635	0.760141	0.212504	0.634955	-0.466211	0.232057	0.06334	0.932119	-0.170677	0.683864	0.0457164	0.948457	-0.23755	0.584462
ENSG00000042317	SPATA7	grey	M0	#N/A	-	CD5	mod0	cyan	17	-0.153575	0.727679	0.282134	0.465142	-0.450114	0.204488	-0.218789	0.70719	-0.535693	0.130223	-0.394265	0.314444	0.29385	0.552543	-0.404163	0.264606	0.435589	0.222424	-0.0801156	0.908823	0.41958	0.475171	0.355067	0.348728	-0.1755	0.711916	0.367559	0.311767	-0.0847718	0.870357	-0.168648	0.730338	-0.623768	0.0915674	0.0205731	0.967693	0.269785	0.620171	0.372706	0.33562
ENSG00000043143	JADE2	grey	M0	#N/A	-	CD1	#N/A	#N/A	#N/A	0.58696	0.0578973	0.294706	0.439342	0.474365	0.172215	-0.0946644	0.894332	0.10761	0.834253	0.273584	0.538981	-0.143056	0.819472	-0.29008	0.462923	-0.603614	0.0546012	0.4173	0.372699	-0.1684	0.821299	-0.245317	0.558493	0.536411	0.135687	-0.165487	0.707199	-0.408015	0.282421	-0.295621	0.506133	-0.0127788	0.984944	-0.537554	0.0884973	-0.42239	0.370779	-0.475073	0.187755
ENSG00000043355	ZIC2	grey	M0	#N/A	M18	#N/A	mod7	black	10	0.394497	0.268591	0.366625	0.306242	0.288725	0.471766	0.556103	0.156518	-0.0244741	0.967786	-0.373329	0.3492	0.144868	0.816849	-0.390272	0.285026	-0.301187	0.452041	-0.082554	0.905666	-0.00672926	0.993836	-0.140511	0.770912	-0.154667	0.751887	0.274067	0.484464	-0.194237	0.669667	-0.256082	0.574321	0.0550802	0.943782	-0.445042	0.183573	-0.11604	0.861425	-0.0815105	0.87281
ENSG00000043514	TRIT1	black	M15	#N/A	M12	CD0	mod0	turquoise	8	-0.345312	0.3527	-0.400722	0.252665	0.0780333	0.883436	-0.0234575	0.977656	0.360515	0.370652	-0.273746	0.538691	0.35983	0.439895	0.184414	0.67368	0.202702	0.644805	-0.582639	0.150001	0.310741	0.628902	-0.146614	0.75923	-0.261333	0.557288	-0.161686	0.715385	0.63538	0.0481237	-0.277269	0.53596	0.117449	0.856879	0.253811	0.515694	0.070497	0.917896	-0.0819752	0.871679
ENSG00000044090	CUL7	grey	M0	3	M3	CD8	mod2	greenyellow	#N/A	0.192601	0.648319	0.264994	0.499518	0.081684	0.876941	0.536385	0.180649	0.079585	0.885014	-0.381434	0.335475	0.299286	0.543972	-0.130158	0.782123	-0.309259	0.436434	-0.149361	0.814516	0.191756	0.791075	-0.108363	0.831215	-0.388073	0.329815	0.38307	0.28648	-0.121525	0.80508	0.0614068	0.913016	0.508059	0.223395	-0.259706	0.503589	-0.364906	0.462228	0.000775968	0.999039
ENSG00000044446	PHKA2	grey	M0	#N/A	M14	CD0	mod0	greenyellow	6	0.0872304	0.860483	0.21279	0.604538	0.21508	0.620148	0.347767	0.494491	0.258926	0.551054	-0.487689	0.173319	0.23427	0.658574	-0.280671	0.481052	-0.249635	0.549521	0.0335753	0.966495	0.354362	0.567262	0.0799606	0.880827	-0.0962474	0.855724	0.252777	0.528787	-0.109956	0.823627	-0.406772	0.316558	0.0583248	0.938676	-0.369584	0.298422	-0.556554	0.18978	-0.0852739	0.867294
ENSG00000044459	CNTLN	grey	M0	#N/A	M11	CD0	mod9	grey	#N/A	0.195542	0.64201	0.312978	0.404739	-0.00209735	0.997004	0.108939	0.874313	-0.236585	0.595327	-0.0343304	0.954583	0.00276457	0.996832	-0.194381	0.655597	-0.133814	0.778171	0.284564	0.597512	0.573042	0.226077	0.0573307	0.915088	0.230647	0.608824	0.180978	0.676701	-0.360633	0.357831	0.172971	0.723778	0.0217114	0.976483	-0.257401	0.508294	-0.166774	0.785319	-0.0807328	0.874243
ENSG00000044524	EPHA3	grey	M0	#N/A	-	CD0	#N/A	brown	#N/A	0.246949	0.539762	0.234074	0.563228	-0.0226898	0.965092	0.35663	0.480408	-0.068983	0.900639	-0.308455	0.471419	0.355893	0.446394	-0.257521	0.526672	-0.106182	0.830555	-0.414543	0.378086	-0.231286	0.73689	-0.187884	0.676208	-0.283489	0.515685	0.274517	0.483741	-0.0733866	0.889122	-0.0799398	0.885286	0.140757	0.828702	-0.229153	0.566018	0.244325	0.664174	0.0402679	0.93939
ENSG00000046604	DSG2	green	M13	#N/A	M11	CD0	#N/A	green	#N/A	0.495545	0.134119	0.306048	0.416006	0.231267	0.587222	-0.15281	0.81909	-0.0998566	0.847996	0.316238	0.45662	-0.162637	0.783639	-0.284665	0.47374	-0.356978	0.347944	0.228078	0.687605	0.0193241	0.982403	-0.192024	0.667201	0.685635	0.0330039	-0.142811	0.752769	-0.528077	0.128995	-0.041424	0.94358	-0.153566	0.810971	-0.475566	0.147929	0.0501395	0.94398	-0.394583	0.301733
ENSG00000046647	GEMIN8	green	M13	#N/A	-	CD3	mod4	midnightblue	5	0.192576	0.648319	-0.0586089	0.903007	0.421274	0.2451	-0.622449	0.0847191	0.560614	0.104535	0.22737	0.624032	0.0641133	0.931937	-0.177741	0.685696	-0.208362	0.634924	0.278569	0.606862	-0.0708867	0.930499	-0.222317	0.604283	0.709761	0.0238699	-0.428348	0.21866	0.0479707	0.929065	-0.543596	0.148983	-0.320672	0.524678	-0.316146	0.393499	-0.322218	0.532051	-0.794951	0.00514484
ENSG00000046653	GPM6B	grey	M0	#N/A	M13	CD4	mod7	blue	13	-0.394624	0.268334	-0.115257	0.797355	-0.296882	0.455947	0.173424	0.78807	0.0458349	0.938522	-0.633141	0.0470437	0.55149	0.144423	-0.0377006	0.946442	0.346137	0.367792	-0.477497	0.279897	0.0669465	0.933698	0.208419	0.63345	-0.74301	0.0158107	0.324699	0.385426	0.471026	0.196647	-0.265092	0.557667	-0.0449887	0.95166	0.270737	0.483919	0.015245	0.983495	0.435056	0.244792
ENSG00000046889	PREX2	grey	M0	#N/A	M11	CD4	mod0	magenta	#N/A	-0.242094	0.550467	-0.0198913	0.968179	-0.306233	0.437323	-0.498074	0.234991	-0.290624	0.494398	0.306083	0.475768	-0.176909	0.75681	-0.0199155	0.971797	0.354214	0.353287	0.555553	0.178875	0.0727463	0.927625	0.414794	0.255666	0.426475	0.272027	-0.0642446	0.899483	-0.140614	0.77236	0.300461	0.497739	-0.420223	0.354738	0.168726	0.687787	0.0379837	0.958268	-0.0711469	0.889618
ENSG00000047230	CTPS2	purple	M18	#N/A	-	CD3	mod7	salmon	5	-0.586904	0.0578973	-0.497684	0.130689	-0.395302	0.283433	-0.0727172	0.923514	-0.225271	0.618605	0.384296	0.331223	-0.572322	0.121113	0.649423	0.030942	0.499959	0.141287	-0.0758948	0.9136	-0.127182	0.868724	0.195732	0.66075	-0.189425	0.687625	-0.178362	0.681524	0.215547	0.629352	0.672999	0.0506081	0.130438	0.842792	0.728371	0.00833718	0.485679	0.277801	0.461059	0.20704
ENSG00000047457	CP	grey60	M6	#N/A	-	CD0	#N/A	yellow	#N/A	-0.197488	0.638456	-0.512972	0.114578	0.0986926	0.844188	-0.480807	0.260313	0.244213	0.57867	0.806102	0.00293477	-0.581901	0.110812	0.616299	0.0448995	0.0665505	0.89997	0.311458	0.554648	-0.341525	0.581673	-0.157901	0.737161	0.44319	0.249813	-0.608907	0.0518966	0.198347	0.66072	0.42808	0.282804	0.215956	0.711218	0.405324	0.239324	0.108551	0.873293	-0.299389	0.468184
ENSG00000047578	KIAA0556	grey	M0	#N/A	M6	CD0	mod0	red	4	-0.156847	0.720886	-0.169788	0.690113	0.112469	0.819364	-0.131384	0.849352	0.611868	0.0650158	-0.229553	0.621429	0.39533	0.378084	0.0647178	0.901459	-0.0779539	0.880559	-0.164617	0.789133	-0.0379623	0.964924	-0.0853474	0.871566	-0.127355	0.804921	-0.0292707	0.955394	0.318723	0.431616	-0.285577	0.522426	0.238769	0.671742	-0.0164645	0.974549	-0.425652	0.366746	-0.297249	0.471659
ENSG00000047579	DTNBP1	grey60	M6	#N/A	-	#N/A	mod10	brown	17	0.485332	0.14505	0.0538967	0.91276	0.442218	0.21497	-0.297222	0.574684	0.0590689	0.918743	0.699851	0.0201784	-0.591728	0.101399	0.0720365	0.890511	-0.466048	0.180617	0.383248	0.430616	-0.266	0.696611	-0.392838	0.287451	0.62777	0.0602447	-0.453018	0.18501	-0.338301	0.400329	0.0293081	0.961797	0.0572333	0.940646	-0.263253	0.497506	-0.0965154	0.886117	-0.478776	0.183105
ENSG00000047621	C12orf4	green	M13	#N/A	-	CD5	mod0	grey	17	0.249334	0.534975	0.204633	0.620966	0.0734479	0.891245	-0.370128	0.454757	-0.262142	0.544603	0.435739	0.248881	-0.482005	0.237762	-0.185806	0.671034	-0.0398648	0.940022	0.448767	0.321518	0.0287116	0.971874	0.0335085	0.950483	0.704926	0.0258743	-0.199718	0.636309	-0.487854	0.174141	0.0603526	0.915147	-0.460948	0.287556	-0.241323	0.540713	0.163502	0.79072	-0.254328	0.5541
ENSG00000047634	SCML1	turquoise	M1	#N/A	-	CD4	#N/A	blue	14	0.710621	0.0107134	0.509802	0.118039	0.405482	0.268809	-0.245469	0.66391	0.0752132	0.892595	-0.00904582	0.986214	0.269447	0.596076	-0.599265	0.054284	-0.457531	0.191608	0.195688	0.738484	0.184887	0.80101	-0.384555	0.30135	0.578069	0.0977257	-0.0300075	0.954672	-0.373316	0.336099	-0.502914	0.193781	-0.287178	0.585831	-0.712427	0.0107852	-0.147468	0.816288	-0.630128	0.0509116
ENSG00000047644	WWC3	lightyellow	M8	#N/A	-	CD4	mod3	green	5	-0.170962	0.693761	-0.498185	0.130229	0.327852	0.398849	0.258493	0.642446	0.155083	0.751083	0.425702	0.265308	-0.553122	0.142508	0.640331	0.0347578	-0.157788	0.73212	-0.191522	0.746339	0.0843232	0.91602	-0.262418	0.524495	0.00362732	0.995134	-0.428494	0.218524	0.282051	0.500551	0.394975	0.336329	0.627608	0.0896903	0.363753	0.307811	0.0389924	0.956932	-0.0109714	0.984633
ENSG00000047849	MAP4	grey60	M6	#N/A	M4	CD0	mod5	greenyellow	17	0.282611	0.467625	-0.0730876	0.877227	0.232149	0.585594	-0.477934	0.26468	0.031721	0.957334	0.767657	0.0064738	-0.578638	0.114741	0.167976	0.705987	-0.230178	0.585748	0.377552	0.43858	-0.458888	0.415067	-0.233993	0.581454	0.638781	0.0546009	-0.492372	0.142615	-0.251666	0.557865	0.137095	0.787942	-0.0797108	0.90814	-0.0611847	0.898868	0.0988795	0.884476	-0.356974	0.362754
ENSG00000048028	USP28	grey	M0	#N/A	-	#N/A	mod0	turquoise	#N/A	-0.491565	0.137961	-0.473007	0.15705	-0.250434	0.548149	-0.280285	0.606081	-0.269535	0.532763	0.530654	0.126298	-0.60641	0.08854	0.494881	0.142773	0.423668	0.240164	0.0307575	0.967874	-0.127304	0.868724	0.253804	0.541575	0.197484	0.671424	-0.35552	0.332072	0.128768	0.792642	0.516564	0.179212	-0.124223	0.850873	0.592017	0.0523308	0.461419	0.310659	0.263318	0.536379
ENSG00000048052	HDAC9	grey	M0	#N/A	-	CD0	mod2	magenta	#N/A	0.0282851	0.957208	-0.215758	0.598611	0.313398	0.424838	0.14391	0.830637	0.0842223	0.87669	0.344195	0.403706	-0.674311	0.0448753	0.375472	0.309883	-0.121129	0.80233	0.0745645	0.914243	-0.1657	0.824338	-0.246906	0.555537	0.0651912	0.904328	-0.292742	0.446289	0.0509565	0.924146	0.143606	0.77629	0.312514	0.538511	0.125311	0.779037	0.120121	0.856254	0.00216777	0.998141
ENSG00000048140	TSPAN17	cyan	M3	#N/A	-	#N/A	mod2	brown	12	0.521423	0.108789	0.0220374	0.965311	0.708004	0.0141321	0.122705	0.86025	0.177538	0.710399	0.247742	0.585946	-0.290331	0.559669	-0.00753496	0.989649	-0.489878	0.153135	-0.241325	0.665278	0.120009	0.878123	-0.691405	0.0215098	0.388555	0.329024	-0.391805	0.273136	-0.00811075	0.988325	-0.245281	0.593057	0.235106	0.675193	-0.315889	0.393887	0.196528	0.740259	-0.456829	0.213309
ENSG00000048162	NOP16	grey	M0	#N/A	-	CD0	mod10	grey	#N/A	-0.406789	0.247412	-0.315432	0.399573	-0.36582	0.331659	-0.468674	0.278462	-0.130491	0.796002	0.00184842	0.997394	0.332718	0.485755	0.0481059	0.930227	0.594756	0.0597414	-0.428084	0.354371	-0.150706	0.846332	0.108023	0.83215	-0.0913932	0.864576	-0.138146	0.7636	0.483255	0.180187	0.0149661	0.979703	-0.426081	0.343422	0.447773	0.180712	0.615408	0.127053	0.0595011	0.907682
ENSG00000048342	CC2D2A	grey	M0	#N/A	-	#N/A	mod0	lightgreen	#N/A	0.0126285	0.981425	0.229625	0.571492	-0.0316975	0.951431	-0.130962	0.849585	0.035407	0.953242	-0.361989	0.369146	0.459425	0.272075	-0.304385	0.434061	0.0423482	0.936662	0.347305	0.493205	0.353119	0.567595	0.165713	0.722006	-0.0835053	0.875572	0.258247	0.516944	0.100156	0.83991	-0.283973	0.525539	-0.141571	0.827842	-0.151464	0.723222	-0.43992	0.343359	-0.10898	0.826111
ENSG00000048392	RRM2B	grey	M0	#N/A	-	#N/A	mod0	green	1	0.0192266	0.970971	-0.0659678	0.888896	-0.102412	0.837122	-0.384793	0.427753	0.168702	0.726959	0.234405	0.611679	0.178856	0.753861	0.0377353	0.946442	0.0294015	0.957072	0.110014	0.869489	-0.606471	0.172541	-0.0530578	0.921404	0.068627	0.898603	-0.100802	0.832461	0.0959949	0.848543	0.100244	0.849431	-0.0385652	0.958656	0.105427	0.81786	0.0141074	0.985177	-0.22841	0.601966
ENSG00000048540	LMO3	grey	M0	#N/A	M5	CD1	mod6	black	1	0.071025	0.890649	0.0143038	0.976195	0.206812	0.636728	-0.114555	0.869133	-0.0273359	0.963781	-0.0656698	0.908567	-0.100284	0.882304	0.00106025	0.998392	-0.0755037	0.884962	0.0165808	0.982828	0.283689	0.669536	-0.161645	0.730319	-0.0905748	0.865326	-0.0739371	0.88153	0.162864	0.730719	-0.327333	0.449312	-0.0634892	0.932119	0.0301147	0.95264	-0.0754934	0.914791	0.107727	0.828778
ENSG00000048740	CELF2	grey	M0	#N/A	-	CD0	mod2	blue	#N/A	0.333038	0.374424	0.544441	0.0868915	0.0376362	0.942254	-0.0225894	0.978741	0.013892	0.981521	-0.19627	0.683525	0.0933013	0.892151	-0.427637	0.228284	-0.397555	0.27898	0.638309	0.0889297	0.459175	0.415067	0.18979	0.672191	0.223783	0.620744	0.340523	0.359008	-0.620871	0.0559827	-0.240869	0.601834	-0.110621	0.865705	-0.570595	0.0652618	-0.842927	0.00239761	-0.148009	0.758084
ENSG00000048828	FAM120A	lightyellow	M8	#N/A	M1	CD4	mod0	greenyellow	11	-0.639354	0.0318439	-0.584099	0.0591368	-0.295535	0.45806	0.285627	0.597146	0.0187199	0.977344	0.12387	0.815628	-0.223593	0.680129	0.732539	0.00895294	0.402557	0.271109	-0.284437	0.597512	-0.0550587	0.947519	0.163414	0.727421	-0.492407	0.182263	-0.0880895	0.856775	0.48388	0.179636	0.679627	0.0476311	0.546747	0.174227	0.729779	0.00809785	0.263786	0.629735	0.437803	0.240509
ENSG00000048991	R3HDM1	blue	M10	#N/A	M17	CD1	mod6	magenta	8	0.160469	0.713894	0.395855	0.260388	-0.0300826	0.953539	-0.0508755	0.951793	-0.288034	0.500082	0.000643165	0.99914	-0.22924	0.668553	-0.215433	0.610015	-0.145635	0.753725	0.735038	0.032467	0.466201	0.401428	0.255988	0.537357	0.122498	0.812781	0.25212	0.52959	-0.446093	0.226698	0.0504758	0.930438	-0.0932203	0.888287	-0.259722	0.503589	-0.581555	0.161808	0.0204128	0.970984
ENSG00000049089	COL9A2	grey	M0	#N/A	-	CD3	mod3	tan	5	-0.436871	0.203674	-0.246504	0.537912	-0.217907	0.614678	-0.310813	0.550901	0.229155	0.609742	0.12229	0.818456	-0.0958059	0.888728	0.199916	0.643528	0.343723	0.372397	0.347822	0.49235	-0.171075	0.818619	0.332145	0.392254	0.145753	0.768254	-0.0672018	0.893263	0.128548	0.793009	0.228211	0.625482	-0.0936211	0.887844	0.261667	0.500916	-0.145758	0.817197	-0.145205	0.763628
ENSG00000049130	KITLG	grey	M0	#N/A	M17	CD0	#N/A	green	17	0.030954	0.954523	0.247783	0.535397	-0.0100645	0.985221	0.0391962	0.962206	0.140969	0.776506	-0.521267	0.135111	0.542453	0.155038	-0.362153	0.331814	-0.043204	0.936173	0.0406357	0.958884	0.0331411	0.969303	0.126812	0.794209	-0.364918	0.367279	0.359453	0.324833	0.111864	0.820453	-0.397726	0.33206	-0.0289609	0.969397	-0.224944	0.57404	-0.498752	0.260808	-0.0845488	0.868404
ENSG00000049167	ERCC8	grey	M0	#N/A	M3	CD0	#N/A	turquoise	#N/A	-0.322073	0.394469	0.00683238	0.988387	-0.522842	0.116458	-0.106396	0.879207	-0.705911	0.0226284	-0.00448958	0.993033	-0.130183	0.83656	-0.0637186	0.903005	0.618694	0.0457964	-0.0770421	0.911611	0.213912	0.761746	0.398028	0.279709	-0.0426541	0.940498	0.143294	0.751826	-0.0553637	0.918194	0.329032	0.445872	-0.511599	0.21828	0.310779	0.403909	0.680856	0.0639655	0.454539	0.216183
ENSG00000049192	ADAMTS6	grey	M0	#N/A	-	CD0	#N/A	green	#N/A	0.168028	0.699606	-0.124225	0.780496	0.627037	0.041725	0.0139438	0.986932	0.634254	0.0530718	-0.0985027	0.857054	-0.00806405	0.991442	0.00673015	0.990327	-0.372128	0.320393	-0.178997	0.766334	-0.0627103	0.938445	-0.414183	0.256374	0.13629	0.787083	-0.26941	0.493917	0.252446	0.556055	-0.568525	0.127659	0.218144	0.707031	-0.227533	0.568262	-0.2928	0.577675	-0.43962	0.238129
ENSG00000049245	VAMP3	red	M14	#N/A	M1	CD3	mod3	green	5	-0.103968	0.829327	0.334002	0.36482	-0.471712	0.17561	0.527745	0.193976	-0.381997	0.336304	-0.4964	0.162461	0.430854	0.319206	-0.232777	0.576603	0.120263	0.804424	-0.0195714	0.979961	0.205969	0.770088	0.425595	0.241647	-0.595514	0.0824718	0.674903	0.0236873	-0.219961	0.621032	0.358163	0.396036	0.193393	0.748058	-0.0695973	0.884592	-0.246863	0.659939	0.372442	0.336175
ENSG00000049246	PER3	grey	M0	#N/A	-	#N/A	mod0	tan	#N/A	0.363623	0.319598	0.397046	0.258666	0.0982084	0.844572	0.00902418	0.992353	0.300447	0.476213	-0.380775	0.336542	0.623509	0.0768926	-0.49163	0.145703	-0.347073	0.365925	-0.0233471	0.976162	-0.0424231	0.959726	-0.106424	0.834829	-0.00343523	0.995436	0.280517	0.470572	-0.213596	0.632792	-0.43208	0.275401	-0.0346256	0.96292	-0.53399	0.0915259	-0.468192	0.301161	-0.355104	0.366739
ENSG00000049323	LTBP1	lightyellow	M8	#N/A	M8	CD4	mod5	royalblue	#N/A	-0.329331	0.381325	-0.595496	0.0519504	0.241945	0.565799	-0.047839	0.953325	0.337875	0.407149	0.502851	0.155921	-0.711054	0.0279734	0.76048	0.00555193	-0.011878	0.983109	-0.0241589	0.975236	-0.0436347	0.958378	-0.200682	0.649192	0.120661	0.816158	-0.51199	0.123609	0.30141	0.465427	0.322832	0.457748	0.483295	0.25338	0.475667	0.147916	0.0633466	0.926432	0.0195701	0.972481
ENSG00000049449	RCN1	grey	M0	#N/A	M1	#N/A	mod4	salmon	#N/A	-0.259556	0.513872	-0.106674	0.812242	-0.14585	0.761446	0.517855	0.20636	-0.199491	0.668186	-0.372494	0.350826	0.259974	0.613564	0.129721	0.783274	0.144965	0.755184	-0.348464	0.491268	0.282487	0.67209	0.137661	0.774974	-0.583281	0.0930672	0.262133	0.509123	0.308896	0.449548	0.188191	0.69491	0.362231	0.451678	0.262676	0.498882	0.0543706	0.93776	0.438781	0.238979
ENSG00000049540	ELN	grey	M0	#N/A	M18	CD0	mod0	pink	#N/A	-0.443006	0.196183	-0.351228	0.334998	-0.190419	0.669646	0.321845	0.534	0.150139	0.760965	0.112324	0.836502	-0.197797	0.720971	0.4826	0.155203	0.192335	0.664936	0.101429	0.879556	-0.252855	0.709882	0.297749	0.455481	-0.234303	0.601788	0.00772553	0.989272	0.166757	0.722677	0.607116	0.0973272	0.442862	0.318134	0.399227	0.249314	-0.105048	0.877792	0.179039	0.696155
ENSG00000049541	RFC2	grey	M0	#N/A	M14	CD0	mod8	turquoise	#N/A	-0.358006	0.329213	-0.173031	0.682858	-0.226283	0.597673	-0.30456	0.562706	-0.237009	0.594578	0.179845	0.713269	-0.269064	0.596502	0.178855	0.682802	0.357778	0.346625	0.341494	0.502231	0.399363	0.503148	0.331979	0.392552	0.131188	0.79738	-0.101864	0.830813	0.0764274	0.883955	0.186085	0.69893	-0.191311	0.7515	0.270163	0.484933	-0.0339226	0.961592	0.121873	0.802974
ENSG00000049759	NEDD4L	turquoise	M1	#N/A	-	CD1	mod6	brown	7	0.844776	0.000408229	0.556135	0.0778777	0.569487	0.0755981	-0.0519852	0.950062	0.142645	0.773703	0.14067	0.78401	-0.070543	0.925182	-0.416336	0.245775	-0.8496	0.000525523	0.550677	0.183904	0.163175	0.829671	-0.370673	0.323726	0.550081	0.121782	-0.0334443	0.950272	-0.608582	0.063783	-0.474527	0.223484	0.0890711	0.895312	-0.805164	0.00168943	-0.659122	0.0839654	-0.454319	0.216633
ENSG00000049860	HEXB	lightyellow	M8	#N/A	-	CD0	mod0	yellow	17	-0.289204	0.456178	-0.648423	0.027187	0.168567	0.711837	-0.083773	0.909164	0.37082	0.353318	0.656031	0.0355636	-0.492978	0.222812	0.717332	0.0115085	-0.0183928	0.973358	-0.183859	0.759308	-0.411277	0.488582	-0.215995	0.617208	0.24156	0.588625	-0.578035	0.0697642	0.288267	0.489384	0.530143	0.16228	0.521249	0.204913	0.449387	0.178912	0.190225	0.750112	-0.242518	0.574093
ENSG00000049883	PTCD2	grey	M0	#N/A	-	CD0	mod5	red	17	-0.0606153	0.908159	0.135751	0.757686	-0.306162	0.437466	-0.621694	0.0849563	-0.378543	0.341017	0.264154	0.555417	-0.131551	0.833036	-0.213783	0.613489	0.24009	0.568219	0.533684	0.206266	-0.0993053	0.900916	0.378287	0.311493	0.421555	0.27901	-0.0255981	0.961309	-0.278321	0.508249	-0.0132162	0.981918	-0.629512	0.0890463	0.0170939	0.973822	0.0395982	0.956182	0.042027	0.936284
ENSG00000050030	NEXMIF	tan	M2	#N/A	M5	#N/A	#N/A	#N/A	#N/A	0.501124	0.128473	0.845778	0.000468669	-0.052325	0.924942	0.436363	0.336999	-0.326258	0.428864	-0.678026	0.026064	0.520836	0.180821	-0.76484	0.00518639	-0.287048	0.479693	0.397356	0.407049	0.622541	0.145017	0.21637	0.616286	-0.200326	0.665795	0.723683	0.0112631	-0.55568	0.101625	-0.313149	0.474788	-0.171115	0.782331	-0.719194	0.00966886	-0.584496	0.158845	0.0864676	0.864625
ENSG00000050165	DKK3	grey60	M6	#N/A	M13	CD0	mod2	pink	1	0.0765105	0.880158	-0.248479	0.533828	0.177435	0.696246	-0.792547	0.00438519	0.138696	0.780483	0.762887	0.00710654	-0.402298	0.365604	0.190793	0.662589	-0.0522455	0.921942	0.275108	0.612184	-0.430877	0.45672	-0.195587	0.66079	0.757259	0.0125299	-0.61335	0.0500101	-0.0166697	0.975817	0.0205418	0.973031	-0.225076	0.693328	0.0942062	0.839887	0.190939	0.748885	-0.45209	0.219836
ENSG00000050344	NFE2L3	grey	M0	#N/A	-	CD0	#N/A	grey	#N/A	0.544738	0.0870085	0.545203	0.08651	0.109683	0.824374	0.0476221	0.953325	-0.354833	0.379574	-0.0418049	0.943989	0.143592	0.819068	-0.567838	0.0752821	-0.258711	0.533247	0.178298	0.768151	0.105734	0.892771	-0.0793099	0.881822	0.336941	0.415496	0.192837	0.651736	-0.500456	0.158731	-0.10427	0.841637	-0.297953	0.565221	-0.525016	0.0987013	0.0529864	0.940178	-0.229454	0.599812
ENSG00000050393	MCUR1	grey60	M6	#N/A	-	CD0	#N/A	#N/A	#N/A	0.179517	0.675359	-0.17129	0.686701	0.30665	0.436821	-0.136603	0.842095	-0.0809383	0.882198	0.708923	0.0175021	-0.801319	0.00627776	0.30932	0.4249	-0.190702	0.668469	0.291814	0.58549	-0.249138	0.712125	-0.232928	0.582814	0.467885	0.214061	-0.476511	0.158492	-0.16729	0.721828	0.255648	0.575245	0.0735147	0.916997	0.0632902	0.895325	0.170681	0.777873	-0.174967	0.703775
ENSG00000050405	LIMA1	purple	M18	#N/A	M8	CD3	mod0	green	5	-0.874114	0.000134379	-0.544592	0.0867903	-0.594776	0.0585229	0.15531	0.815482	-0.223387	0.622454	0.0433925	0.942577	-0.282772	0.573716	0.596328	0.0560147	0.751921	0.0058286	-0.146898	0.817746	0.0416599	0.960464	0.5205	0.125225	-0.473156	0.207286	0.0409109	0.938155	0.381558	0.323799	0.731588	0.027712	0.083484	0.902343	0.822308	0.00107223	0.358291	0.472665	0.572563	0.0877769
ENSG00000050426	LETMD1	tan	M2	#N/A	-	CD0	mod0	pink	17	0.609309	0.045784	0.642719	0.0293575	0.184242	0.681562	0.422254	0.36189	-0.164166	0.735671	-0.427248	0.262789	0.334423	0.482185	-0.588458	0.0611383	-0.540319	0.101807	-0.0500799	0.947271	0.334451	0.593405	-0.184955	0.681179	-0.110995	0.83475	0.441382	0.200148	-0.515519	0.142077	-0.362293	0.389196	0.0486781	0.948995	-0.673369	0.0192347	-0.372865	0.449493	-0.0346551	0.948654
ENSG00000050438	SLC4A8	green	M13	#N/A	-	CD0	mod2	blue	6	0.347945	0.348415	0.336576	0.36066	0.0514915	0.925727	-0.384425	0.428142	-0.11152	0.826368	0.229414	0.621429	-0.0541415	0.94336	-0.365765	0.324347	-0.122064	0.80039	0.441291	0.335239	0.0758076	0.925081	-0.0155718	0.979356	0.69351	0.0305035	-0.0529029	0.919667	-0.477604	0.187667	-0.0747523	0.894181	-0.409133	0.371131	-0.402419	0.243895	0.0119372	0.987391	-0.404054	0.287016
ENSG00000050555	LAMC3	midnightblue	M4	#N/A	M18	CD2	mod5	yellow	#N/A	0.27079	0.491958	0.340585	0.354124	0.145288	0.762539	0.804334	0.00313274	-0.208421	0.649385	-0.526573	0.13029	0.134981	0.829395	-0.271827	0.498042	-0.203509	0.643311	-0.329002	0.524916	0.335828	0.590645	-0.111464	0.826807	-0.406223	0.303265	0.40485	0.25271	-0.164774	0.725496	-0.110044	0.832716	0.205222	0.730783	-0.30753	0.409924	0.0633749	0.926432	0.271153	0.520026
ENSG00000050628	PTGER3	grey	M0	#N/A	M13	CD0	#N/A	blue	#N/A	0.482556	0.147937	0.405962	0.243959	0.185938	0.677846	-0.0430944	0.95939	-0.35038	0.38645	0.0827734	0.88213	-0.255189	0.622552	-0.296265	0.45021	-0.205742	0.639167	0.191357	0.746339	0.462518	0.408122	-0.208835	0.632468	0.397876	0.314836	-0.0056023	0.991944	-0.441159	0.234087	-0.185613	0.699706	-0.28505	0.589892	-0.390138	0.263736	0.224027	0.696426	0.00252477	0.998132
ENSG00000050748	MAPK9	turquoise	M1	#N/A	M13	CD5	mod1	pink	17	0.848812	0.000376274	0.802005	0.00169471	0.248167	0.553948	-0.0144275	0.986372	-0.344662	0.397044	-0.0376342	0.950738	0.0551608	0.94305	-0.692104	0.0172054	-0.549991	0.0931101	0.530321	0.209512	0.197631	0.782934	-0.166175	0.720838	0.410195	0.296525	0.252587	0.529039	-0.742382	0.0111622	-0.368433	0.3809	-0.268221	0.618624	-0.805967	0.00166851	-0.279205	0.601283	-0.202825	0.648915
ENSG00000050767	COL23A1	grey	M0	#N/A	M17	#N/A	mod6	green	#N/A	0.188836	0.655831	0.435855	0.202185	-0.0433016	0.935197	0.500997	0.231626	-0.305045	0.466235	-0.528283	0.128783	0.430671	0.319206	-0.477584	0.161085	-0.105789	0.831821	0.0644181	0.928256	0.429906	0.459077	0.254356	0.540517	-0.2263	0.61578	0.481444	0.153307	-0.220503	0.620272	-0.119518	0.815127	-0.0561902	0.942338	-0.364529	0.306752	-0.291628	0.579516	0.135406	0.779823
ENSG00000050820	BCAR1	lightyellow	M8	#N/A	-	#N/A	mod3	green	7	-0.384189	0.284286	-0.839564	0.000576096	0.322874	0.407032	0.0791177	0.915828	0.497017	0.17242	0.559168	0.0984235	-0.572665	0.121113	0.914033	8.80305e-05	-0.00518835	0.992354	-0.376923	0.439916	-0.493479	0.363136	-0.350659	0.357334	-0.0441074	0.938134	-0.65514	0.0307689	0.614743	0.0597737	0.383752	0.355109	0.714041	0.0351318	0.627736	0.0351474	0.262005	0.632561	-0.0646741	0.900525
ENSG00000051009	FAM160A2	grey	M0	#N/A	-	#N/A	mod2	darkred	#N/A	-0.304369	0.426948	-0.362536	0.313486	0.116985	0.811301	-0.349408	0.492207	0.5449	0.120036	0.0828756	0.882077	-0.0240348	0.9758	0.30012	0.44216	0.156534	0.734076	0.0790294	0.910118	0.201691	0.774912	-0.0843912	0.872905	0.126842	0.806175	-0.294626	0.441973	0.396139	0.301475	-0.0885772	0.868475	0.0253349	0.972729	0.22006	0.582941	-0.210726	0.717598	-0.34131	0.391806
ENSG00000051108	HERPUD1	grey	M0	#N/A	-	CD0	mod0	purple	17	-0.33116	0.378109	-0.185248	0.661149	-0.381979	0.304291	-0.130216	0.85107	-0.26747	0.536141	0.180607	0.712093	0.10003	0.882475	0.113519	0.812269	0.405594	0.265883	0.0902151	0.893978	-0.250575	0.712125	0.36104	0.340268	0.0342516	0.953208	-0.00426608	0.994185	0.130306	0.789817	0.483233	0.216184	-0.0967376	0.883291	0.338173	0.351561	0.276719	0.605209	0.0765758	0.881278
ENSG00000051128	HOMER3	lightyellow	M8	#N/A	-	CD3	mod4	turquoise	#N/A	-0.322148	0.394362	-0.591371	0.0543498	0.195762	0.65867	-0.258764	0.641842	0.534574	0.131711	0.389304	0.321415	-0.3834	0.398885	0.656404	0.0287537	-0.0279862	0.958496	-0.166641	0.786383	-0.254511	0.708371	-0.261029	0.527222	0.0153961	0.979644	-0.480997	0.153968	0.419707	0.264812	0.0845992	0.876277	0.468695	0.275592	0.413295	0.226548	-0.0581492	0.932813	-0.121105	0.8044
ENSG00000051382	PIK3CB	tan	M2	#N/A	M16	CD5	mod1	lightcyan	17	0.414939	0.234934	0.624943	0.0365635	-0.134745	0.780698	-0.145061	0.830464	-0.368234	0.357348	-0.351351	0.391252	0.475784	0.246714	-0.745206	0.0071879	-0.0715094	0.890649	0.097338	0.885001	-0.00942405	0.991374	0.117445	0.815187	0.0242152	0.966601	0.399064	0.261585	-0.384545	0.319259	-0.408559	0.313871	-0.570322	0.147563	-0.487052	0.135131	-0.02709	0.969699	-0.00990364	0.986469
ENSG00000051596	THOC3	grey	M0	#N/A	-	#N/A	mod1	red	2	0.0659475	0.899576	-0.0962391	0.833551	0.0976159	0.845301	0.0239452	0.977233	-0.237914	0.592816	0.412677	0.288707	-0.628832	0.0731597	0.219389	0.602277	-0.0201917	0.970394	-0.154838	0.806436	0.093969	0.908809	-0.223071	0.602717	0.300539	0.481791	-0.254111	0.52578	-0.218668	0.6238	0.316256	0.469295	0.0501869	0.948236	0.0789878	0.86932	0.497283	0.262821	0.0252026	0.963916
ENSG00000051620	HEBP2	grey	M0	#N/A	-	CD4	mod5	greenyellow	16	-0.267256	0.498378	-0.287252	0.453645	0.0556381	0.920903	-0.681904	0.0384216	0.292041	0.492191	0.38465	0.330719	-0.298193	0.546352	0.193792	0.656721	0.197472	0.653499	0.406282	0.389625	-0.0268265	0.974189	0.0778287	0.883846	0.470165	0.210952	-0.385917	0.282465	0.152254	0.74962	-0.0242624	0.968984	-0.281568	0.594968	0.197379	0.630304	-0.163203	0.790907	-0.402301	0.289652
ENSG00000052126	PLEKHA5	grey	M0	#N/A	-	CD0	mod8	black	17	0.222953	0.5898	0.0405032	0.93616	0.190626	0.669417	-0.638236	0.068125	0.258181	0.552654	0.371618	0.351786	0.0485955	0.95072	-0.155225	0.732431	-0.195796	0.657379	0.367052	0.459721	-0.120782	0.877825	-0.157139	0.738366	0.638943	0.0546009	-0.300939	0.430016	-0.12558	0.798064	-0.196363	0.677987	-0.204558	0.731277	-0.250966	0.521197	-0.274567	0.609417	-0.673476	0.0314329
ENSG00000052749	RRP12	grey	M0	#N/A	-	CD1	mod6	tan	#N/A	-0.416515	0.232592	-0.530504	0.0988179	-0.111015	0.822343	-0.139804	0.837321	0.426848	0.265985	0.116344	0.828915	0.14511	0.816648	0.435114	0.218055	0.238545	0.571519	-0.443102	0.332188	-0.588586	0.205146	-0.109213	0.829684	-0.291742	0.499565	-0.2181	0.598307	0.555536	0.101625	0.197921	0.675674	0.309167	0.543592	0.475089	0.148357	0.181295	0.761341	-0.110042	0.823827
ENSG00000052795	FNIP2	blue	M10	#N/A	-	#N/A	mod0	grey	#N/A	0.195343	0.642345	0.704595	0.0125913	-0.507573	0.132791	-0.00948509	0.992204	-0.79473	0.00462798	-0.165597	0.739859	0.041557	0.960568	-0.563699	0.0780452	0.139209	0.765793	0.748921	0.0255637	0.40643	0.4933	0.606794	0.0573983	0.123262	0.811624	0.586271	0.0646643	-0.766641	0.00695649	0.209925	0.654092	-0.539755	0.181121	-0.348573	0.333568	-0.176112	0.769614	0.332883	0.405932
ENSG00000052802	MSMO1	red	M14	#N/A	-	CD7	mod0	#N/A	#N/A	0.15484	0.724709	0.771826	0.00354166	-0.383699	0.301308	0.234184	0.679985	-0.505209	0.164152	-0.679072	0.0258092	0.409333	0.352165	-0.751006	0.00649857	0.0546262	0.918765	0.493652	0.258484	0.637819	0.122022	0.565573	0.0851809	-0.189035	0.688281	0.809467	0.00227976	-0.609918	0.0628183	-0.166341	0.734996	-0.471517	0.27144	-0.4981	0.123571	-0.503483	0.253786	0.265326	0.532209
ENSG00000053108	FSTL4	grey	M0	#N/A	M13	CD0	mod1	pink	#N/A	0.497477	0.132059	0.410014	0.238045	0.26743	0.513947	-0.0561704	0.94408	-0.217773	0.633025	0.343092	0.406047	-0.541239	0.156189	-0.21281	0.615168	-0.413348	0.255213	0.669402	0.0673019	0.279422	0.675746	-0.0664065	0.901328	0.645059	0.0509988	-0.0540995	0.917924	-0.702873	0.0207242	0.00656423	0.99112	-0.0816815	0.905154	-0.506116	0.115215	-0.258471	0.640498	-0.224249	0.609348
ENSG00000053254	FOXN3	grey60	M6	#N/A	M3	CD4	mod7	lightcyan	#N/A	0.0765337	0.880158	-0.173225	0.68266	0.182905	0.683786	-0.311164	0.550043	-0.0474786	0.936534	0.710179	0.0172449	-0.748463	0.0158503	0.258271	0.525485	-0.164019	0.71953	0.35432	0.480571	-0.275675	0.682541	-0.0626822	0.9068	0.605287	0.0746208	-0.455919	0.181819	-0.280541	0.503939	0.205198	0.662951	-0.0447669	0.951791	0.0444733	0.930509	0.0587959	0.931981	-0.165549	0.721146
ENSG00000053372	MRTO4	royalblue	M9	#N/A	-	CD0	mod8	turquoise	#N/A	-0.693295	0.0144199	-0.288062	0.451885	-0.617473	0.0457137	-0.209478	0.724679	-0.228163	0.611603	-0.220178	0.639051	0.321325	0.503087	0.0557882	0.917555	0.795282	0.0023003	-0.122582	0.85443	-0.0943148	0.908561	0.585331	0.0706686	-0.373274	0.354097	0.153688	0.731116	0.437088	0.239775	0.198822	0.674067	-0.391397	0.40279	0.519649	0.103361	0.269665	0.620171	0.291531	0.483573
ENSG00000053438	NNAT	blue	M10	#N/A	-	CD0	mod1	grey	8	0.250399	0.533367	0.199864	0.630215	0.114145	0.816828	-0.505613	0.227734	-0.0177965	0.97845	0.293841	0.501292	-0.132678	0.832073	-0.132249	0.777679	-0.142688	0.759685	0.712824	0.0406864	-0.0727618	0.927625	0.0164513	0.977973	0.375672	0.349459	-0.115896	0.804589	-0.169216	0.717144	-0.144629	0.773665	-0.208996	0.722759	-0.180794	0.664316	-0.349925	0.48686	-0.258646	0.54662
ENSG00000053501	USE1	grey	M0	#N/A	M4	CD0	mod4	grey	#N/A	-0.232947	0.570379	-0.231024	0.56899	0.127814	0.791649	0.281524	0.605135	0.480895	0.190024	-0.424805	0.266854	0.344024	0.466373	0.170621	0.700426	0.00153299	0.997665	-0.393986	0.411447	0.326241	0.607786	-0.117318	0.815369	-0.441649	0.252201	0.0487735	0.926057	0.462235	0.206357	-0.221003	0.637515	0.32893	0.509984	0.112431	0.8038	-0.27958	0.601139	-0.0133206	0.982321
ENSG00000053702	NRIP2	grey	M0	#N/A	-	CD3	mod3	lightyellow	#N/A	0.0915233	0.852924	0.19866	0.632683	0.199629	0.65096	0.501432	0.231269	0.171551	0.721513	-0.329911	0.428768	0.0633759	0.932574	-0.154009	0.73516	-0.245057	0.557921	0.116411	0.861601	0.206064	0.770088	0.0569298	0.915735	-0.0952536	0.857194	0.271119	0.490399	-0.170297	0.714324	-0.0237127	0.969309	0.283494	0.592161	-0.290637	0.443599	-0.447492	0.330966	-0.118504	0.807958
ENSG00000054148	PHPT1	grey	M0	#N/A	M9	#N/A	mod4	yellow	9	0.187265	0.659042	0.0833782	0.85827	0.214949	0.620447	-0.33014	0.521314	0.404084	0.29875	-0.0799838	0.886926	0.406889	0.357014	-0.23373	0.573964	-0.166362	0.714646	-0.0700594	0.920142	-0.0655764	0.935156	-0.230394	0.586845	0.198465	0.669232	-0.0829749	0.866208	0.103461	0.833333	-0.354192	0.403372	-0.0392417	0.958609	-0.279575	0.465647	-0.236119	0.678537	-0.570238	0.0895894
ENSG00000054277	OPN3	grey	M0	#N/A	-	CD13	#N/A	red	17	-0.17299	0.689031	-0.11897	0.790444	0.00871097	0.986547	0.531626	0.189239	-0.0474265	0.936534	-0.111053	0.838383	-0.249517	0.633128	0.31084	0.422213	-0.057135	0.913696	-0.180558	0.763126	0.417477	0.477373	-0.0254699	0.963263	-0.289596	0.503306	0.120722	0.795427	-0.00116429	0.998163	0.317513	0.466108	0.501544	0.231695	0.168193	0.688828	-0.0357504	0.960214	0.321021	0.426608
ENSG00000054356	PTPRN	turquoise	M1	#N/A	M13	CD1	mod2	brown	8	0.91508	1.72654e-05	0.45279	0.180033	0.709465	0.01383	-0.128554	0.854068	0.2735	0.525078	0.234893	0.610386	-0.0434406	0.957823	-0.408839	0.258126	-0.814038	0.00149298	0.304074	0.564843	0.00967655	0.991374	-0.611856	0.0546768	0.680137	0.0350249	-0.227774	0.579062	-0.459389	0.210009	-0.515461	0.179769	-0.00211885	0.997688	-0.789119	0.00249872	-0.337202	0.506774	-0.695517	0.0233049
ENSG00000054392	HHAT	green	M13	#N/A	M1	CD0	mod0	salmon	#N/A	0.223504	0.589071	0.0910774	0.843689	0.313112	0.425238	-0.318478	0.538749	0.213237	0.64094	0.377152	0.342804	-0.373164	0.416817	-0.0639182	0.902864	-0.329185	0.399508	0.573596	0.156852	0.0844793	0.91564	-0.015484	0.979356	0.726885	0.0197437	-0.269839	0.49314	-0.382808	0.322555	-0.107754	0.836364	-0.127908	0.846583	-0.316006	0.393759	-0.422137	0.371141	-0.454188	0.216779
ENSG00000054598	FOXC1	red	M14	#N/A	M18	CD12	mod0	purple	10	0.33002	0.380412	0.653965	0.0257539	-0.138141	0.774615	0.705552	0.0261929	-0.411797	0.286547	-0.67841	0.0260154	0.463921	0.265941	-0.606963	0.0494587	-0.131266	0.782925	0.0336042	0.966495	0.199732	0.779074	0.222179	0.604357	-0.423293	0.276529	0.730765	0.010148	-0.395318	0.30316	-0.0722592	0.897036	-0.023419	0.97522	-0.469782	0.154738	-0.157128	0.800821	0.290778	0.484618
ENSG00000054654	SYNE2	grey	M0	#N/A	M3	CD0	mod0	magenta	#N/A	-0.192744	0.648165	-0.172198	0.685188	-0.0654056	0.903558	-0.544712	0.169271	0.0692397	0.900308	0.33606	0.417553	-0.318647	0.507992	0.0868023	0.860862	0.179155	0.690254	0.34168	0.502155	0.0917923	0.910088	0.157575	0.737837	0.455744	0.231465	-0.289057	0.45412	-0.0667978	0.900507	-0.0555689	0.922808	-0.360552	0.454628	0.0683133	0.887014	-0.0922043	0.891513	-0.220232	0.616722
ENSG00000054690	PLEKHH1	green	M13	#N/A	-	#N/A	mod3	red	14	0.695176	0.0139747	0.214693	0.600603	0.723398	0.0112356	-0.549718	0.163982	0.464071	0.212308	0.302433	0.483125	-0.0156982	0.986404	-0.310469	0.422685	-0.622435	0.0437182	0.213586	0.709795	0.0793055	0.920205	-0.63527	0.0424909	0.78912	0.00704664	-0.459736	0.177189	-0.166065	0.723537	-0.705828	0.0368168	-0.192243	0.749504	-0.612678	0.0425209	-0.296607	0.572114	-0.852043	0.00143501
ENSG00000054967	RELT	grey	M0	#N/A	-	#N/A	mod0	tan	#N/A	0.287913	0.458193	-0.179488	0.672962	0.397003	0.281318	-0.26642	0.629106	0.395826	0.312758	0.514265	0.142399	-0.155641	0.798163	0.180211	0.680483	-0.38211	0.304436	0.143403	0.822777	-0.495022	0.359629	-0.418316	0.251212	0.348859	0.394261	-0.45484	0.18292	0.0763703	0.883996	-0.0621265	0.911807	0.226303	0.691255	-0.0833462	0.861365	-0.181886	0.760776	-0.534671	0.120379
ENSG00000054983	GALC	blue	M10	#N/A	-	CD3	mod3	darkred	14	0.380157	0.291071	0.406599	0.242947	0.0606157	0.912306	-0.152899	0.819062	-0.198006	0.670975	0.311421	0.466293	-0.331807	0.487286	-0.159502	0.723265	-0.280776	0.491534	0.888788	0.000502203	0.0912009	0.910322	0.100387	0.84502	0.39581	0.317667	0.0757986	0.877526	-0.561235	0.0971308	0.16966	0.728858	-0.038793	0.958653	-0.348396	0.333709	-0.45369	0.323133	-0.173707	0.706213
ENSG00000055044	NOP58	royalblue	M9	#N/A	-	#N/A	mod8	turquoise	#N/A	-0.564846	0.0726791	-0.228995	0.572386	-0.594606	0.0586463	0.00374023	0.996889	-0.427249	0.265263	-0.0803685	0.886824	0.0491507	0.95004	0.0849175	0.864654	0.760625	0.00491906	-0.200624	0.731155	0.020903	0.980667	0.494922	0.152778	-0.204123	0.660149	0.114327	0.807469	0.197453	0.662502	0.434605	0.271185	-0.451051	0.304254	0.493781	0.128331	0.618167	0.123496	0.382871	0.319586
ENSG00000055070	SZRD1	purple	M18	#N/A	-	CD4	mod7	#N/A	#N/A	-0.715833	0.00976448	-0.6565	0.0249934	-0.27382	0.500539	0.267493	0.627197	0.0475812	0.936534	0.0339203	0.954928	-0.189109	0.735835	0.679083	0.020715	0.430307	0.229989	-0.532092	0.207933	-0.000674543	0.999227	0.121371	0.806994	-0.539316	0.133101	-0.114077	0.807867	0.550197	0.106848	0.51285	0.182442	0.408311	0.372172	0.764761	0.00428773	0.307271	0.556535	0.427502	0.254808
ENSG00000055118	KCNH2	cyan	M3	#N/A	M5	CD1	mod1	blue	17	0.5836	0.060017	-0.0802649	0.865332	0.808473	0.00166855	0.210007	0.724358	0.479855	0.19168	0.505868	0.152079	-0.555634	0.138304	0.293325	0.456911	-0.811377	0.00157846	-0.0769218	0.911611	-0.232492	0.735775	-0.799379	0.00332098	0.391702	0.323623	-0.490593	0.144172	-0.15514	0.745076	-0.0776092	0.889282	0.673199	0.057263	-0.310976	0.403527	-0.137475	0.830938	-0.469416	0.195332
ENSG00000055147	FAM114A2	royalblue	M9	#N/A	-	CD0	mod0	salmon	#N/A	-0.758022	0.00431608	-0.34698	0.341876	-0.691471	0.0179243	-0.2271	0.691326	-0.249611	0.569346	-0.0464552	0.938365	0.0453622	0.955685	0.205073	0.632679	0.83292	0.00091578	0.0743483	0.914322	-0.163207	0.829671	0.678541	0.0254073	-0.183871	0.69625	0.0861005	0.860834	0.282326	0.500092	0.353114	0.405094	-0.430773	0.336937	0.606284	0.0457009	0.378085	0.442699	0.44708	0.226225
ENSG00000055208	TAB2	grey60	M6	#N/A	-	CD4	mod5	turquoise	#N/A	0.121812	0.795125	-0.451564	0.181812	0.460021	0.191809	-0.0728491	0.923514	0.439971	0.245828	0.681906	0.0249452	-0.625865	0.0752531	0.666007	0.0251064	-0.437884	0.219115	-0.117455	0.860913	-0.405039	0.496741	-0.572386	0.0801771	0.175711	0.711607	-0.610343	0.0512846	0.154547	0.745929	0.166677	0.734579	0.664494	0.0620272	0.200442	0.623807	-0.0207053	0.976609	-0.192877	0.670101
ENSG00000055813	CCDC85A	red	M14	#N/A	-	#N/A	mod2	brown	17	-0.0421512	0.937593	0.431987	0.207724	-0.379358	0.307606	0.648827	0.0615687	-0.313448	0.451997	-0.736527	0.0113209	0.500987	0.210268	-0.424312	0.233325	0.108954	0.825948	-0.0334045	0.966495	0.496773	0.356398	0.438935	0.222402	-0.500805	0.173219	0.726001	0.0107754	-0.286242	0.493477	0.0426372	0.941913	-0.0657733	0.927925	-0.250907	0.521197	-0.258446	0.640498	0.382522	0.320097
ENSG00000056050	HPF1	grey	M0	#N/A	-	CD5	#N/A	#N/A	#N/A	0.263906	0.505811	0.0314804	0.94983	0.431643	0.229162	-0.0815743	0.912225	0.117044	0.817551	0.0352694	0.95385	-0.195882	0.724796	-0.101622	0.835273	-0.172278	0.702596	-0.222198	0.696961	0.428312	0.461576	-0.446144	0.213585	0.373306	0.354097	-0.265445	0.502363	-0.00749041	0.989326	-0.373556	0.371708	-0.156608	0.807406	-0.22166	0.580994	0.255009	0.646268	-0.286082	0.493585
ENSG00000056487	PHF21B	lightyellow	M8	#N/A	M3	#N/A	mod0	blue	#N/A	-0.525024	0.105323	-0.734198	0.00766442	-0.0468764	0.930194	-0.275815	0.61581	0.249611	0.569346	0.576233	0.0846801	-0.523246	0.178073	0.794753	0.00285459	0.264643	0.521678	-0.0634983	0.928981	-0.130006	0.865948	-0.0344665	0.949077	0.130967	0.79738	-0.559875	0.082492	0.425902	0.256308	0.418444	0.299684	0.271445	0.612757	0.662941	0.0220102	0.2384	0.6758	0.0620683	0.904245
ENSG00000056661	#N/A	magenta	M17	#N/A	M2	CD1	#N/A	#N/A	#N/A	-0.339409	0.363958	-0.631874	0.0334329	0.117029	0.811301	0.239698	0.671988	0.357454	0.375272	0.283844	0.519771	-0.268083	0.598192	0.751126	0.00649857	-0.0140317	0.979572	-0.487079	0.268692	-0.540155	0.282491	-0.282008	0.484923	-0.398817	0.313666	-0.316828	0.40135	0.537509	0.119392	0.408821	0.313647	0.779053	0.0113713	0.580248	0.0597633	0.198666	0.736584	0.142537	0.767621
ENSG00000056736	IL17RB	grey	M0	#N/A	-	CD4	mod7	green	16	0.121613	0.795574	0.16009	0.709364	-0.111541	0.821359	0.173792	0.787689	-0.255984	0.556806	-0.242353	0.596342	0.191894	0.732466	-0.146867	0.750344	0.115109	0.814623	-0.289782	0.588901	0.278464	0.67773	-0.139816	0.771441	-0.270049	0.540501	0.176219	0.686217	0.0347652	0.949242	-0.0571901	0.921214	-0.178706	0.772302	0.00390537	0.994752	0.367697	0.458721	0.237875	0.584066
ENSG00000056972	TRAF3IP2	grey	M0	#N/A	M15	CD4	mod5	green	16	-0.279542	0.474123	-0.291391	0.445239	-0.248636	0.552616	-0.0992212	0.88958	0.195042	0.674968	0.138614	0.78811	0.213647	0.696613	0.334722	0.379602	0.134606	0.776567	-0.0265694	0.97238	-0.439708	0.443011	0.108959	0.830158	-0.240608	0.591025	-0.0425685	0.936199	0.288886	0.488083	0.336044	0.433463	0.332856	0.503134	0.344521	0.340773	-0.0785838	0.909861	0.0459785	0.930212
ENSG00000056998	GYG2	cyan	M3	#N/A	-	CD0	mod5	turquoise	11	0.387821	0.278879	-0.285865	0.4569	0.748608	0.00678992	-0.265765	0.630083	0.625049	0.0580083	0.602203	0.0660993	-0.336064	0.480197	0.338465	0.374313	-0.552735	0.0905274	0.052141	0.94507	-0.412224	0.486786	-0.735653	0.0110365	0.404082	0.307002	-0.670474	0.0248826	0.252419	0.556056	-0.175011	0.718918	0.438417	0.324851	-0.0778849	0.870985	-0.183285	0.758983	-0.69483	0.0234246
ENSG00000057019	DCBLD2	grey	M0	#N/A	-	CD0	mod1	turquoise	15	0.120495	0.798291	0.20966	0.610761	-0.274045	0.50006	0.0247757	0.976054	-0.592401	0.0798047	0.369735	0.355766	-0.390087	0.388691	-0.0633006	0.904102	0.0260596	0.961629	0.360305	0.470749	-0.0146055	0.98716	0.257015	0.535511	0.270947	0.537878	0.0732516	0.882598	-0.558329	0.0991817	0.49458	0.203306	-0.182484	0.765489	-0.0557852	0.910045	0.16246	0.79234	0.174757	0.703988
ENSG00000057252	SOAT1	grey	M0	#N/A	M8	CD0	mod9	green	#N/A	0.429218	0.215474	0.185338	0.661149	0.376065	0.3133	-0.191774	0.756147	-0.0844	0.87663	0.258361	0.567472	-0.350876	0.457351	-0.0744153	0.885598	-0.318946	0.418559	0.260943	0.635795	0.156735	0.838535	-0.340218	0.376977	0.280862	0.52053	-0.211517	0.613183	-0.162574	0.731322	-0.244533	0.593992	-0.119826	0.852993	-0.206237	0.612093	-0.0386571	0.957311	-0.124938	0.797765
ENSG00000057294	PKP2	pink	M16	#N/A	M18	CD0	#N/A	green	#N/A	-0.226157	0.583426	-0.28373	0.461829	-0.0826365	0.874727	0.258689	0.642032	-0.0221459	0.972248	0.402151	0.303289	-0.440549	0.302278	0.48623	0.15128	0.0124429	0.982512	0.0652313	0.926566	-0.129604	0.866426	0.091883	0.861079	0.0446235	0.93758	-0.134379	0.77074	-0.0726569	0.890494	0.752233	0.0190571	0.463951	0.282331	0.304899	0.414505	0.0476178	0.946782	0.0578541	0.910053
ENSG00000057608	GDI2	pink	M16	#N/A	M14	CD0	mod4	turquoise	1	-0.519479	0.110327	-0.185142	0.661149	-0.699083	0.0161091	-0.117179	0.867755	-0.590312	0.0814304	0.267349	0.550441	-0.344537	0.465593	0.316034	0.411777	0.624024	0.0427048	0.189225	0.749231	-0.13667	0.860217	0.534499	0.111943	-0.19245	0.681391	0.114722	0.806939	-0.0533796	0.921101	0.759938	0.0158341	-0.199754	0.738462	0.593445	0.0515525	0.439454	0.343791	0.57588	0.0847282
ENSG00000057704	TMCC3	grey	M0	#N/A	-	#N/A	mod3	green	#N/A	0.0153533	0.976505	0.0808507	0.864086	0.0473694	0.929144	-0.103912	0.882719	-0.146456	0.768042	0.291362	0.505612	-0.523557	0.178073	0.0830485	0.868852	-0.136051	0.772717	0.683638	0.057135	0.131524	0.864645	0.21278	0.623271	0.258182	0.563197	-0.0350853	0.947766	-0.328678	0.416393	0.139722	0.783323	0.0227033	0.975366	-0.0539894	0.912858	-0.440963	0.342094	0.0287761	0.957954
ENSG00000058404	CAMK2B	turquoise	M1	#N/A	M17	CD1	mod1	brown	17	0.912325	1.93015e-05	0.819116	0.00108507	0.411574	0.260465	0.148636	0.825263	-0.157763	0.746132	-0.214814	0.65076	0.18453	0.743806	-0.721302	0.0107885	-0.665087	0.0257739	0.370066	0.452558	0.414573	0.481134	-0.304119	0.443181	0.297911	0.486164	0.275241	0.48193	-0.650669	0.0399868	-0.503549	0.193021	-0.156208	0.80754	-0.905564	0.000102991	-0.424845	0.367881	-0.314928	0.438531
ENSG00000058453	CROCC	lightcyan	M5	#N/A	-	CD8	mod0	turquoise	3	-0.18704	0.659424	-0.578326	0.0625423	0.492918	0.149571	0.0123763	0.989092	0.784262	0.005887	0.147686	0.771964	-0.138552	0.824594	0.531033	0.105042	-0.179378	0.689624	-0.293183	0.58362	-0.0655652	0.935156	-0.421835	0.246992	0.0173579	0.976053	-0.501974	0.132721	0.581168	0.0824949	-0.18764	0.695915	0.503837	0.228298	0.236165	0.552561	-0.169345	0.780368	-0.325075	0.419127
ENSG00000058600	POLR3E	lightcyan	M5	#N/A	M6	#N/A	mod0	red	#N/A	-0.243407	0.547961	-0.638711	0.0307519	0.46289	0.187866	-0.0813044	0.912721	0.774294	0.00750324	0.150435	0.76756	0.00713588	0.992084	0.522192	0.113612	-0.0796381	0.876484	-0.460213	0.303119	-0.342618	0.580585	-0.465124	0.187471	-0.100471	0.851168	-0.50643	0.128425	0.77195	0.0061898	-0.124777	0.806184	0.531814	0.192881	0.352496	0.326669	-0.0211499	0.975956	-0.411684	0.277538
ENSG00000058668	ATP2B4	grey60	M6	#N/A	-	CD0	mod0	yellow	1	0.133276	0.773832	-0.391885	0.265737	0.536287	0.103556	-0.56531	0.143396	0.424709	0.268707	0.692556	0.0221786	-0.533076	0.1658	0.366733	0.322989	-0.218539	0.611441	-0.0746101	0.914243	-0.228483	0.74102	-0.569517	0.0823924	0.678994	0.0355967	-0.771033	0.00494063	0.192558	0.672605	-0.122113	0.810892	0.0945881	0.886781	0.077914	0.870985	0.259171	0.63918	-0.560508	0.0977395
ENSG00000058729	RIOK2	yellow	M12	#N/A	M14	CD7	mod0	turquoise	1	-0.487027	0.143333	0.208634	0.612474	-0.789122	0.00265724	0.152981	0.819062	-0.564774	0.102078	-0.578931	0.0824953	0.423128	0.331189	-0.307356	0.428418	0.710407	0.0125935	0.151229	0.813368	0.420312	0.474474	0.827934	0.00175514	-0.405528	0.304155	0.62401	0.0447719	-0.073786	0.88836	0.21628	0.645335	-0.569975	0.147848	0.191575	0.642027	0.112355	0.867696	0.593876	0.0723945
ENSG00000058804	NDC1	salmon	M20	#N/A	-	CD0	#N/A	#N/A	#N/A	-0.325384	0.387921	0.315974	0.398674	-0.635224	0.0383643	0.46847	0.278621	-0.728601	0.0166984	-0.560099	0.0975321	0.158053	0.792587	-0.243343	0.555841	0.427116	0.234596	0.0097915	0.989897	0.68596	0.0584298	0.656983	0.0334422	-0.554	0.117377	0.696127	0.0171438	-0.268762	0.524585	0.33517	0.435009	-0.216092	0.711014	0.0931478	0.842246	-0.0017283	0.997764	0.714067	0.0182421
ENSG00000059122	FLYWCH1	grey	M0	#N/A	-	#N/A	mod0	blue	15	-0.153144	0.727801	-0.482557	0.147151	0.224741	0.599799	-0.603343	0.100112	0.40108	0.304033	0.594669	0.0716795	-0.309388	0.527131	0.434576	0.21867	0.0518856	0.922633	0.245444	0.658301	-0.468495	0.400213	-0.194479	0.66222	0.31274	0.458832	-0.600858	0.0560051	0.422928	0.259929	0.0135595	0.981633	0.0493986	0.948745	0.332171	0.36231	-0.035664	0.960214	-0.397387	0.296959
ENSG00000059145	UNKL	grey	M0	#N/A	-	CD0	mod0	turquoise	#N/A	-0.0548782	0.918841	-0.523997	0.104495	0.448416	0.206268	0.0717681	0.923661	0.629977	0.0557861	0.317652	0.453337	-0.192746	0.730766	0.50298	0.133716	-0.295919	0.462139	-0.378365	0.438408	-0.639002	0.121763	-0.429818	0.235423	0.0240132	0.966912	-0.489271	0.145382	0.418147	0.267456	-0.0215018	0.972091	0.551728	0.167769	0.239216	0.545151	0.0240778	0.973451	-0.229231	0.600273
ENSG00000059573	ALDH18A1	salmon	M20	#N/A	M3	#N/A	mod0	greenyellow	7	-0.734753	0.00692669	-0.434707	0.204094	-0.583724	0.0652825	0.438271	0.334072	-0.281094	0.511686	-0.131852	0.801301	-0.102483	0.878723	0.493099	0.144272	0.630269	0.0398687	-0.430723	0.350708	-0.0108341	0.990351	0.426789	0.239762	-0.594918	0.08295	0.17659	0.6856	0.308662	0.449919	0.687684	0.0446915	0.226057	0.691672	0.696939	0.0138415	0.513843	0.244364	0.70174	0.0214723
ENSG00000059588	TARBP1	grey	M0	#N/A	M12	CD0	mod0	tan	12	0.418212	0.230183	0.466475	0.164805	0.204161	0.641325	-0.15802	0.811516	0.0768892	0.88942	-0.147972	0.771723	0.0844941	0.904511	-0.554133	0.085351	-0.289757	0.475141	0.260606	0.636327	0.303019	0.637059	-0.036363	0.946018	0.536565	0.135657	0.0981855	0.83721	-0.528279	0.128947	-0.471414	0.226146	-0.420037	0.355257	-0.651014	0.0260144	-0.265374	0.627797	-0.381972	0.321267
ENSG00000059691	GATB	grey	M0	#N/A	M4	CD0	#N/A	#N/A	#N/A	0.0490254	0.926766	0.265529	0.498167	-0.299603	0.45067	-0.604574	0.0988616	-0.137548	0.782666	0.0677131	0.906105	0.250859	0.630637	-0.403153	0.266051	0.144431	0.756808	0.559102	0.174534	-0.21075	0.764195	0.397028	0.281479	0.395273	0.318151	0.0948967	0.843711	-0.294644	0.477378	-0.180865	0.708562	-0.631913	0.0876217	-0.202566	0.619919	-0.203396	0.728191	-0.154633	0.744347
ENSG00000059728	MXD1	grey	M0	#N/A	-	CD0	mod9	pink	7	-0.0742188	0.884101	0.100239	0.825442	-0.408905	0.263867	0.340782	0.50683	-0.361053	0.369794	-0.00975285	0.985327	-0.0538815	0.94336	0.135714	0.770781	0.109402	0.825152	0.0884566	0.895357	-0.141539	0.855112	0.268699	0.51214	-0.342248	0.40641	0.29785	0.436032	-0.216635	0.627005	0.512181	0.183027	0.117896	0.856187	0.202911	0.61894	0.146066	0.81708	0.571613	0.0887513
ENSG00000059804	SLC2A3	grey60	M6	#N/A	-	#N/A	mod6	green	8	0.074943	0.883208	-0.233932	0.563249	0.0230898	0.964417	-0.134025	0.845412	-0.219199	0.629625	0.754728	0.00835695	-0.699741	0.032211	0.420373	0.239595	-0.0541589	0.91916	0.0183769	0.981262	-0.373563	0.535356	-0.204187	0.643473	0.364653	0.367835	-0.422186	0.226483	-0.188139	0.680766	0.524315	0.170636	0.133076	0.838323	0.239866	0.543128	0.513993	0.244364	0.0506676	0.922878
ENSG00000059915	PSD	turquoise	M1	#N/A	M17	CD1	mod1	brown	18	0.946336	4.08697e-06	0.586211	0.0578703	0.696632	0.0166251	0.0960829	0.892936	0.246797	0.574272	-0.0753996	0.89444	0.118615	0.855204	-0.504555	0.132129	-0.879385	0.000186398	0.156971	0.802981	0.195547	0.783863	-0.618207	0.0515315	0.374955	0.350555	0.00161611	0.997584	-0.458958	0.210426	-0.649754	0.0647148	0.110745	0.865705	-0.866511	0.000302718	-0.459655	0.312872	-0.509262	0.147422
ENSG00000060069	CTDP1	purple	M18	#N/A	M5	CD9	mod0	turquoise	#N/A	-0.724227	0.00848038	-0.762094	0.00436531	-0.215363	0.619812	-0.106049	0.879401	0.148639	0.763888	0.394086	0.314545	-0.407826	0.355203	0.779806	0.0038946	0.540317	0.101807	-0.215086	0.707268	-0.295457	0.650728	0.123169	0.802521	-0.103758	0.847403	-0.3869	0.281098	0.567883	0.093555	0.628924	0.0805328	0.259869	0.634087	0.826218	0.000976161	0.486021	0.277801	0.170022	0.713561
ENSG00000060138	YBX3	grey	M0	#N/A	M8	CD0	#N/A	#N/A	#N/A	-0.0344444	0.948962	-0.458431	0.173761	0.289056	0.471323	-0.0953633	0.893387	0.407381	0.292776	0.398766	0.308197	-0.0488712	0.95004	0.474261	0.16515	-0.11488	0.815069	-0.308909	0.55964	-0.233402	0.734722	-0.442486	0.217769	0.129026	0.801969	-0.484931	0.149785	0.439716	0.236543	0.21	0.654092	0.47593	0.263387	0.271138	0.483406	0.207053	0.722124	-0.334495	0.40316
ENSG00000060656	PTPRU	grey	M0	#N/A	M5	CD9	mod0	brown	4	0.416187	0.232901	0.487084	0.142339	-0.000507964	0.999131	0.468054	0.279302	-0.296712	0.483641	-0.178103	0.716535	0.187704	0.737811	-0.391516	0.282858	-0.35943	0.344051	0.171984	0.780005	-0.0763346	0.923829	0.0879495	0.868105	-0.127836	0.803788	0.403627	0.254225	-0.478745	0.186642	0.0849144	0.875924	0.188885	0.757027	-0.465506	0.159608	-0.327243	0.522502	0.00939901	0.987199
ENSG00000060709	RIMBP2	grey	M0	#N/A	M17	CD1	mod2	brown	17	0.383277	0.285406	0.570696	0.068103	0.0983236	0.844572	0.308278	0.555146	0.024646	0.967504	-0.569902	0.0892245	0.460676	0.27121	-0.614208	0.0460816	-0.368395	0.327289	0.0618893	0.930676	0.383308	0.526064	0.0429342	0.937673	0.000362976	0.999299	0.468265	0.167065	-0.444509	0.228405	-0.452905	0.246938	-0.110983	0.865679	-0.635103	0.031952	-0.470716	0.298926	-0.0720837	0.887904
ENSG00000060718	COL11A1	pink	M16	#N/A	M8	CD0	mod0	pink	6	-0.253005	0.52825	0.117908	0.791493	-0.488324	0.154024	0.306087	0.560437	-0.650992	0.0449416	0.151269	0.765928	-0.460018	0.271644	0.158771	0.725217	0.286327	0.481222	0.50686	0.240988	0.218885	0.754303	0.581997	0.0728804	-0.0978075	0.85345	0.308483	0.415839	-0.416559	0.269761	0.80074	0.00705727	0.0508082	0.947153	0.213039	0.597556	0.0235006	0.973698	0.518804	0.13627
ENSG00000060762	MPC1	grey	M0	#N/A	M13	CD3	mod3	#N/A	#N/A	-0.0560655	0.916573	0.41376	0.232236	-0.422303	0.24384	-0.127566	0.855027	-0.410157	0.288961	-0.552724	0.105291	0.482157	0.237762	-0.573322	0.0719565	0.437513	0.219564	0.0805065	0.908366	0.221513	0.751163	0.411625	0.260412	-0.261016	0.558078	0.489806	0.144922	-0.0722687	0.890754	-0.266934	0.554062	-0.720153	0.0314205	-0.125013	0.779745	0.122932	0.852256	0.24074	0.578272
ENSG00000060982	BCAT1	pink	M16	#N/A	-	CD0	mod8	red	17	-0.384091	0.284402	-0.173427	0.68266	-0.440514	0.217042	0.0688543	0.92737	-0.350021	0.387194	0.238152	0.604745	-0.2791	0.579379	0.338194	0.374435	0.463704	0.183628	0.287695	0.592753	0.0084465	0.992275	0.388348	0.2951	-0.103132	0.848112	0.0578266	0.911978	0.0213501	0.969841	0.76124	0.0154818	0.0510308	0.947131	0.433654	0.198539	0.260173	0.636955	0.290692	0.484618
ENSG00000061273	HDAC7	lightyellow	M8	#N/A	-	CD6	mod5	red	#N/A	-0.369953	0.307491	-0.86846	0.000217549	0.375699	0.313869	-0.193327	0.75381	0.613805	0.0638316	0.71509	0.0157799	-0.656157	0.0541182	0.917396	8.80305e-05	-0.0427856	0.936647	-0.212381	0.711998	-0.426607	0.464657	-0.381979	0.305443	0.206743	0.654739	-0.796173	0.00317684	0.558739	0.0987806	0.311727	0.477838	0.57896	0.136448	0.591646	0.0524834	0.134659	0.834603	-0.264451	0.534085
ENSG00000061337	LZTS1	grey60	M6	#N/A	M5	CD1	mod1	blue	18	-0.146432	0.742972	-0.333984	0.36482	-0.0601382	0.913158	-0.451684	0.310512	-0.037879	0.949654	0.809187	0.00264656	-0.692179	0.0352889	0.474881	0.164262	0.0984398	0.84245	0.3841	0.429013	-0.213239	0.762709	-0.00704291	0.991004	0.533802	0.13859	-0.4803	0.154498	-0.11663	0.813597	0.520574	0.175187	-0.00403627	0.995734	0.320321	0.386048	0.198421	0.737265	-0.138989	0.773679
ENSG00000061656	SPAG4	turquoise	M1	#N/A	-	CD0	#N/A	yellow	#N/A	0.734306	0.00699224	0.488763	0.140284	0.4414	0.216219	0.0357779	0.965403	0.138958	0.779984	-0.0251137	0.964438	0.183999	0.744918	-0.465847	0.175441	-0.643926	0.0337018	0.130348	0.844278	0.113078	0.884277	-0.429215	0.23614	0.431374	0.265163	0.0346443	0.948289	-0.457344	0.212826	-0.416952	0.301314	0.0889467	0.895576	-0.745269	0.00620452	-0.287821	0.586125	-0.499432	0.158703
ENSG00000061918	GUCY1B3	grey	M0	#N/A	M13	CD5	mod1	blue	7	0.0658782	0.899703	0.021704	0.965491	0.0554445	0.921101	0.481889	0.258966	-0.0176197	0.97845	0.193375	0.689252	-0.396177	0.376036	0.224368	0.593026	-0.297385	0.459473	0.249332	0.652818	-0.330994	0.599209	0.0912515	0.862328	-0.147027	0.766372	0.0968434	0.839138	-0.296235	0.474769	0.450334	0.249034	0.482247	0.254377	-0.0090776	0.986016	-0.340712	0.500884	0.133127	0.784837
ENSG00000061938	TNK2	lightcyan	M5	#N/A	-	CD1	mod2	magenta	6	0.136412	0.766723	-0.350927	0.335355	0.594441	0.0587216	-0.214972	0.715202	0.772235	0.00768439	0.229641	0.621338	-0.0531885	0.944806	0.222364	0.597304	-0.379975	0.307134	-0.226406	0.690173	-0.593459	0.195494	-0.529772	0.116094	0.214286	0.640188	-0.506188	0.128425	0.374312	0.335178	-0.460686	0.238064	0.337766	0.495125	-0.0645915	0.892783	-0.160453	0.79569	-0.537666	0.117326
ENSG00000062038	CDH3	grey	M0	#N/A	-	CD0	mod2	green	#N/A	-0.0781645	0.877124	-0.200012	0.630051	-0.00898764	0.986331	-0.217785	0.709473	0.0208808	0.973996	0.571285	0.0882716	-0.405509	0.359567	0.33111	0.38605	-0.0385967	0.941973	0.420369	0.367588	-0.228383	0.741169	0.122789	0.80333	0.343181	0.404694	-0.296202	0.439118	-0.104919	0.831059	0.460771	0.238064	0.11328	0.862806	0.181478	0.662632	-0.134808	0.834603	-0.136734	0.777689
ENSG00000062716	VMP1	grey60	M6	#N/A	-	CD5	mod0	#N/A	#N/A	-0.0693829	0.894325	-0.367256	0.305215	0.0851632	0.870261	-0.205576	0.731253	0.0592828	0.91858	0.696267	0.0213448	-0.641804	0.0631027	0.557556	0.0824859	-0.0031247	0.995606	0.302061	0.567104	-0.308284	0.631695	-0.146761	0.75877	0.237552	0.595721	-0.463516	0.172478	0.080275	0.87684	0.425867	0.286561	0.197632	0.740991	0.355974	0.320984	0.143212	0.82173	-0.0280686	0.959422
ENSG00000062822	POLD1	lightyellow	M8	#N/A	M11	CD0	mod3	turquoise	#N/A	-0.111821	0.815137	-0.542952	0.0882011	0.435448	0.223424	0.219511	0.706176	0.323188	0.434272	0.531773	0.12521	-0.639406	0.0652394	0.649242	0.0309711	-0.222304	0.603367	-0.257432	0.639697	-0.0565352	0.946452	-0.382008	0.305443	0.211058	0.645095	-0.55426	0.0862423	0.21843	0.623977	0.370886	0.375734	0.629931	0.0889711	0.271307	0.483406	0.119734	0.856598	-0.224831	0.6085
ENSG00000063015	SEZ6	grey	M0	#N/A	M5	#N/A	mod2	brown	18	0.187521	0.658189	0.291065	0.445818	0.0106342	0.984584	0.286142	0.596058	0.231554	0.60495	-0.464525	0.204789	0.531495	0.16728	-0.291989	0.459316	-0.283122	0.487388	-0.0553154	0.940063	-0.0699722	0.93161	0.0132248	0.981912	-0.411293	0.294692	0.389576	0.276631	-0.0784566	0.880016	-0.259734	0.567442	0.197734	0.740696	-0.322638	0.381196	-0.575801	0.166792	-0.0543472	0.916091
ENSG00000063127	SLC6A16	black	M15	#N/A	-	CD0	#N/A	turquoise	#N/A	-0.375596	0.298696	-0.704473	0.0125913	0.26421	0.520145	0.113576	0.870694	0.480285	0.191082	0.191305	0.692434	-0.187711	0.737811	0.731576	0.00909532	0.0701398	0.893058	-0.486181	0.26957	-0.24967	0.712125	-0.353684	0.351133	-0.336062	0.416811	-0.436691	0.206589	0.780908	0.00506177	0.152617	0.760524	0.662006	0.06385	0.578823	0.0606262	0.191152	0.748497	0.0149113	0.979816
ENSG00000063169	BICRA	magenta	M17	#N/A	M2	CD0	#N/A	#N/A	#N/A	-0.0966245	0.844786	-0.607197	0.0453673	0.510591	0.129586	0.0905824	0.899193	0.676913	0.0333601	0.490127	0.170108	-0.426899	0.325297	0.741238	0.00764488	-0.396152	0.281275	-0.207918	0.718833	-0.327562	0.605599	-0.493755	0.153624	0.0257218	0.96469	-0.563894	0.0795606	0.401705	0.293362	0.190175	0.689813	0.879544	0.000793356	0.291083	0.442552	-0.249413	0.656729	-0.304004	0.460595
ENSG00000063177	RPL18	lightyellow	M8	#N/A	M14	CD0	mod4	red	16	-0.301328	0.432803	-0.704477	0.0125913	0.0354275	0.945241	-0.168717	0.796554	0.173846	0.718119	0.645387	0.0400335	-0.44475	0.295417	0.729515	0.00937998	0.169	0.708867	-0.494234	0.257579	-0.631603	0.129468	-0.325748	0.40392	0.016226	0.978154	-0.600239	0.0563078	0.463159	0.204989	0.44911	0.250506	0.369606	0.441753	0.618751	0.0392442	0.652539	0.0889797	-0.00215089	0.998141
ENSG00000063180	CA11	grey	M0	#N/A	M13	CD1	mod6	cyan	2	0.0806045	0.872493	0.185036	0.661355	-0.215486	0.619687	0.254997	0.648143	-0.0656622	0.907334	-0.0842054	0.881033	0.313737	0.517315	-0.119989	0.801681	-0.127175	0.78971	0.126742	0.848655	-0.390573	0.515287	0.200738	0.649104	-0.205672	0.657449	0.309452	0.414051	-0.204532	0.64928	0.285818	0.52226	0.215032	0.713539	-0.0948865	0.838874	-0.258886	0.639619	0.0492334	0.925312
ENSG00000063438	AHRR	grey	M0	#N/A	-	#N/A	#N/A	pink	#N/A	0.259308	0.51456	-0.0145509	0.975891	0.290413	0.468878	0.488352	0.250014	0.123785	0.807015	-0.0830913	0.881895	-0.0360098	0.964494	0.131593	0.779169	-0.353872	0.353391	-0.431631	0.350708	0.0769062	0.922986	-0.427395	0.238807	-0.316064	0.45494	-0.0280885	0.956862	0.0619824	0.908712	-0.0686422	0.902076	0.410056	0.369866	-0.0765244	0.873282	0.0253897	0.971324	0.097282	0.847064
ENSG00000063660	GPC1	grey	M0	#N/A	M11	CD1	mod0	magenta	18	0.0478286	0.928234	-0.00801493	0.9863	0.303641	0.442721	-0.32289	0.533535	0.280797	0.512074	-0.161061	0.748176	0.083136	0.906193	-0.142209	0.758581	-0.00677506	0.990915	0.0295785	0.969449	0.298875	0.644793	-0.186524	0.678824	0.0892876	0.867908	-0.153247	0.732245	0.26953	0.523153	-0.586293	0.11171	-0.248727	0.655713	-0.121641	0.785902	-0.18709	0.754433	-0.287682	0.489996
ENSG00000063761	ADCK1	grey	M0	#N/A	M17	#N/A	mod1	magenta	12	-0.347708	0.348804	-0.334529	0.363889	-0.0244046	0.961729	-0.374565	0.446404	0.458257	0.21942	0.109653	0.840442	0.0706633	0.925182	0.250006	0.542267	0.0746621	0.885969	0.164727	0.789133	-0.330691	0.599993	0.125888	0.795822	-0.0528769	0.92456	-0.165351	0.707431	0.3281	0.416756	-0.0485955	0.933647	0.113076	0.863005	0.257365	0.508294	-0.456043	0.319162	-0.213431	0.630638
ENSG00000064042	LIMCH1	grey	M0	#N/A	M5	CD3	mod0	grey	#N/A	-0.179127	0.676432	-0.114597	0.799113	-0.192806	0.665274	-0.60891	0.0948822	-0.185785	0.693655	0.289313	0.509312	-0.0450488	0.955746	0.0148011	0.979731	0.335376	0.388737	0.337995	0.508831	0.112719	0.884762	0.182077	0.687514	0.31532	0.455624	-0.206046	0.623854	0.116799	0.813271	0.0662039	0.90608	-0.477073	0.261449	0.232962	0.558911	0.126632	0.846118	-0.103695	0.834151
ENSG00000064102	INTS13	royalblue	M9	#N/A	M3	CD3	#N/A	#N/A	#N/A	-0.704856	0.0118063	-0.153475	0.722759	-0.865739	0.000274105	-0.0866442	0.904994	-0.43043	0.26102	-0.244477	0.591676	0.320506	0.503746	0.0540024	0.920196	0.82738	0.00106893	-0.0700572	0.920142	-0.0623783	0.939152	0.741938	0.0100043	-0.405113	0.304995	0.353187	0.33629	0.181071	0.694101	0.481655	0.217951	-0.400377	0.383875	0.563456	0.0694595	0.381582	0.435824	0.579681	0.0822492
ENSG00000064115	TM7SF3	grey	M0	#N/A	-	CD0	mod2	red	7	-0.249889	0.534262	-0.0636106	0.893908	-0.450768	0.203919	-0.654178	0.0572833	-0.274209	0.523559	0.36904	0.35633	-0.110221	0.866501	0.0305813	0.95542	0.411837	0.257482	0.430623	0.350708	-0.0663253	0.933896	0.355924	0.347222	0.374061	0.352855	-0.100813	0.832461	-0.127099	0.795686	0.287161	0.519339	-0.499769	0.233447	0.243316	0.536414	0.183209	0.758983	0.00658062	0.992049
ENSG00000064199	SPA17	lightgreen	M7	#N/A	M1	CD5	mod0	black	2	-0.419377	0.228772	-0.161774	0.706059	-0.445269	0.210468	-0.0292949	0.97089	0.0751182	0.892743	-0.392173	0.31768	0.674279	0.0448753	-0.00922604	0.987323	0.454476	0.195666	-0.266187	0.626934	-0.362027	0.551918	0.309871	0.432733	-0.545113	0.126467	0.261378	0.510338	0.471427	0.196183	0.0309546	0.959115	-0.0447905	0.951791	0.329211	0.367656	0.0985375	0.884493	0.209721	0.636824
ENSG00000064225	ST3GAL6	grey	M0	#N/A	M17	CD5	mod1	green	12	0.0333994	0.950387	0.322763	0.385683	-0.309025	0.432449	-0.326219	0.527543	-0.499023	0.170525	-0.0883447	0.874396	0.0950252	0.889888	-0.507902	0.12861	0.314198	0.427485	0.136604	0.833079	0.0729917	0.927411	0.323477	0.407317	0.287515	0.507244	0.185681	0.666952	-0.328628	0.416393	-0.123298	0.80877	-0.756683	0.0173784	-0.185077	0.654643	0.317274	0.541201	0.0183978	0.974888
ENSG00000064300	NGFR	grey	M0	#N/A	-	CD0	#N/A	grey60	3	0.210656	0.613016	0.382864	0.280255	-0.0391774	0.940352	0.636449	0.0695634	-0.253921	0.560772	-0.592092	0.0727954	0.391421	0.385743	-0.412872	0.25174	-0.0765525	0.882916	-0.338216	0.508644	0.243755	0.719011	0.0136647	0.980968	-0.358678	0.378629	0.486482	0.148257	-0.173186	0.709489	-0.143277	0.776642	0.0790581	0.908631	-0.33997	0.348342	0.106146	0.876621	0.215221	0.62732
ENSG00000064309	CDON	grey	M0	#N/A	M11	CD0	mod0	turquoise	#N/A	-0.624675	0.0386397	-0.427001	0.214483	-0.299977	0.449892	-0.0251937	0.975987	0.029651	0.960058	0.104058	0.849566	-0.0871265	0.899877	0.369412	0.318432	0.377089	0.311383	0.0925637	0.891557	-0.102183	0.897549	0.492349	0.155368	-0.0858713	0.872795	-0.0680007	0.892062	0.25959	0.541456	0.41224	0.309464	0.100309	0.878625	0.476856	0.14664	-0.100022	0.882719	0.174553	0.704291
ENSG00000064393	HIPK2	grey60	M6	#N/A	M13	CD3	mod3	blue	5	-0.0476908	0.92859	-0.192102	0.645657	-0.0511284	0.925727	-0.587269	0.117975	-0.167988	0.728416	0.662165	0.0326958	-0.430491	0.319377	0.151014	0.741226	0.128089	0.787937	0.349602	0.488942	-0.343023	0.580007	0.0717918	0.893134	0.592836	0.0849996	-0.421128	0.227728	-0.0999226	0.84048	0.199049	0.673495	-0.275712	0.604814	0.152857	0.721138	0.247693	0.658596	-0.193657	0.668708
ENSG00000064490	RFXANK	black	M15	#N/A	-	CD4	mod4	black	10	-0.440374	0.199767	-0.709669	0.0116231	0.107292	0.827654	-0.308955	0.554443	0.5897	0.0814353	0.106192	0.844728	0.155436	0.798213	0.500588	0.136708	0.302021	0.450661	-0.556258	0.177923	-0.480888	0.38312	-0.275846	0.49777	-0.144124	0.771553	-0.480482	0.15444	0.873532	0.000479009	-0.153221	0.759193	0.160425	0.801195	0.558041	0.0728737	0.406146	0.394254	-0.127168	0.793751
ENSG00000064547	LPAR2	lightcyan	M5	#N/A	M12	CD6	mod0	turquoise	#N/A	0.0476538	0.92859	-0.389259	0.270448	0.608114	0.0509565	-0.419956	0.366601	0.805669	0.00361574	0.265998	0.552824	-0.131579	0.833036	0.314202	0.415385	-0.3008	0.45265	-0.0536496	0.943361	0.106705	0.890924	-0.544795	0.103078	0.407062	0.301943	-0.601767	0.0554645	0.406456	0.284825	-0.45357	0.246039	0.238429	0.671933	-0.00824078	0.987516	-0.269678	0.620171	-0.606984	0.064387
ENSG00000064601	CTSA	grey	M0	#N/A	-	CD1	mod5	purple	#N/A	-0.284646	0.46368	-0.0307149	0.950854	-0.263265	0.522501	0.259952	0.641073	0.0750095	0.892743	-0.0738543	0.897462	0.0163831	0.985141	0.166283	0.709997	0.0329708	0.950551	0.377866	0.438559	-0.173209	0.815637	0.439747	0.221379	-0.245287	0.582355	0.275867	0.480403	-0.103366	0.833491	0.415526	0.303466	0.321599	0.523129	0.136073	0.756658	-0.514172	0.244364	0.175321	0.702901
ENSG00000064651	SLC12A2	lightgreen	M7	#N/A	-	CD3	mod3	greenyellow	14	0.189011	0.655646	0.548185	0.0839404	-0.324347	0.40483	0.175264	0.783821	-0.464501	0.211549	-0.656589	0.0353599	0.683508	0.0397607	-0.650989	0.0304101	0.127991	0.788012	-0.221882	0.697344	0.379966	0.53014	0.190351	0.671074	-0.286925	0.508177	0.590273	0.0619529	-0.218135	0.624457	-0.275364	0.539458	-0.369634	0.441753	-0.333539	0.359618	0.160096	0.795973	0.281568	0.502976
ENSG00000064652	SNX24	grey	M0	#N/A	M1	CD0	mod9	green	2	-0.237044	0.560687	-0.0389211	0.938568	-0.281148	0.486691	-0.533711	0.185326	-0.0105666	0.985743	0.134781	0.796152	0.0634282	0.932484	-0.0178975	0.975492	0.261844	0.526463	0.314429	0.549643	-0.122605	0.875023	0.250555	0.547898	0.182144	0.700138	0.00422804	0.994185	-0.000758944	0.998749	0.106158	0.83914	-0.238208	0.67197	0.145857	0.736014	-0.0899654	0.893905	-0.128234	0.792168
ENSG00000064655	EYA2	blue	M10	#N/A	M18	CD4	mod7	turquoise	10	0.223557	0.588971	0.54452	0.0868357	-0.128288	0.791004	0.201263	0.737771	-0.275629	0.520791	-0.168086	0.735207	0.0324154	0.967765	-0.342759	0.365735	-0.244904	0.558384	0.77837	0.0139378	0.476222	0.386396	0.397339	0.281101	0.124936	0.809078	0.461346	0.175203	-0.631381	0.0497573	0.141135	0.781033	0.000160263	0.999743	-0.414322	0.225057	-0.709317	0.0471242	0.071748	0.888435
ENSG00000064666	CNN2	pink	M16	#N/A	-	CD0	#N/A	red	#N/A	-0.365896	0.315074	-0.365946	0.307838	-0.301451	0.447151	0.0736678	0.92287	-0.248518	0.571271	0.447802	0.228878	-0.490809	0.22583	0.585329	0.0633794	0.250702	0.547837	2.24329e-05	0.999927	-0.016795	0.984925	0.115943	0.818761	-0.124474	0.809692	-0.147973	0.742736	0.0536619	0.920737	0.789786	0.00874322	0.281577	0.594968	0.561823	0.0706552	0.283806	0.593595	0.325728	0.418214
ENSG00000064687	ABCA7	grey	M0	#N/A	-	CD8	mod0	lightcyan	#N/A	0.369058	0.309303	-0.0540272	0.912665	0.501466	0.140225	-0.11658	0.868231	0.611898	0.0650158	0.308571	0.471419	-0.0108386	0.98932	0.0601506	0.910586	-0.496933	0.144533	0.0340804	0.966333	-0.440981	0.441209	-0.491899	0.155473	0.361729	0.373251	-0.329347	0.37856	-0.0068118	0.989616	-0.11903	0.815773	0.358633	0.458759	-0.291993	0.441031	-0.283383	0.594716	-0.715753	0.0177478
ENSG00000064692	SNCAIP	grey	M0	#N/A	-	CD4	mod0	pink	10	-0.290679	0.453472	-0.289208	0.449516	-0.024978	0.96082	-0.320624	0.534736	0.109342	0.830177	0.230321	0.620066	-0.345124	0.464791	0.365952	0.324063	0.118421	0.807098	0.160542	0.795179	-0.0405116	0.962428	0.0268599	0.961412	-0.0429763	0.940091	-0.197944	0.639963	0.210407	0.638529	0.0468591	0.935572	0.122528	0.852156	0.334512	0.358157	-0.116636	0.860388	0.107712	0.828778
ENSG00000064703	DDX20	royalblue	M9	#N/A	M3	#N/A	mod0	turquoise	#N/A	-0.530252	0.100124	-0.264276	0.501093	-0.444448	0.211628	-0.389208	0.419692	-0.194874	0.675217	-0.106559	0.844353	0.164194	0.781257	0.00179964	0.997553	0.784602	0.00301601	-0.224893	0.692439	-0.0876212	0.914132	0.33429	0.388105	-0.131702	0.796689	-0.0309693	0.953343	0.420811	0.263333	0.0379175	0.948359	-0.621617	0.0934853	0.45174	0.17565	0.591967	0.151174	0.149493	0.754403
ENSG00000064763	FAR2	grey	M0	#N/A	M16	CD5	mod0	royalblue	#N/A	0.206126	0.622448	0.551214	0.0816872	-0.201948	0.645463	0.539713	0.17706	-0.56263	0.103308	-0.179159	0.714297	-0.24887	0.634847	-0.251558	0.539172	-0.198709	0.651604	0.560845	0.172412	0.321977	0.613694	0.382498	0.30438	-0.164808	0.734203	0.573234	0.0728755	-0.708985	0.0190054	0.33754	0.431281	0.138111	0.831418	-0.308676	0.407978	-0.414653	0.381266	0.412556	0.276148
ENSG00000064932	SBNO2	grey60	M6	#N/A	-	CD2	mod5	green	#N/A	-0.267434	0.498084	-0.681876	0.0174051	0.277098	0.494381	-0.420722	0.364816	0.493576	0.176396	0.801657	0.0032773	-0.653166	0.0561806	0.754959	0.00603723	0.00577778	0.991842	0.101716	0.87901	-0.347048	0.57483	-0.311181	0.430798	0.423795	0.275973	-0.738616	0.00908354	0.355336	0.367192	0.370927	0.375734	0.366997	0.445861	0.465403	0.159637	0.0946352	0.888307	-0.413915	0.274266
ENSG00000064961	HMG20B	lightyellow	M8	#N/A	M11	CD4	mod7	turquoise	13	-0.645561	0.0296256	-0.815148	0.00119731	-0.0254932	0.960142	-0.258315	0.642479	0.499266	0.17047	0.315759	0.457919	-0.245294	0.640397	0.774341	0.00432388	0.310873	0.433821	-0.282561	0.600938	-0.320595	0.615859	-0.0677705	0.899554	-0.14811	0.764339	-0.480258	0.154498	0.700726	0.0212727	0.19847	0.674889	0.375536	0.429632	0.707227	0.0116777	0.140153	0.825977	0.0263704	0.962324
ENSG00000064989	CALCRL	midnightblue	M4	#N/A	M18	CD0	mod0	green	#N/A	0.283713	0.465232	0.488723	0.140298	-0.055878	0.920656	0.771985	0.00664964	-0.410591	0.288385	-0.565172	0.0931222	0.267553	0.599001	-0.385238	0.292859	-0.207158	0.63713	-0.243427	0.661262	0.203552	0.772038	0.073323	0.890115	-0.523663	0.148881	0.59498	0.0589046	-0.30938	0.449111	-0.0200624	0.973593	0.222838	0.698725	-0.346171	0.337875	-0.053943	0.938345	0.404892	0.285724
ENSG00000064999	ANKS1A	grey	M0	#N/A	M3	CD0	mod0	grey	2	0.42709	0.218131	0.122097	0.785224	0.288133	0.473145	-0.397336	0.40493	-0.0952478	0.857216	0.401601	0.303955	-0.228099	0.670811	-0.0366063	0.948651	-0.285012	0.483363	0.0981782	0.884189	-0.00447156	0.995736	-0.43359	0.229713	0.413235	0.291394	-0.295999	0.439393	-0.133937	0.784045	-0.147278	0.769764	-0.0218995	0.976483	-0.171316	0.68281	0.188262	0.753309	-0.229024	0.600641
ENSG00000065054	SLC9A3R2	turquoise	M1	#N/A	-	CD8	mod3	green	#N/A	0.671744	0.0203117	0.198273	0.632946	0.484185	0.158977	0.26114	0.639314	0.102295	0.844212	0.434398	0.251283	-0.382263	0.401297	0.0920889	0.854927	-0.711453	0.0124189	0.138581	0.829087	-0.293988	0.653883	-0.568946	0.0827789	0.220503	0.627017	-0.185168	0.668308	-0.378083	0.329507	0.134866	0.789778	0.525138	0.200157	-0.359799	0.314981	-0.133771	0.83562	-0.265291	0.532209
ENSG00000065057	NTHL1	black	M15	#N/A	-	CD1	mod0	turquoise	12	-0.421891	0.225401	-0.630962	0.0337599	0.1439	0.764435	0.0505399	0.952215	0.358848	0.372894	0.129781	0.804551	-0.204402	0.709886	0.588478	0.0611383	0.266527	0.518117	-0.476458	0.28001	-0.371682	0.538292	-0.203535	0.643888	-0.268895	0.542625	-0.375263	0.298824	0.706831	0.0195465	0.136066	0.788433	0.323748	0.519061	0.578504	0.060761	0.431567	0.356764	0.080148	0.874923
ENSG00000065060	UHRF1BP1	black	M15	#N/A	-	#N/A	mod0	salmon	#N/A	-0.583013	0.0604785	-0.614596	0.0415448	-0.171573	0.706773	-0.201981	0.736865	0.157463	0.746663	0.0226374	0.968546	0.153141	0.80263	0.463879	0.177626	0.49432	0.147699	-0.5206	0.221979	-0.312051	0.62666	-0.0240686	0.966149	-0.436402	0.258437	-0.23289	0.568587	0.825214	0.00201459	0.135387	0.789333	0.140988	0.828434	0.70962	0.0112174	0.421088	0.372567	0.153045	0.747595
ENSG00000065154	OAT	cyan	M3	#N/A	M17	CD5	mod2	yellow	2	0.767734	0.00344842	0.260307	0.509404	0.860087	0.000330561	0.188337	0.762345	0.356034	0.377642	0.11627	0.828915	-0.123856	0.845805	-0.220201	0.600962	-0.825552	0.001116	-0.0125627	0.98646	0.0364144	0.966225	-0.706427	0.0173338	0.382729	0.339369	-0.245951	0.543573	-0.197558	0.662502	-0.478441	0.220278	0.341861	0.48772	-0.641977	0.0292834	-0.321655	0.533099	-0.616807	0.0586792
ENSG00000065268	WDR18	lightcyan	M5	#N/A	-	CD0	mod10	turquoise	3	-0.071259	0.890291	-0.706233	0.0123581	0.624873	0.0424965	-0.355853	0.481576	0.84729	0.00106034	0.45338	0.221711	-0.123329	0.846696	0.547527	0.0906182	-0.177109	0.693781	-0.454727	0.310469	-0.425981	0.466291	-0.694952	0.0202887	0.241693	0.588425	-0.810192	0.00223248	0.754207	0.00896808	-0.23694	0.608853	0.408793	0.37164	0.282269	0.460267	0.129707	0.841019	-0.656979	0.0380474
ENSG00000065308	TRAM2	pink	M16	#N/A	M18	CD0	mod11	greenyellow	#N/A	-0.194568	0.644044	-0.217711	0.59426	-0.194161	0.661999	0.606879	0.0967615	-0.304681	0.466901	0.126022	0.810641	-0.345138	0.464791	0.4939	0.143498	0.0957146	0.848504	-0.282627	0.600938	-0.127971	0.867827	-0.0169561	0.976824	-0.547887	0.12358	0.0961945	0.840366	0.0887452	0.862717	0.716623	0.0335767	0.572879	0.145216	0.442089	0.187481	0.344973	0.49503	0.539897	0.115013
ENSG00000065320	NTN1	grey	M0	#N/A	-	CD0	mod3	tan	#N/A	0.266145	0.500292	0.0350279	0.944614	0.169581	0.709651	-0.0982947	0.89142	-0.0626362	0.913056	0.0715522	0.900924	0.0298172	0.970722	0.0223158	0.968581	-0.189797	0.670631	-0.150015	0.814325	0.0266368	0.974361	-0.353944	0.350615	-0.02763	0.96216	-0.129715	0.778669	0.100583	0.839079	-0.244343	0.594281	0.0401496	0.958271	-0.00146044	0.998434	0.20541	0.72349	0.13784	0.775868
ENSG00000065328	MCM10	brown	M11	#N/A	M11	CD0	#N/A	turquoise	#N/A	0.180309	0.673516	0.32647	0.378606	0.0876366	0.865418	0.101965	0.885925	-0.206709	0.653427	-0.256474	0.570673	0.0147116	0.986672	-0.271305	0.498755	-0.0992756	0.841085	0.126614	0.848763	0.935676	3.23679e-06	-0.00959944	0.986851	0.078254	0.885141	0.186739	0.664812	-0.24083	0.580708	-0.185151	0.700612	-0.156307	0.80746	-0.297841	0.430129	-0.219241	0.707297	-0.00206582	0.998141
ENSG00000065357	DGKA	grey	M0	#N/A	M17	CD1	mod6	yellow	12	0.298291	0.438695	0.0404479	0.936161	0.364893	0.333232	0.174609	0.7859	0.281539	0.510967	0.197272	0.682231	-0.106998	0.871589	0.0907616	0.857011	-0.530473	0.111605	0.225127	0.692265	-0.400948	0.499604	-0.238791	0.572249	-0.0149927	0.98027	-0.0704804	0.887399	-0.0839875	0.871059	0.0325224	0.955967	0.499454	0.233482	-0.170477	0.683943	-0.530751	0.216376	-0.263844	0.535727
ENSG00000065413	ANKRD44	grey	M0	#N/A	M5	#N/A	#N/A	brown	4	0.572343	0.0673473	0.45694	0.175138	0.389608	0.292051	0.350543	0.49064	-0.15972	0.742805	0.0216631	0.970208	-0.263735	0.60654	-0.328591	0.391299	-0.467635	0.178463	0.202694	0.727715	0.280452	0.675298	-0.232832	0.583073	0.359594	0.376806	0.0905632	0.851419	-0.555378	0.101722	-0.0430855	0.941507	0.0521252	0.946106	-0.56372	0.069305	-0.0904728	0.893344	-0.232851	0.593052
ENSG00000065427	KARS	royalblue	M9	#N/A	M3	CD0	mod4	turquoise	17	-0.79222	0.00194877	-0.438255	0.199037	-0.756857	0.00597826	-0.164088	0.804367	-0.31169	0.454519	-0.0003575	0.99969	0.115982	0.859502	0.348439	0.356278	0.823511	0.00116225	-0.249116	0.65315	-0.300755	0.639732	0.544146	0.103863	-0.47601	0.203407	0.0961479	0.84044	0.424955	0.257426	0.555813	0.138435	-0.191788	0.75021	0.786627	0.00264122	0.498726	0.260808	0.529707	0.125284
ENSG00000065457	ADAT1	red	M14	#N/A	M2	CD0	mod8	blue	17	-0.149412	0.736702	0.473691	0.156321	-0.702485	0.0154824	0.57634	0.12922	-0.87902	0.000405492	-0.445595	0.232693	0.12019	0.851588	-0.317778	0.408874	0.393139	0.286782	0.249594	0.651823	0.424326	0.466463	0.711486	0.0159009	-0.480929	0.197459	0.774787	0.00466541	-0.473141	0.194014	0.539336	0.153071	-0.213963	0.71508	-0.0161396	0.975214	0.0760335	0.914225	0.711606	0.0187628
ENSG00000065485	PDIA5	grey60	M6	#N/A	M3	CD0	#N/A	yellow	#N/A	-0.179392	0.675637	-0.543862	0.087312	0.184076	0.682075	-0.516227	0.209166	0.384186	0.332934	0.812594	0.00253488	-0.552749	0.143167	0.592512	0.0587432	-0.0237579	0.965431	0.274993	0.612373	-0.380415	0.53014	-0.154109	0.743639	0.579872	0.0963184	-0.686968	0.0198668	0.171404	0.712636	0.29931	0.499411	0.200296	0.738197	0.319378	0.387736	0.0254309	0.971281	-0.384448	0.317735
ENSG00000065600	TMEM206	purple	M18	#N/A	M5	CD3	mod3	turquoise	#N/A	-0.602743	0.0490219	-0.731776	0.00797677	-0.124599	0.797039	-0.450681	0.312267	0.249027	0.570168	0.498201	0.160941	-0.379718	0.405389	0.717657	0.0114333	0.394877	0.283474	0.0012184	0.998978	-0.265591	0.696611	0.0372522	0.944445	0.0525702	0.925063	-0.509646	0.125652	0.556516	0.101142	0.315676	0.470494	0.109389	0.867532	0.744021	0.00633272	0.232182	0.683105	0.0659167	0.899226
ENSG00000065609	SNAP91	tan	M2	#N/A	M16	CD13	mod1	brown	15	0.628759	0.0365338	0.918144	1.76231e-05	-0.0551338	0.921267	0.319481	0.537242	-0.335522	0.411217	-0.62311	0.0529065	0.569872	0.12373	-0.834976	0.00107184	-0.355183	0.351269	0.351644	0.485944	0.444482	0.438579	0.123586	0.801442	-0.146385	0.767393	0.708615	0.0140498	-0.626972	0.0520106	-0.373215	0.37208	-0.248273	0.655713	-0.771717	0.00375929	-0.489783	0.273599	0.0701824	0.891282
ENSG00000065613	SLK	cyan	M3	#N/A	-	CD0	mod9	greenyellow	2	0.486762	0.143633	-0.0227551	0.964157	0.799292	0.00209616	0.183453	0.771859	0.520404	0.147326	0.132602	0.800089	-0.0923358	0.893093	0.0790862	0.876255	-0.688558	0.0176736	-0.181229	0.762284	0.0146311	0.98716	-0.716375	0.0148087	0.189428	0.687625	-0.321541	0.391583	0.1159	0.814603	-0.31206	0.477267	0.624046	0.0914043	-0.350642	0.329723	-0.303249	0.561605	-0.574435	0.0859571
ENSG00000065615	CYB5R4	red	M14	#N/A	M5	CD7	#N/A	turquoise	2	0.0659564	0.899576	0.638824	0.0307519	-0.495818	0.146024	0.5647	0.144253	-0.735239	0.0147964	-0.532239	0.124886	0.195865	0.724796	-0.505403	0.131213	0.145247	0.754508	0.238968	0.669739	0.551333	0.264263	0.55909	0.0902219	-0.285093	0.512253	0.791466	0.00335748	-0.632379	0.0493486	0.297687	0.501912	-0.185775	0.760384	-0.309313	0.406663	-0.0815033	0.904502	0.498077	0.159868
ENSG00000065675	PRKCQ	grey	M0	#N/A	-	CD3	mod0	grey	2	0.524846	0.105495	0.164618	0.700432	0.351902	0.355811	-0.358003	0.477564	0.0138737	0.981521	0.199168	0.678339	0.0363059	0.964494	-0.249312	0.543738	-0.258636	0.533423	-0.0803856	0.908612	0.00541766	0.994763	-0.49181	0.155473	0.433257	0.262186	-0.307344	0.417965	-0.0560744	0.917707	-0.486865	0.21151	-0.317637	0.529183	-0.317245	0.391958	0.298841	0.567933	-0.309771	0.44854
ENSG00000065717	TLE2	cyan	M3	#N/A	-	CD9	mod1	lightcyan	6	0.536753	0.0941537	0.00838457	0.98588	0.638293	0.0371053	-0.103222	0.883398	0.415385	0.281764	0.41739	0.279625	-0.218282	0.688305	0.00406016	0.994062	-0.58189	0.068432	0.0743699	0.914322	-0.249196	0.712125	-0.590839	0.0670981	0.464792	0.21867	-0.43432	0.209659	-0.0917413	0.85797	-0.214214	0.647113	0.171032	0.782331	-0.345182	0.339758	-0.197123	0.739576	-0.66704	0.0342148
ENSG00000065809	FAM107B	grey	M0	#N/A	M5	#N/A	mod3	red	5	-0.610378	0.0451641	-0.417766	0.226871	-0.23302	0.584283	-0.063522	0.934508	0.193614	0.677073	-0.0900179	0.871804	0.00114853	0.997875	0.393689	0.279749	0.353399	0.354411	0.0158197	0.982828	0.313582	0.623448	0.294608	0.459961	-0.232649	0.605233	-0.0397149	0.940081	0.390879	0.309527	0.150758	0.764295	0.110888	0.865705	0.470805	0.15367	-0.198795	0.736283	0.210562	0.635098
ENSG00000065833	ME1	grey	M0	#N/A	M13	CD0	mod5	yellow	16	0.0172886	0.973663	0.0838551	0.857596	-0.285531	0.477996	-0.317955	0.539641	-0.298182	0.480921	0.485887	0.17587	-0.350487	0.457633	0.125658	0.792031	0.0564691	0.915126	0.655563	0.0751669	-0.267847	0.693683	0.265694	0.518231	0.294215	0.494327	-0.0327683	0.950726	-0.36099	0.357628	0.45545	0.243898	-0.102181	0.876863	0.104792	0.819422	-0.0310493	0.965027	0.128432	0.791926
ENSG00000065882	TBC1D1	green	M13	#N/A	-	CD0	mod0	turquoise	#N/A	0.450823	0.185717	0.0123828	0.979173	0.601375	0.054727	-0.701182	0.0278014	0.386474	0.328642	0.468355	0.199335	-0.277329	0.581647	-0.0575029	0.914961	-0.454328	0.195921	0.279947	0.6047	0.031046	0.970405	-0.538499	0.108559	0.721272	0.0214607	-0.556937	0.0845332	-0.0536425	0.920737	-0.565145	0.130996	-0.164509	0.794165	-0.320303	0.386048	-0.233071	0.682594	-0.65419	0.0391254
ENSG00000065911	MTHFD2	grey	M0	#N/A	M14	CD0	mod5	yellow	#N/A	-0.28292	0.467089	-0.239945	0.551531	-0.0145803	0.978317	0.509005	0.221347	-0.0283763	0.962092	0.0930192	0.866317	-0.37136	0.420131	0.428701	0.227177	0.0431734	0.936183	-0.0176794	0.981705	0.0596582	0.941919	0.0862379	0.870952	-0.274107	0.531852	0.0445322	0.932932	0.0752905	0.886128	0.621966	0.0851499	0.54994	0.169732	0.314487	0.396721	-0.0574903	0.933642	0.165525	0.721146
ENSG00000065923	SLC9A7	green	M13	#N/A	-	CD0	mod2	pink	#N/A	0.362132	0.322237	0.0796426	0.865532	0.187356	0.675524	-0.380584	0.434173	-0.109253	0.830412	0.62762	0.0502868	-0.40427	0.361838	-0.0362784	0.949093	-0.272498	0.506739	0.392775	0.412411	-0.259653	0.701762	-0.140388	0.770912	0.720436	0.0216833	-0.364848	0.315754	-0.398751	0.298139	0.0680076	0.902708	-0.217834	0.707608	-0.196113	0.633014	0.0837975	0.902619	-0.299042	0.468728
ENSG00000065989	PDE4A	cyan	M3	#N/A	M16	CD1	mod1	tan	12	0.771463	0.00320649	0.202011	0.625791	0.794975	0.00228223	0.188388	0.762345	0.259688	0.550223	0.355901	0.382017	-0.401244	0.366079	-0.0255736	0.963732	-0.88499	0.000170589	0.095433	0.887344	0.033657	0.969261	-0.715516	0.0148789	0.473091	0.207286	-0.328883	0.378997	-0.353809	0.369929	-0.281724	0.530056	0.438486	0.324851	-0.550186	0.0783797	-0.264127	0.629367	-0.443901	0.2311
ENSG00000066027	PPP2R5A	grey	M0	#N/A	M16	CD4	mod7	green	10	0.0188611	0.971246	-0.149156	0.731322	0.0808203	0.87905	-0.269413	0.625169	-0.102087	0.844536	0.163274	0.744735	-0.20503	0.709776	0.127106	0.78885	0.0953843	0.848747	-0.277225	0.609737	-0.00608779	0.994063	-0.245634	0.557851	0.00125218	0.998578	-0.267941	0.496972	0.206231	0.64623	-0.196796	0.677207	-0.201641	0.735719	0.189891	0.645124	0.442427	0.338972	0.157874	0.737153
ENSG00000066032	CTNNA2	tan	M2	#N/A	-	CD0	mod2	grey	8	0.623012	0.0391841	0.724808	0.00897577	0.11873	0.808034	-0.0585553	0.940881	-0.0673481	0.9041	-0.365583	0.363381	0.556917	0.136677	-0.808397	0.00206892	-0.341429	0.376827	0.326936	0.52924	0.210312	0.764577	-0.0555916	0.917961	0.245131	0.582821	0.377359	0.295329	-0.478263	0.187016	-0.480615	0.218375	-0.385434	0.413246	-0.756311	0.00500989	-0.378987	0.440691	-0.39022	0.308064
ENSG00000066230	SLC9A3	grey	M0	#N/A	M2	CD2	#N/A	grey	#N/A	-0.113867	0.810789	-0.331261	0.36983	0.0638222	0.906784	-0.382113	0.431384	0.379097	0.341017	0.00698219	0.989595	0.482613	0.23697	0.0148756	0.979613	0.152242	0.742196	-0.454897	0.310469	-0.434314	0.450972	-0.217947	0.614122	0.0798462	0.881912	-0.307334	0.417965	0.531912	0.124995	-0.33792	0.431168	-0.150097	0.816728	0.156661	0.712407	0.31853	0.5385	-0.30878	0.450723
ENSG00000066248	NGEF	grey	M0	#N/A	M16	#N/A	mod1	tan	17	-0.0569115	0.914833	0.309314	0.411252	-0.362718	0.33744	-0.0977924	0.891986	-0.36835	0.357248	-0.152797	0.763944	0.264405	0.605394	-0.392499	0.281172	0.251686	0.546281	0.531309	0.209037	0.148121	0.84978	0.576265	0.076915	0.09845	0.852845	0.319035	0.396966	-0.262332	0.535918	0.109715	0.833657	-0.488007	0.246961	-0.139099	0.750611	-0.237876	0.676309	0.0269865	0.961078
ENSG00000066279	ASPM	brown	M11	#N/A	M11	CD0	#N/A	turquoise	#N/A	0.201856	0.62957	0.576945	0.0635492	-0.117334	0.811165	0.243228	0.666562	-0.365077	0.363315	-0.639527	0.0431391	0.345159	0.464791	-0.566315	0.0763454	-0.00985644	0.985831	0.0413179	0.957565	0.911861	2.01927e-05	0.175271	0.703054	-0.182966	0.698453	0.539263	0.0978352	-0.333297	0.409341	-0.321282	0.459899	-0.317511	0.529279	-0.423015	0.212646	-0.208034	0.721734	0.216337	0.62493
ENSG00000066322	ELOVL1	grey	M0	#N/A	M1	CD3	mod3	greenyellow	14	-0.261354	0.510899	-0.227641	0.574297	-0.0620237	0.910132	0.651189	0.0594304	-0.0758333	0.891928	0.0820812	0.883774	-0.437525	0.306914	0.454041	0.190437	0.0118346	0.983109	-0.112897	0.865824	-0.0161975	0.985467	0.0698134	0.89618	-0.350527	0.392434	0.0926821	0.847774	-0.0163618	0.976559	0.659521	0.0594726	0.622765	0.0923696	0.29398	0.437447	0.0173914	0.981044	0.284471	0.496144
ENSG00000066379	ZNRD1	royalblue	M9	#N/A	M14	#N/A	mod4	red	9	-0.695335	0.0139407	-0.403153	0.248539	-0.502777	0.138841	-0.0108158	0.990721	0.0236804	0.969038	-0.172563	0.72589	0.0541132	0.94336	0.309702	0.423821	0.626347	0.0417081	-0.323907	0.53308	-0.136891	0.860119	0.373265	0.31958	-0.45418	0.232329	0.0874641	0.857718	0.376996	0.33124	0.250124	0.584978	-0.0535188	0.945848	0.532345	0.0930632	0.263375	0.630715	0.351885	0.372545
ENSG00000066382	MPPED2	grey	M0	#N/A	M3	CD5	mod6	brown	17	0.304811	0.426282	0.54095	0.0896457	-0.00972651	0.985836	-0.1862	0.767889	-0.0230067	0.970456	-0.24419	0.592361	0.223665	0.680129	-0.622008	0.0426483	-0.167034	0.712782	0.516173	0.228369	0.29385	0.654005	0.231228	0.584999	0.447272	0.243532	0.280666	0.47041	-0.566188	0.0943768	-0.38249	0.356272	-0.518735	0.207413	-0.592607	0.052047	-0.431444	0.356764	-0.258177	0.547321
ENSG00000066468	FGFR2	grey	M0	#N/A	M1	CD3	mod3	greenyellow	#N/A	0.408527	0.244931	0.151576	0.726612	0.402028	0.274128	0.288269	0.589838	0.138179	0.781234	-0.282298	0.523024	0.266051	0.601852	-0.133188	0.77591	-0.427892	0.233523	-0.422574	0.363791	0.0903114	0.910973	-0.49183	0.155473	-0.299154	0.484374	0.0359463	0.94642	0.154129	0.746923	-0.483327	0.216184	0.312958	0.537235	-0.257106	0.508787	-0.0555268	0.936326	0.0234922	0.966884
ENSG00000066583	ISOC1	grey	M0	#N/A	-	CD7	mod0	greenyellow	2	0.0894255	0.856762	0.129148	0.771724	-0.29687	0.455947	0.0106759	0.990721	-0.498793	0.170525	0.27424	0.53799	-0.112797	0.862624	0.0238205	0.965868	0.0584124	0.912829	0.248707	0.653874	-0.22506	0.746893	0.211753	0.625962	-0.0233385	0.968042	0.0849477	0.862942	-0.245664	0.570396	0.433515	0.273016	-0.0486262	0.948995	0.0968723	0.83437	0.171436	0.776359	0.30034	0.466185
ENSG00000066629	EML1	royalblue	M9	#N/A	M5	CD0	mod2	blue	17	-0.596839	0.0524956	-0.204898	0.620582	-0.668565	0.0252372	-0.343078	0.503337	-0.231634	0.604849	-0.133516	0.798265	0.347994	0.460785	0.0365566	0.948727	0.724369	0.00992413	-0.0130839	0.9859	-0.374462	0.535169	0.590265	0.067489	-0.300713	0.481705	0.170852	0.697564	0.330156	0.41489	0.222231	0.635179	-0.412448	0.367734	0.506964	0.114704	0.307854	0.555861	0.361719	0.354478
ENSG00000066651	TRMT11	grey	M0	#N/A	M1	CD5	mod0	red	#N/A	-0.0497932	0.926235	0.0488515	0.921242	-0.0531083	0.923427	-0.284026	0.59997	0.215423	0.636913	-0.377989	0.341797	0.645369	0.0617956	-0.388838	0.287293	0.223606	0.599597	-0.304131	0.564741	-0.0855889	0.915078	-0.00113328	0.997663	-0.0762738	0.887154	0.0792745	0.871431	0.291032	0.48457	-0.459856	0.239283	-0.442132	0.319189	-0.115359	0.799018	0.0509277	0.942655	-0.336674	0.398753
ENSG00000066735	KIF26A	grey	M0	#N/A	M3	#N/A	mod2	blue	#N/A	0.354679	0.33591	0.186866	0.657931	0.224733	0.599799	0.22894	0.689173	0.0623689	0.913391	0.191865	0.691389	-0.268486	0.597399	0.0280687	0.959283	-0.487105	0.155836	0.252253	0.648324	0.220341	0.753425	-0.169534	0.714338	0.178657	0.706903	-0.0186037	0.973191	-0.426396	0.255816	0.0732409	0.895636	0.369091	0.443188	-0.364846	0.306041	-0.444392	0.335659	-0.158573	0.735908
ENSG00000066827	ZFAT	grey	M0	#N/A	M3	#N/A	mod2	grey	#N/A	-0.225988	0.58344	-0.155395	0.719039	-0.109753	0.824237	0.123556	0.859405	-0.0195801	0.975911	0.12775	0.807749	-0.189639	0.735089	0.16433	0.713628	-0.0216028	0.968964	-0.0162903	0.982828	-0.0695789	0.932283	0.204783	0.641515	0.00679999	0.990756	0.00170726	0.997515	-0.127537	0.794624	0.277506	0.53596	0.244222	0.663308	0.0826994	0.862604	-0.204683	0.725138	0.0190073	0.973603
ENSG00000066855	MTFR1	purple	M18	#N/A	-	CD3	#N/A	red	14	-0.521266	0.108971	-0.462795	0.169025	-0.312875	0.425607	-0.14654	0.828423	-0.348923	0.38894	0.401635	0.303955	-0.452326	0.282699	0.524296	0.11128	0.498039	0.1433	-0.0478349	0.949538	-0.000973458	0.9992	0.244219	0.561059	-0.00616414	0.991238	-0.251582	0.530834	0.263159	0.534517	0.589072	0.110056	0.0392364	0.958609	0.646626	0.0276094	0.530962	0.216194	0.369952	0.340166
ENSG00000066923	STAG3	grey	M0	#N/A	M2	CD2	mod1	blue	#N/A	0.312508	0.410841	0.109609	0.807771	0.151332	0.750263	-0.339707	0.508561	0.210822	0.644825	0.0412344	0.944868	0.266602	0.600803	-0.191086	0.662292	-0.155239	0.73668	-0.0186928	0.980979	-0.49091	0.365924	-0.266932	0.5162	0.0934588	0.860586	-0.116972	0.802388	0.0838323	0.871234	-0.39256	0.3393	-0.237702	0.672854	-0.140475	0.746928	0.0805943	0.906154	-0.190697	0.674266
ENSG00000066933	MYO9A	tan	M2	#N/A	M2	CD0	mod6	brown	1	0.590886	0.0559164	0.773659	0.00344269	-0.077216	0.884313	-0.233106	0.68187	-0.392499	0.318233	-0.0609219	0.913865	0.189432	0.735195	-0.712647	0.0123028	-0.298603	0.457402	0.671695	0.0661998	0.165372	0.824792	0.145282	0.761429	0.379155	0.344477	0.367965	0.311083	-0.756453	0.0085152	-0.215671	0.645552	-0.439919	0.322792	-0.675951	0.0187202	-0.38978	0.420257	-0.184095	0.686613
ENSG00000067048	DDX3Y	cyan	M3	#N/A	-	#N/A	#N/A	green	#N/A	0.590295	0.0562618	-0.0264449	0.959107	0.932509	8.9591e-06	0.0394718	0.961796	0.562787	0.103308	0.294877	0.498977	-0.317047	0.510584	0.0702421	0.894172	-0.752496	0.00577336	-0.0788134	0.910313	-0.0468367	0.955588	-0.788739	0.00397482	0.428624	0.269193	-0.490878	0.143986	0.0213054	0.969876	-0.444795	0.255154	0.45535	0.297361	-0.426948	0.207589	-0.255419	0.646038	-0.657395	0.0378869
ENSG00000067057	PFKP	turquoise	M1	#N/A	M17	CD10	mod1	lightcyan	12	0.724509	0.00844561	0.652114	0.0263783	0.255924	0.53724	-0.0559056	0.944239	-0.281367	0.511212	0.0934561	0.865187	-0.108909	0.867962	-0.563071	0.0783545	-0.481414	0.16185	0.498014	0.254553	0.388083	0.518899	-0.124942	0.797809	0.625204	0.061701	0.0907248	0.851119	-0.760697	0.00787576	-0.27172	0.545519	-0.294614	0.570229	-0.760333	0.00462201	-0.218008	0.708325	-0.284813	0.495503
ENSG00000067064	IDI1	tan	M2	#N/A	-	CD0	mod0	grey	2	0.244163	0.54622	0.810326	0.00132993	-0.324419	0.40483	0.0678374	0.928624	-0.44233	0.242844	-0.687219	0.0234609	0.55917	0.133896	-0.866656	0.000439874	0.0572306	0.913696	0.487771	0.267681	0.618771	0.151705	0.485803	0.162759	-0.0681564	0.898933	0.750127	0.00757726	-0.552445	0.10444	-0.328947	0.445872	-0.591579	0.125063	-0.590589	0.0531121	-0.455779	0.31944	0.0941294	0.851905
ENSG00000067082	KLF6	grey60	M6	#N/A	-	CD0	mod8	yellow	16	0.00225853	0.996351	-0.322079	0.387162	0.244846	0.560308	-0.0290939	0.970995	0.000361057	0.999395	0.690891	0.0226089	-0.851369	0.00160691	0.590867	0.0597132	-0.137714	0.769592	0.193979	0.742866	0.00147316	0.999022	-0.29464	0.459942	0.246131	0.581174	-0.458145	0.1792	-0.0146639	0.978359	0.482877	0.216241	0.37543	0.429762	0.289182	0.446262	0.135459	0.833726	-0.0469816	0.929044
ENSG00000067113	PLPP1	grey	M0	#N/A	M13	CD3	#N/A	#N/A	#N/A	-0.377743	0.294949	-0.280296	0.46867	-0.260793	0.527675	0.113242	0.871026	-0.254412	0.55993	0.266492	0.552004	-0.543435	0.153471	0.44837	0.198517	0.329392	0.399193	-0.0476567	0.949754	-0.0405212	0.962428	0.180685	0.689824	-0.104344	0.846087	-0.0764823	0.876442	0.0148787	0.978226	0.603618	0.100229	0.0564487	0.941939	0.500888	0.120471	0.429303	0.361111	0.424479	0.25817
ENSG00000067177	PHKA1	green	M13	#N/A	M1	CD4	#N/A	turquoise	#N/A	0.484042	0.146169	-0.127019	0.775406	0.703044	0.015386	-0.557508	0.154764	0.377499	0.341766	0.670601	0.0285632	-0.381578	0.402292	0.06711	0.898692	-0.477883	0.16575	0.138178	0.829616	-0.158136	0.838178	-0.654103	0.0345336	0.894393	0.000853955	-0.729677	0.0102764	-0.0157313	0.977131	-0.343371	0.422167	-0.0175701	0.980254	-0.264112	0.496439	0.0722931	0.916286	-0.754919	0.0100226
ENSG00000067182	TNFRSF1A	magenta	M17	#N/A	M18	CD0	mod5	purple	16	0.144783	0.746554	-0.431273	0.209054	0.544244	0.0968452	0.142597	0.833111	0.424316	0.268707	0.609621	0.0617043	-0.50026	0.21067	0.635192	0.0369634	-0.511009	0.129932	-0.0637352	0.928756	-0.324672	0.610796	-0.547737	0.100395	0.127317	0.804966	-0.542219	0.095426	0.214055	0.631941	0.264121	0.559259	0.852901	0.00184941	0.165327	0.695051	-0.165569	0.787478	-0.277859	0.508275
ENSG00000067191	CACNB1	grey	M0	#N/A	M16	CD1	mod1	blue	8	0.593617	0.0541441	0.0273604	0.957242	0.603224	0.0536397	-0.355672	0.481576	0.425594	0.267935	0.44285	0.237152	-0.157095	0.795095	0.0587905	0.912809	-0.645847	0.0328301	-0.0169191	0.982825	-0.196465	0.783863	-0.746805	0.00912602	0.506979	0.16762	-0.469308	0.165785	-0.0824874	0.873408	-0.36616	0.383607	0.256236	0.640896	-0.322516	0.381371	-0.0730277	0.915608	-0.51463	0.141179
ENSG00000067208	EVI5	lightgreen	M7	#N/A	M1	#N/A	mod0	yellow	#N/A	-0.242204	0.550363	0.161053	0.707382	-0.334481	0.385838	0.320061	0.535889	-0.174686	0.716287	-0.816187	0.00230124	0.78147	0.00856053	-0.37526	0.309924	0.321521	0.413293	-0.375154	0.443882	0.170982	0.818619	0.340305	0.376879	-0.69519	0.0299464	0.552327	0.0879398	0.287194	0.491051	-0.275024	0.540059	-0.173727	0.779145	0.0318894	0.950306	-0.0333337	0.96228	0.365301	0.348831
ENSG00000067221	STOML1	tan	M2	#N/A	M16	CD1	mod6	pink	8	0.394249	0.268874	0.613693	0.041974	-0.19256	0.665912	0.0331819	0.967329	-0.543636	0.121329	-0.0615639	0.913483	0.0366869	0.964428	-0.559965	0.0807548	-0.153247	0.74093	0.542698	0.19563	0.114972	0.882951	0.325199	0.405048	0.283706	0.515388	0.363111	0.318485	-0.724857	0.0151775	-0.0535977	0.926035	-0.380609	0.42046	-0.513087	0.1097	-0.177815	0.766687	0.113357	0.816982
ENSG00000067225	PKM	grey	M0	#N/A	M4	CD1	mod1	#N/A	#N/A	0.310635	0.414215	0.328761	0.374467	0.0215627	0.966556	-0.0363837	0.964889	-0.398255	0.309141	0.290102	0.508284	-0.401227	0.366079	-0.212174	0.616096	-0.151386	0.743682	0.459948	0.303119	0.251662	0.710793	0.102056	0.84257	0.556105	0.115291	-0.00199401	0.997323	-0.620662	0.0561318	0.161767	0.744062	-0.195089	0.74474	-0.354745	0.322756	0.0281409	0.968548	-0.0830038	0.870139
ENSG00000067248	DHX29	red	M14	#N/A	M2	CD7	mod4	salmon	17	-0.00922822	0.987412	0.639909	0.0305277	-0.580477	0.0674465	0.445141	0.322592	-0.676691	0.0333601	-0.647841	0.0392505	0.361611	0.437074	-0.612064	0.0469816	0.25946	0.531766	0.334676	0.515133	0.511482	0.331045	0.684864	0.02354	-0.358179	0.379463	0.83662	0.00123422	-0.544626	0.112649	0.120686	0.812928	-0.430423	0.337861	-0.298176	0.429883	-0.216978	0.709421	0.476213	0.186583
ENSG00000067365	METTL22	grey	M0	#N/A	-	CD1	mod0	#N/A	#N/A	-0.0346666	0.948614	-0.132521	0.76459	0.061855	0.910251	-0.154195	0.816884	0.337662	0.407463	0.0707005	0.902536	0.113944	0.861535	0.0810445	0.873122	0.0120542	0.983097	-0.105778	0.873915	-0.215052	0.761172	-0.208301	0.633607	0.073494	0.891861	-0.111176	0.813985	0.15443	0.746097	0.0402459	0.944821	0.0839246	0.902343	0.0561277	0.909447	0.0417693	0.953787	-0.340562	0.393223
ENSG00000067601	PMS2P4	green	M13	#N/A	M17	#N/A	mod0	#N/A	#N/A	0.639309	0.0318439	0.406897	0.242544	0.472919	0.17401	-0.402251	0.398001	0.0860342	0.874473	0.0491518	0.933245	0.116319	0.859352	-0.539244	0.0971595	-0.487628	0.155637	0.24805	0.655035	0.176737	0.814326	-0.322755	0.408488	0.651512	0.0472094	-0.165669	0.70704	-0.326398	0.419473	-0.744198	0.0219151	-0.403463	0.378743	-0.644997	0.0282879	-0.221478	0.701374	-0.472972	0.19067
ENSG00000067606	PRKCZ	turquoise	M1	#N/A	M16	CD1	mod2	lightcyan	18	0.829807	0.000668158	0.613066	0.0424181	0.478576	0.166354	0.248796	0.659148	0.0600316	0.917554	-0.297487	0.494474	0.384828	0.396151	-0.572275	0.0723868	-0.667425	0.0247921	0.00116867	0.998978	0.193403	0.788197	-0.475156	0.174839	0.0772029	0.886127	0.202021	0.631452	-0.326602	0.418952	-0.554155	0.140056	0.0549418	0.943782	-0.740644	0.00666927	-0.287983	0.586104	-0.292301	0.481904
ENSG00000067646	ZFY	cyan	M3	#N/A	-	CD0	#N/A	salmon	#N/A	0.562261	0.0746289	-0.0391843	0.938174	0.916257	1.92461e-05	0.0406932	0.961796	0.553851	0.110985	0.293454	0.501772	-0.331777	0.487286	0.078959	0.876426	-0.728058	0.00941235	-0.0674152	0.923336	-0.0435919	0.958423	-0.757583	0.00752792	0.429023	0.268955	-0.489508	0.145285	0.0230311	0.967455	-0.435485	0.26966	0.442943	0.31802	-0.411131	0.229951	-0.252779	0.650604	-0.638337	0.0463829
ENSG00000067715	SYT1	tan	M2	#N/A	M16	CD13	mod1	brown	17	0.669714	0.0209179	0.778471	0.00301947	0.175611	0.698775	0.41961	0.367392	-0.0875566	0.871653	-0.524225	0.132512	0.45748	0.275357	-0.767817	0.0048837	-0.491165	0.151953	0.219797	0.699424	0.241923	0.722645	-0.035459	0.947296	0.0249139	0.965975	0.523876	0.112794	-0.596693	0.0714869	-0.436375	0.26824	-0.127372	0.847169	-0.843148	0.000611228	-0.462839	0.309165	-0.165079	0.721765
ENSG00000067798	NAV3	tan	M2	#N/A	-	CD0	mod0	blue	17	0.499224	0.130441	0.881819	0.000148299	-0.119626	0.806398	0.552694	0.160157	-0.464693	0.211334	-0.550211	0.108039	0.263037	0.608185	-0.730121	0.00933694	-0.317304	0.421298	0.423597	0.362253	0.533103	0.292961	0.296309	0.457228	-0.0877659	0.868876	0.75455	0.00698758	-0.822506	0.00209045	-0.0838869	0.877684	-0.126839	0.847754	-0.7443	0.00631097	-0.492072	0.270289	0.163024	0.725653
ENSG00000067842	ATP2B3	turquoise	M1	#N/A	M16	CD1	mod1	brown	12	0.927355	7.9652e-06	0.661055	0.0234435	0.541204	0.0990991	-0.00574078	0.995951	-0.00885804	0.988619	0.0899855	0.871804	-0.0815146	0.908859	-0.495574	0.141833	-0.806772	0.00177199	0.405676	0.390614	0.194797	0.784799	-0.474303	0.175899	0.440443	0.254089	0.0490557	0.925722	-0.644064	0.0430806	-0.426726	0.284937	0.0204996	0.977112	-0.810888	0.00146191	-0.450056	0.327804	-0.413854	0.274266
ENSG00000067955	CBFB	purple	M18	#N/A	-	CD3	mod5	greenyellow	13	-0.648497	0.0285838	-0.562885	0.0733264	-0.269045	0.510541	0.490616	0.246417	0.0421221	0.943788	-0.085164	0.878985	-0.157479	0.794053	0.672642	0.0226179	0.391763	0.288474	-0.501969	0.249177	-0.0728957	0.927411	0.132776	0.783367	-0.707887	0.0246153	0.0174182	0.974873	0.528851	0.128392	0.564433	0.131849	0.519062	0.206715	0.730858	0.00795233	0.300633	0.564987	0.558154	0.0992408
ENSG00000067992	PDK3	grey	M0	#N/A	M1	CD0	mod0	red	#N/A	-0.00790748	0.989583	-0.0945632	0.837078	0.0318739	0.95121	-0.403695	0.396544	0.0321233	0.95708	0.361645	0.369567	-0.238244	0.650504	-0.00942889	0.987035	0.00270062	0.995848	0.0384987	0.960633	-0.0184299	0.983179	-0.0398517	0.941168	0.573782	0.101426	-0.28616	0.460053	-0.199789	0.658093	0.0150347	0.979654	-0.214218	0.714818	-0.0755792	0.874814	0.130182	0.840335	-0.342674	0.389132
ENSG00000068024	HDAC4	grey	M0	S	-	CD0	mod0	pink	1	0.373277	0.302042	0.400918	0.25235	0.173431	0.70315	-0.152106	0.819786	0.153526	0.754565	-0.129759	0.804551	0.216351	0.691482	-0.403304	0.266013	-0.31065	0.434315	0.429052	0.353048	-0.00692404	0.993836	-0.0756452	0.88786	0.187162	0.691866	0.177851	0.682772	-0.276774	0.511301	-0.34518	0.419994	-0.0361713	0.959666	-0.49888	0.122737	-0.518731	0.235644	-0.392939	0.304208
ENSG00000068078	FGFR3	grey	M0	#N/A	M1	CD4	mod7	red	10	0.252537	0.529101	0.221744	0.585306	0.109289	0.82496	0.389886	0.419082	-0.144969	0.770696	-0.416895	0.28075	0.293202	0.553911	-0.172531	0.696371	-0.18465	0.680487	-0.356352	0.477376	0.18867	0.795434	-0.217462	0.615076	-0.475799	0.203824	0.251186	0.531462	0.0938776	0.853126	-0.314182	0.473073	0.176435	0.776524	-0.143454	0.741155	0.0630108	0.926574	0.334068	0.403415
ENSG00000068137	PLEKHH3	lightyellow	M8	#N/A	M1	CD2	mod0	pink	6	-0.539242	0.0919733	-0.740013	0.00675897	-0.0489662	0.928223	0.19239	0.755314	0.272766	0.526072	0.403454	0.301633	-0.426058	0.326129	0.800628	0.00250623	0.21646	0.61581	-0.458789	0.305653	-0.490333	0.365924	-0.0851711	0.871801	-0.191841	0.682866	-0.378198	0.293936	0.445259	0.22748	0.627428	0.0811632	0.602548	0.113509	0.66167	0.0223057	0.378664	0.441506	0.101234	0.83953
ENSG00000068323	TFE3	grey60	M6	#N/A	M13	CD0	mod0	yellow	16	-0.0919467	0.852535	-0.638375	0.0308158	0.347296	0.362821	-0.291724	0.58174	0.611524	0.0652886	0.676637	0.0264744	-0.323427	0.500031	0.668543	0.0240406	-0.188942	0.672697	-0.133836	0.837001	-0.689971	0.056506	-0.458513	0.196196	0.198418	0.669232	-0.686052	0.0201866	0.455056	0.215183	0.190791	0.688581	0.483448	0.253073	0.390011	0.263987	0.0507045	0.943054	-0.387799	0.311375
ENSG00000068366	ACSL4	tan	M2	#N/A	M16	CD5	mod2	grey	17	0.744793	0.00565793	0.941717	1.93043e-06	-0.00146745	0.99764	0.228303	0.690028	-0.527841	0.138908	-0.273131	0.539959	0.175206	0.759474	-0.816181	0.00173369	-0.416208	0.25176	0.533417	0.206266	0.292697	0.65633	0.109872	0.829029	0.201799	0.664561	0.551519	0.0885384	-0.890444	0.000248932	-0.209083	0.655469	-0.334948	0.500125	-0.825569	0.000984409	-0.321502	0.533196	-0.000732385	0.999039
ENSG00000068383	INPP5A	cyan	M3	#N/A	-	CD13	mod1	brown	17	0.582949	0.0605025	-0.102396	0.820613	0.925184	8.9591e-06	-0.162619	0.806481	0.615063	0.0631729	0.436489	0.247771	-0.254414	0.62361	0.107311	0.82406	-0.763563	0.00473011	-0.0442929	0.954725	-0.256193	0.706066	-0.82795	0.00175514	0.519528	0.15299	-0.594635	0.0591593	0.0978218	0.844925	-0.442873	0.258834	0.461338	0.286613	-0.364496	0.306773	-0.248284	0.657745	-0.760632	0.00910619
ENSG00000068489	PRR11	grey	M0	#N/A	M11	CD0	mod5	turquoise	#N/A	-0.104249	0.82882	0.0504561	0.918558	-0.267394	0.513947	0.303104	0.564884	-0.512941	0.156439	0.066169	0.907375	-0.34471	0.465404	0.212139	0.616096	0.101109	0.838944	0.025034	0.97374	0.466891	0.401428	0.155568	0.741594	-0.253919	0.569431	0.175921	0.68693	-0.207856	0.642841	0.476309	0.221944	0.233368	0.678183	0.168351	0.68863	0.11625	0.861119	0.49798	0.159868
ENSG00000068615	REEP1	tan	M2	#N/A	M5	CD5	mod1	brown	17	0.595356	0.0532353	0.948172	1.03966e-06	-0.133165	0.783919	0.237933	0.674542	-0.581512	0.0878398	-0.419276	0.275907	0.25127	0.629669	-0.788736	0.00329552	-0.279621	0.493	0.592895	0.137969	0.563312	0.245154	0.255886	0.53743	0.0654356	0.903732	0.669881	0.0251374	-0.825671	0.00201459	-0.166048	0.735841	-0.359477	0.457135	-0.724582	0.00890079	-0.394298	0.41255	0.159691	0.733524
ENSG00000068650	ATP11A	grey	M0	#N/A	-	CD3	mod3	turquoise	#N/A	0.196459	0.640202	-0.275664	0.477247	0.584866	0.0644347	-0.235042	0.679624	0.591393	0.0806051	0.524676	0.131849	-0.333788	0.483673	0.27939	0.483467	-0.466725	0.179966	0.202358	0.728158	-0.152906	0.842799	-0.425207	0.241823	0.586751	0.0898539	-0.564694	0.0789814	0.0546833	0.919239	-0.107838	0.836322	0.407407	0.372859	-0.161438	0.703292	-0.372811	0.449493	-0.697775	0.022754
ENSG00000068697	LAPTM4A	grey	M0	#N/A	M11	CD4	mod5	yellow	3	-0.22267	0.590089	0.00472341	0.991233	-0.286443	0.476806	0.588496	0.115912	-0.257544	0.553595	-0.0416533	0.944087	-0.347864	0.460785	0.301325	0.440062	0.0746722	0.885969	0.144128	0.821714	-6.59593e-05	0.999948	0.264285	0.521369	-0.501786	0.172596	0.340926	0.358775	-0.1853	0.686957	0.656142	0.0615652	0.443423	0.317343	0.247291	0.527985	-0.121581	0.85421	0.492884	0.16514
ENSG00000068784	SRBD1	salmon	M20	#N/A	M11	#N/A	mod0	turquoise	#N/A	-0.207211	0.620313	0.309386	0.411251	-0.615365	0.0469922	0.117192	0.867755	-0.725285	0.0174651	-0.313586	0.461004	0.139893	0.823571	-0.304675	0.433806	0.384968	0.29961	0.1683	0.784039	0.304671	0.636681	0.670072	0.0286202	-0.176115	0.711565	0.492722	0.142527	-0.349543	0.377721	0.178067	0.713362	-0.467381	0.278292	0.0468256	0.927018	0.160668	0.795465	0.673627	0.0314166
ENSG00000068793	#N/A	grey	M0	#N/A	-	CD11	#N/A	#N/A	#N/A	-0.426538	0.218966	-0.526822	0.101924	-0.00125888	0.99805	-0.561159	0.148885	0.393711	0.316138	0.485575	0.176128	-0.296513	0.548533	0.461456	0.180822	0.22058	0.6069	0.199757	0.731582	-0.260319	0.701762	0.052683	0.921766	0.259299	0.560832	-0.460663	0.176112	0.339328	0.398055	0.210816	0.652645	0.0297651	0.968658	0.412369	0.227996	-0.145727	0.817197	-0.360604	0.356219
ENSG00000068831	RASGRP2	turquoise	M1	#N/A	-	CD1	mod1	tan	17	0.878908	0.000110888	0.671751	0.02005	0.528661	0.110629	-0.0729823	0.923397	0.0642266	0.910542	-0.0784135	0.890006	0.195478	0.72527	-0.700015	0.0153044	-0.723192	0.0101293	0.347242	0.493205	0.140713	0.855898	-0.336454	0.384147	0.536665	0.135582	0.0680881	0.892018	-0.575681	0.0871556	-0.66195	0.0575716	-0.192485	0.749031	-0.919973	5.3024e-05	-0.46694	0.302684	-0.531526	0.123611
ENSG00000068885	IFT80	yellow	M12	#N/A	M1	#N/A	mod2	turquoise	#N/A	-0.209591	0.615245	0.414343	0.231322	-0.525861	0.11387	0.270999	0.622806	-0.491658	0.178734	-0.573585	0.0865034	0.282197	0.574654	-0.440304	0.209751	0.371013	0.322201	0.392512	0.412741	0.525341	0.307896	0.744619	0.00949845	-0.221324	0.62599	0.644593	0.0343369	-0.339889	0.396753	0.0456331	0.937629	-0.432724	0.334864	-0.155666	0.715168	-0.223697	0.696823	0.439298	0.238511
ENSG00000068971	PPP2R5B	grey	M0	#N/A	M16	CD1	mod1	brown	18	0.507963	0.121608	0.0562355	0.907884	0.604851	0.0526907	-0.316048	0.54322	0.450133	0.231064	0.401622	0.303955	-0.141793	0.821379	-0.0252489	0.964067	-0.503972	0.138091	0.331271	0.520328	-0.418187	0.476585	-0.503075	0.144511	0.515657	0.158044	-0.396012	0.266979	-0.0173682	0.974689	-0.269931	0.548525	0.156225	0.80754	-0.321506	0.383836	-0.231776	0.683559	-0.664813	0.0350949
ENSG00000069020	MAST4	turquoise	M1	#N/A	M15	CD8	mod8	purple	#N/A	0.910537	2.1345e-05	0.488167	0.140994	0.612165	0.0485926	0.118308	0.865189	0.0289409	0.961213	0.165485	0.739973	-0.107891	0.870002	-0.348266	0.356386	-0.783006	0.0030999	0.0999374	0.881591	-0.0422578	0.959785	-0.636001	0.0420872	0.330303	0.429032	-0.0814094	0.868614	-0.448667	0.223745	-0.352679	0.405641	0.176506	0.776524	-0.68775	0.0159603	-0.170933	0.777503	-0.408719	0.281074
ENSG00000069188	SDK2	grey	M0	#N/A	-	CD8	mod2	black	6	-0.143696	0.748801	0.168361	0.693625	-0.176246	0.6978	0.350471	0.49064	-0.0444391	0.940857	-0.542177	0.114856	0.449656	0.28661	-0.331542	0.385534	0.0939609	0.850282	-0.0594738	0.934688	0.158609	0.837295	0.35886	0.34298	-0.312891	0.458626	0.417863	0.232602	-0.0281738	0.959144	-0.142373	0.778093	-0.100705	0.878517	-0.151508	0.723222	-0.325301	0.526963	0.0839774	0.868952
ENSG00000069399	BCL3	grey60	M6	#N/A	M18	CD0	mod5	yellow	#N/A	0.329126	0.381617	-0.174472	0.681875	0.481151	0.162921	-0.107499	0.877205	0.292433	0.491135	0.782322	0.00478728	-0.649717	0.0581488	0.445543	0.202797	-0.595161	0.0595038	0.360937	0.469741	-0.295734	0.649883	-0.440836	0.220007	0.500049	0.173839	-0.503435	0.131214	-0.204863	0.649226	0.295115	0.506391	0.598297	0.118547	-0.0587403	0.904538	-0.286419	0.588861	-0.389416	0.309165
ENSG00000069424	KCNAB2	turquoise	M1	#N/A	M13	CD1	mod2	blue	#N/A	0.902734	3.27679e-05	0.483861	0.145763	0.684696	0.019703	0.158845	0.810673	0.0979018	0.851516	0.206512	0.666241	-0.215944	0.692184	-0.335216	0.378894	-0.892536	0.000129235	0.22986	0.684651	0.0340512	0.969129	-0.585411	0.070653	0.473586	0.206665	-0.101447	0.831452	-0.566785	0.0938915	-0.355068	0.401881	0.268264	0.618624	-0.775227	0.00343133	-0.373807	0.448225	-0.48708	0.172482
ENSG00000069431	ABCC9	midnightblue	M4	#N/A	M15	CD4	#N/A	purple	#N/A	0.136185	0.767188	0.265306	0.49876	-0.0376164	0.942254	0.67168	0.0444878	-0.1415	0.77563	-0.270586	0.544428	0.102139	0.878892	-0.0784118	0.877738	-0.203721	0.643226	0.17235	0.779811	0.298437	0.645998	0.178959	0.694566	-0.285953	0.510003	0.375677	0.298136	-0.26184	0.536265	0.258028	0.570735	0.313005	0.537235	-0.192502	0.639822	-0.35892	0.472503	0.223495	0.610478
ENSG00000069493	CLEC2D	grey	M0	#N/A	-	CD0	#N/A	red	#N/A	-0.220789	0.594006	-0.414548	0.231164	0.150762	0.751268	0.0058047	0.995951	0.470557	0.203768	0.242901	0.595229	-0.276558	0.581935	0.549566	0.0889167	-0.152637	0.741895	-0.00846321	0.990981	-0.228014	0.741169	-0.194516	0.66222	-0.159101	0.744466	-0.24293	0.549305	0.2705	0.521572	0.149358	0.766898	0.589485	0.126398	0.296321	0.432788	-0.311625	0.549989	-0.0515326	0.920899
ENSG00000069535	MAOB	grey	M0	#N/A	M13	CD4	mod5	grey	16	0.236323	0.562398	0.0246828	0.960942	0.0768981	0.885176	-0.0824014	0.91079	-0.140601	0.777613	0.46204	0.208476	-0.350368	0.457633	0.251245	0.539744	-0.238913	0.570854	0.302971	0.566225	-0.211053	0.76399	-0.219766	0.610332	0.0548744	0.921422	-0.137518	0.764989	-0.131585	0.78796	0.340664	0.42644	0.329477	0.508458	0.0793142	0.868897	-0.027082	0.969699	0.0291765	0.95775
ENSG00000069667	RORA	red	M14	#N/A	M13	CD0	mod1	pink	17	0.239193	0.555725	0.656636	0.0249744	-0.220129	0.610145	0.432629	0.344025	-0.189754	0.685638	-0.64294	0.0412711	0.410776	0.350304	-0.606723	0.0495273	-0.108909	0.825948	0.219666	0.699424	0.443021	0.438579	0.300489	0.450103	-0.227204	0.615146	0.700384	0.0161387	-0.550166	0.106848	-0.134015	0.791156	-0.197774	0.740696	-0.54071	0.085837	-0.44541	0.334073	0.107283	0.829535
ENSG00000069696	DRD4	black	M15	#N/A	-	CD8	mod1	lightyellow	#N/A	-0.454124	0.181181	-0.787825	0.00232344	0.0834897	0.873211	-0.314363	0.545157	0.448507	0.232996	0.383193	0.332766	-0.0417125	0.960479	0.662241	0.0265705	0.231677	0.58332	-0.459848	0.303119	-0.580573	0.216452	-0.267974	0.513837	-0.146825	0.766897	-0.558361	0.0836371	0.824048	0.00206219	0.147274	0.769764	0.355826	0.463147	0.67355	0.0192051	0.321241	0.53341	-0.139942	0.771445
ENSG00000069702	TGFBR3	grey	M0	#N/A	M18	CD4	mod7	green	10	0.417609	0.231082	0.0183647	0.970728	0.462375	0.188838	-0.076039	0.91995	0.563808	0.102654	0.145905	0.775368	0.186392	0.74076	-0.0588256	0.912809	-0.560151	0.0843675	-0.130933	0.842535	-0.414796	0.481003	-0.496053	0.152155	0.228296	0.612894	-0.228695	0.577639	-0.0141888	0.979324	-0.312343	0.476879	0.367808	0.444157	-0.378308	0.283188	-0.327484	0.522235	-0.606843	0.0644808
ENSG00000069712	KIAA1107	tan	M2	#N/A	M17	#N/A	mod1	brown	#N/A	0.604934	0.0480917	0.612774	0.0425445	0.0476925	0.929032	-0.177164	0.781729	-0.321083	0.437742	-0.0849017	0.879657	0.129667	0.83685	-0.604604	0.0508407	-0.247253	0.553971	0.259507	0.637494	0.0650013	0.935755	-0.072577	0.891466	0.319455	0.448798	0.179158	0.680064	-0.540145	0.116699	-0.422059	0.293154	-0.539473	0.181248	-0.558844	0.0724884	0.0661517	0.922876	-0.00733815	0.990661
ENSG00000069849	ATP1B3	grey	M0	#N/A	-	#N/A	mod4	turquoise	2	-0.351994	0.340791	-0.0446363	0.928513	-0.382145	0.304181	-0.419485	0.36755	-0.171384	0.72206	0.182084	0.708873	-0.145047	0.816648	-0.0617457	0.907018	0.442093	0.213184	0.494295	0.257579	-0.0418584	0.960262	0.526156	0.11973	0.349841	0.393516	0.00861798	0.98787	-0.161192	0.734337	0.257751	0.571101	-0.495648	0.237778	0.135788	0.756932	-0.0171422	0.981497	-0.102587	0.836083
ENSG00000069869	NEDD4	grey	M0	#N/A	M8	CD0	#N/A	yellow	#N/A	-0.000718723	0.998467	-0.423672	0.218959	0.315054	0.421967	-0.358659	0.475983	0.282691	0.508666	0.573867	0.0862536	-0.354184	0.450224	0.542618	0.0944253	-0.146327	0.752767	-0.0353187	0.964379	-0.149845	0.847767	-0.440925	0.219871	0.212961	0.641371	-0.569829	0.0755875	0.360873	0.357697	0.135006	0.789778	0.346702	0.477591	0.340702	0.347029	0.135726	0.833203	-0.182505	0.690134
ENSG00000069943	PIGB	cyan	M3	#N/A	M17	CD0	#N/A	royalblue	2	0.246234	0.541673	-0.170987	0.687237	0.644298	0.0345919	-0.238737	0.673093	0.571134	0.0971754	0.0623889	0.912985	0.0682334	0.927842	0.0147128	0.979753	-0.323328	0.409918	-0.249064	0.653179	-0.0345111	0.968867	-0.590345	0.067489	0.148544	0.763571	-0.421153	0.227728	0.412837	0.274897	-0.576144	0.120858	0.119908	0.852993	-0.159739	0.706648	-0.17065	0.777883	-0.605252	0.0658327
ENSG00000069956	MAPK6	grey	M0	#N/A	M5	CD5	mod1	cyan	17	-0.286237	0.461072	0.13363	0.762361	-0.671738	0.0242889	-0.354654	0.483993	-0.605874	0.0696306	-0.0315071	0.958395	0.0246959	0.975565	-0.180846	0.679622	0.588974	0.0635253	0.171018	0.780723	-0.0646581	0.935755	0.545448	0.102663	-0.0251796	0.965648	0.24448	0.546214	-0.186166	0.685277	0.190599	0.688865	-0.680853	0.0519423	0.233506	0.557772	0.449858	0.328231	0.487657	0.171906
ENSG00000069966	GNB5	turquoise	M1	#N/A	M4	CD13	mod1	blue	17	0.653115	0.0268562	0.492728	0.135966	0.322414	0.407355	0.153912	0.817352	-0.32138	0.436909	0.242053	0.596926	-0.410471	0.350591	-0.340387	0.370631	-0.477331	0.166514	0.294481	0.580884	0.0921174	0.909867	-0.239828	0.570702	0.462642	0.222046	0.0195995	0.971543	-0.685856	0.0263192	0.00237292	0.996735	-0.0603523	0.936079	-0.56368	0.069305	-0.00450719	0.996524	-0.22005	0.617236
ENSG00000069998	HDHD5	grey	M0	#N/A	M14	CD0	#N/A	#N/A	#N/A	-0.0106669	0.984843	-0.423965	0.218616	0.577427	0.0699292	-0.124066	0.858728	0.477055	0.195447	0.348158	0.396084	-0.438112	0.306282	0.36914	0.3189	-0.212001	0.626229	-0.226247	0.690591	0.195876	0.783863	-0.455934	0.199596	0.448657	0.241636	-0.610542	0.0512779	0.270697	0.521248	-0.176521	0.71674	0.251891	0.649738	0.0504068	0.919014	0.0740716	0.915376	-0.425718	0.256814
ENSG00000070018	LRP6	grey	M0	#N/A	-	CD0	mod0	turquoise	#N/A	0.0789361	0.875652	-0.19747	0.634557	0.18679	0.676567	-0.256652	0.645644	-0.165698	0.732941	0.596351	0.0705465	-0.706958	0.0298808	0.302121	0.438541	-0.0724224	0.889008	0.0919062	0.891806	-0.0241153	0.976675	-0.224172	0.600623	0.351918	0.390244	-0.448131	0.191583	-0.0825836	0.87316	0.133347	0.792504	-0.0517615	0.946106	0.158009	0.710389	0.281718	0.597565	0.00141505	0.998685
ENSG00000070031	SCT	grey	M0	#N/A	-	CD8	#N/A	tan	#N/A	-0.229397	0.576999	-0.415922	0.228921	0.253381	0.542538	-0.469712	0.276945	0.44897	0.23215	0.309012	0.470911	-0.192587	0.730993	0.21417	0.612696	0.199058	0.650984	0.0541363	0.942392	-0.282609	0.671935	-0.118582	0.812787	0.380981	0.342046	-0.489865	0.144922	0.409582	0.280099	-0.103571	0.842761	-0.149403	0.817614	0.195569	0.634062	0.09715	0.885399	-0.542011	0.112806
ENSG00000070081	NUCB2	red	M14	#N/A	-	CD0	mod8	purple	9	-0.0527665	0.922285	0.481582	0.148292	-0.490956	0.151355	0.32255	0.53369	-0.542464	0.121967	-0.38963	0.32104	0.215183	0.69392	-0.456195	0.187784	0.216205	0.616231	0.322617	0.534829	0.3739	0.535169	0.611057	0.0550936	-0.0740339	0.890831	0.623665	0.044832	-0.543739	0.113538	0.293792	0.507767	-0.337546	0.495197	-0.221047	0.581863	-0.123738	0.850923	0.285102	0.494834
ENSG00000070182	SPTB	grey	M0	#N/A	M17	CD1	mod1	yellow	#N/A	0.6	0.0508046	0.509485	0.118298	0.342519	0.370719	0.638662	0.068125	-0.0350662	0.953673	-0.286656	0.514235	0.028429	0.971731	-0.26619	0.509277	-0.635712	0.0369262	0.0493209	0.948073	0.285711	0.666666	-0.317805	0.417784	-0.248532	0.578504	0.347428	0.346174	-0.41137	0.277366	-0.139794	0.783249	0.411717	0.368369	-0.52772	0.0969335	-0.438356	0.345467	0.0299928	0.957152
ENSG00000070214	SLC44A1	grey	M0	#N/A	-	CD3	mod3	yellow	14	0.213686	0.607753	0.0106457	0.981687	0.206209	0.637628	0.416622	0.371654	0.221724	0.624771	0.0574954	0.920138	0.028999	0.971127	0.0759794	0.882951	-0.414121	0.25432	-0.220204	0.699282	-0.35403	0.567262	-0.214531	0.619943	-0.125547	0.807782	0.0213567	0.967813	-0.122126	0.804083	0.181067	0.707978	0.536036	0.186352	-0.170597	0.683864	-0.226226	0.692167	-0.181355	0.691834
ENSG00000070269	TMEM260	grey	M0	#N/A	M12	CD0	#N/A	#N/A	#N/A	0.276378	0.480302	0.367589	0.304465	0.0218691	0.966556	0.156742	0.813833	-0.0498663	0.933849	0.0558379	0.922099	-0.244572	0.641363	-0.212887	0.615104	-0.279945	0.49242	0.400745	0.401524	0.0935243	0.908994	0.065732	0.902776	0.295879	0.490919	0.199917	0.636056	-0.64517	0.0426436	0.137048	0.787942	0.0176388	0.980254	-0.416519	0.221855	-0.309605	0.553658	-0.157199	0.738676
ENSG00000070371	CLTCL1	grey	M0	4	M5	CD0	mod0	tan	#N/A	0.528456	0.10189	0.440021	0.196849	0.155764	0.740888	-0.0244813	0.976473	-0.0342544	0.954453	0.111942	0.837139	0.176502	0.757264	-0.353527	0.346938	-0.498505	0.142887	0.505874	0.243489	-0.0203051	0.980993	-0.0413075	0.93933	0.309948	0.464084	0.120517	0.795899	-0.47586	0.190167	-0.0560951	0.922242	0.0375491	0.958837	-0.509355	0.112694	-0.548283	0.197295	-0.329837	0.410521
ENSG00000070404	FSTL3	grey	M0	#N/A	-	CD6	mod0	yellow	6	-0.0959556	0.845973	-0.460437	0.171617	0.13055	0.787411	-0.404405	0.395391	0.222194	0.623884	0.401222	0.304693	0.0582456	0.940155	0.311589	0.420571	0.136865	0.771272	-0.277056	0.609905	-0.562136	0.246158	-0.311555	0.429954	0.119724	0.817961	-0.503612	0.131084	0.560645	0.0976476	0.0136171	0.981633	0.025544	0.972729	0.377881	0.283859	0.455108	0.320705	-0.242159	0.575136
ENSG00000070423	RNF126	grey	M0	#N/A	-	CD0	mod1	red	12	-0.338979	0.364484	-0.657435	0.0247676	0.197992	0.653838	-0.36205	0.468227	0.491786	0.178725	0.451856	0.223789	-0.219165	0.686424	0.517122	0.119145	0.0950592	0.849204	-0.142051	0.824073	-0.442695	0.438752	-0.168508	0.716873	0.249697	0.576148	-0.595351	0.0586256	0.512911	0.144191	0.0175693	0.97653	0.252163	0.649382	0.375884	0.286852	0.0975356	0.885137	-0.328071	0.414065
ENSG00000070495	JMJD6	grey	M0	#N/A	M5	CD0	mod5	brown	#N/A	0.198112	0.637529	-0.277555	0.47422	0.2886	0.471987	-0.45452	0.306041	0.249718	0.569327	0.542213	0.114856	-0.232138	0.663294	0.220769	0.600696	-0.120197	0.804424	-0.231381	0.681643	-0.433295	0.452506	-0.517421	0.128541	0.479511	0.198788	-0.586576	0.0643855	0.153287	0.747662	-0.107508	0.836466	-0.110162	0.866191	0.109617	0.809624	0.526487	0.22324	-0.308258	0.451667
ENSG00000070501	POLB	royalblue	M9	#N/A	-	CD5	mod10	turquoise	2	-0.403714	0.25212	0.0654402	0.890062	-0.687938	0.0189221	-0.129607	0.852069	-0.574251	0.0944739	-0.110637	0.838717	0.0587474	0.939236	-0.0130283	0.981998	0.640644	0.0352044	0.179751	0.765009	0.0863046	0.91495	0.538174	0.10884	-0.266749	0.546673	0.341906	0.357019	-0.023017	0.967455	0.449753	0.249687	-0.348254	0.475275	0.373795	0.290721	0.365812	0.461128	0.516153	0.139543
ENSG00000070540	WIPI1	turquoise	M1	#N/A	M18	CD4	mod0	royalblue	10	0.644749	0.0298756	0.556816	0.0774641	0.371546	0.321237	0.49137	0.244827	0.0313115	0.957823	-0.221405	0.637001	0.0838664	0.905525	-0.444347	0.204626	-0.613725	0.048879	0.158419	0.80012	-0.0260934	0.975053	-0.2405	0.568918	0.0666887	0.901404	0.301471	0.428971	-0.515635	0.141935	-0.197477	0.676103	0.249008	0.655463	-0.685666	0.0163841	-0.380922	0.436982	-0.244804	0.56949
ENSG00000070669	ASNS	black	M15	#N/A	-	CD5	mod10	brown	17	-0.482386	0.148063	-0.778874	0.00299781	0.262405	0.523902	-0.416037	0.373009	0.576326	0.0922064	0.412473	0.288992	-0.263831	0.60639	0.637396	0.0361718	0.217977	0.612708	-0.236952	0.673338	-0.170847	0.818947	-0.255123	0.538684	0.171897	0.719869	-0.658967	0.0292427	0.737776	0.0121005	0.0699284	0.899878	0.225595	0.691993	0.568912	0.066212	0.148103	0.815331	-0.378592	0.325815
ENSG00000070756	PABPC1	grey	M0	#N/A	M5	CD4	mod5	red	16	-0.0999989	0.838158	-0.235716	0.559848	-0.0733202	0.891462	0.270065	0.624649	0.0661332	0.90624	0.102866	0.850916	-0.00825157	0.991298	0.340345	0.370677	-0.0571087	0.913696	-0.47906	0.279547	-0.438264	0.444021	-0.19282	0.665804	-0.417539	0.285082	-0.0133269	0.979354	0.178658	0.698378	0.367844	0.381723	0.519455	0.206464	0.279616	0.465595	0.18885	0.752887	0.152601	0.748495
ENSG00000070778	PTPN21	royalblue	M9	#N/A	-	CD4	mod5	salmon	#N/A	-0.733429	0.00709157	-0.354996	0.32807	-0.497999	0.144464	0.0710881	0.924485	0.0014704	0.997887	-0.436882	0.24724	0.316505	0.511687	0.265835	0.509756	0.652515	0.0304006	-0.384507	0.428318	0.18569	0.799894	0.393158	0.287097	-0.696679	0.0294381	0.220191	0.594173	0.571493	0.090219	0.148937	0.767298	-0.0407444	0.957754	0.603669	0.046558	0.159536	0.796414	0.504488	0.152493
ENSG00000070785	EIF2B3	grey	M0	#N/A	M14	#N/A	mod10	turquoise	#N/A	-0.14122	0.755172	0.268474	0.491861	-0.469428	0.178547	0.484419	0.256446	-0.567663	0.100057	-0.365276	0.363774	0.0134315	0.987587	-0.159231	0.723873	0.361512	0.339173	-0.0424751	0.95697	0.152927	0.842799	0.361044	0.340268	-0.54559	0.125876	0.544208	0.0942892	-0.198354	0.66072	0.38887	0.345828	-0.154089	0.810423	0.0998199	0.828853	0.254278	0.64707	0.530458	0.12448
ENSG00000070808	CAMK2A	grey	M0	4	M13	CD0	mod2	blue	15	0.527902	0.102382	0.438962	0.19807	0.234521	0.580933	-0.188442	0.762345	0.152729	0.755933	0.153994	0.761343	-0.0604282	0.936929	-0.32235	0.402015	-0.538291	0.103981	0.548385	0.188056	0.208569	0.767306	-0.146107	0.760156	0.535618	0.136612	0.0287219	0.956328	-0.624321	0.0536262	-0.20179	0.669436	-0.078243	0.909631	-0.595121	0.0507773	-0.586675	0.156407	-0.432365	0.248012
ENSG00000070882	OSBPL3	grey	M0	#N/A	-	CD0	mod0	green	8	-0.501151	0.128473	-0.399214	0.254612	-0.415425	0.253887	-0.40137	0.400073	-0.0901063	0.867478	0.329656	0.429015	-0.11762	0.857122	0.298864	0.444342	0.463349	0.184104	0.0425474	0.956914	-0.468296	0.400213	0.333834	0.388922	-0.0196046	0.972841	-0.176371	0.685903	0.226006	0.610453	0.36705	0.382374	-0.232896	0.678612	0.539362	0.0870325	0.219042	0.707565	0.12077	0.804408
ENSG00000070950	RAD18	yellow	M12	#N/A	M11	#N/A	mod0	turquoise	#N/A	-0.465215	0.167204	0.11949	0.789589	-0.630354	0.0399616	0.0348946	0.966413	-0.394037	0.315861	-0.350769	0.392171	0.267263	0.59945	-0.117535	0.805732	0.449343	0.202785	0.256816	0.640847	0.579239	0.219377	0.714432	0.0151562	-0.298995	0.484588	0.472598	0.162412	-0.112832	0.819675	0.306287	0.486552	-0.231523	0.681368	0.173858	0.67799	-0.298845	0.567933	0.388494	0.310283
ENSG00000070961	ATP2B1	grey	M0	#N/A	M16	CD13	mod8	red	17	0.000809107	0.998413	0.455899	0.176214	-0.394377	0.284868	0.311915	0.548986	-0.710391	0.0210619	-0.185239	0.704795	-0.26595	0.602037	-0.282066	0.479008	0.143308	0.758708	0.438297	0.340839	0.382671	0.526064	0.511078	0.135675	-0.118033	0.820961	0.521116	0.115157	-0.61145	0.0618325	0.299036	0.499942	-0.211377	0.719729	-0.165228	0.695231	-0.0900309	0.893824	0.478696	0.18315
ENSG00000071073	MGAT4A	turquoise	M1	#N/A	M17	CD0	mod0	purple	#N/A	0.760801	0.00405028	0.445126	0.190136	0.410753	0.261316	0.0621717	0.937243	-0.153005	0.755564	0.0887514	0.873286	-0.0684373	0.927804	-0.343415	0.364721	-0.568115	0.0785572	-0.0845887	0.901942	0.0446053	0.957835	-0.541315	0.105815	0.238881	0.593694	-0.0342106	0.949141	-0.397893	0.299052	-0.337879	0.431168	-0.026861	0.97157	-0.517432	0.105229	0.117132	0.859724	-0.144895	0.763819
ENSG00000071127	WDR1	grey	M0	#N/A	-	CD4	mod5	green	11	-0.347404	0.349261	-0.262293	0.505509	-0.199347	0.651734	-0.0343934	0.966557	-0.126348	0.802497	0.281663	0.524405	-0.337126	0.477756	0.279669	0.482983	0.363866	0.335457	0.108265	0.871347	0.0810987	0.918537	0.199876	0.651387	0.100127	0.851677	-0.13222	0.774127	0.0620157	0.908712	0.537189	0.155086	-0.0113949	0.986328	0.303219	0.41802	0.194938	0.741969	-0.0834837	0.870071
ENSG00000071242	RPS6KA2	grey	M0	4	-	CD0	mod0	blue	7	0.151444	0.731498	0.106192	0.813376	0.0635373	0.90714	-0.247379	0.662077	0.0749727	0.892743	0.252457	0.576714	0.0778217	0.914457	-0.143615	0.7561	-0.145525	0.753735	0.461744	0.300393	-0.222696	0.749975	0.0987443	0.847982	0.458507	0.228182	-0.0794576	0.871245	-0.196593	0.664241	0.104903	0.84096	-0.0479265	0.949914	-0.195721	0.63384	-0.272146	0.61526	-0.419928	0.264835
ENSG00000071243	ING3	grey	M0	#N/A	-	CD0	mod0	black	2	-0.569133	0.0697397	-0.37056	0.300013	-0.194336	0.661982	-0.404829	0.394248	0.291984	0.492194	-0.208811	0.662053	0.315882	0.512546	0.116638	0.807703	0.518897	0.121926	-0.110112	0.869433	-0.0864705	0.914782	0.264571	0.520531	-0.214533	0.639889	-0.0783229	0.873176	0.619872	0.0565827	-0.180068	0.710638	-0.293013	0.573152	0.424832	0.210307	-0.0144368	0.984757	-0.035436	0.947024
ENSG00000071246	VASH1	grey	M0	4	M6	CD9	mod3	blue	3	-0.301986	0.431463	-0.413221	0.232921	0.0282023	0.956476	0.00360999	0.996889	0.0874598	0.871888	0.222367	0.635034	-0.442322	0.299378	0.485533	0.152084	0.272292	0.506911	-0.295852	0.578172	-0.0598288	0.941919	-0.170845	0.712101	-0.0758677	0.887847	-0.285273	0.461576	0.325714	0.420748	0.267962	0.552059	0.184782	0.761079	0.425458	0.209539	0.509851	0.247795	0.120949	0.8044
ENSG00000071282	LMCD1	grey	M0	#N/A	M18	CD0	mod3	red	5	0.0555792	0.917617	-0.329208	0.373754	0.313575	0.424808	-0.70835	0.025014	0.353684	0.382056	0.523739	0.132772	-0.194404	0.72708	0.272261	0.497398	-0.0838219	0.868838	0.0901568	0.893978	0.0222365	0.97839	-0.413677	0.257441	0.505895	0.168514	-0.621599	0.0457887	0.295643	0.475687	-0.213853	0.647163	-0.0986693	0.880629	0.151101	0.724199	0.061715	0.928443	-0.441815	0.234893
ENSG00000071539	TRIP13	brown	M11	#N/A	-	CD0	#N/A	turquoise	17	-0.0401222	0.940482	0.472843	0.157186	-0.388027	0.293894	0.175468	0.783469	-0.553061	0.111967	-0.486958	0.174558	0.246364	0.638466	-0.382278	0.297815	0.176064	0.696075	0.279363	0.605871	0.836142	0.00096836	0.445097	0.214941	-0.276069	0.528569	0.592555	0.0606234	-0.31892	0.43138	0.0418472	0.943119	-0.204368	0.731597	-0.178812	0.667666	-0.281352	0.597878	0.382677	0.319945
ENSG00000071564	TCF3	lightyellow	M8	#N/A	M3	#N/A	mod3	turquoise	#N/A	-0.631489	0.0355566	-0.821251	0.00101413	0.0349084	0.945878	0.075141	0.920798	0.441011	0.244208	0.22918	0.621434	-0.326006	0.495684	0.848769	0.000669922	0.286263	0.481222	-0.483062	0.273495	-0.140446	0.855898	-0.137845	0.774972	-0.314165	0.457511	-0.432047	0.213536	0.715434	0.0171856	0.328343	0.447242	0.534686	0.187914	0.726819	0.00853628	0.248883	0.656903	0.138898	0.773828
ENSG00000071575	TRIB2	tan	M2	#N/A	M1	CD0	mod0	brown	3	0.384405	0.284076	0.658295	0.0244798	-0.277948	0.493054	0.547912	0.166463	-0.644588	0.0479595	-0.429654	0.259289	0.267599	0.59896	-0.49804	0.139451	-0.146501	0.7524	0.0629798	0.929303	0.236768	0.730479	0.203305	0.643958	-0.410815	0.295491	0.654053	0.0310063	-0.539463	0.117681	0.0572326	0.921187	-0.0502386	0.948236	-0.399513	0.248784	-0.0709435	0.91768	0.467008	0.198911
ENSG00000071794	HLTF	blue	M10	#N/A	M2	CD7	mod3	grey	#N/A	0.00756346	0.989985	0.210569	0.608971	-0.237898	0.574007	-0.458239	0.299399	-0.270718	0.530547	0.29792	0.493207	-0.216502	0.691313	-0.163876	0.714572	0.139641	0.765182	0.845146	0.00253086	0.10083	0.899575	0.409551	0.263179	0.529497	0.142234	0.0164721	0.974873	-0.415313	0.270926	0.162491	0.742475	-0.433152	0.334864	-0.117305	0.795302	-0.218865	0.707565	-0.105977	0.831516
ENSG00000071859	FAM50A	purple	M18	#N/A	-	CD9	mod4	green	6	-0.613338	0.0438132	-0.724878	0.00897577	-0.192149	0.667178	-0.568292	0.139711	0.262423	0.54416	0.428801	0.260815	-0.116139	0.859352	0.544768	0.0926694	0.597291	0.0582092	-0.190259	0.747297	-0.503156	0.347177	0.0399393	0.941168	0.117028	0.821857	-0.51659	0.119411	0.676734	0.0296079	0.285249	0.52289	-0.138483	0.83076	0.727742	0.00839895	0.552863	0.192901	-0.12796	0.792338
ENSG00000071889	FAM3A	grey	M0	#N/A	M4	CD9	mod3	purple	5	-0.203831	0.626031	0.0628446	0.895081	-0.219465	0.61141	-0.227873	0.69057	0.226341	0.616029	-0.174157	0.722661	0.358822	0.441571	-0.135775	0.770781	0.179398	0.689624	0.404317	0.393811	-0.0604752	0.941813	0.356385	0.34668	-0.0146092	0.980881	0.194842	0.646892	0.0434092	0.93543	0.0173478	0.976862	-0.125568	0.848828	-0.0320592	0.950306	-0.47638	0.290732	-0.232598	0.593706
ENSG00000071894	CPSF1	cyan	M3	#N/A	M3	#N/A	mod1	turquoise	18	0.209631	0.615216	-0.3592	0.319341	0.674331	0.0233405	-0.282953	0.602563	0.512549	0.156786	0.616436	0.0569578	-0.628349	0.0735731	0.406318	0.261552	-0.384859	0.299741	-0.142278	0.824024	0.00897898	0.991374	-0.690094	0.0220059	0.583675	0.0929023	-0.726406	0.0106823	0.119493	0.809258	-0.0985517	0.851305	0.279714	0.598104	-0.0149227	0.977369	0.0936149	0.88951	-0.59445	0.0721815
ENSG00000071967	CYBRD1	midnightblue	M4	#N/A	M18	CD4	mod0	purple	10	0.539749	0.0915765	0.445303	0.189973	0.353589	0.352987	0.703259	0.027168	0.011743	0.983586	-0.171096	0.728469	-0.0493533	0.949844	-0.239649	0.562649	-0.641704	0.0345482	0.145642	0.819454	0.151398	0.845062	-0.174597	0.704476	-0.0262478	0.963873	0.282306	0.466937	-0.510032	0.147838	0.020423	0.973167	0.438123	0.324977	-0.558908	0.0724556	-0.467996	0.301161	-0.0909166	0.857824
ENSG00000072041	SLC6A15	grey	M0	#N/A	-	CD5	mod2	brown	1	0.245782	0.542667	0.281688	0.466062	-0.233125	0.584085	-0.168423	0.796654	-0.392694	0.317867	0.0941305	0.864818	0.100317	0.882304	-0.291475	0.460136	0.0875784	0.861168	0.106865	0.872434	-0.228147	0.741169	0.0551253	0.91874	0.227993	0.613578	0.0994433	0.835202	-0.311789	0.444444	0.0454843	0.937629	-0.43705	0.326619	-0.119285	0.791348	0.450546	0.326584	0.130832	0.787602
ENSG00000072062	PRKACA	turquoise	M1	#N/A	M17	CD1	mod2	purple	#N/A	0.671777	0.0203117	0.558185	0.076892	0.212447	0.625578	0.352692	0.488229	-0.318685	0.442599	0.198997	0.678695	-0.309523	0.52713	-0.205092	0.632679	-0.642375	0.034238	0.48591	0.270199	0.0811778	0.918537	-0.17191	0.710208	0.157763	0.74596	0.217364	0.599433	-0.73471	0.0126879	0.206363	0.660223	0.34866	0.474361	-0.524304	0.0994954	-0.380236	0.437594	-0.012709	0.982687
ENSG00000072071	ADGRL1	turquoise	M1	#N/A	-	#N/A	#N/A	#N/A	#N/A	0.697522	0.0134086	0.176889	0.677383	0.615926	0.0465988	0.115749	0.868405	0.230585	0.606819	0.53216	0.124948	-0.455972	0.277874	0.0860787	0.86207	-0.829618	0.00100533	0.233181	0.679295	-0.126598	0.869234	-0.610586	0.0553481	0.48186	0.19622	-0.306093	0.419901	-0.449753	0.222511	0.0472441	0.935178	0.551298	0.16818	-0.472904	0.150787	-0.32232	0.532051	-0.489769	0.169204
ENSG00000072110	ACTN1	pink	M16	#N/A	M1	CD1	mod2	red	18	-0.575933	0.0653173	-0.502287	0.125725	-0.383337	0.301803	-0.00435632	0.996752	-0.111692	0.826117	0.441954	0.238431	-0.381156	0.402874	0.619638	0.043228	0.429752	0.230782	0.117894	0.860163	-0.252624	0.710084	0.329798	0.396113	-0.111249	0.834091	-0.172356	0.694689	0.214106	0.631847	0.852257	0.00255334	0.236784	0.673283	0.661032	0.022558	0.19426	0.743385	0.20436	0.646727
ENSG00000072121	ZFYVE26	grey	M0	#N/A	-	CD4	mod0	greenyellow	13	-0.200134	0.633134	-0.111452	0.804277	-0.221138	0.60888	0.316838	0.541724	-0.176603	0.712317	0.0244891	0.965247	-0.220454	0.685141	0.393076	0.280855	0.00383235	0.994707	-0.0181744	0.981262	-0.0139502	0.987893	0.112563	0.824432	-0.465101	0.218386	0.160288	0.718001	0.0122172	0.981515	0.416279	0.302435	0.462789	0.284817	0.344508	0.340773	-0.0379912	0.958268	0.590084	0.074679
ENSG00000072133	RPS6KA6	grey	M0	#N/A	-	CD0	#N/A	blue	#N/A	-0.239764	0.554518	0.127251	0.774806	-0.509463	0.130962	-0.584593	0.120137	-0.421612	0.272213	-0.0473572	0.937036	0.266317	0.601537	-0.321874	0.402774	0.530307	0.111744	0.282556	0.600938	0.169848	0.820532	0.499086	0.148332	0.269432	0.541598	0.12337	0.790715	-0.0823784	0.873488	-0.0320299	0.956898	-0.791721	0.00981631	0.0991551	0.830516	0.249665	0.656729	0.115328	0.813578
ENSG00000072135	PTPN18	grey	M0	#N/A	M12	CD0	mod0	blue	#N/A	0.570876	0.0684268	0.486484	0.142778	0.405951	0.268087	0.374564	0.446404	-0.0890691	0.869967	-0.231637	0.616987	0.0254651	0.975329	-0.443711	0.205351	-0.525071	0.116267	0.0913065	0.892371	0.605104	0.175768	-0.231916	0.583923	0.205052	0.658824	0.167249	0.705667	-0.449699	0.222511	-0.363296	0.387959	0.0460481	0.95154	-0.667418	0.0209612	-0.347033	0.491724	-0.211697	0.63357
ENSG00000072182	ASIC4	grey	M0	#N/A	-	CD6	mod0	#N/A	#N/A	-0.0589009	0.911352	-0.0455452	0.927741	0.0239141	0.962529	0.210179	0.723996	0.251919	0.564383	-0.329735	0.42884	0.346507	0.462872	-0.142025	0.759078	0.0454833	0.932299	-0.50425	0.245519	-0.139546	0.8567	-0.0598559	0.911442	-0.0730595	0.892712	0.0763257	0.87678	0.111371	0.821075	-0.201189	0.669436	-0.027253	0.970681	-0.0966488	0.834804	0.21079	0.717448	-0.0893574	0.86051
ENSG00000072195	SPEG	lightcyan	M5	#N/A	M17	CD8	mod2	tan	#N/A	-0.192944	0.647611	-0.598648	0.0500771	0.446783	0.208452	-0.243253	0.666562	0.869864	0.000513599	0.273139	0.539959	-0.0691222	0.927717	0.434144	0.21918	-0.0848589	0.86718	-0.303932	0.565305	-0.482815	0.380556	-0.414388	0.256227	0.216597	0.635064	-0.579806	0.0685651	0.569334	0.0921884	-0.162194	0.743122	0.324157	0.518419	0.212901	0.597847	-0.0181669	0.979751	-0.599093	0.0691165
ENSG00000072210	ALDH3A2	grey	M0	#N/A	-	CD0	mod5	turquoise	1	-0.334956	0.370885	-0.212643	0.604595	-0.311059	0.428968	-0.434663	0.339368	-0.115803	0.820285	0.334722	0.419418	-0.295862	0.548876	0.185729	0.671167	0.358808	0.345156	0.295497	0.57905	-0.23242	0.735776	0.375305	0.316155	0.322248	0.443663	-0.188414	0.661398	-0.0552838	0.91822	0.21154	0.651336	-0.354223	0.465984	0.285641	0.453777	0.213249	0.715233	0.152563	0.748542
ENSG00000072274	TFRC	pink	M16	#N/A	-	#N/A	mod0	green	10	-0.495851	0.133656	-0.37181	0.298205	-0.351404	0.35658	0.263548	0.634617	-0.347266	0.392225	0.216545	0.646163	-0.431648	0.31854	0.47726	0.16145	0.432699	0.226676	-0.266656	0.625943	0.0957052	0.907026	0.253364	0.542512	-0.190502	0.685041	-0.0589796	0.909496	0.0955894	0.849265	0.726414	0.0302598	0.198638	0.740164	0.519128	0.103913	0.499506	0.260215	0.40567	0.284571
ENSG00000072310	SREBF1	green	M13	#N/A	-	CD3	mod3	grey	5	0.357618	0.329948	-0.0445337	0.928513	0.542089	0.0988112	-0.589204	0.115496	0.472196	0.200957	0.502391	0.156152	-0.283892	0.571925	0.0977426	0.842113	-0.49771	0.143563	0.498529	0.253903	0.0546767	0.948025	-0.40469	0.269198	0.688224	0.03212	-0.513624	0.122599	-0.070698	0.893412	-0.376163	0.367047	0.0840599	0.902343	-0.265472	0.493347	-0.487371	0.276472	-0.596875	0.0705856
ENSG00000072401	UBE2D1	red	M14	#N/A	M5	CD5	mod2	turquoise	#N/A	-0.288363	0.457539	0.437789	0.199592	-0.729772	0.0100456	0.515709	0.210232	-0.729257	0.0165854	-0.655185	0.0359311	0.298915	0.544964	-0.331367	0.38565	0.483975	0.159387	0.224883	0.692439	0.591685	0.19993	0.783473	0.00457328	-0.575194	0.100204	0.833377	0.00130842	-0.317196	0.435235	0.372774	0.372441	-0.257815	0.63736	0.0260761	0.958932	-0.0432966	0.951343	0.744424	0.0115491
ENSG00000072415	MPP5	grey	M0	#N/A	M1	CD3	mod0	turquoise	14	-0.168256	0.699242	0.012705	0.978863	-0.266549	0.515335	-0.0840195	0.908756	-0.208681	0.649038	-0.370205	0.354809	0.574217	0.119551	-0.168496	0.704894	0.227522	0.590717	-0.378712	0.437914	0.0891729	0.911918	0.141418	0.769588	-0.40202	0.309774	0.212849	0.609774	0.304516	0.457851	-0.201212	0.669436	-0.130467	0.842792	0.155038	0.716247	0.132847	0.83704	0.295166	0.475334
ENSG00000072422	RHOBTB1	yellow	M12	#N/A	-	CD3	mod0	red	#N/A	-0.564174	0.0731385	-0.0378448	0.940594	-0.714313	0.012995	0.0406704	0.961796	-0.399767	0.306611	-0.07951	0.887772	-0.112162	0.863561	0.132554	0.77726	0.550667	0.0925698	0.282629	0.600938	-0.0307701	0.970405	0.68949	0.0221351	-0.325458	0.437938	0.384795	0.284121	-0.139324	0.774243	0.595245	0.10578	-0.115562	0.859426	0.389712	0.264405	0.00353401	0.996758	0.50037	0.157529
ENSG00000072506	HSD17B10	royalblue	M9	#N/A	M3	#N/A	mod4	red	#N/A	-0.65015	0.0281663	-0.258527	0.512381	-0.525574	0.114204	0.186912	0.765888	-0.35302	0.382854	-0.258246	0.56778	0.0171144	0.984485	0.227219	0.586401	0.719697	0.0106634	-0.0825402	0.905666	0.253513	0.708787	0.497472	0.150279	-0.499003	0.175133	0.22133	0.592376	0.362048	0.355491	0.370337	0.37666	-0.14065	0.828796	0.562967	0.0697651	0.341913	0.499191	0.566305	0.092628
ENSG00000072571	HMMR	brown	M11	#N/A	M11	CD2	#N/A	turquoise	#N/A	0.162443	0.710062	0.635546	0.0318546	-0.36305	0.336737	0.136582	0.842095	-0.506242	0.162811	-0.470374	0.196574	0.283186	0.572776	-0.540238	0.0960393	0.0438876	0.934727	0.440786	0.336114	0.846254	0.000633609	0.421958	0.246838	-0.0729474	0.892712	0.605543	0.0534731	-0.553861	0.103259	-0.0867563	0.872786	-0.390674	0.403766	-0.395987	0.25434	-0.358204	0.472665	0.302751	0.462575
ENSG00000072682	P4HA2	midnightblue	M4	3	M17	CD0	mod5	purple	#N/A	0.196489	0.640184	0.326602	0.378385	0.0297521	0.953995	0.898637	5.52114e-05	-0.296243	0.484196	-0.322126	0.444432	-0.102474	0.878723	-0.131047	0.779792	-0.217246	0.614074	-0.0801823	0.908823	0.278265	0.677887	0.0663202	0.901443	-0.34756	0.396394	0.436471	0.206882	-0.372354	0.33748	0.2888	0.517186	0.393275	0.397708	-0.272677	0.480897	-0.101844	0.880535	0.267149	0.528121
ENSG00000072736	NFATC3	purple	M18	#N/A	-	CD0	mod5	red	3	-0.731438	0.00737231	-0.494434	0.134049	-0.480878	0.163069	0.161782	0.808426	-0.231986	0.60412	0.0905143	0.871139	-0.255336	0.622552	0.609616	0.0479687	0.510399	0.130604	-0.196816	0.736401	0.137428	0.859616	0.378273	0.311493	-0.494198	0.180322	0.0246966	0.962556	0.337386	0.401738	0.683556	0.0459569	0.323187	0.520324	0.734562	0.0074482	0.18178	0.760982	0.551464	0.104238
ENSG00000072756	TRNT1	yellow	M12	#N/A	M4	#N/A	mod0	turquoise	17	-0.661644	0.0235892	0.0065062	0.98889	-0.926224	8.9591e-06	0.172362	0.789528	-0.642816	0.0486704	-0.33891	0.412115	0.136508	0.827419	0.0105956	0.985648	0.832572	0.000922665	0.0570163	0.937944	0.021252	0.980179	0.839828	0.00125494	-0.550853	0.121112	0.549179	0.0902616	-0.00880428	0.986915	0.587221	0.110991	-0.360388	0.455136	0.502252	0.119026	0.376167	0.444717	0.799723	0.00472524
ENSG00000072778	ACADVL	lightcyan	M5	#N/A	M12	CD4	mod7	yellow	4	-0.0474217	0.929057	-0.520157	0.107686	0.509464	0.130962	-0.548406	0.165857	0.696648	0.0258658	0.518999	0.137159	-0.217628	0.689696	0.34917	0.355144	-0.0727227	0.888604	0.00721511	0.992812	-0.349525	0.57231	-0.418653	0.250771	0.574323	0.100861	-0.746726	0.00789744	0.471619	0.195911	-0.2125	0.650188	0.0834308	0.902343	0.119273	0.791348	0.0383085	0.95794	-0.745114	0.0115491
ENSG00000072786	STK10	grey60	M6	#N/A	-	CD0	mod11	green	#N/A	-0.097898	0.842795	-0.469114	0.161853	0.261002	0.527345	-0.170289	0.79303	0.118238	0.81567	0.665515	0.0312946	-0.688607	0.0369063	0.570535	0.0736421	0.0288632	0.957467	-0.0399287	0.959662	0.0676133	0.933698	-0.323104	0.408017	0.394683	0.318869	-0.618113	0.0475658	0.182758	0.691606	0.364633	0.385587	0.173959	0.778741	0.33495	0.357345	0.374812	0.44626	-0.202847	0.648915
ENSG00000072840	EVC	grey	M0	#N/A	M5	CD0	mod0	blue	#N/A	0.420115	0.227973	0.240612	0.549966	0.341253	0.373036	0.0204737	0.981267	0.48835	0.18247	-0.0280066	0.962189	0.210125	0.701642	-0.167868	0.705987	-0.559131	0.0851502	0.321191	0.537109	-0.170747	0.818992	-0.257082	0.535365	0.13251	0.79506	0.0447981	0.932541	-0.19884	0.660226	-0.273885	0.541701	0.323573	0.519645	-0.469671	0.154833	-0.703908	0.049454	-0.47698	0.185422
ENSG00000072864	NDE1	grey	M0	#N/A	M1	CD3	mod3	turquoise	5	-0.105954	0.826248	-0.0659789	0.888896	-0.0475809	0.929048	0.459491	0.297289	-0.0988089	0.849988	-0.290445	0.507539	0.0704383	0.925251	0.190728	0.662589	-0.0499749	0.925982	-0.419804	0.367916	0.382028	0.526959	-0.0473214	0.931528	-0.548828	0.123134	0.172015	0.695567	0.156431	0.743173	0.0319824	0.956965	0.398895	0.387428	0.14261	0.742966	-0.0158471	0.982481	0.476201	0.186583
ENSG00000072954	TMEM38A	grey	M0	#N/A	M13	#N/A	mod1	pink	8	0.259973	0.513209	-0.0602183	0.899979	0.255458	0.538144	-0.406976	0.389618	0.00579812	0.99149	0.282238	0.523118	0.0241377	0.9758	-0.0885513	0.858535	-0.108654	0.826276	-0.101746	0.87901	-0.224562	0.747253	-0.311512	0.429964	0.397299	0.315194	-0.379493	0.292052	0.126414	0.797089	-0.327482	0.449188	-0.295938	0.568853	-0.0404854	0.936507	0.349787	0.487124	-0.208411	0.639233
ENSG00000073008	PVR	grey	M0	#N/A	-	CD0	mod1	yellow	18	0.118419	0.802153	0.279392	0.470117	-0.173606	0.70287	-0.103123	0.883569	-0.273311	0.525474	0.018335	0.974345	0.118477	0.855522	-0.216168	0.608813	0.00719641	0.990087	0.315909	0.546896	0.20048	0.777721	0.137106	0.776088	0.119217	0.819001	0.202541	0.630577	-0.269261	0.523548	0.213202	0.648868	-0.165923	0.791591	-0.0982967	0.831695	-0.103811	0.878265	-0.0499649	0.924286
ENSG00000073009	#N/A	lightcyan	M5	#N/A	M3	#N/A	#N/A	#N/A	#N/A	-0.212415	0.609804	-0.499066	0.129358	0.326041	0.402172	-0.300619	0.569768	0.646187	0.0473438	0.225163	0.628711	-0.213382	0.697119	0.363999	0.327709	-0.0638364	0.903834	-0.376409	0.440755	-0.11969	0.87868	-0.364852	0.334029	0.187327	0.691533	-0.495286	0.139977	0.365851	0.349055	-0.23071	0.620562	0.153601	0.810971	0.180727	0.664412	-0.0210441	0.976007	-0.407308	0.283135
ENSG00000073050	XRCC1	purple	M18	#N/A	-	CD1	mod1	salmon	12	-0.751302	0.00496735	-0.653166	0.0259703	-0.350916	0.356898	0.0463581	0.954901	-0.10107	0.845883	0.202395	0.672184	-0.299373	0.543934	0.67566	0.0215527	0.624991	0.0423411	-0.35786	0.475692	-0.122435	0.875023	0.236375	0.576481	-0.338081	0.413115	-0.197855	0.639963	0.546517	0.110691	0.65246	0.0635925	0.217178	0.709657	0.831664	0.000876779	0.552095	0.193617	0.396986	0.297546
ENSG00000073060	SCARB1	grey	M0	#N/A	-	CD9	mod3	yellow	18	0.266514	0.499715	0.440306	0.196451	-0.00971377	0.985836	0.0320208	0.967688	0.0367632	0.951745	-0.134437	0.796516	0.191349	0.733124	-0.396894	0.274414	-0.28238	0.488601	0.473719	0.284603	0.0893298	0.911918	0.183245	0.685132	0.245285	0.582355	0.307252	0.418128	-0.513966	0.143602	-0.0431189	0.941507	0.00168585	0.998112	-0.506951	0.114704	-0.579549	0.164386	-0.290264	0.48575
ENSG00000073111	MCM2	brown	M11	#N/A	M11	CD0	mod0	turquoise	#N/A	-0.330392	0.379667	0.00811905	0.986218	-0.319533	0.412971	0.163805	0.804704	-0.352841	0.382983	-0.203641	0.67045	-0.0769657	0.915844	0.0524229	0.922513	0.300314	0.453578	0.089266	0.895096	0.727472	0.0282306	0.370767	0.323618	-0.254455	0.568414	0.239919	0.555077	-0.0343373	0.950128	0.225356	0.629175	-0.0641556	0.931266	0.169993	0.684647	-0.129437	0.841019	0.349409	0.377229
ENSG00000073150	PANX2	turquoise	M1	#N/A	M17	#N/A	mod1	pink	12	0.841152	0.000463603	0.402098	0.250452	0.690873	0.0181167	-0.0379949	0.964039	0.400973	0.304155	0.115656	0.830157	0.119444	0.853232	-0.369906	0.317852	-0.892444	0.000129235	0.18399	0.759308	-0.0912335	0.910322	-0.57582	0.0773154	0.465887	0.217068	-0.15036	0.738862	-0.374341	0.335178	-0.558424	0.136887	0.213221	0.716112	-0.773805	0.00355	-0.565495	0.179469	-0.659155	0.0371836
ENSG00000073169	SELENOO	lightcyan	M5	#N/A	M12	#N/A	#N/A	#N/A	#N/A	-0.301503	0.432372	-0.636782	0.0313939	0.349726	0.358493	0.0213355	0.980284	0.807204	0.00347456	0.17269	0.7256	-0.0626234	0.93419	0.543958	0.0933565	-0.11233	0.821061	-0.421032	0.366982	-0.368661	0.546183	-0.322194	0.409128	-0.0527477	0.924682	-0.451178	0.188042	0.56266	0.0962374	-0.010624	0.985742	0.547329	0.17346	0.300069	0.425011	-0.147017	0.816288	-0.37623	0.330279
ENSG00000073417	PDE8A	green	M13	#N/A	M1	CD3	mod3	yellow	5	0.453785	0.181509	-0.062537	0.89552	0.587483	0.0631949	-0.446372	0.321257	0.473013	0.199884	0.692234	0.0222141	-0.421985	0.332976	0.124646	0.793545	-0.570477	0.0768836	0.401046	0.401022	-0.251796	0.710793	-0.509343	0.137194	0.767232	0.0106633	-0.573037	0.0729366	-0.198859	0.660226	-0.12266	0.810185	0.194053	0.746974	-0.320097	0.386215	-0.354118	0.47995	-0.80221	0.00442528
ENSG00000073464	CLCN4	tan	M2	#N/A	-	CD5	mod2	brown	#N/A	0.645376	0.0296376	0.873841	0.000192907	-0.133048	0.784029	0.205992	0.730123	-0.545485	0.119512	-0.274999	0.536393	0.200077	0.717431	-0.765989	0.00509044	-0.282379	0.488601	0.435436	0.34499	0.223038	0.749838	0.13771	0.774974	0.148208	0.764233	0.558741	0.0833078	-0.847608	0.00128993	-0.137081	0.787942	-0.406455	0.373653	-0.710921	0.0109972	-0.152468	0.809224	0.0801809	0.874901
ENSG00000073605	GSDMB	grey	M0	#N/A	M12	CD9	mod0	grey	#N/A	0.19337	0.646686	-0.264339	0.501093	0.472354	0.174829	-0.176066	0.78328	0.612028	0.0650158	0.130622	0.803482	0.0353932	0.964985	0.167143	0.707847	-0.28812	0.477679	-0.49353	0.258484	-0.387656	0.519482	-0.652329	0.0350823	0.0941409	0.859046	-0.419771	0.229861	0.346278	0.384745	-0.410126	0.312154	0.14743	0.820972	0.00615558	0.991043	0.181184	0.761452	-0.362967	0.352391
ENSG00000073670	ADAM11	turquoise	M1	#N/A	M17	CD1	mod2	grey	18	0.936727	5.44967e-06	0.456542	0.175578	0.755869	0.00611125	-0.0353415	0.965917	0.238132	0.59246	0.168233	0.735001	-0.0754672	0.918545	-0.361126	0.333655	-0.857898	0.000406793	0.183683	0.759308	0.0793167	0.920205	-0.696969	0.0197871	0.538378	0.133856	-0.200156	0.635451	-0.407393	0.283266	-0.558759	0.136841	0.103968	0.874426	-0.752525	0.00535772	-0.285133	0.591623	-0.549133	0.106229
ENSG00000073711	PPP2R3A	tan	M2	#N/A	M5	CD3	mod0	blue	#N/A	0.648904	0.0284793	0.810805	0.00131846	-0.0469068	0.930184	-0.113956	0.869905	-0.457378	0.220722	-0.106863	0.844215	0.0982606	0.884962	-0.707093	0.0135507	-0.368371	0.327289	0.547453	0.190136	0.303789	0.636775	0.0994414	0.846674	0.322921	0.443286	0.380528	0.290443	-0.835761	0.00158809	-0.285483	0.522426	-0.441304	0.321255	-0.717123	0.00993288	-0.338864	0.503933	-0.023526	0.966884
ENSG00000073712	FERMT2	purple	M18	#N/A	-	CD4	mod7	green	#N/A	-0.603072	0.0489145	-0.466859	0.164437	-0.339026	0.377266	0.377072	0.440358	-0.0661291	0.90624	-0.170251	0.730182	-0.0107007	0.989683	0.504556	0.132129	0.481386	0.16185	-0.651636	0.0785755	0.0240054	0.976675	0.0850019	0.872048	-0.710805	0.023575	0.0751555	0.878975	0.519304	0.138201	0.483187	0.216184	0.333546	0.503134	0.671456	0.0198135	0.460611	0.310741	0.494005	0.164544
ENSG00000073792	IGF2BP2	grey	M0	#N/A	-	CD4	#N/A	red	4	-0.336088	0.368509	-0.529708	0.0996097	-0.118463	0.808405	-0.00827301	0.992659	0.0707072	0.898116	0.335023	0.418939	-0.279529	0.578879	0.580571	0.0666501	0.145526	0.753735	-0.450596	0.318426	-0.403415	0.497041	-0.127124	0.793917	-0.257151	0.564404	-0.301574	0.428719	0.341783	0.3933	0.315926	0.470088	0.374664	0.431468	0.513586	0.109224	0.351122	0.48542	0.243591	0.572062
ENSG00000073803	MAP3K13	turquoise	M1	#N/A	M17	CD0	mod4	blue	18	0.666934	0.0219102	0.203382	0.623341	0.633753	0.039044	0.0189064	0.983667	0.307124	0.463916	0.331434	0.425898	-0.235526	0.656412	-0.0764274	0.881815	-0.728534	0.0093713	0.00708566	0.99299	-0.042974	0.959211	-0.63877	0.0409669	0.45663	0.23064	-0.277831	0.476362	-0.328511	0.416393	-0.171794	0.725688	0.367198	0.445362	-0.530382	0.0948719	-0.232611	0.682594	-0.603606	0.0664699
ENSG00000073849	ST6GAL1	grey	M0	#N/A	M5	CD11	mod11	red	11	0.216384	0.601908	0.350297	0.336276	-0.152178	0.74882	0.0914389	0.897682	-0.577746	0.0907728	0.334688	0.419418	-0.519786	0.181921	-0.0201697	0.971707	-0.149594	0.747132	0.660308	0.0729393	0.250001	0.712125	0.235364	0.578296	0.239178	0.593147	0.168657	0.70236	-0.651849	0.0394669	0.515021	0.179994	0.0503277	0.948134	-0.136018	0.756718	-0.15242	0.809224	0.230243	0.598733
ENSG00000073910	FRY	turquoise	M1	#N/A	M17	CD13	mod2	brown	#N/A	0.84597	0.000392392	0.758271	0.00474652	0.30909	0.432321	-0.0760854	0.91995	-0.166048	0.73225	-0.100597	0.853977	0.228404	0.670691	-0.682072	0.0198562	-0.604576	0.0541225	0.477773	0.279897	0.246621	0.715088	-0.236081	0.57699	0.335513	0.418365	0.223068	0.588502	-0.601699	0.0680796	-0.47992	0.218946	-0.243232	0.663741	-0.791442	0.00237784	-0.446222	0.332401	-0.30102	0.465603
ENSG00000073969	NSF	red	M14	#N/A	M16	CD5	mod2	brown	17	0.276461	0.480289	0.763653	0.00425009	-0.36373	0.335769	0.413196	0.37873	-0.681197	0.0317333	-0.702655	0.0194545	0.507092	0.200813	-0.742285	0.00749155	0.0752139	0.88531	0.20926	0.716487	0.392382	0.515287	0.43269	0.231221	-0.394009	0.320415	0.793945	0.00329781	-0.452706	0.218668	-0.164465	0.73877	-0.432264	0.334864	-0.421174	0.215511	-0.102014	0.880198	0.480466	0.181538
ENSG00000074047	GLI2	cyan	M3	#N/A	M11	CD0	#N/A	black	#N/A	0.313071	0.409969	-0.354987	0.32807	0.739147	0.00824865	-0.118316	0.865189	0.603305	0.0718065	0.451827	0.223789	-0.262971	0.608331	0.391206	0.283426	-0.543468	0.0986926	-0.227335	0.688589	-0.15972	0.835357	-0.730723	0.0121608	0.30725	0.469235	-0.665764	0.0265992	0.327759	0.417291	-0.283535	0.526435	0.52461	0.200716	-0.055543	0.910245	-0.0868176	0.898779	-0.481301	0.180535
ENSG00000074181	NOTCH3	magenta	M17	#N/A	M8	CD12	mod3	salmon	6	-0.094965	0.846942	-0.421447	0.222189	0.322623	0.40711	0.522501	0.199675	0.230226	0.607531	0.160325	0.749374	-0.376799	0.409815	0.63915	0.0353903	-0.217581	0.613398	-0.424388	0.360785	0.00822226	0.99231	-0.405041	0.268705	-0.359812	0.376418	-0.243993	0.547223	0.3629	0.354117	0.299502	0.499306	0.835387	0.00322788	0.339602	0.348971	0.107206	0.875122	0.193749	0.668554
ENSG00000074211	PPP2R2C	tan	M2	#N/A	M17	#N/A	mod1	brown	2	0.667657	0.0216762	0.68994	0.0156842	0.173688	0.702752	0.214603	0.715557	-0.0286588	0.961686	-0.288377	0.51111	0.348262	0.460785	-0.606847	0.0494587	-0.59722	0.0582092	0.287188	0.593596	0.16999	0.820486	-0.0708575	0.894257	0.185953	0.693698	0.373433	0.302161	-0.648928	0.0409011	-0.365618	0.384454	-0.0372963	0.958837	-0.765803	0.00418883	-0.513105	0.244434	-0.140788	0.770704
ENSG00000074219	TEAD2	grey	M0	#N/A	M11	#N/A	#N/A	turquoise	16	-0.112104	0.814694	-0.171583	0.686213	0.154694	0.743136	0.593421	0.111109	0.1374	0.782769	-0.203024	0.671083	-0.0748714	0.919399	0.36747	0.321982	-0.117734	0.808298	-0.270531	0.620106	0.30694	0.634865	-0.166416	0.720302	-0.505355	0.168927	0.0806983	0.869264	0.272864	0.517275	0.181249	0.707622	0.682765	0.0506512	0.177926	0.669548	-0.113691	0.866007	0.27114	0.520026
ENSG00000074266	EED	purple	M18	#N/A	M3	CD7	mod0	turquoise	17	-0.618486	0.0413745	-0.544683	0.086764	-0.279292	0.490752	-0.0376223	0.964225	-0.145347	0.769986	0.149006	0.770147	-0.336417	0.47959	0.496907	0.140517	0.622106	0.0438552	-0.328676	0.525843	0.0302539	0.970937	0.146066	0.760156	-0.179049	0.705849	-0.223661	0.587861	0.453877	0.217016	0.385967	0.351311	-0.125774	0.848828	0.71145	0.010895	0.67828	0.0661399	0.378974	0.325352
ENSG00000074276	CDHR2	grey	M0	#N/A	-	CD6	mod2	purple	#N/A	0.25205	0.529837	0.0829539	0.859417	0.145657	0.761688	-0.109165	0.874313	-0.37609	0.344275	0.386313	0.327254	-0.442725	0.29869	0.01997	0.971726	-0.0301769	0.955854	0.124807	0.850937	0.158758	0.837295	-0.179277	0.69358	0.39544	0.318151	-0.230935	0.573429	-0.192603	0.672535	0.166695	0.734579	-0.133085	0.838323	-0.0445841	0.930509	0.449247	0.329434	-0.0155941	0.97885
ENSG00000074317	SNCB	turquoise	M1	#N/A	M13	CD1	mod1	brown	17	0.92894	7.11368e-06	0.687762	0.0160402	0.52346	0.115949	0.163092	0.805666	-0.0253204	0.966641	-0.0784916	0.88998	0.0744028	0.9194	-0.585914	0.0629288	-0.776079	0.00365978	0.284143	0.598033	0.0784716	0.92108	-0.413411	0.257787	0.290014	0.502559	0.139865	0.759795	-0.583929	0.0802354	-0.518535	0.177719	0.0167857	0.980652	-0.859837	0.000375343	-0.412599	0.383606	-0.341208	0.391859
ENSG00000074410	CA12	grey	M0	#N/A	M3	CD4	mod7	yellow	#N/A	0.302748	0.429648	0.440563	0.196059	-0.0400495	0.939252	-0.0202317	0.981408	-0.00101321	0.998316	-0.150959	0.766557	0.193769	0.728311	-0.343561	0.36466	-0.344929	0.370296	0.456894	0.307159	0.334038	0.593756	0.106783	0.833978	0.0898186	0.866538	0.300428	0.431078	-0.49006	0.171358	-0.177906	0.713475	-0.0371609	0.959027	-0.458336	0.167481	-0.702867	0.0501422	-0.116276	0.811797
ENSG00000074527	NTN4	grey	M0	#N/A	-	#N/A	mod1	magenta	12	0.125982	0.786817	-0.223378	0.582176	0.391769	0.288617	0.381954	0.431663	0.445937	0.237611	0.0288645	0.961424	0.0658543	0.930351	0.265764	0.509756	-0.25615	0.537225	-0.312708	0.552108	-0.25902	0.702582	-0.396142	0.282589	-0.161279	0.74105	-0.201243	0.632997	0.336338	0.40383	0.0502392	0.930673	0.541492	0.179593	0.0219409	0.964715	0.00544951	0.995765	-0.232006	0.595045
ENSG00000074590	NUAK1	greenyellow	M19	3	-	CD0	mod1	turquoise	15	-0.489577	0.140527	-0.648371	0.0271894	-0.137127	0.775979	0.170361	0.79303	-0.115703	0.820318	0.366827	0.360757	-0.502438	0.208352	0.679925	0.0204963	0.372274	0.320285	-0.573127	0.157461	-0.393239	0.515287	-0.0519277	0.92336	-0.216388	0.635601	-0.353223	0.336265	0.415516	0.270876	0.538917	0.153245	0.271869	0.611679	0.716224	0.0100835	0.797462	0.0104281	0.409763	0.279759
ENSG00000074621	SLC24A1	grey	M0	#N/A	-	CD0	mod0	greenyellow	#N/A	0.518628	0.111128	0.529802	0.0996097	0.139821	0.771213	0.36096	0.470943	-0.199175	0.669025	-0.0197222	0.972923	-0.0953835	0.889254	-0.342549	0.365851	-0.502293	0.139646	0.290671	0.587605	0.292967	0.655747	-0.039917	0.941168	0.242321	0.587701	0.267419	0.497945	-0.721105	0.0161503	0.0761133	0.891903	0.198252	0.740696	-0.623829	0.0368213	-0.379812	0.438502	-0.149546	0.754313
ENSG00000074657	ZNF532	grey	M0	#N/A	M2	CD4	mod3	black	5	0.109609	0.819783	0.00286897	0.994357	0.210364	0.630494	-0.1485	0.825334	0.394226	0.315466	-0.152555	0.76437	0.387765	0.392039	-0.206292	0.629567	-0.208894	0.633311	-0.217803	0.703673	-0.147847	0.849927	-0.140858	0.770387	0.228307	0.612894	-0.0815148	0.868614	0.0629956	0.907424	-0.441067	0.260934	0.00229025	0.997681	-0.262494	0.499399	-0.147702	0.815998	-0.345305	0.384847
ENSG00000074695	LMAN1	pink	M16	#N/A	-	CD3	mod0	greenyellow	#N/A	-0.322474	0.393583	0.173184	0.68266	-0.65879	0.0287614	0.571623	0.136046	-0.564292	0.102337	-0.351195	0.391419	0.15048	0.806168	-0.0359529	0.949667	0.417516	0.249721	-0.0453498	0.953265	0.117909	0.879581	0.553362	0.0957054	-0.556631	0.114784	0.611628	0.0507116	-0.204363	0.649778	0.680959	0.0469713	0.0465085	0.95154	0.224134	0.575456	0.207299	0.721734	0.617193	0.0583995
ENSG00000074800	ENO1	grey	M0	#N/A	M4	CD0	mod7	grey	10	0.390053	0.275621	0.365544	0.308562	0.121604	0.802483	-0.0916694	0.897682	-0.26101	0.547112	0.071809	0.900358	-0.107092	0.871589	-0.366615	0.32325	-0.184744	0.680422	0.205323	0.723327	0.403939	0.496741	-0.0594082	0.912066	0.536123	0.135831	-0.00242261	0.996825	-0.483458	0.180156	-0.181802	0.706561	-0.288877	0.581085	-0.469436	0.155155	0.0820616	0.903842	-0.174474	0.704346
ENSG00000074842	MYDGF	grey	M0	#N/A	M9	CD0	#N/A	#N/A	#N/A	-0.295367	0.445246	-0.275685	0.477247	-0.133161	0.783919	0.140467	0.836279	-0.202946	0.661859	0.137368	0.790788	-0.266449	0.601189	0.191224	0.662256	0.415678	0.252268	-0.215279	0.707268	-0.160712	0.834639	0.114529	0.821407	0.0490306	0.93153	-0.134793	0.769826	0.165445	0.72436	0.350963	0.408754	-0.0977492	0.881464	0.302679	0.419162	0.640967	0.102227	0.0962756	0.848858
ENSG00000074855	ANO8	cyan	M3	#N/A	M2	#N/A	mod2	blue	#N/A	0.492386	0.137097	-0.0357346	0.943559	0.836131	0.000792703	-0.112519	0.871567	0.621168	0.0597598	0.221564	0.6369	-0.221307	0.684012	0.0700341	0.894172	-0.645835	0.0328301	-0.0192806	0.980364	0.272892	0.686754	-0.727969	0.0126683	0.506571	0.168113	-0.484251	0.15014	0.0455758	0.932454	-0.511992	0.183027	0.309738	0.542651	-0.395392	0.255279	-0.288193	0.586104	-0.638537	0.0462986
ENSG00000074935	TUBE1	lightgreen	M7	#N/A	M12	#N/A	mod0	grey	#N/A	0.269989	0.493756	0.623061	0.0373696	-0.145169	0.762752	0.324955	0.530553	-0.119788	0.813684	-0.838769	0.00141163	0.774592	0.00978462	-0.711403	0.0124579	-0.124335	0.795104	-0.0860923	0.899071	0.229533	0.738993	0.192438	0.666667	-0.43408	0.261134	0.688946	0.0193562	-0.238408	0.585201	-0.499082	0.197761	-0.24031	0.668401	-0.49951	0.121896	-0.35705	0.475117	0.182113	0.690611
ENSG00000075035	WSCD2	turquoise	M1	#N/A	M13	#N/A	mod1	blue	#N/A	0.6791	0.018017	0.48702	0.14234	0.503503	0.137928	0.176861	0.782064	0.180343	0.705152	-0.165633	0.739822	0.286357	0.566011	-0.530147	0.105769	-0.597155	0.0582092	0.199898	0.73135	0.0675169	0.933698	-0.317582	0.41805	0.252589	0.571542	0.105684	0.825025	-0.305651	0.454955	-0.433269	0.273621	0.051769	0.946106	-0.723773	0.00904698	-0.477974	0.287425	-0.568245	0.0909146
ENSG00000075043	KCNQ2	green	M13	3	-	CD8	mod2	blue	#N/A	0.626099	0.0379813	0.217824	0.594015	0.649616	0.03222	-0.349097	0.493164	0.419326	0.275626	0.249456	0.58167	0.00455982	0.995314	-0.255423	0.531037	-0.606132	0.0531711	0.262071	0.63404	0.213593	0.762059	-0.554817	0.0943733	0.71596	0.0225589	-0.346841	0.346972	-0.203209	0.651201	-0.508202	0.18721	0.0364565	0.959489	-0.613254	0.0421787	-0.379836	0.438502	-0.824505	0.00316678
ENSG00000075089	ACTR6	royalblue	M9	#N/A	-	CD5	mod0	turquoise	17	-0.506086	0.123571	0.0290583	0.954033	-0.595194	0.0582423	-0.164779	0.803632	-0.297082	0.483069	-0.507769	0.150178	0.43077	0.319206	-0.289094	0.46455	0.745838	0.00662707	-0.0569865	0.937944	0.279488	0.675746	0.614813	0.0534862	-0.231628	0.606705	0.341937	0.357005	0.17046	0.714065	-0.105434	0.840009	-0.763426	0.0148588	0.23334	0.558183	0.27945	0.601139	0.357431	0.362422
ENSG00000075213	SEMA3A	grey	M0	#N/A	M5	CD0	mod0	grey	8	-0.0254638	0.961285	-0.0692142	0.883624	-0.130779	0.787261	0.12345	0.859495	-0.219161	0.629625	-0.0542164	0.925173	0.159048	0.79031	0.129592	0.783438	0.0489338	0.927612	-0.340369	0.503657	-0.225012	0.746965	-0.101674	0.843104	-0.485645	0.191461	0.0830897	0.866	0.252244	0.556509	0.105957	0.839195	0.202399	0.734749	0.27117	0.483406	0.256071	0.644464	0.377475	0.327854
ENSG00000075218	GTSE1	brown	M11	#N/A	M11	#N/A	#N/A	turquoise	#N/A	0.0484474	0.927535	0.414413	0.231286	-0.234459	0.581068	0.11088	0.872839	-0.387081	0.327658	-0.380431	0.337221	0.180335	0.751233	-0.324338	0.398293	0.0556601	0.916655	0.159357	0.798217	0.903146	3.61766e-05	0.245623	0.557851	-0.0992382	0.852341	0.424774	0.223228	-0.328852	0.416393	-0.0239317	0.969049	-0.171075	0.782331	-0.237668	0.548847	-0.23019	0.686195	0.221854	0.614266
ENSG00000075223	SEMA3C	grey	M0	#N/A	M2	CD7	mod0	salmon	17	-0.411286	0.240401	-0.432375	0.207434	-0.148507	0.756363	-0.159079	0.810633	-0.0501429	0.933261	0.574029	0.0862376	-0.574527	0.119359	0.516091	0.12033	0.254831	0.540127	0.356848	0.476591	-0.363205	0.550923	0.298646	0.453784	0.256304	0.566595	-0.319362	0.396346	0.0674208	0.899778	0.608959	0.0955925	0.128663	0.845113	0.461696	0.163754	0.111632	0.86886	0.0617709	0.904436
ENSG00000075234	TTC38	grey	M0	#N/A	M8	CD4	mod7	salmon	#N/A	-0.15909	0.716775	-0.495909	0.132627	0.295858	0.457741	-0.0177795	0.984734	0.423248	0.269939	0.42938	0.259854	-0.297785	0.546978	0.636017	0.0367455	-0.14952	0.747132	0.0934953	0.890313	-0.192063	0.79079	-0.268992	0.511517	-0.0323011	0.95482	-0.42258	0.225942	0.44054	0.235137	0.293901	0.507767	0.640681	0.0788185	0.375091	0.288314	-0.21982	0.705698	-0.194873	0.666446
ENSG00000075239	ACAT1	grey	M0	#N/A	-	CD7	mod4	lightcyan	2	-0.018608	0.971786	0.386704	0.274877	-0.492411	0.149785	-0.342564	0.503825	-0.474202	0.198921	-0.155471	0.758068	0.224543	0.677969	-0.468982	0.170936	0.414966	0.253262	0.28551	0.596074	0.18004	0.809246	0.421521	0.247319	0.141686	0.77658	0.322067	0.390309	-0.331105	0.413403	0.044797	0.938727	-0.749586	0.0194485	-0.127223	0.775438	0.208375	0.721552	0.0770915	0.880166
ENSG00000075275	CELSR1	grey	M0	#N/A	M11	CD2	mod0	red	#N/A	-0.28029	0.472711	-0.423727	0.218899	0.0566671	0.919583	-0.24354	0.666137	0.47871	0.192961	-0.0224135	0.969139	0.364904	0.430688	0.278658	0.484704	0.119014	0.806299	-0.289962	0.588663	-0.157932	0.838178	-0.154599	0.743135	-0.0967396	0.855291	-0.245043	0.545189	0.605983	0.0654885	-0.15088	0.764073	0.251699	0.649771	0.285607	0.453777	0.00432445	0.996524	-0.183055	0.689098
ENSG00000075303	SLC25A40	tan	M2	#N/A	-	CD5	mod1	turquoise	#N/A	0.182219	0.669962	0.679202	0.0180638	-0.347145	0.363203	0.0955892	0.893387	-0.661794	0.0406936	-0.36707	0.360273	0.131644	0.833036	-0.647554	0.0315442	0.0615456	0.907651	0.547256	0.190465	0.586821	0.207081	0.56077	0.0889585	0.145811	0.768254	0.574001	0.0723047	-0.699188	0.0218434	-0.0773377	0.889781	-0.543253	0.178197	-0.45128	0.176129	-0.231777	0.683559	0.305504	0.4573
ENSG00000075340	ADD2	turquoise	M1	#N/A	-	CD1	mod1	blue	#N/A	0.859315	0.000253878	0.630954	0.0337599	0.435127	0.223745	-0.0488318	0.953216	-0.102913	0.843226	0.0950156	0.863781	-0.0715695	0.924203	-0.46844	0.171461	-0.636656	0.0366634	0.348328	0.491597	0.20283	0.772891	-0.455392	0.199842	0.403566	0.307826	0.0523466	0.920633	-0.57361	0.0887524	-0.337058	0.431982	-0.055866	0.942732	-0.71179	0.0108704	-0.22638	0.692	-0.355032	0.366875
ENSG00000075391	RASAL2	tan	M2	#N/A	-	CD1	mod6	blue	#N/A	0.422061	0.225351	0.896337	7.86616e-05	-0.301025	0.447872	0.0252019	0.975987	-0.559798	0.105264	-0.525896	0.130578	0.472517	0.251216	-0.903914	8.80305e-05	-0.0999074	0.841	0.498377	0.254193	0.46643	0.401428	0.418416	0.251138	0.0184685	0.973985	0.708239	0.0141568	-0.72904	0.0140401	-0.303774	0.491339	-0.597471	0.119646	-0.672087	0.0196344	-0.424692	0.368125	0.117609	0.809547
ENSG00000075399	VPS9D1	grey	M0	#N/A	-	CD1	mod1	#N/A	#N/A	0.223405	0.589305	-0.0143339	0.976195	0.582322	0.0662799	-0.00297869	0.996955	0.564554	0.102091	-0.148205	0.771593	0.169425	0.770638	-0.104792	0.828854	-0.363865	0.335457	0.0107319	0.989029	0.333237	0.595492	-0.366369	0.331295	0.200486	0.665792	-0.196107	0.644168	0.21125	0.636895	-0.531248	0.161003	0.18466	0.761079	-0.338454	0.351319	-0.485305	0.277912	-0.587265	0.0766784
ENSG00000075413	MARK3	grey60	M6	#N/A	M14	CD0	mod0	magenta	1	-0.267317	0.498254	-0.650525	0.0266105	0.0928432	0.855097	-0.679765	0.0396769	0.299498	0.478107	0.77506	0.00558074	-0.411682	0.348371	0.564412	0.0778484	0.197461	0.653499	-0.041874	0.957263	-0.573199	0.226077	-0.201052	0.64821	0.445222	0.24694	-0.75441	0.00699348	0.418684	0.266525	0.18384	0.703527	-0.0274843	0.97018	0.48749	0.134891	0.396277	0.40911	-0.308508	0.451185
ENSG00000075420	FNDC3B	grey	M0	#N/A	-	#N/A	mod0	royalblue	#N/A	0.126549	0.785857	-0.0670971	0.886828	0.105857	0.830137	0.464169	0.286321	-0.13594	0.785802	0.250121	0.580886	-0.347044	0.461792	0.344706	0.362426	-0.242977	0.562034	-0.0563696	0.93856	-0.155862	0.839303	-0.218015	0.614122	-0.149634	0.761372	-0.0234398	0.964317	-0.0877419	0.864888	0.497006	0.200311	0.591634	0.125063	0.145257	0.737391	0.155642	0.803462	0.228144	0.602211
ENSG00000075426	FOSL2	lightyellow	M8	#N/A	-	CD0	mod8	yellow	#N/A	-0.10758	0.823024	-0.49585	0.132627	0.215169	0.620009	0.0180068	0.984495	0.320284	0.439222	0.624999	0.0520618	-0.546191	0.150116	0.697108	0.0159923	-0.0906349	0.855243	-0.0387922	0.960205	-0.266921	0.6954	-0.36146	0.339347	0.113641	0.828763	-0.488615	0.145926	0.231906	0.598792	0.548215	0.145194	0.571202	0.147285	0.376091	0.286591	0.144561	0.819392	-0.217351	0.62289
ENSG00000075429	CACNG5	grey	M0	#N/A	-	CD2	#N/A	brown	#N/A	0.192429	0.648394	0.0489512	0.921242	0.148386	0.756441	0.128152	0.854517	-0.00184277	0.997526	0.475695	0.188494	-0.586106	0.106151	0.244512	0.552912	-0.263712	0.523651	0.567777	0.165082	0.0249785	0.97606	-0.0594784	0.912006	0.301652	0.479661	-0.129647	0.778827	-0.374546	0.33498	0.469714	0.228789	0.338997	0.492585	-0.112524	0.803708	-0.279628	0.601139	-0.196085	0.663698
ENSG00000075539	FRYL	grey	M0	#N/A	-	CD3	mod3	turquoise	#N/A	-0.313803	0.408624	-0.243323	0.5446	-0.340717	0.374286	-0.751279	0.0104576	0.0120802	0.983201	0.345707	0.400724	-0.102654	0.878723	0.114356	0.811096	0.438907	0.217461	0.183312	0.759563	-0.263298	0.700129	0.18975	0.672191	0.347975	0.395605	-0.260944	0.511271	0.0816887	0.874376	0.047974	0.933726	-0.536593	0.185648	0.303858	0.416931	0.297775	0.569637	-0.0759857	0.881958
ENSG00000075618	FSCN1	grey60	M6	#N/A	M3	CD1	mod3	turquoise	14	0.15897	0.716775	-0.430356	0.210249	0.469648	0.178225	-0.119765	0.864413	0.26065	0.548094	0.888903	0.000203473	-0.815852	0.00455142	0.626331	0.0405564	-0.402228	0.271591	0.081656	0.907063	-0.373405	0.535587	-0.49634	0.151689	0.478204	0.200543	-0.698497	0.0165895	0.000166107	0.999744	0.32584	0.452023	0.543914	0.178197	0.157309	0.711582	0.0833558	0.902773	-0.309172	0.449746
ENSG00000075702	WDR62	brown	M11	#N/A	M11	CD6	mod0	turquoise	#N/A	-0.00337801	0.99515	0.310657	0.408778	-0.166594	0.71691	0.243728	0.666137	-0.251475	0.565348	-0.389524	0.32104	0.141598	0.821831	-0.198846	0.645842	-0.0169954	0.975198	0.140716	0.825761	0.921443	1.07612e-05	0.209009	0.632202	-0.175804	0.711606	0.392791	0.271923	-0.259292	0.542141	-0.0158536	0.97835	0.00190324	0.997688	-0.189768	0.645391	-0.36323	0.465553	0.236049	0.586012
ENSG00000075790	BCAP29	brown	M11	#N/A	-	CD5	mod0	greenyellow	2	-0.292784	0.450216	0.311554	0.40722	-0.497115	0.145192	0.231745	0.684686	-0.363297	0.366387	-0.630557	0.0482165	0.364104	0.432633	-0.262458	0.516726	0.338119	0.382928	0.226741	0.689736	0.732885	0.0254116	0.60361	0.0593818	-0.440692	0.253605	0.630325	0.0418443	-0.12728	0.795203	0.0504161	0.930438	-0.171177	0.782316	-0.0154224	0.976749	-0.329638	0.518258	0.486517	0.172857
ENSG00000075826	SEC31B	lightcyan	M5	#N/A	M4	CD1	mod0	midnightblue	#N/A	0.0996591	0.838697	-0.354186	0.329319	0.545812	0.0954189	-0.247005	0.662592	0.879223	0.000405492	0.0666248	0.906981	0.149286	0.80877	0.200605	0.642207	-0.318812	0.418695	-0.414418	0.378086	-0.204113	0.771425	-0.621819	0.0494533	0.173415	0.716431	-0.475088	0.159875	0.446933	0.225797	-0.552495	0.140938	0.275263	0.605893	-0.0734303	0.878887	-0.130519	0.840335	-0.574966	0.0855495
ENSG00000075891	PAX2	yellow	M12	#N/A	#N/A	CD2	#N/A	grey	#N/A	-0.205715	0.622896	0.27341	0.481978	-0.569061	0.0758864	-0.0767234	0.918811	-0.767324	0.00835583	0.000567191	0.999292	-0.192968	0.730346	-0.211667	0.616892	0.429256	0.2317	0.565642	0.166756	0.121878	0.875787	0.695595	0.0201846	-0.00570202	0.991749	0.36076	0.3224	-0.392297	0.307587	0.37027	0.376662	-0.509376	0.221662	0.11031	0.80841	0.0824905	0.903389	0.482376	0.179261
ENSG00000075914	EXOSC7	grey	M0	#N/A	-	CD0	mod0	turquoise	17	-0.340789	0.361457	-0.419444	0.224767	-0.0250958	0.96082	-0.412838	0.379657	0.323101	0.434272	0.114043	0.83301	0.188344	0.737318	0.192213	0.659962	0.388948	0.293196	-0.0764913	0.912335	-0.189805	0.794234	-0.00518894	0.993441	0.159591	0.743709	-0.329027	0.378714	0.548955	0.107961	-0.0430775	0.941507	-0.238592	0.671742	0.359983	0.31466	0.275431	0.607783	-0.266436	0.529755
ENSG00000075945	KIFAP3	tan	M2	#N/A	-	CD5	mod1	brown	17	0.27369	0.485843	0.661343	0.0233507	-0.35669	0.347282	-0.0833504	0.909925	-0.647504	0.0465932	-0.162877	0.745386	0.0910997	0.895284	-0.667712	0.0243218	0.10429	0.833647	0.462854	0.298728	0.167117	0.822337	0.427913	0.237971	0.281767	0.518879	0.45472	0.183106	-0.72103	0.0161503	0.0119681	0.983666	-0.676949	0.0546184	-0.432206	0.200564	0.0659229	0.923302	0.12867	0.791432
ENSG00000075975	MKRN2	purple	M18	#N/A	-	CD0	mod0	lightgreen	1	-0.682486	0.0171263	-0.822898	0.00098215	-0.123706	0.798142	-0.209755	0.724403	0.179688	0.706454	0.448062	0.22849	-0.341613	0.469704	0.746811	0.00698761	0.428167	0.233044	-0.294422	0.580884	-0.480683	0.383588	0.045305	0.934336	-0.134006	0.792406	-0.47473	0.160378	0.662127	0.0352323	0.454084	0.245185	0.25277	0.647592	0.835355	0.000807639	0.37937	0.4398	0.103004	0.835081
ENSG00000076003	MCM6	grey	M0	#N/A	M11	CD0	mod5	turquoise	1	-0.339776	0.363124	-0.198298	0.632946	-0.247507	0.555224	0.139112	0.838907	-0.327047	0.427526	0.207689	0.664386	-0.468838	0.257899	0.373245	0.312619	0.278472	0.495751	0.114056	0.864253	0.470198	0.396172	0.205586	0.639848	-0.0991044	0.852406	-0.01693	0.974873	-0.027834	0.959694	0.567226	0.128814	0.130657	0.842579	0.358689	0.316337	0.108183	0.873966	0.289337	0.487499
ENSG00000076043	REXO2	grey	M0	#N/A	M17	CD7	mod0	green	9	-0.0935372	0.849902	-0.277647	0.474121	-0.0293413	0.954509	0.223717	0.698911	0.118404	0.815557	0.278737	0.530366	-0.158175	0.792345	0.426052	0.230785	-0.0543136	0.919029	-0.151783	0.812487	-0.611946	0.163766	-0.138879	0.773011	-0.281802	0.518855	-0.101711	0.830913	0.172216	0.711316	0.490311	0.207288	0.477189	0.261415	0.344799	0.340346	0.124632	0.849348	0.0924343	0.854924
ENSG00000076053	RBM7	grey	M0	#N/A	M14	CD3	#N/A	green	#N/A	-0.29227	0.450992	-0.36007	0.317902	-0.225664	0.598277	-0.0868212	0.9049	0.113315	0.823592	0.257209	0.569448	-0.0764241	0.916834	0.459807	0.182993	0.154898	0.737312	-0.143988	0.821984	-0.401408	0.499344	0.0273425	0.960251	-0.277155	0.527219	-0.144063	0.750486	0.261932	0.536265	0.393467	0.33818	0.226513	0.690737	0.473697	0.149762	0.102973	0.878835	0.197884	0.66011
ENSG00000076067	RBMS2	magenta	M17	#N/A	M18	#N/A	#N/A	green	#N/A	-0.109691	0.819672	-0.233657	0.563681	0.0352695	0.945526	0.396929	0.405523	0.212666	0.64174	0.177167	0.718252	-0.164783	0.780724	0.489032	0.148562	-0.25756	0.535308	-0.00336393	0.997063	-0.18225	0.805765	-0.0724138	0.891861	-0.324592	0.439743	-0.00472237	0.993311	0.0680067	0.898492	0.488848	0.20881	0.818232	0.00491053	0.21468	0.594011	-0.364485	0.463261	0.103556	0.834151
ENSG00000076242	MLH1	red	M14	#N/A	-	CD0	mod0	black	2	-0.124723	0.789059	0.461447	0.170393	-0.389906	0.291878	0.399257	0.402603	-0.375489	0.344886	-0.748359	0.00942294	0.485649	0.234096	-0.559489	0.0809485	0.274505	0.502807	0.168602	0.783595	0.550597	0.264552	0.626434	0.0469413	-0.298325	0.485529	0.688578	0.0194056	-0.26386	0.533901	-0.091765	0.863203	-0.376584	0.427839	-0.270824	0.483854	-0.254875	0.646268	0.305363	0.45761
ENSG00000076344	RGS11	cyan	M3	#N/A	M17	CD9	mod2	darkgreen	6	0.57616	0.0652969	0.247477	0.535961	0.624594	0.0424965	-0.131832	0.848423	0.371171	0.352997	0.0850986	0.879128	-0.137189	0.826397	-0.213763	0.613489	-0.624733	0.0424071	0.17283	0.77944	0.305012	0.636681	-0.480638	0.168345	0.568259	0.105578	-0.24022	0.554571	-0.292147	0.48206	-0.593342	0.107767	0.0278006	0.969913	-0.583381	0.0574697	-0.33163	0.51545	-0.450042	0.22201
ENSG00000076356	PLXNA2	grey	M0	#N/A	M2	CD1	mod2	brown	#N/A	-0.000486206	0.998801	0.18455	0.662071	-0.0371001	0.943155	-0.000870511	0.999168	-0.116478	0.818623	-0.0377766	0.950689	-0.117618	0.857122	-0.0910349	0.856557	-0.173203	0.701293	0.396713	0.40778	0.511358	0.331177	0.284444	0.479905	0.188622	0.688757	0.135927	0.767818	-0.362396	0.354769	-0.0189815	0.974456	-0.00480074	0.994379	-0.184562	0.655891	-0.522211	0.230968	0.106039	0.831516
ENSG00000076382	SPAG5	brown	M11	#N/A	M11	#N/A	#N/A	turquoise	#N/A	-0.0279636	0.957761	0.262556	0.50512	-0.074466	0.889216	0.354587	0.484112	-0.168775	0.726959	-0.381019	0.336173	0.114201	0.861317	-0.154632	0.733667	-0.0454586	0.932299	0.152968	0.811027	0.866509	0.000261735	0.224089	0.600756	-0.213819	0.640248	0.368942	0.309886	-0.193631	0.670889	0.0648261	0.908283	0.122905	0.852145	-0.190234	0.644385	-0.474169	0.294406	0.119583	0.806068
ENSG00000076554	TPD52	grey	M0	#N/A	M13	CD5	mod0	yellow	#N/A	-0.0482933	0.927642	0.224637	0.580272	-0.375114	0.314762	-0.136606	0.842095	-0.363727	0.365492	0.0900852	0.871804	-0.0298031	0.970722	-0.245704	0.550367	0.176719	0.694672	0.407641	0.386754	0.0484602	0.953921	0.485915	0.162679	0.349002	0.394176	0.171399	0.696666	-0.479283	0.18596	0.246251	0.591713	-0.453837	0.300424	-0.111918	0.804704	0.00115594	0.998513	0.0827983	0.870139
ENSG00000076555	ACACB	lightgreen	M7	#N/A	M1	CD4	mod7	grey	10	0.319844	0.398422	0.193089	0.643865	0.297315	0.455148	-0.0276375	0.973243	0.350864	0.386042	-0.383008	0.333211	0.714112	0.0272572	-0.425626	0.231445	-0.293669	0.466569	-0.223018	0.695443	0.0369672	0.965893	-0.23769	0.574018	0.0532896	0.923781	0.0530768	0.919667	0.14901	0.755255	-0.63592	0.075858	-0.0515248	0.946656	-0.416394	0.222059	-0.255198	0.646152	-0.388979	0.309577
ENSG00000076641	PAG1	turquoise	M1	#N/A	M11	#N/A	mod8	grey	13	0.705853	0.0116535	0.581519	0.0604184	0.382205	0.304143	-0.1719	0.790627	-0.0390748	0.948022	-0.116072	0.829243	0.163287	0.782574	-0.613921	0.0462042	-0.476619	0.16704	0.190413	0.747213	0.35229	0.569339	-0.366496	0.33114	0.363346	0.37055	0.0811121	0.868858	-0.41787	0.267844	-0.593924	0.107127	-0.255692	0.641325	-0.731491	0.00792097	-0.272756	0.613873	-0.456051	0.214384
ENSG00000076650	GPATCH1	grey	M0	#N/A	M2	CD0	mod8	turquoise	#N/A	-0.49471	0.134934	-0.317411	0.396325	-0.195854	0.658516	-0.0709752	0.924485	-0.0353342	0.953242	0.0587227	0.917612	-0.277696	0.581562	0.349818	0.354333	0.275786	0.500957	0.0738816	0.915167	0.356152	0.564089	0.284498	0.479809	-0.00365182	0.995134	-0.0745546	0.879983	0.131305	0.788183	0.202838	0.667179	0.0501946	0.948236	0.38592	0.271067	-0.0283901	0.968335	0.298124	0.47022
ENSG00000076706	MCAM	grey	M0	#N/A	M18	CD3	mod3	grey	#N/A	-0.250394	0.533367	-0.427348	0.214036	-0.0349831	0.945878	-0.0202407	0.981408	-0.0119285	0.983324	0.284303	0.519007	-0.237272	0.652302	0.563514	0.0781096	0.133108	0.779775	-0.252809	0.646859	-0.129785	0.866234	-0.18109	0.689188	-0.302132	0.478913	-0.253373	0.527235	0.433746	0.244535	0.31815	0.465365	0.443443	0.317343	0.510783	0.111695	0.279334	0.601144	0.25223	0.55854
ENSG00000076716	GPC4	lightyellow	M8	3	M11	CD4	mod5	magenta	1	-0.384767	0.283405	-0.491869	0.136888	-0.106994	0.827879	0.0272043	0.973603	-0.101066	0.845883	0.483178	0.179512	-0.598026	0.0966533	0.728199	0.00962659	0.170263	0.706583	0.0588116	0.934862	-0.0639187	0.936469	0.0291382	0.957498	-0.135675	0.788532	-0.291819	0.448586	0.247057	0.566751	0.610448	0.0946021	0.40876	0.37164	0.63888	0.0304137	0.19921	0.735875	0.377774	0.327318
ENSG00000076826	CAMSAP3	cyan	M3	#N/A	M5	#N/A	mod1	#N/A	#N/A	0.650078	0.0281788	0.0867458	0.851632	0.853196	0.000423282	0.0900887	0.899486	0.533279	0.13315	0.302569	0.482893	-0.31587	0.512546	0.0655305	0.900235	-0.885611	0.000168905	0.124267	0.852038	0.127807	0.867831	-0.712041	0.0158153	0.480711	0.197672	-0.389543	0.276631	-0.200396	0.657142	-0.373106	0.37208	0.515283	0.21307	-0.505276	0.115946	-0.479327	0.284665	-0.558223	0.0992408
ENSG00000076864	RAP1GAP	turquoise	M1	#N/A	-	CD1	mod2	brown	#N/A	0.820202	0.000892251	0.212036	0.60585	0.788417	0.00268776	-0.152589	0.81909	0.325977	0.429379	0.554502	0.103288	-0.409059	0.352539	-0.0571631	0.91533	-0.861034	0.000345299	0.335803	0.512835	-0.208571	0.767306	-0.692991	0.0208349	0.716173	0.0225185	-0.449927	0.189666	-0.379252	0.327455	-0.293465	0.5081	0.279474	0.598116	-0.569993	0.0656189	-0.279792	0.601039	-0.634725	0.0486107
ENSG00000076924	XAB2	black	M15	#N/A	M3	CD0	mod9	turquoise	6	-0.574834	0.0657959	-0.615067	0.0413225	-0.120398	0.804971	-0.00395719	0.996752	0.405828	0.295471	-0.0938756	0.864818	0.272245	0.591071	0.499553	0.137872	0.263561	0.523695	-0.528899	0.210391	-0.324697	0.610796	0.0284411	0.958555	-0.516691	0.156598	-0.160368	0.717893	0.745845	0.0108209	0.0667152	0.905009	0.394546	0.395547	0.587626	0.0549144	0.0268276	0.969714	0.163934	0.72327
ENSG00000076928	ARHGEF1	grey	M0	#N/A	-	CD0	mod3	green	#N/A	-0.113399	0.81192	-0.391627	0.266256	0.44896	0.205569	0.268801	0.625885	0.607613	0.0682826	0.147818	0.771814	-0.331745	0.487286	0.502819	0.133921	-0.308792	0.437372	-0.0356022	0.964263	-0.0654214	0.935341	-0.263415	0.522803	-0.0380326	0.947628	-0.299455	0.432937	0.27487	0.514585	0.0348559	0.952299	0.683493	0.0501876	0.12167	0.785902	-0.384877	0.429319	-0.185996	0.68321
ENSG00000077063	CTTNBP2	tan	M2	3	M2	#N/A	mod0	grey	#N/A	0.327692	0.384053	0.636326	0.0315679	-0.0477641	0.929032	0.341298	0.5062	-0.0952096	0.857216	-0.768134	0.0064738	0.619219	0.0801975	-0.728523	0.00956247	-0.198946	0.651116	-0.11145	0.867165	0.369081	0.545673	0.118099	0.813873	-0.25898	0.561415	0.617843	0.0475991	-0.368733	0.343637	-0.502267	0.194445	-0.269692	0.615728	-0.597904	0.0494782	-0.349112	0.487926	0.054843	0.915269
ENSG00000077080	ACTL6B	turquoise	M1	#N/A	M5	CD10	mod1	blue	12	0.780116	0.00259167	0.703502	0.0127599	0.403099	0.272564	0.307844	0.55569	-0.0387622	0.948156	-0.336046	0.417553	0.243368	0.6431	-0.625317	0.041069	-0.575186	0.0735063	0.234125	0.678444	0.407166	0.492657	-0.280033	0.488875	0.203433	0.661123	0.285668	0.461105	-0.506337	0.152163	-0.484254	0.215198	-0.0719195	0.918955	-0.810481	0.00147525	-0.323226	0.530664	-0.231596	0.595504
ENSG00000077092	RARB	grey	M0	#N/A	M13	CD0	mod1	royalblue	12	0.148903	0.73758	0.249476	0.531957	-0.152283	0.748519	-0.614199	0.0906477	-0.0331198	0.955755	0.250587	0.580594	-0.0382662	0.963707	-0.291869	0.459409	0.00607226	0.991444	0.57963	0.152786	-0.117602	0.879883	0.207703	0.635371	0.597851	0.0808947	-0.0414666	0.937371	-0.440377	0.235468	-0.104418	0.84158	-0.569649	0.148027	-0.247536	0.527682	-0.165567	0.787478	-0.268952	0.523941
ENSG00000077150	NFKB2	magenta	M17	#N/A	M8	CD0	mod5	green	#N/A	0.0468732	0.930209	-0.245463	0.539602	0.307591	0.435037	0.413698	0.37775	0.326527	0.428504	0.0702704	0.903085	-0.050799	0.948462	0.392084	0.281828	-0.246769	0.554947	-0.371424	0.451077	-0.090475	0.91088	-0.409151	0.263778	-0.224139	0.619685	-0.152022	0.734553	0.286026	0.493589	0.246989	0.590659	0.712346	0.0351643	0.138237	0.752092	0.058992	0.931539	-0.0832296	0.870139
ENSG00000077152	UBE2T	brown	M11	#N/A	M11	#N/A	mod1	turquoise	17	0.161057	0.712575	0.310904	0.408457	-0.00757321	0.987978	-0.296888	0.575195	-0.245673	0.576694	0.0876056	0.875822	-0.172271	0.76593	-0.24289	0.556464	-0.0141743	0.97939	0.561381	0.171653	0.707076	0.0394626	0.119745	0.810779	0.450151	0.238868	0.0429458	0.935919	-0.379814	0.326922	-0.0379309	0.948359	-0.364736	0.448944	-0.254319	0.514657	-0.228352	0.689731	-0.158746	0.735643
ENSG00000077157	PPP1R12B	tan	M2	#N/A	-	CD0	mod2	brown	#N/A	0.244351	0.546192	0.62717	0.03553	-0.315597	0.421042	0.0662069	0.930289	-0.356289	0.377101	-0.486793	0.174746	0.600465	0.0939727	-0.625681	0.040828	-0.0463095	0.931506	0.242756	0.661848	0.104808	0.894235	0.327998	0.399213	-0.208284	0.651338	0.622999	0.0450038	-0.386532	0.315317	-0.130879	0.796497	-0.297987	0.565221	-0.365845	0.304584	-0.293062	0.577469	0.177342	0.699446
ENSG00000077232	DNAJC10	grey	M0	#N/A	-	CD5	mod0	red	8	0.0159911	0.975898	0.0449368	0.928295	-0.00374368	0.995106	-0.0879297	0.90318	0.0125759	0.982601	0.0540413	0.925404	0.00113698	0.997875	-0.117131	0.806556	0.14209	0.76116	0.090071	0.893978	-0.123923	0.873843	-0.00514238	0.993441	0.237883	0.595338	-0.0157877	0.975414	-0.0434241	0.93543	0.118845	0.816074	-0.20204	0.735122	-0.0384954	0.939264	0.223912	0.696426	-0.266076	0.530533
ENSG00000077264	PAK3	tan	M2	#N/A	-	#N/A	mod8	blue	8	0.712607	0.010358	0.865284	0.000244091	0.135187	0.779798	0.178701	0.779853	-0.293652	0.489065	-0.427318	0.262754	0.312271	0.520464	-0.745484	0.00717018	-0.420178	0.245461	0.415106	0.377536	0.521004	0.315601	-0.0641412	0.905075	0.0613462	0.911766	0.505754	0.128748	-0.614277	0.0600668	-0.41802	0.299967	-0.238503	0.671742	-0.778652	0.00318504	-0.403449	0.398793	-0.0581726	0.909543
ENSG00000077279	DCX	tan	M2	#N/A	-	CD1	mod8	blue	17	0.497363	0.132087	0.888933	0.00010967	-0.294388	0.460442	0.265867	0.630043	-0.657479	0.0424858	-0.370673	0.354049	0.254206	0.624025	-0.684046	0.0193312	-0.19556	0.65773	0.575667	0.15471	0.482785	0.380556	0.327989	0.399213	-0.0321723	0.955101	0.709337	0.0140247	-0.817458	0.00223587	0.0238111	0.969266	-0.277652	0.601128	-0.596156	0.0502462	-0.325501	0.526569	0.287226	0.491144
ENSG00000077312	SNRPA	grey	M0	#N/A	M3	CD0	mod5	turquoise	16	-0.494889	0.134739	-0.206155	0.617961	-0.325782	0.402638	0.475714	0.267965	0.0397742	0.946753	-0.236523	0.607172	-0.0286615	0.971609	0.347431	0.357265	0.197888	0.653254	-0.120363	0.858193	0.172163	0.817749	0.360592	0.341102	-0.568729	0.105154	0.283566	0.464655	0.0994298	0.841521	0.475038	0.22318	0.437791	0.32549	0.331046	0.364148	-0.278201	0.603387	0.387373	0.312131
ENSG00000077348	EXOSC5	grey	M0	#N/A	M9	CD1	mod10	grey	17	-0.545119	0.0866992	-0.362713	0.313321	-0.349447	0.359093	0.178087	0.78038	-0.0624293	0.913272	0.149581	0.769335	-0.400969	0.366423	0.458183	0.185234	0.444103	0.210451	0.146335	0.81845	-0.346962	0.57483	0.400071	0.276544	-0.249386	0.576721	0.00768511	0.989272	0.145974	0.760676	0.562501	0.133484	0.133138	0.838323	0.505477	0.115712	0.171004	0.777349	0.35864	0.360689
ENSG00000077454	LRCH4	lightcyan	M5	#N/A	M12	CD0	mod3	red	#N/A	-0.147134	0.741493	-0.683557	0.0170365	0.531261	0.107816	-0.183516	0.771859	0.852847	0.000927428	0.380461	0.337221	-0.137621	0.826091	0.655027	0.0291869	-0.238004	0.57272	-0.366404	0.461087	-0.39486	0.512586	-0.591454	0.0667149	0.0244948	0.966469	-0.649008	0.0328117	0.696586	0.0226064	-0.0717937	0.897507	0.648795	0.0732885	0.348187	0.334056	-0.103832	0.878265	-0.469996	0.194508
ENSG00000077463	SIRT6	lightyellow	M8	#N/A	M5	CD0	mod0	blue	#N/A	-0.478036	0.153043	-0.675369	0.018876	0.170744	0.707776	-0.172322	0.789528	0.440364	0.245368	0.399896	0.306488	-0.517424	0.185895	0.712119	0.0123645	0.0924144	0.852953	-0.0194015	0.980149	0.00306365	0.996987	-0.0707372	0.894504	0.0975222	0.853717	-0.512552	0.123427	0.432304	0.247097	0.171877	0.725675	0.363719	0.450258	0.503589	0.117622	-0.0945939	0.888307	-0.0467278	0.929291
ENSG00000077522	ACTN2	grey	M0	#N/A	M17	CD0	mod6	tan	17	0.287989	0.458038	0.0647352	0.891828	0.318267	0.41562	0.172852	0.789518	0.428668	0.263554	-0.252666	0.576458	0.320184	0.503957	-0.185387	0.671721	-0.301716	0.451151	-0.469228	0.289949	-0.386979	0.520269	-0.392311	0.288256	-0.160686	0.742441	-0.00554463	0.992038	0.115291	0.81589	-0.457446	0.241259	0.120917	0.852497	-0.288395	0.448041	-0.0203494	0.97723	-0.262523	0.538506
ENSG00000077585	GPR137B	grey	M0	#N/A	-	CD4	mod7	pink	10	0.197525	0.638456	0.189556	0.651695	0.144614	0.763578	-0.251485	0.655279	0.21097	0.644825	-0.119998	0.821175	0.129934	0.83656	-0.187975	0.667386	-0.216433	0.61581	0.242058	0.663621	-0.0467196	0.955588	-0.0746473	0.889243	-0.0469362	0.934557	0.0514876	0.922306	-0.0294526	0.957177	-0.454385	0.245052	-0.120706	0.852497	-0.214103	0.595241	-0.455951	0.319195	-0.105746	0.831969
ENSG00000077616	NAALAD2	tan	M2	#N/A	-	CD0	mod0	red	3	0.534276	0.0964611	0.723891	0.0091112	0.0361302	0.944573	-0.076847	0.918811	-0.24837	0.571271	-0.433421	0.252848	0.505061	0.204228	-0.833948	0.00107828	-0.265423	0.520101	0.289989	0.588663	0.368238	0.546183	0.119265	0.811501	0.260913	0.558078	0.390454	0.275222	-0.516983	0.141136	-0.598135	0.102688	-0.563241	0.154636	-0.706349	0.0118102	-0.290925	0.580563	-0.0885038	0.862041
ENSG00000077684	JADE1	grey	M0	#N/A	-	CD0	#N/A	#N/A	#N/A	-0.418678	0.22975	-0.30035	0.42824	-0.174904	0.700058	-0.360087	0.472302	0.172697	0.71895	0.164495	0.742169	-0.0263442	0.974388	0.109195	0.820833	0.332387	0.393865	0.285431	0.596074	-0.401335	0.499436	0.384418	0.301352	0.17662	0.711033	-0.157438	0.723247	0.199222	0.659561	0.0750872	0.893678	-0.246168	0.660512	0.252297	0.51889	-0.131528	0.839287	-0.174455	0.704346
ENSG00000077782	FGFR1	grey	M0	#N/A	M11	CD0	mod5	grey	#N/A	0.15217	0.729949	-0.0599595	0.90053	0.378559	0.30907	0.469983	0.276575	0.0233658	0.969719	0.106838	0.844215	-0.373395	0.416224	0.14434	0.753951	-0.363146	0.336838	-0.135879	0.833855	0.0989237	0.901308	-0.224151	0.600623	-0.0281328	0.961772	-0.10573	0.82495	-0.0862889	0.867196	0.0841799	0.877243	0.436609	0.326868	-0.107242	0.814628	-0.162249	0.792764	-0.0664836	0.898334
ENSG00000077942	FBLN1	midnightblue	M4	#N/A	M3	CD4	mod7	purple	10	0.318442	0.40135	0.272816	0.482977	0.258118	0.532661	0.850238	0.000656541	0.000239254	0.999601	-0.342429	0.406749	0.0211788	0.979197	-0.139883	0.762841	-0.413461	0.255001	-0.258039	0.639516	0.237099	0.730479	-0.189218	0.673528	-0.287886	0.507244	0.304119	0.423706	-0.264799	0.532614	0.0386854	0.946761	0.467184	0.278643	-0.369343	0.298889	-0.186973	0.754433	0.0541993	0.916336
ENSG00000077943	ITGA8	midnightblue	M4	#N/A	M18	CD12	#N/A	royalblue	#N/A	-0.0880408	0.859267	0.109428	0.807981	-0.079356	0.880926	0.848876	0.000667703	-0.0692503	0.900308	-0.481514	0.181406	0.112188	0.863561	-0.025386	0.963833	-0.0461939	0.931521	-0.305796	0.563681	0.252203	0.710793	0.161648	0.730319	-0.534172	0.138256	0.423243	0.225281	-0.0980619	0.844428	0.202774	0.667259	0.38271	0.417003	-0.0881093	0.854306	-0.149403	0.813154	0.305522	0.4573
ENSG00000078053	AMPH	tan	M2	#N/A	-	CD5	mod1	black	17	0.480767	0.149304	0.852615	0.000361781	-0.163533	0.723685	0.615654	0.0894802	-0.494442	0.175226	-0.704848	0.0189312	0.475083	0.247511	-0.759377	0.00563473	-0.235778	0.575831	0.150815	0.813527	0.366264	0.546795	0.236426	0.576388	-0.381241	0.34163	0.814537	0.00212916	-0.607766	0.0643716	-0.178048	0.713362	-0.138676	0.830543	-0.649367	0.0265758	-0.325235	0.527093	0.28786	0.489735
ENSG00000078061	ARAF	lightyellow	M8	#N/A	-	#N/A	mod7	red	13	-0.521608	0.108688	-0.687093	0.0161848	0.0753086	0.888115	0.0288745	0.971556	0.498338	0.170917	0.314575	0.459913	-0.278127	0.581054	0.725815	0.00998632	0.0480421	0.928425	-0.136821	0.832931	-0.31622	0.620071	0.00205956	0.996654	-0.161549	0.740575	-0.364658	0.316028	0.484623	0.178964	0.356791	0.398901	0.62119	0.0934853	0.53551	0.0901244	-0.228052	0.690682	-0.0530784	0.91864
ENSG00000078070	MCCC1	lightgreen	M7	#N/A	-	CD0	mod0	grey	3	-0.161802	0.711315	0.126121	0.776973	-0.191265	0.668373	-0.300378	0.570251	0.129162	0.797875	-0.607739	0.062857	0.789623	0.00724973	-0.464702	0.17674	0.30199	0.450674	-0.286463	0.594526	0.295896	0.649883	0.153133	0.745472	-0.163151	0.738485	0.24692	0.54169	0.270014	0.522386	-0.564703	0.131618	-0.525081	0.200157	-0.103553	0.821677	-0.0560402	0.935123	-0.12774	0.79258
ENSG00000078098	FAP	red	M14	#N/A	M18	CD0	#N/A	purple	#N/A	0.293958	0.44793	0.689522	0.0157691	-0.159684	0.732571	0.772693	0.0065666	-0.420969	0.273016	-0.730069	0.0123642	0.412984	0.346713	-0.621891	0.0426483	-0.169241	0.708605	0.0785312	0.910496	0.447396	0.431765	0.31123	0.430724	-0.392676	0.322523	0.782969	0.00397399	-0.51878	0.138784	-0.0692776	0.901056	-0.0140252	0.983783	-0.537297	0.0886478	-0.324385	0.528739	0.31574	0.436991
ENSG00000078114	NEBL	grey	M0	#N/A	M17	CD4	mod7	turquoise	10	0.362766	0.321357	0.101975	0.821768	0.278974	0.491296	-0.426395	0.356474	0.342484	0.400766	0.0735477	0.898042	0.464998	0.264203	-0.31697	0.410377	-0.237991	0.57272	0.00260253	0.997964	-0.207406	0.769237	-0.291634	0.465127	0.413624	0.290759	-0.224465	0.585766	0.0750275	0.886465	-0.448325	0.251113	-0.216779	0.710863	-0.348846	0.333025	-0.11408	0.865376	-0.636913	0.0471161
ENSG00000078124	ACER3	grey	M0	#N/A	-	#N/A	mod9	grey	#N/A	0.268977	0.495233	-0.177407	0.676581	0.597312	0.0572371	-0.118838	0.864413	0.37759	0.341676	0.390757	0.319827	-0.452831	0.282167	0.255181	0.531354	-0.468193	0.177782	-0.0930265	0.890654	0.113387	0.884277	-0.563396	0.0867861	0.27718	0.527219	-0.477618	0.15724	0.0525016	0.922677	-0.191488	0.687473	0.348219	0.475275	-0.133127	0.763154	-0.220328	0.704367	-0.440722	0.236341
ENSG00000078177	N4BP2	red	M14	#N/A	-	#N/A	#N/A	salmon	4	0.0918125	0.852714	0.68078	0.0176455	-0.560976	0.0820694	0.204574	0.733396	-0.749492	0.0115863	-0.441285	0.239166	0.377297	0.409446	-0.630995	0.0386737	0.179651	0.6894	0.51998	0.22226	0.510495	0.332095	0.683702	0.023763	-0.0900237	0.866119	0.730743	0.010148	-0.620113	0.0565718	0.170152	0.728427	-0.43737	0.326194	-0.342449	0.344151	-0.242428	0.667601	0.370944	0.338769
ENSG00000078237	TIGAR	royalblue	M9	#N/A	-	CD5	#N/A	#N/A	#N/A	-0.507688	0.121887	-0.0714725	0.880519	-0.656337	0.0298639	-0.111139	0.872839	-0.37419	0.347087	0.0168096	0.976381	-0.0968014	0.888418	0.112481	0.814128	0.663662	0.0262526	0.275983	0.611773	0.0849736	0.915078	0.571602	0.0809422	-0.134436	0.791647	0.228083	0.578673	-0.0457068	0.932259	0.584082	0.113161	-0.313231	0.53695	0.386865	0.269346	0.233424	0.682305	0.29845	0.469943
ENSG00000078269	SYNJ2	grey	M0	#N/A	-	CD3	mod3	yellow	14	0.0539964	0.920265	0.129372	0.771683	-0.113295	0.817945	-0.0625161	0.936775	-0.0665322	0.905571	0.241783	0.597389	-0.241668	0.645116	0.0730888	0.888816	-0.0409714	0.939238	0.68809	0.0540896	0.122829	0.875023	0.206332	0.638303	0.221137	0.62599	0.0431495	0.935499	-0.311678	0.444637	0.323777	0.456129	-0.0343035	0.963081	-0.0342891	0.946287	-0.323843	0.529846	-0.0156544	0.978824
ENSG00000078295	ADCY2	grey	M0	#N/A	-	CD4	mod0	blue	18	0.304076	0.427291	0.309763	0.410468	0.20782	0.635089	-0.151098	0.821239	0.196332	0.672839	-0.317188	0.454159	0.364981	0.430688	-0.401952	0.267529	-0.22571	0.594378	-0.0652587	0.926566	0.156846	0.838535	-0.210661	0.627935	-0.0242818	0.966601	0.133664	0.771901	-0.0387224	0.943155	-0.526134	0.168334	-0.233021	0.678589	-0.34438	0.340963	-0.269645	0.620171	-0.252395	0.55854
ENSG00000078319	PMS2P1	royalblue	M9	#N/A	-	#N/A	mod0	#N/A	#N/A	-0.50907	0.120307	-0.159338	0.710371	-0.578033	0.0694673	-0.267812	0.627197	-0.377607	0.341676	0.00476703	0.992479	0.212752	0.697211	0.0607334	0.909426	0.638151	0.036052	0.193257	0.744501	-0.125861	0.870499	0.560607	0.0889858	-0.158483	0.745364	0.1387	0.762199	0.245457	0.570417	0.401139	0.326763	-0.291426	0.576477	0.467311	0.157826	0.230734	0.685181	0.270117	0.521693
ENSG00000078328	RBFOX1	grey	M0	3	-	CD13	mod1	darkgreen	#N/A	-0.0692703	0.894536	0.302698	0.422882	-0.500124	0.141948	-0.0802271	0.914162	-0.59449	0.0785288	-0.134578	0.796516	0.150143	0.806885	-0.242343	0.557794	0.327858	0.401538	0.454669	0.310469	-0.0205028	0.980993	0.517058	0.129035	-0.227116	0.615146	0.3893	0.277091	-0.177386	0.700863	0.171621	0.725744	-0.370278	0.440617	0.0674299	0.888103	0.0118495	0.987491	0.452796	0.218668
ENSG00000078399	HOXA9	salmon	M20	#N/A	#N/A	CD6	#N/A	grey	#N/A	-0.292322	0.450992	0.0943359	0.83743	-0.499489	0.142454	0.615772	0.0894391	-0.529962	0.136913	-0.440478	0.240815	0.0712822	0.9245	0.0455685	0.934007	0.323037	0.410483	-0.226941	0.689214	0.322632	0.612609	0.40313	0.27146	-0.679691	0.0351245	0.510401	0.124879	-0.0596219	0.912053	0.345072	0.420176	0.0462005	0.95154	0.267879	0.489042	0.237229	0.677211	0.866026	0.00103017
ENSG00000078403	MLLT10	grey60	M6	#N/A	-	CD0	mod0	turquoise	7	-0.317552	0.402717	-0.641215	0.0300794	0.0754654	0.887937	-0.656563	0.0552699	0.221241	0.625304	0.635284	0.0458121	-0.33472	0.481889	0.4958	0.141611	0.269263	0.512743	-0.180125	0.764227	-0.283738	0.669503	-0.193057	0.665494	0.39895	0.313471	-0.713632	0.0131176	0.471002	0.196647	0.0761863	0.891903	-0.0997268	0.879635	0.475828	0.147782	0.446168	0.332409	-0.264977	0.532843
ENSG00000078487	ZCWPW1	grey	M0	#N/A	M17	CD0	mod4	grey	3	0.064763	0.901007	0.4425	0.19329	-0.300986	0.447899	-0.114981	0.868672	-0.0503374	0.933133	-0.409441	0.293014	0.620916	0.0791326	-0.584292	0.0639518	0.0607019	0.909337	0.382468	0.431579	0.0612484	0.940886	0.430351	0.234887	0.0714205	0.895395	0.462484	0.173931	-0.31285	0.442401	-0.184003	0.703132	-0.398596	0.38778	-0.376165	0.286591	-0.440058	0.343031	-0.154819	0.744196
ENSG00000078549	ADCYAP1R1	grey	M0	#N/A	-	CD4	mod7	blue	#N/A	0.431507	0.212188	0.56708	0.0702835	0.144325	0.764084	0.331914	0.518947	-0.0681173	0.902205	-0.692862	0.0220653	0.595588	0.0987738	-0.62329	0.0421352	-0.320592	0.415523	-0.104724	0.874458	0.266598	0.695686	-0.0778316	0.883846	-0.350882	0.392061	0.498345	0.136478	-0.156669	0.74279	-0.622379	0.0848529	-0.0379585	0.958837	-0.557582	0.0731889	-0.363115	0.465573	0.0649881	0.900525
ENSG00000078596	ITM2A	grey	M0	#N/A	M18	CD12	mod3	purple	14	0.388459	0.277952	0.364943	0.309558	0.29134	0.466554	0.312029	0.548986	-0.102253	0.844212	-0.170055	0.730618	-0.221417	0.683898	-0.190437	0.663116	-0.367092	0.329453	0.247821	0.655468	0.470469	0.396125	-0.142683	0.766369	0.00678977	0.990756	0.15531	0.72774	-0.329786	0.415145	-0.265148	0.557667	0.0313401	0.967539	-0.366964	0.302323	-0.280312	0.599849	0.13266	0.785046
ENSG00000078699	CBFA2T2	grey	M0	#N/A	M2	CD0	mod2	blue	1	-0.283699	0.465232	-0.519143	0.108472	0.231318	0.587222	0.282087	0.603827	0.510865	0.158011	0.0578691	0.919434	-0.170048	0.769795	0.577183	0.0692087	-0.0285107	0.958093	-0.430256	0.350708	-0.219152	0.75398	-0.286244	0.476401	-0.264275	0.551361	-0.264557	0.504055	0.491262	0.169682	0.155638	0.75454	0.57235	0.145709	0.40037	0.247412	0.116379	0.861105	0.0401609	0.939471
ENSG00000078725	BRINP1	grey	M0	#N/A	M16	CD0	#N/A	#N/A	#N/A	0.270937	0.491716	0.417706	0.226888	0.101872	0.83795	0.380187	0.434972	-0.124272	0.806401	-0.599202	0.0685176	0.430696	0.319206	-0.520707	0.115328	-0.177861	0.692627	-0.149008	0.814516	0.0765799	0.923431	0.0574522	0.915088	-0.314311	0.457361	0.412537	0.241207	-0.105318	0.830931	-0.487036	0.21151	-0.103506	0.875445	-0.408684	0.233619	-0.185246	0.756968	0.142575	0.767621
ENSG00000078804	TP53INP2	grey	M0	#N/A	-	#N/A	mod3	blue	5	-0.0605845	0.908172	0.0108564	0.981196	-0.0913131	0.858072	-0.415995	0.373009	-0.0446224	0.940763	0.237226	0.606539	-0.211769	0.698592	0.127359	0.788432	0.0913069	0.854019	0.576635	0.15471	0.127762	0.867837	0.121353	0.806994	0.192842	0.680361	-0.0767886	0.876169	-0.0368778	0.94535	0.0865001	0.87315	-0.113933	0.861904	0.127268	0.775438	-0.179431	0.764868	0.036198	0.946029
ENSG00000079102	RUNX1T1	blue	M10	#N/A	-	CD1	mod6	brown	1	0.226136	0.583426	0.658692	0.0243282	-0.371325	0.321737	-0.298303	0.573385	-0.548312	0.115997	-0.173208	0.724684	0.162569	0.783803	-0.638525	0.0356667	0.0950484	0.849204	0.696365	0.0493376	0.284062	0.669209	0.480389	0.168532	0.272861	0.534774	0.451865	0.186914	-0.644935	0.0427844	-0.0956957	0.856642	-0.712494	0.0351643	-0.381493	0.278518	-0.204931	0.72496	0.132577	0.785046
ENSG00000079150	FKBP7	salmon	M20	#N/A	M3	#N/A	#N/A	purple	#N/A	-0.182232	0.669962	0.291587	0.445009	-0.554822	0.0874268	0.671122	0.0449214	-0.642045	0.0489931	-0.27029	0.544617	-0.176991	0.756637	-0.00842805	0.988038	0.173116	0.701293	0.128967	0.845541	0.317373	0.620071	0.537651	0.109141	-0.486971	0.189864	0.623629	0.044832	-0.498374	0.160781	0.631898	0.0782353	0.168258	0.787772	0.0618593	0.897342	-0.0320818	0.96375	0.741304	0.012124
ENSG00000079156	OSBPL6	grey	M0	#N/A	-	#N/A	mod1	tan	2	0.262104	0.509507	0.415207	0.230204	-0.235261	0.579347	-0.0418632	0.960856	-0.628651	0.0563703	-0.00478274	0.992479	-0.0464764	0.953873	-0.316691	0.410474	0.086613	0.862832	0.278077	0.607572	-0.0149224	0.986852	0.147345	0.757008	-0.0616366	0.911313	0.261176	0.510863	-0.329649	0.415345	0.0607679	0.914326	-0.383028	0.416812	-0.114613	0.800375	0.236277	0.678537	0.324678	0.41995
ENSG00000079215	SLC1A3	grey	M0	#N/A	M8	#N/A	mod7	grey	10	0.123178	0.792736	0.310708	0.408778	-0.10643	0.82934	0.310239	0.551595	-0.366948	0.360066	-0.51405	0.14257	0.315984	0.512412	-0.308495	0.426142	-0.00621504	0.991346	-0.270517	0.620106	0.386966	0.520269	0.0436622	0.936323	-0.425987	0.272536	0.391098	0.274115	-0.0426772	0.936276	-0.300624	0.49757	-0.0445451	0.951791	-0.157581	0.710955	0.0782374	0.910742	0.456634	0.213687
ENSG00000079257	LXN	cyan	M3	#N/A	M1	CD0	#N/A	greenyellow	#N/A	0.620183	0.0405157	0.277542	0.47422	0.656568	0.0298543	0.084924	0.907325	0.397402	0.310682	-0.01841	0.974345	0.0574864	0.940509	-0.284693	0.47374	-0.676677	0.0213865	0.0688216	0.921683	0.342146	0.581418	-0.488115	0.159846	0.434643	0.260658	-0.162594	0.713853	-0.24871	0.563821	-0.512654	0.182791	0.101631	0.876962	-0.637448	0.0309667	-0.443842	0.336207	-0.5711	0.0889478
ENSG00000079277	MKNK1	grey	M0	#N/A	-	CD9	mod0	grey	4	-0.0126162	0.981425	-0.218978	0.591733	0.295708	0.457741	-0.390818	0.417381	0.435772	0.251932	0.432502	0.254292	-0.32922	0.4918	0.157564	0.727728	-0.166771	0.713293	0.394388	0.41118	-0.326954	0.606247	-0.0370404	0.945043	0.620737	0.0646177	-0.421424	0.227435	-0.0376131	0.944184	-0.0859393	0.873613	-0.0134578	0.984814	-0.0547013	0.911409	-0.25934	0.639058	-0.473147	0.190436
ENSG00000079308	TNS1	magenta	M17	#N/A	M1	CD4	mod3	purple	#N/A	0.547514	0.0848043	0.0874628	0.850346	0.626477	0.0419673	0.562052	0.147865	0.341234	0.402351	0.0948253	0.863785	-0.204105	0.71007	0.11251	0.814128	-0.750111	0.00602906	-0.245749	0.657641	-0.146009	0.851753	-0.637635	0.0414781	-0.0434854	0.938952	-0.117915	0.800596	-0.146368	0.760435	-0.0765058	0.891537	0.761142	0.0158317	-0.377813	0.283859	-0.233801	0.682305	-0.257065	0.549216
ENSG00000079313	REXO1	lightcyan	M5	#N/A	-	#N/A	mod2	grey	18	0.00231258	0.996351	-0.465474	0.166233	0.511384	0.128915	-0.100905	0.886829	0.729697	0.0165642	0.319932	0.448917	-0.0541754	0.94336	0.450694	0.195195	-0.422945	0.241433	-0.183086	0.75969	-0.280176	0.675298	-0.453974	0.202083	0.123024	0.811852	-0.501089	0.133473	0.40726	0.283371	-0.134004	0.791156	0.668019	0.0604378	0.0841377	0.860169	-0.389894	0.420257	-0.471649	0.192414
ENSG00000079335	CDC14A	grey	M0	#N/A	M8	CD0	#N/A	turquoise	#N/A	-0.0156177	0.976196	-0.391955	0.265628	0.362071	0.33853	-0.413839	0.37775	0.419412	0.27562	0.304392	0.478292	-0.0708721	0.925011	0.222797	0.596274	-0.105347	0.832412	-0.466373	0.294408	-0.0361428	0.966225	-0.520189	0.125523	0.306163	0.470999	-0.535564	0.101313	0.363768	0.3527	-0.241373	0.600622	0.0989106	0.880521	0.107094	0.814834	0.204736	0.725084	-0.497123	0.16091
ENSG00000079432	CIC	lightcyan	M5	2	M6	CD8	mod2	brown	4	-0.0371033	0.94473	-0.52863	0.100582	0.549073	0.0923941	-0.0683698	0.927999	0.801886	0.00390412	0.435139	0.250113	-0.256168	0.621096	0.582426	0.0652956	-0.399904	0.275527	-0.108629	0.870758	-0.29303	0.655621	-0.487452	0.160647	0.191803	0.682866	-0.56569	0.0784186	0.385037	0.318249	0.0395231	0.945592	0.742691	0.022481	0.13993	0.748465	-0.352067	0.48408	-0.540315	0.114616
ENSG00000079435	LIPE	grey	M0	#N/A	-	CD3	mod3	magenta	#N/A	-0.036573	0.945791	-0.149595	0.73012	0.173548	0.702991	0.239966	0.671727	-0.027665	0.963079	0.000116784	0.999904	-0.0924175	0.893093	0.132515	0.77726	-0.17478	0.698907	-0.298547	0.57364	0.279696	0.675746	-0.113206	0.823127	-0.0295747	0.959538	-0.100878	0.832418	0.0657948	0.902259	-0.0276639	0.964175	0.290525	0.578506	0.0331227	0.948537	-0.032759	0.963269	0.0838535	0.869209
ENSG00000079459	FDFT1	tan	M2	#N/A	-	CD7	mod0	tan	17	0.209383	0.61537	0.752402	0.0053558	-0.401118	0.275036	-0.0756855	0.920421	-0.527662	0.139125	-0.448128	0.22849	0.36348	0.433191	-0.791834	0.00308722	0.0538053	0.920022	0.584516	0.148486	0.506958	0.340928	0.560775	0.0889585	0.124521	0.809692	0.643095	0.0349089	-0.70182	0.0209597	-0.20347	0.666011	-0.663781	0.0622209	-0.536107	0.0898252	-0.417359	0.376496	0.120098	0.805217
ENSG00000079482	OPHN1	grey	M0	3	-	#N/A	mod0	brown	#N/A	0.319414	0.399204	0.581504	0.0604184	0.00696955	0.988881	0.02344	0.977656	-0.244382	0.578538	-0.463962	0.205603	0.156358	0.796446	-0.612914	0.0465964	-0.128501	0.78693	0.215605	0.706906	0.536727	0.288348	0.128547	0.791009	0.0540473	0.922588	0.385464	0.283011	-0.447963	0.224565	-0.55278	0.140938	-0.476747	0.262096	-0.533284	0.0921833	-0.254607	0.646668	0.112422	0.81915
ENSG00000079616	KIF22	brown	M11	#N/A	M11	#N/A	mod4	turquoise	#N/A	-0.282013	0.469034	0.25395	0.522465	-0.423791	0.241973	0.223092	0.700071	-0.31925	0.441325	-0.616724	0.0567836	0.381465	0.402317	-0.240035	0.56199	0.283853	0.48603	0.152674	0.811314	0.79461	0.00440852	0.515537	0.130947	-0.469306	0.2119	0.567104	0.0776086	-0.0494497	0.926273	-0.0222267	0.971752	-0.153386	0.811398	0.0055236	0.991888	-0.386653	0.426672	0.434376	0.244969
ENSG00000079691	CARMIL1	cyan	M3	#N/A	-	CD4	#N/A	#N/A	#N/A	0.688295	0.015633	0.166479	0.697374	0.7108	0.01363	-0.191748	0.756147	0.507421	0.161035	0.238684	0.60431	-0.100376	0.882304	-0.118654	0.803598	-0.727685	0.0094682	-0.0729503	0.916937	-0.0250472	0.97606	-0.785087	0.0043994	0.516418	0.15693	-0.359922	0.32395	-0.189101	0.679073	-0.517536	0.178549	0.199136	0.739289	-0.530805	0.0944819	-0.169072	0.78101	-0.625357	0.0531634
ENSG00000079739	PGM1	grey	M0	#N/A	M1	CD4	mod7	green	10	0.559552	0.07599	0.550124	0.0824059	0.253873	0.541515	0.62321	0.0839608	-0.0756145	0.892382	-0.339288	0.411164	0.196126	0.724741	-0.397737	0.2734	-0.544029	0.098213	0.0528579	0.944276	0.31656	0.620071	-0.186013	0.67949	-0.0647485	0.904947	0.397409	0.264318	-0.478503	0.18693	-0.0980761	0.852342	0.360807	0.453961	-0.632734	0.0328306	-0.361951	0.467641	-0.0943087	0.851743
ENSG00000079819	EPB41L2	turquoise	M1	#N/A	M13	CD3	mod3	red	13	0.822075	0.000838335	0.521923	0.106514	0.571818	0.0739352	0.168402	0.796654	0.128101	0.799252	-0.0698639	0.904112	0.0548471	0.94336	-0.463722	0.177626	-0.738142	0.00774621	-0.0302719	0.968495	0.155361	0.8398	-0.524886	0.120766	0.348711	0.394351	0.0142476	0.977409	-0.48118	0.182909	-0.508899	0.186505	0.100312	0.878625	-0.794716	0.00219544	-0.234209	0.68204	-0.410325	0.279466
ENSG00000079841	RIMS1	tan	M2	2	M13	CD0	mod2	brown	#N/A	0.69981	0.012879	0.953826	5.62505e-07	0.0010776	0.998118	0.299105	0.572616	-0.482628	0.18758	-0.511168	0.145955	0.391397	0.385743	-0.83695	0.000997715	-0.415857	0.251958	0.388891	0.420634	0.506012	0.341521	0.0832293	0.874421	-0.0418467	0.942055	0.659925	0.028806	-0.728188	0.0141759	-0.351045	0.408754	-0.249956	0.653047	-0.797668	0.00200545	-0.426171	0.36609	0.102989	0.835081
ENSG00000079931	MOXD1	grey	M0	#N/A	M8	CD4	mod7	grey	10	0.0256251	0.961285	-0.0735771	0.876667	0.198081	0.65378	0.546042	0.168387	0.114345	0.823094	-0.293032	0.502701	0.143281	0.819237	0.138502	0.764963	-0.173822	0.700299	-0.324029	0.53308	0.130872	0.865202	-0.162133	0.729541	-0.445604	0.246309	0.0913765	0.849826	0.262437	0.535793	-0.0715337	0.898154	0.411714	0.368369	0.0689318	0.886104	-0.0590824	0.931539	0.262128	0.538984
ENSG00000079974	RABL2B	lightgreen	M7	#N/A	-	#N/A	mod1	black	12	0.0195542	0.970159	0.383157	0.279879	-0.130676	0.787332	0.113441	0.870788	0.121759	0.81011	-0.819835	0.00215581	0.830195	0.00312152	-0.572824	0.0721531	0.0485338	0.927954	-0.119136	0.859615	0.450214	0.428137	0.202987	0.644407	-0.298394	0.485484	0.522084	0.114419	0.012338	0.981494	-0.524722	0.170062	-0.261867	0.630053	-0.354382	0.323318	-0.387099	0.425662	-0.0274791	0.959787
ENSG00000080166	DCT	grey	M0	#N/A	-	CD0	#N/A	blue	#N/A	0.0626245	0.904965	0.162519	0.704467	0.113832	0.817191	-0.234303	0.679985	0.271788	0.52852	-0.0151746	0.978868	0.0361895	0.964494	-0.2495	0.543339	-0.103531	0.835116	0.608553	0.122207	-0.0445317	0.957896	0.226	0.596303	0.384837	0.336606	0.021828	0.967368	-0.208166	0.642814	-0.232101	0.617686	-0.241247	0.667542	-0.30782	0.409351	-0.569519	0.173993	-0.402183	0.289718
ENSG00000080200	CRYBG3	lightcyan	M5	#N/A	M1	CD3	mod0	salmon	#N/A	-0.13722	0.76476	-0.707834	0.0120237	0.537542	0.102447	-0.208341	0.726406	0.804319	0.00369781	0.463253	0.20659	-0.305666	0.534205	0.645321	0.032492	-0.128591	0.786832	-0.452533	0.313904	-0.447147	0.431857	-0.621344	0.0497827	0.185115	0.694604	-0.746444	0.00791504	0.637943	0.0464817	-0.0618176	0.912425	0.499922	0.233447	0.314227	0.397162	0.200965	0.733221	-0.513574	0.14191
ENSG00000080224	EPHA6	grey	M0	#N/A	-	#N/A	#N/A	pink	#N/A	-0.158642	0.717434	-0.0707616	0.881952	-0.133775	0.782771	0.017898	0.984495	-0.0231722	0.970135	-0.238315	0.604602	0.310539	0.525239	-0.1446	0.753951	0.154938	0.737312	-0.436866	0.342581	-0.358319	0.558366	0.133335	0.782687	-0.236498	0.597617	0.0891509	0.85462	0.175086	0.706275	-0.19017	0.689813	-0.137596	0.831904	0.0598649	0.902297	0.178725	0.765685	0.113986	0.816248
ENSG00000080298	RFX3	lightgreen	M7	#N/A	-	CD0	mod0	black	#N/A	-0.210565	0.61308	0.149635	0.730063	-0.395147	0.283696	0.152777	0.81909	-0.170421	0.724106	-0.71782	0.0152429	0.758235	0.0131456	-0.290066	0.462923	0.303424	0.448131	-0.384935	0.427765	0.118556	0.879544	0.263488	0.52268	-0.720797	0.0216457	0.503451	0.131214	0.28618	0.493527	-0.274316	0.540921	-0.174417	0.77844	0.101851	0.824671	0.0171052	0.981525	0.458985	0.210274
ENSG00000080493	SLC4A4	grey	M0	#N/A	M15	CD4	mod7	purple	10	0.465326	0.167103	0.507028	0.120691	0.249567	0.550167	0.330616	0.520728	0.00360729	0.995252	-0.610933	0.0609115	0.461667	0.269995	-0.522929	0.112936	-0.396988	0.279899	-0.119949	0.858623	0.352682	0.568071	-0.177195	0.699418	-0.292782	0.497478	0.382523	0.287351	-0.146306	0.760435	-0.656874	0.0614076	-0.00506237	0.994091	-0.540684	0.085837	-0.36391	0.464232	0.0732854	0.885994
ENSG00000080503	SMARCA2	grey	M0	S	-	CD0	mod8	lightcyan	15	-0.13542	0.768577	0.0715409	0.88037	-0.131888	0.785461	0.0596699	0.940139	0.0386183	0.948156	0.0758876	0.89432	-0.223427	0.680129	0.025006	0.964261	-0.0213742	0.96937	0.580744	0.152104	0.12541	0.870897	0.373491	0.319394	0.201432	0.664888	0.132263	0.774127	-0.348542	0.379566	0.263442	0.559828	0.016519	0.980996	-0.0767796	0.872952	-0.498213	0.261225	-0.0535041	0.917777
ENSG00000080546	SESN1	grey	M0	#N/A	M17	#N/A	mod0	greenyellow	1	-0.100513	0.837038	0.255204	0.51964	-0.492602	0.149669	-0.303395	0.564884	-0.333884	0.414328	-0.203297	0.670947	0.482537	0.237044	-0.370388	0.317139	0.374262	0.31652	0.174132	0.776592	-0.193281	0.788474	0.429002	0.236305	-0.0864814	0.871552	0.331349	0.374307	-0.0699049	0.895265	0.059684	0.916541	-0.506703	0.22482	0.0240637	0.961346	0.116189	0.861197	0.125031	0.797765
ENSG00000080561	MID2	red	M14	#N/A	-	CD0	#N/A	purple	#N/A	-0.164423	0.70554	0.503668	0.124176	-0.556861	0.0854965	0.404092	0.396237	-0.530198	0.136734	-0.712461	0.0166353	0.42346	0.330661	-0.417481	0.244401	0.267277	0.516927	0.245661	0.657679	0.573721	0.226077	0.63946	0.0407755	-0.568646	0.105154	0.82905	0.00144691	-0.295099	0.476532	0.142255	0.778443	-0.206816	0.728068	-0.0865064	0.856637	-0.32364	0.530278	0.579881	0.0820605
ENSG00000080573	COL5A3	grey	M0	#N/A	M13	CD8	mod7	grey	6	-0.030468	0.955137	-0.387163	0.274326	0.316189	0.420236	0.229881	0.687517	0.252033	0.564383	0.339731	0.410569	-0.569647	0.123832	0.589459	0.0605672	-0.139272	0.765653	-0.18717	0.752773	-0.00438634	0.995736	-0.429249	0.23614	-0.0900385	0.866119	-0.37543	0.298528	0.241813	0.578547	0.21816	0.642292	0.490192	0.243853	0.284472	0.45601	0.177925	0.766687	0.0442155	0.93237
ENSG00000080608	PUM3	pink	M16	#N/A	-	CD0	#N/A	#N/A	#N/A	-0.792548	0.00193859	-0.453417	0.179256	-0.623755	0.0430406	0.00191169	0.997566	-0.258218	0.552654	0.183872	0.705892	-0.265935	0.602037	0.529389	0.106455	0.65222	0.0304439	0.0937579	0.889863	0.0341361	0.969085	0.598484	0.0629261	-0.255535	0.566959	0.0331261	0.950349	0.200245	0.657346	0.805677	0.00705727	0.0653925	0.928427	0.71823	0.00979814	0.175633	0.769905	0.445599	0.228024
ENSG00000080644	CHRNA3	grey	M0	#N/A	-	CD2	#N/A	blue	#N/A	-0.291289	0.452464	-0.448173	0.186272	0.108493	0.826457	-0.165627	0.801743	0.409717	0.289305	0.39684	0.31063	-0.343296	0.467323	0.427746	0.228161	0.14987	0.746491	0.185478	0.75599	-0.256666	0.70592	-0.0191422	0.974012	0.306732	0.47017	-0.395633	0.267743	0.234091	0.594223	0.291829	0.511284	0.120977	0.852497	0.286035	0.453025	0.0255466	0.971189	-0.341748	0.391065
ENSG00000080819	CPOX	greenyellow	M19	#N/A	-	#N/A	mod3	green	#N/A	-0.35818	0.328949	-0.325028	0.381398	-0.326318	0.401804	0.211936	0.71999	-0.322327	0.435518	0.0373596	0.950937	-0.0428722	0.958623	0.378614	0.304274	0.42102	0.244139	-0.49046	0.262944	-0.272162	0.688956	0.0527	0.921766	-0.496216	0.178479	0.005658	0.991944	0.391032	0.309527	0.47344	0.224764	0.160049	0.801772	0.603076	0.0468032	0.713325	0.0446277	0.54899	0.106238
ENSG00000080823	MOK	lightgreen	M7	#N/A	-	CD0	mod10	#N/A	#N/A	0.144179	0.747857	0.301108	0.426612	-0.0583786	0.916121	0.0323025	0.967688	0.117941	0.816179	-0.706388	0.0183471	0.913466	0.000100751	-0.538333	0.097757	0.0321546	0.952028	-0.395604	0.410015	0.196238	0.783863	-0.0406087	0.940155	-0.314512	0.457057	0.356186	0.330611	0.179555	0.697414	-0.59832	0.102553	-0.283309	0.592402	-0.293102	0.439077	-0.0471619	0.947508	-0.0490125	0.925411
ENSG00000080839	RBL1	brown	M11	#N/A	M11	CD0	#N/A	black	#N/A	0.199246	0.635292	0.2435	0.54415	0.11702	0.811301	0.0688091	0.92737	-0.274201	0.523559	0.0302808	0.960079	-0.282246	0.574619	-0.0846288	0.865306	-0.229741	0.5866	0.258813	0.638172	0.764186	0.0116446	-0.00196018	0.996654	0.167566	0.728914	0.0537175	0.918982	-0.349972	0.376826	-0.0434343	0.941245	0.0297547	0.968658	-0.24266	0.537602	-0.288891	0.585342	0.0843096	0.868518
ENSG00000080845	DLGAP4	grey	M0	#N/A	-	CD1	mod6	magenta	18	0.266938	0.498868	0.063183	0.894886	0.292915	0.462953	0.19682	0.74691	0.280407	0.513187	0.243298	0.594225	-0.255658	0.622348	0.242109	0.558179	-0.579118	0.0704135	0.363998	0.464028	0.0548143	0.947794	-0.224695	0.599272	0.0235138	0.967973	-0.040751	0.938438	-0.238728	0.584324	0.180322	0.710164	0.670153	0.0594537	-0.181574	0.662517	-0.698242	0.0518302	-0.1698	0.713669
ENSG00000080854	IGSF9B	grey	M0	#N/A	-	#N/A	mod6	tan	#N/A	0.0428127	0.936765	0.0417576	0.933952	-0.0422004	0.936262	-0.280946	0.605735	0.167984	0.728416	-0.128827	0.806398	0.539425	0.157673	-0.186689	0.669535	0.0396552	0.940136	-0.133926	0.837001	-0.168496	0.821299	-0.0527121	0.921766	-0.00103213	0.998619	0.0244508	0.962902	0.200859	0.656193	-0.18795	0.695271	-0.0455039	0.951655	-0.0845805	0.859636	-0.0248232	0.972191	-0.270699	0.520948
ENSG00000080947	CROCCP3	grey	M0	#N/A	M12	#N/A	mod1	#N/A	#N/A	0.257948	0.517104	-0.0271385	0.957803	0.562466	0.0808863	-0.27697	0.613322	0.457591	0.220564	0.132766	0.799827	-0.0565463	0.941375	-0.0660638	0.899838	-0.307548	0.440296	0.189994	0.747758	0.250974	0.71187	-0.310222	0.432147	0.544247	0.127303	-0.3821	0.288118	0.0870029	0.866118	-0.458661	0.24075	-0.0540069	0.944996	-0.301515	0.42159	-0.277784	0.603819	-0.577321	0.0838977
ENSG00000080986	NDC80	brown	M11	#N/A	M11	CD0	#N/A	turquoise	#N/A	0.181053	0.672333	0.527304	0.101437	-0.141569	0.768428	0.227318	0.69124	-0.411852	0.286547	-0.549956	0.108313	0.231125	0.664182	-0.520656	0.115352	0.0422057	0.936762	0.0815397	0.907374	0.883071	0.000110394	0.203234	0.643959	-0.0807422	0.880085	0.466604	0.168865	-0.364457	0.351661	-0.298548	0.500551	-0.383343	0.416089	-0.395833	0.254589	-0.0855728	0.899819	0.263794	0.53581
ENSG00000081026	MAGI3	tan	M2	#N/A	-	#N/A	mod1	blue	1	0.500274	0.129129	0.700604	0.0132778	-0.0253929	0.960386	-0.371606	0.452297	-0.310912	0.456521	-0.214366	0.651059	0.267862	0.598605	-0.761826	0.0054391	-0.172695	0.701941	0.49663	0.254666	0.196786	0.783855	0.115592	0.819687	0.331622	0.426459	0.309891	0.413548	-0.544081	0.113243	-0.52091	0.174907	-0.679208	0.0531955	-0.596957	0.0498027	-0.247131	0.659752	-0.12056	0.804408
ENSG00000081087	OSTM1	grey	M0	#N/A	M16	CD5	mod0	yellow	2	-0.131619	0.776851	0.342771	0.350469	-0.337578	0.379842	0.144093	0.830637	-0.429713	0.262028	-0.27416	0.538189	0.134204	0.830243	-0.340308	0.370701	0.216073	0.616533	0.444944	0.328551	0.402829	0.497344	0.59313	0.0657134	-0.00979985	0.987007	0.452551	0.185668	-0.335763	0.405033	0.251697	0.581946	-0.27205	0.61135	-0.12355	0.782039	-0.281578	0.597738	0.137159	0.777078
ENSG00000081138	CDH7	grey	M0	#N/A	-	CD0	mod0	grey	#N/A	0.497738	0.131729	0.447013	0.187833	0.190787	0.669316	0.186232	0.767876	-0.417471	0.278538	-0.165958	0.738861	0.0517096	0.947511	-0.416609	0.245355	-0.26916	0.5128	-0.0469183	0.950644	0.336205	0.590198	-0.181503	0.688619	0.0385756	0.946755	0.162148	0.71456	-0.290783	0.48493	-0.307457	0.484201	-0.120231	0.852636	-0.424419	0.210911	0.107275	0.875122	0.0964747	0.848749
ENSG00000081181	ARG2	tan	M2	#N/A	M14	CD0	mod2	turquoise	#N/A	0.46867	0.163697	0.629077	0.034558	0.0690838	0.898023	-0.00163035	0.998009	-0.061675	0.914782	-0.249739	0.581307	0.260047	0.613564	-0.50466	0.132128	-0.409339	0.261165	0.495941	0.25522	0.324132	0.611182	0.0188225	0.974267	0.0766354	0.886833	0.399977	0.260352	-0.514936	0.142707	-0.227872	0.625648	-0.0775671	0.910363	-0.556042	0.0740916	-0.655043	0.0865631	-0.164407	0.722909
ENSG00000081189	MEF2C	yellow	M12	4	-	CD0	mod1	pink	7	-0.33477	0.371293	0.177895	0.675979	-0.687318	0.0191077	0.129525	0.852088	-0.451709	0.228941	-0.117548	0.826846	0.0339908	0.967208	-0.00686861	0.990327	0.316641	0.422821	0.504535	0.24527	-0.102433	0.897024	0.735826	0.0110365	-0.359512	0.376806	0.514882	0.121246	-0.310397	0.447912	0.545714	0.147146	-0.048285	0.949608	0.201632	0.621568	-0.279882	0.600864	0.549996	0.105952
ENSG00000081320	STK17B	grey	M0	#N/A	M1	CD4	#N/A	green	#N/A	-0.0961023	0.845867	-0.0167647	0.973416	0.0766095	0.885736	-0.265052	0.630699	-0.0269152	0.964193	-0.0185552	0.974345	-0.180783	0.750193	-0.0512782	0.925056	0.143439	0.758411	0.104717	0.874458	0.311321	0.627938	0.0884841	0.867215	0.20605	0.656294	-0.119213	0.797919	0.0422603	0.937052	-0.239227	0.605926	-0.358989	0.458653	0.0226428	0.963907	0.0478891	0.946633	0.0179265	0.975131
ENSG00000081377	CDC14B	grey60	M6	#N/A	M13	CD3	mod7	turquoise	2	0.320046	0.397948	-0.411424	0.235724	0.710741	0.01363	-0.487266	0.252285	0.596164	0.0771919	0.820795	0.00212636	-0.546839	0.14922	0.434046	0.219196	-0.444798	0.209266	0.00660564	0.993511	-0.465458	0.402812	-0.750164	0.00840064	0.637948	0.0550925	-0.870147	0.000472864	0.223515	0.615015	-0.147622	0.769369	0.265745	0.623157	0.0100984	0.984373	0.0744481	0.915376	-0.704369	0.0207907
ENSG00000081479	LRP2	grey	M0	4	-	CD3	mod3	red	#N/A	-0.0968872	0.844769	0.142814	0.743329	-0.42276	0.243063	-0.175459	0.783469	-0.22459	0.620048	-0.350093	0.393277	0.648631	0.0589116	-0.300523	0.441273	0.297764	0.458627	-0.277209	0.609737	-0.0291461	0.971221	0.157259	0.738158	-0.323052	0.443212	0.307732	0.417345	0.128143	0.793758	-0.121489	0.811289	-0.292869	0.573539	0.0514675	0.917307	0.194452	0.742938	0.163028	0.725653
ENSG00000081665	ZNF506	grey	M0	#N/A	M6	#N/A	mod0	grey	#N/A	0.273954	0.485456	0.505209	0.122699	-0.271874	0.505108	0.194075	0.752227	-0.393226	0.316896	-0.0259941	0.963682	-0.0473645	0.952912	-0.259824	0.52217	-0.203265	0.643614	0.600408	0.130812	0.167046	0.822337	0.321545	0.41013	-0.0423329	0.941037	0.42107	0.227742	-0.66182	0.0352323	0.23713	0.608853	-0.0572409	0.940646	-0.316647	0.392739	-0.466794	0.3028	0.234128	0.590134
ENSG00000081692	JMJD4	grey	M0	#N/A	-	CD1	mod0	darkred	#N/A	-0.109251	0.820141	-0.273716	0.481528	-0.13038	0.787411	0.121475	0.861027	-0.144965	0.770696	0.408464	0.294501	-0.241638	0.645117	0.381565	0.299022	0.118527	0.807031	-0.137103	0.832193	-0.607337	0.170867	-0.00471914	0.994071	-0.0623629	0.909787	-0.185196	0.668301	0.107229	0.82796	0.577837	0.119679	0.27576	0.604814	0.351872	0.327737	0.462133	0.310357	0.16159	0.729868
ENSG00000081803	CADPS2	red	M14	4	M13	CD13	mod1	cyan	1	-0.0774841	0.878046	0.446871	0.188028	-0.517925	0.121822	0.782334	0.00523093	-0.604262	0.0710787	-0.733475	0.0117743	0.482962	0.236965	-0.346588	0.359005	0.186592	0.676925	-0.137035	0.832332	0.374137	0.535169	0.476626	0.172861	-0.776955	0.00922923	0.843195	0.00104232	-0.232441	0.598144	0.277376	0.53596	0.0825827	0.903715	-0.0742555	0.877264	-0.0551669	0.936748	0.678067	0.0295075
ENSG00000081818	PCDHB4	grey	M0	#N/A	-	#N/A	mod0	blue	17	-0.0544113	0.919814	-0.0746094	0.874331	-0.270991	0.506787	-0.35258	0.488229	-0.147851	0.765505	0.390139	0.320242	-0.0624811	0.934322	0.155301	0.732431	0.0737933	0.886583	0.162581	0.792271	-0.310614	0.628902	0.0891835	0.866116	0.0824613	0.877327	-0.0972919	0.838893	-0.0838281	0.871234	0.344761	0.420249	0.0103989	0.987248	0.177997	0.669469	0.0348589	0.960637	0.000499779	0.999227
ENSG00000081842	PCDHA6	grey	M0	#N/A	M16	#N/A	#N/A	brown	#N/A	-0.197204	0.638686	-0.030119	0.951679	-0.313481	0.424838	-0.352994	0.488061	-0.152427	0.756475	0.204755	0.668916	0.00616826	0.992739	0.0457889	0.934007	0.24822	0.551864	0.583771	0.148882	-0.337613	0.587501	0.421479	0.247319	0.0768524	0.886628	0.0256056	0.961309	0.00662307	0.989811	0.210529	0.653371	-0.181733	0.767453	0.190911	0.643085	-0.159836	0.796114	0.0904792	0.858305
ENSG00000081870	HSPB11	red	M14	#N/A	-	CD0	mod0	black	#N/A	0.113902	0.810789	0.631737	0.0334638	-0.475674	0.170094	0.144075	0.830637	-0.488723	0.181902	-0.618606	0.0557403	0.562463	0.131212	-0.729772	0.00937998	0.164764	0.71828	0.11543	0.862312	0.483761	0.378286	0.479835	0.169194	-0.0864611	0.871552	0.67243	0.0242755	-0.52373	0.134204	-0.180142	0.710513	-0.584406	0.132298	-0.427604	0.20634	-0.0900142	0.893824	0.255942	0.551081
ENSG00000081913	PHLPP1	grey	M0	#N/A	-	CD3	mod3	magenta	#N/A	-0.0988118	0.840884	-0.0528279	0.91479	-0.133627	0.782968	-0.0375315	0.964225	-0.144795	0.770723	0.0139088	0.979134	-0.21246	0.697517	0.131109	0.779792	0.0398266	0.940022	-0.156575	0.80347	0.0258874	0.97524	0.00883635	0.987851	-0.227725	0.613991	0.0205525	0.969808	-0.0340155	0.950892	-0.0334175	0.954827	-0.0416147	0.956421	0.169641	0.68578	0.0819828	0.903842	0.376776	0.329422
ENSG00000082196	C1QTNF3	grey	M0	#N/A	-	#N/A	mod7	purple	#N/A	-0.0149074	0.977798	0.403329	0.248388	-0.354571	0.350998	0.471835	0.274651	-0.703973	0.0231621	-0.151094	0.76643	-0.268772	0.59723	-0.216094	0.608813	0.169023	0.708867	0.445232	0.328264	0.356622	0.562507	0.549452	0.0991246	-0.128504	0.802862	0.485529	0.149345	-0.544004	0.113295	0.47545	0.222907	-0.165155	0.793264	-0.106687	0.815507	-0.0440772	0.950297	0.452736	0.218682
ENSG00000082213	C5orf22	grey	M0	#N/A	M16	#N/A	mod0	lightyellow	#N/A	-0.226042	0.58344	0.105208	0.815814	-0.45842	0.193954	-0.580826	0.123425	-0.26318	0.542689	0.133897	0.797655	0.0637953	0.931937	-0.216244	0.608813	0.36228	0.338103	0.498684	0.253811	-0.0166107	0.984925	0.523828	0.121893	0.301251	0.48027	0.0898538	0.853139	-0.23297	0.59721	0.113579	0.826085	-0.588567	0.127181	0.0374358	0.941394	-0.126197	0.847095	-0.0642397	0.900752
ENSG00000082269	FAM135A	grey	M0	#N/A	-	CD0	mod0	brown	#N/A	-0.40177	0.254959	-0.290074	0.447908	-0.401906	0.274128	-0.314017	0.545531	-0.128829	0.798286	-0.0149933	0.978868	0.355091	0.448688	0.0986106	0.84085	0.454591	0.195547	-0.306967	0.562693	-0.419517	0.475171	0.209223	0.631786	-0.312228	0.459324	-0.0165533	0.974873	0.444219	0.228787	0.0857251	0.874125	-0.185684	0.760384	0.461922	0.16361	0.329524	0.518258	0.201022	0.653203
ENSG00000082397	EPB41L3	grey	M0	#N/A	-	CD5	mod2	purple	17	0.409154	0.244016	0.41138	0.235724	0.131091	0.787142	0.251516	0.655279	0.0146381	0.980458	-0.0569674	0.921139	0.0131243	0.987945	-0.159735	0.723097	-0.40277	0.270918	0.500053	0.251869	0.0763933	0.9238	-0.0398104	0.941168	-0.100965	0.851168	0.262247	0.508897	-0.351118	0.374917	0.0542857	0.925221	0.282159	0.594419	-0.384017	0.274385	-0.595169	0.148241	-0.0962658	0.848858
ENSG00000082482	KCNK2	red	M14	#N/A	-	CD0	mod2	grey	17	-0.0545362	0.919566	0.424879	0.217174	-0.366376	0.330602	0.493344	0.241796	-0.206269	0.654123	-0.839552	0.00139217	0.69127	0.0357946	-0.538413	0.097757	0.163461	0.720278	-0.203125	0.727091	0.145354	0.852345	0.391595	0.289505	-0.577359	0.0981601	0.737797	0.00922179	-0.137563	0.777018	-0.166248	0.735256	-0.136854	0.833295	-0.263852	0.496566	-0.168814	0.781768	0.289861	0.486408
ENSG00000082497	SERTAD4	grey	M0	#N/A	M1	#N/A	mod1	pink	12	-0.049338	0.926766	-0.082354	0.860912	0.0846577	0.87115	-0.242774	0.667509	0.0579757	0.920582	0.333177	0.422434	-0.48141	0.238562	0.0949877	0.847776	-0.0741755	0.886501	0.360122	0.471092	-0.0292317	0.971221	0.145777	0.760559	0.456983	0.229929	-0.237896	0.559283	-0.259622	0.541456	-0.0168932	0.976972	-0.176121	0.77676	-0.0423004	0.933754	-0.177899	0.766687	-0.0848516	0.867726
ENSG00000082512	TRAF5	grey	M0	#N/A	M17	CD0	mod0	grey	8	0.023697	0.964114	0.353228	0.331135	-0.378204	0.309343	0.4005	0.401076	-0.459788	0.217952	-0.0994776	0.855106	0.025015	0.975329	-0.155624	0.731766	0.0384555	0.942365	0.377142	0.439632	0.262274	0.700445	0.420657	0.248309	-0.0684071	0.89886	0.463317	0.172756	-0.507806	0.150186	0.570371	0.12579	0.0875247	0.897306	-0.130752	0.768005	-0.164461	0.789201	0.239971	0.580063
ENSG00000082556	OPRK1	grey	M0	#N/A	M17	CD0	#N/A	brown	1	0.389451	0.276516	0.35409	0.329319	0.194227	0.661999	0.321955	0.534	0.186695	0.691423	-0.46219	0.208347	0.411672	0.348371	-0.395154	0.277288	-0.407821	0.263091	-0.295005	0.579734	-0.0180825	0.983445	-0.210425	0.628528	-0.157517	0.746459	0.276258	0.479676	-0.208118	0.642814	-0.508391	0.187125	0.0534423	0.945937	-0.470768	0.15367	-0.195466	0.741464	0.00831389	0.988908
ENSG00000082684	SEMA5B	lightcyan	M5	#N/A	M11	#N/A	mod1	blue	18	0.265305	0.502477	-0.276472	0.475793	0.631487	0.0395373	-0.5761	0.129429	0.735631	0.0146941	0.386683	0.326411	-0.0140044	0.987099	0.170055	0.701882	-0.395368	0.282609	0.0608728	0.932127	-0.255595	0.706875	-0.582478	0.0725722	0.500778	0.173219	-0.643611	0.0346527	0.354609	0.36856	-0.552866	0.140938	0.141598	0.827842	-0.132256	0.765364	-0.240819	0.67201	-0.692204	0.0240628
ENSG00000082781	ITGB5	grey	M0	#N/A	M1	CD4	mod7	green	10	-0.0255437	0.961285	-0.125435	0.77811	0.0153098	0.977408	0.250803	0.656494	-0.200515	0.666159	0.1688	0.733557	-0.447262	0.291538	0.337991	0.374703	-0.0720075	0.889727	-0.181199	0.762284	0.0455205	0.95672	-0.158347	0.736037	-0.160586	0.742441	-0.0638715	0.899659	-0.0442275	0.934244	0.246919	0.590723	0.276551	0.602755	0.250025	0.523394	0.299969	0.566109	0.447517	0.226081
ENSG00000082805	ERC1	turquoise	M1	#N/A	M5	CD0	mod0	pink	11	0.894385	4.83667e-05	0.702904	0.0128312	0.477688	0.167631	0.061919	0.937249	-0.0908389	0.866295	0.0868412	0.876735	-0.0687519	0.927804	-0.582458	0.0652956	-0.770426	0.00403382	0.495182	0.256479	0.223983	0.748121	-0.303349	0.444771	0.569424	0.104657	0.098576	0.836733	-0.773514	0.00600167	-0.339574	0.428347	-0.0303455	0.968353	-0.895048	0.000141171	-0.488205	0.275382	-0.466747	0.199131
ENSG00000083067	TRPM3	tan	M2	#N/A	-	CD0	mod0	grey	#N/A	0.658384	0.0247218	0.826639	0.000903738	0.0367962	0.943793	0.37092	0.453719	-0.35022	0.386795	-0.456534	0.216589	0.416062	0.341494	-0.77525	0.00428482	-0.345701	0.368815	0.201044	0.73054	0.294483	0.652754	0.0219229	0.96912	0.0204584	0.971616	0.554916	0.0859765	-0.631974	0.0494396	-0.249743	0.585338	-0.199627	0.738462	-0.774097	0.0035267	-0.215607	0.710556	-0.0630617	0.902191
ENSG00000083093	PALB2	grey	M0	#N/A	M2	CD0	mod0	turquoise	#N/A	0.221021	0.593252	0.328604	0.374787	0.0257951	0.959818	-0.405257	0.393434	0.0988471	0.849973	-0.325359	0.438992	0.590233	0.102588	-0.598333	0.0548258	-0.0570889	0.913696	0.0934416	0.890313	0.0910126	0.910322	0.054103	0.920033	0.159975	0.74325	0.137314	0.765463	-0.0581419	0.914145	-0.650569	0.0647148	-0.595675	0.121759	-0.380513	0.279898	-0.295987	0.572114	-0.311864	0.443994
ENSG00000083223	ZCCHC6	grey	M0	#N/A	M2	CD0	mod0	yellow	#N/A	-0.388928	0.27737	-0.163548	0.702794	-0.48192	0.162098	-0.1079	0.876064	-0.258989	0.550917	0.111059	0.838383	-0.286438	0.565963	0.288383	0.466172	0.410229	0.260022	0.00103414	0.999008	-0.0149167	0.986852	0.282495	0.483853	-0.150213	0.760356	0.0630451	0.901253	-0.0515146	0.923752	0.37702	0.365666	-0.150978	0.816031	0.423904	0.211276	0.359032	0.472503	0.522348	0.133067
ENSG00000083444	PLOD1	grey	M0	#N/A	M18	CD0	mod5	purple	13	0.560051	0.0758065	0.596203	0.0514977	0.225785	0.598277	0.499486	0.233116	-0.165784	0.732941	-0.162118	0.746769	-0.0741477	0.919948	-0.335579	0.378269	-0.545982	0.0964673	0.419729	0.367916	0.492318	0.364562	-0.077891	0.883846	0.120818	0.81602	0.357268	0.328723	-0.655833	0.0379349	0.0171875	0.97692	0.302535	0.554471	-0.641748	0.0292993	-0.503403	0.253786	-0.0763274	0.881638
ENSG00000083457	ITGAE	royalblue	M9	#N/A	-	CD0	mod4	turquoise	9	-0.394421	0.268601	0.108672	0.808843	-0.537085	0.102794	0.055228	0.94506	-0.361704	0.36867	-0.647861	0.0392505	0.537888	0.159382	-0.381581	0.299022	0.687393	0.0179472	-0.316561	0.545997	0.196802	0.783855	0.477415	0.172019	-0.389698	0.327343	0.443457	0.197493	0.189827	0.677902	-0.130912	0.796497	-0.653118	0.0703255	0.164155	0.697659	0.451976	0.324358	0.388335	0.310294
ENSG00000083535	PIBF1	yellow	M12	#N/A	M3	CD0	mod0	grey60	#N/A	-0.474138	0.157117	0.189149	0.652541	-0.817493	0.00131397	0.144595	0.830464	-0.460585	0.217229	-0.44312	0.237081	0.357259	0.443982	-0.21407	0.612798	0.636971	0.0365417	0.263384	0.632132	0.0207973	0.980751	0.824316	0.00191153	-0.508907	0.165056	0.638142	0.0372949	-0.109562	0.824162	0.393286	0.33818	-0.39689	0.390802	0.226149	0.571507	-0.051828	0.941933	0.506624	0.150828
ENSG00000083720	OXCT1	tan	M2	#N/A	M13	CD5	mod2	blue	17	0.173395	0.687936	0.703164	0.0127686	-0.480394	0.16368	0.0416381	0.961347	-0.786839	0.0056789	-0.359028	0.374924	0.252021	0.628445	-0.714327	0.0121199	0.245223	0.557857	0.50354	0.246593	0.466228	0.401428	0.584366	0.0711897	0.0938953	0.859461	0.610178	0.0513147	-0.634397	0.0485998	0.0482944	0.933716	-0.712505	0.0351643	-0.378448	0.283188	0.0066351	0.994317	0.273952	0.515667
ENSG00000083814	ZNF671	grey	M0	#N/A	M5	CD0	mod0	blue	1	0.228102	0.579055	0.436958	0.200722	0.0250591	0.96082	0.063301	0.934753	-0.0518718	0.930445	-0.248114	0.585001	0.15071	0.805911	-0.405409	0.263196	-0.208485	0.634572	0.654937	0.0751876	0.31605	0.620071	0.260112	0.529102	0.0845433	0.874285	0.325092	0.384806	-0.368933	0.343454	-0.235685	0.610833	-0.182088	0.766381	-0.420755	0.216021	-0.698537	0.0518302	-0.092279	0.855128
ENSG00000083817	ZNF416	grey	M0	#N/A	M5	#N/A	mod0	turquoise	#N/A	-0.147787	0.739914	-0.184169	0.662708	0.180447	0.689206	0.0755797	0.92058	0.102877	0.843226	0.106788	0.844215	-0.366932	0.42824	0.170917	0.699756	-0.00444881	0.993827	0.097167	0.885001	-0.0215283	0.979434	0.069302	0.896886	0.0187068	0.973879	-0.158984	0.720251	0.0843235	0.870476	0.0102887	0.985836	0.0216368	0.976483	0.110412	0.808225	-0.163616	0.790484	-0.0291767	0.95775
ENSG00000083828	ZNF586	yellow	M12	#N/A	-	CD0	mod0	turquoise	#N/A	-0.411186	0.24044	0.0613165	0.897993	-0.463654	0.187005	0.407882	0.387861	-0.260004	0.549649	-0.332783	0.422816	0.102978	0.878723	-0.0145909	0.979788	0.30349	0.448127	0.217552	0.704003	0.308765	0.631154	0.653206	0.0347896	-0.342098	0.406437	0.451507	0.187477	-0.145686	0.761278	0.413095	0.308175	-0.0282653	0.969882	0.158784	0.70901	-0.289059	0.585044	0.404356	0.286609
ENSG00000083844	ZNF264	grey	M0	#N/A	-	#N/A	#N/A	blue	7	0.490783	0.138875	0.379602	0.285695	0.468612	0.179486	-0.00311038	0.996889	0.357008	0.375744	-0.206595	0.666241	0.155401	0.798231	-0.469423	0.170704	-0.516072	0.1249	0.25377	0.64525	0.021598	0.979434	-0.213329	0.622124	0.257926	0.563873	0.0621342	0.902941	-0.276059	0.512431	-0.636526	0.0751272	-0.108329	0.868879	-0.645017	0.0282879	-0.608655	0.133316	-0.496458	0.161708
ENSG00000083857	FAT1	salmon	M20	#N/A	M8	CD4	mod3	grey	#N/A	-0.149006	0.737457	0.195035	0.639658	-0.511843	0.128506	0.424437	0.358925	-0.527224	0.139504	-0.279264	0.529158	0.0921295	0.893673	-0.0106287	0.985648	0.149302	0.747487	-0.0519926	0.945396	0.0154413	0.986152	0.383878	0.302193	-0.671342	0.0379994	0.52104	0.115201	-0.188832	0.679442	0.355727	0.400915	0.141279	0.828256	0.160274	0.705372	-0.0307081	0.965473	0.722608	0.016179
ENSG00000083937	CHMP2B	yellow	M12	#N/A	M17	CD7	mod0	green	2	-0.177019	0.680708	0.507211	0.120558	-0.708117	0.014119	0.161483	0.808426	-0.747125	0.0119094	-0.414093	0.285777	0.145677	0.815656	-0.461813	0.180476	0.353821	0.353459	0.422233	0.364078	0.319996	0.616527	0.826789	0.00175514	-0.204219	0.660149	0.709672	0.0140032	-0.586028	0.0785338	0.22473	0.630137	-0.518641	0.207498	-0.105846	0.817464	-0.127047	0.845163	0.616663	0.0587673
ENSG00000084092	NOA1	lightyellow	M8	#N/A	M5	#N/A	mod0	#N/A	#N/A	-0.403089	0.252845	-0.642851	0.0293235	-0.0295105	0.954219	0.122937	0.859801	0.0979002	0.851516	0.530272	0.126801	-0.591781	0.101399	0.784911	0.00351196	0.131058	0.783037	-0.322934	0.534624	-0.495965	0.358459	-0.0761089	0.887263	-0.151753	0.758384	-0.4139	0.239277	0.313188	0.441904	0.606825	0.0975593	0.504688	0.227176	0.629304	0.0344382	0.374308	0.447001	0.242029	0.575373
ENSG00000084444	FAM234B	grey	M0	#N/A	M16	CD13	#N/A	#N/A	#N/A	0.27483	0.483852	0.219816	0.589764	-0.0705127	0.895958	-0.224414	0.697401	-0.290256	0.494826	0.224636	0.629767	0.00388341	0.995541	-0.280173	0.482049	-0.075205	0.88531	0.134995	0.834952	-0.165124	0.825347	0.0179386	0.975474	0.430502	0.266299	-0.0451172	0.93201	-0.366939	0.347265	-0.0058738	0.99189	-0.396781	0.391002	-0.19747	0.630304	0.243579	0.66548	-0.0764888	0.881495
ENSG00000084628	NKAIN1	grey	M0	#N/A	-	CD0	mod0	blue	#N/A	-0.164542	0.705443	0.177235	0.676752	-0.490327	0.151822	0.0248991	0.976054	-0.430523	0.26102	0.145554	0.775701	-0.258869	0.61598	0.0910398	0.856557	0.144254	0.75712	0.628381	0.0978658	0.0852474	0.915078	0.514951	0.131666	-0.0333182	0.954206	0.306874	0.418461	-0.444127	0.228932	0.573048	0.123718	-0.0170549	0.980541	0.144648	0.738336	-0.21597	0.71052	0.437145	0.241589
ENSG00000084636	COL16A1	midnightblue	M4	#N/A	M1	CD3	mod1	purple	6	-0.0850024	0.864152	-0.120283	0.787755	0.122983	0.799682	0.687243	0.0347376	0.141495	0.77563	-0.266557	0.551969	-0.00902377	0.991	0.196567	0.650842	-0.160318	0.726244	-0.49776	0.254611	0.199424	0.779992	-0.0910702	0.862899	-0.380286	0.343128	0.112477	0.811288	0.0733559	0.889136	0.127964	0.801786	0.500386	0.233447	0.0302106	0.952639	-0.0361247	0.959958	0.213885	0.629714
ENSG00000084710	EFR3B	grey	M0	#N/A	-	#N/A	mod2	blue	#N/A	0.544336	0.0872928	0.324285	0.383129	0.340525	0.374514	0.329453	0.522433	0.0445469	0.940763	-0.240864	0.599475	0.282386	0.574619	-0.355853	0.342864	-0.335543	0.388698	-0.369564	0.453023	0.125337	0.870897	-0.46553	0.187104	0.0410699	0.942872	0.0765314	0.876442	-0.122354	0.803717	-0.310272	0.48017	0.036872	0.959489	-0.464579	0.1607	0.227239	0.691398	-0.230482	0.598112
ENSG00000084764	MAPRE3	turquoise	M1	#N/A	M16	CD1	mod1	brown	18	0.792824	0.00193233	0.328134	0.37536	0.653682	0.0308659	-0.275158	0.616128	0.316045	0.447226	0.127422	0.808221	0.0989423	0.884055	-0.336261	0.377319	-0.679013	0.0204367	0.029218	0.969449	0.0725442	0.928084	-0.699282	0.019215	0.508641	0.165381	-0.273693	0.485139	-0.195818	0.666183	-0.686282	0.0451768	-0.0673495	0.92569	-0.608051	0.0446108	-0.146667	0.816288	-0.540442	0.114554
ENSG00000085063	CD59	grey	M0	#N/A	M4	#N/A	mod5	pink	15	-0.277282	0.47904	-0.36412	0.311114	-0.201102	0.647151	-0.466192	0.282525	-0.256736	0.55541	0.59167	0.0731813	-0.429078	0.321095	0.334642	0.379682	0.363032	0.337007	0.0983165	0.884189	-0.490251	0.365924	0.142685	0.766369	0.285209	0.511929	-0.39175	0.273207	0.144822	0.76348	0.365657	0.384434	-0.241849	0.66675	0.476647	0.1468	0.555382	0.189943	0.121783	0.803163
ENSG00000085117	CD82	grey	M0	#N/A	M1	CD3	mod3	turquoise	13	0.325733	0.387119	0.367361	0.305017	0.177795	0.695392	-0.161778	0.808426	0.265186	0.539908	-0.382894	0.333335	0.45519	0.279039	-0.597958	0.0550956	-0.202314	0.645779	0.0762579	0.912575	0.0109267	0.990351	-0.0696974	0.896257	0.209246	0.649506	0.159821	0.718797	-0.182574	0.691875	-0.716486	0.0335767	-0.440029	0.322792	-0.544424	0.0827156	-0.303689	0.56141	-0.370874	0.3388
ENSG00000085185	BCORL1	grey	M0	#N/A	M2	CD0	mod8	black	#N/A	0.520997	0.109009	0.095243	0.83581	0.396318	0.282369	0.243458	0.666137	-0.0259914	0.965704	0.53721	0.120307	-0.511704	0.194669	0.219749	0.601876	-0.656859	0.0286773	0.231932	0.680813	-0.178112	0.811166	-0.421262	0.247342	0.257835	0.563873	-0.221442	0.592178	-0.386884	0.314985	0.268738	0.550548	0.58898	0.126718	-0.228549	0.567131	-0.180055	0.763327	-0.124614	0.797765
ENSG00000085274	MYNN	red	M14	#N/A	M14	CD7	mod0	grey	#N/A	-0.317333	0.402917	0.360929	0.316263	-0.625834	0.0420704	0.545166	0.168999	-0.57278	0.0957805	-0.734185	0.0117397	0.380849	0.403599	-0.281049	0.480724	0.412847	0.255943	0.0687559	0.921683	0.592282	0.198424	0.660362	0.0320063	-0.668117	0.0395711	0.812361	0.00216275	-0.172041	0.711401	0.26951	0.549479	-0.0937546	0.887529	0.0541406	0.912614	-0.10843	0.873539	0.695236	0.0234089
ENSG00000085365	SCAMP1	red	M14	#N/A	-	CD5	mod1	brown	15	0.328301	0.382921	0.872863	0.000194833	-0.352876	0.354639	0.398122	0.404029	-0.564705	0.102079	-0.772374	0.00591048	0.575321	0.118121	-0.832445	0.00109365	-0.0347164	0.94828	0.385296	0.427598	0.466141	0.401428	0.482335	0.166678	-0.328017	0.432471	0.882517	0.000314719	-0.591293	0.0751427	-0.236697	0.609339	-0.417137	0.359426	-0.570723	0.0651875	-0.384983	0.429319	0.384748	0.317366
ENSG00000085377	PREP	grey	M0	#N/A	-	CD13	mod1	red	8	-0.0596303	0.909977	0.263511	0.502577	-0.384135	0.300474	0.38729	0.422353	-0.68907	0.0289168	0.0693572	0.904689	-0.454636	0.280032	-0.0340819	0.95266	0.147784	0.749428	0.365603	0.461972	0.291326	0.659724	0.455985	0.199596	0.0326502	0.954768	0.335809	0.365738	-0.602315	0.067697	0.599639	0.101949	-0.0793136	0.908264	-0.00015103	0.999934	0.137417	0.830938	0.494339	0.164298
ENSG00000085382	HACE1	grey	M0	#N/A	M1	#N/A	mod2	turquoise	#N/A	0.3734	0.301852	0.593342	0.0532965	0.0300179	0.953539	-0.243637	0.666137	-0.110385	0.828234	-0.228046	0.623185	0.227231	0.672557	-0.678203	0.0208543	-0.236509	0.575321	0.530654	0.209345	0.519537	0.317332	0.203551	0.643888	0.462256	0.222532	0.263518	0.506326	-0.599844	0.0692592	-0.464471	0.234122	-0.525837	0.199692	-0.673166	0.0192991	-0.557359	0.188906	-0.300746	0.465983
ENSG00000085465	OVGP1	grey	M0	#N/A	M12	CD0	#N/A	lightcyan	6	0.122594	0.793561	-0.317287	0.396566	0.416933	0.251549	-0.048225	0.953325	0.43704	0.250441	0.133198	0.798776	0.0503861	0.948882	0.28451	0.474086	-0.273148	0.50572	-0.462054	0.300049	-0.346069	0.576541	-0.559318	0.0901034	-0.198392	0.669232	-0.368044	0.310944	0.49191	0.168807	-0.274246	0.541075	0.355472	0.463934	0.150891	0.724696	0.045727	0.948457	-0.170143	0.713397
ENSG00000085514	PILRA	cyan	M3	#N/A	M12	CD0	mod11	midnightblue	4	0.730771	0.00744117	0.165794	0.69849	0.811475	0.00152919	-0.186157	0.767946	0.562355	0.103496	0.323102	0.442616	-0.179971	0.752161	-0.141721	0.759587	-0.796585	0.00225508	0.0205332	0.979628	-0.0646487	0.935755	-0.767994	0.00613186	0.649184	0.0487277	-0.427733	0.219426	-0.247066	0.566751	-0.502034	0.19448	0.209517	0.721865	-0.622697	0.0373096	-0.288368	0.586104	-0.802405	0.00442528
ENSG00000085552	IGSF9	grey	M0	#N/A	-	#N/A	#N/A	magenta	#N/A	-0.154268	0.726363	-0.521387	0.106878	0.301928	0.446167	-0.520574	0.202855	0.505214	0.164152	0.584825	0.0783112	-0.40218	0.36563	0.502481	0.134206	-0.0503427	0.925561	0.0380177	0.960842	-0.118494	0.879544	-0.30859	0.435066	0.570288	0.103949	-0.67336	0.0240897	0.274894	0.514585	0.00159355	0.998034	0.151013	0.816031	0.252256	0.518914	0.102578	0.879384	-0.388	0.311098
ENSG00000085719	CPNE3	grey	M0	#N/A	-	CD4	mod7	darkred	13	0.0709307	0.890697	0.0999186	0.825852	-0.0625582	0.909557	-0.265213	0.630688	0.134655	0.788503	0.0948138	0.863785	-0.036402	0.964494	-0.119897	0.801681	-0.129937	0.784118	0.0908471	0.892713	-0.134756	0.862071	0.0516742	0.923872	0.231504	0.606871	-0.0137144	0.978448	-0.309871	0.448867	-0.126029	0.804246	-0.185505	0.760384	-0.18813	0.649144	-0.216182	0.710262	-0.145113	0.763628
ENSG00000085733	CTTN	grey60	M6	#N/A	-	CD0	mod0	green	14	-0.17108	0.693512	-0.712752	0.0112129	0.429605	0.232294	-0.40977	0.384362	0.590817	0.0810654	0.797288	0.00350556	-0.612148	0.0853127	0.678167	0.0208543	-0.0760989	0.884171	-0.0728093	0.916983	-0.434746	0.449972	-0.433218	0.230371	0.578558	0.0974293	-0.858777	0.000607058	0.374418	0.335129	0.163749	0.739921	0.292764	0.573707	0.3546	0.32296	0.227551	0.691398	-0.523456	0.13228
ENSG00000085741	WNT11	midnightblue	M4	#N/A	-	CD2	#N/A	green	#N/A	0.23389	0.568262	0.17573	0.679872	0.0889576	0.863455	0.670354	0.0454523	0.082764	0.879382	-0.422325	0.270822	0.412282	0.347732	-0.147218	0.750018	-0.2352	0.577406	-0.464433	0.297694	-0.0597322	0.941919	-0.202503	0.64555	-0.494784	0.179965	0.304647	0.422415	0.0252682	0.96366	-0.0346019	0.952777	0.365077	0.448487	-0.212557	0.5984	-0.0216209	0.975648	0.0724082	0.88748
ENSG00000085832	EPS15	grey	M0	#N/A	-	CD5	mod1	brown	17	0.513268	0.115748	0.268504	0.491845	0.272464	0.503836	-0.434422	0.339791	0.031885	0.957179	0.354767	0.384267	-0.0249012	0.975381	-0.239305	0.563064	-0.451389	0.19974	0.49334	0.258484	-0.234701	0.733037	-0.209645	0.630682	0.456382	0.230997	-0.175623	0.687499	-0.292542	0.481435	-0.265226	0.557667	-0.132646	0.838528	-0.362029	0.31083	-0.366205	0.461128	-0.382628	0.319945
ENSG00000085840	ORC1	grey	M0	#N/A	M11	CD0	#N/A	turquoise	#N/A	-0.381087	0.289444	-0.355293	0.327497	0.0293503	0.954509	0.111598	0.872377	0.169856	0.724874	0.173561	0.723978	-0.351009	0.457205	0.492341	0.145061	0.0916761	0.85391	0.171769	0.780005	0.402339	0.498244	0.114714	0.821159	-0.0586685	0.916372	-0.156872	0.724217	0.202732	0.652611	0.400044	0.328571	0.383839	0.416001	0.334608	0.358019	-0.302495	0.563197	0.00225297	0.998141
ENSG00000085871	MGST2	tan	M2	#N/A	-	CD0	mod0	greenyellow	11	0.560976	0.0754207	0.690275	0.0156626	0.0032136	0.995686	0.234066	0.680181	-0.390207	0.321608	-0.285462	0.516701	0.059444	0.938376	-0.609563	0.0479752	-0.280416	0.491875	0.190912	0.746487	0.115462	0.882369	-0.0136863	0.980968	-0.00906589	0.988465	0.430283	0.216114	-0.635079	0.0482789	-0.28796	0.518392	-0.287019	0.58637	-0.607261	0.0450851	-0.0868097	0.898779	0.110518	0.822828
ENSG00000085872	CHERP	lightcyan	M5	#N/A	M5	CD0	mod2	turquoise	15	0.0371332	0.944723	-0.347345	0.341362	0.339728	0.375795	-0.121157	0.861618	0.694233	0.0266936	0.299332	0.489688	0.0171405	0.984485	0.388794	0.287333	-0.386577	0.296399	-0.116391	0.861601	-0.460057	0.41271	-0.388354	0.2951	0.0369611	0.949267	-0.360356	0.323094	0.273243	0.516583	-0.0169678	0.976972	0.57947	0.135886	0.0764219	0.873282	-0.382285	0.434147	-0.413991	0.274266
ENSG00000085998	POMGNT1	lightcyan	M5	#N/A	-	CD3	mod0	blue	6	0.169511	0.697001	-0.300348	0.42824	0.699365	0.0161091	-0.374902	0.446374	0.779705	0.00665257	0.316798	0.455242	-0.0897323	0.896477	0.14661	0.75073	-0.404171	0.268397	0.0460241	0.952165	-0.16035	0.834639	-0.501801	0.145737	0.570243	0.103949	-0.59296	0.0603545	0.292811	0.480867	-0.442771	0.258834	0.196891	0.742579	-0.158021	0.710389	-0.323354	0.530443	-0.802846	0.00442528
ENSG00000085999	RAD54L	brown	M11	#N/A	M11	CD2	#N/A	turquoise	#N/A	0.193047	0.647417	0.421702	0.221862	-0.0643394	0.905922	0.394315	0.410459	-0.478304	0.193355	-0.286516	0.514655	0.0223363	0.977575	-0.278086	0.485772	-0.10229	0.837474	0.119238	0.859512	0.834448	0.00103884	0.133734	0.781753	-0.101383	0.850666	0.379518	0.292052	-0.375802	0.333035	0.0947315	0.858252	0.054716	0.943969	-0.302426	0.419567	-0.172946	0.774556	0.20819	0.639577
ENSG00000086015	MAST2	grey	M0	#N/A	M2	CD8	mod2	lightcyan	3	0.135573	0.768514	-0.281192	0.466778	0.443035	0.213494	-0.334792	0.516287	0.533275	0.13315	0.598375	0.0691515	-0.434525	0.312905	0.406659	0.261272	-0.392369	0.287652	0.2458	0.657641	-0.142394	0.854175	-0.431078	0.233792	0.520614	0.151716	-0.532707	0.104334	0.0203609	0.970682	0.073538	0.895344	0.359877	0.456433	0.0277676	0.955769	-0.25765	0.641633	-0.507246	0.150026
ENSG00000086062	B4GALT1	grey	M0	#N/A	M18	#N/A	mod11	yellow	#N/A	0.228488	0.578661	-0.188735	0.653807	0.446662	0.208658	-0.00196542	0.997486	0.310611	0.456568	0.567958	0.0908608	-0.550719	0.14549	0.36588	0.324092	-0.44455	0.209617	0.116367	0.861601	-0.103505	0.895354	-0.390708	0.291222	0.375902	0.349356	-0.447805	0.191749	-0.119142	0.809912	0.218729	0.640903	0.370466	0.440617	-0.0263275	0.958366	-0.17365	0.773865	-0.353548	0.369837
ENSG00000086200	IPO11	royalblue	M9	#N/A	-	#N/A	mod0	red	1	-0.715634	0.00976448	-0.227986	0.573827	-0.76163	0.00536945	0.00012911	0.999776	-0.490167	0.180501	-0.328571	0.43116	0.278655	0.580462	0.0817831	0.871892	0.850614	0.000510102	-0.380297	0.435224	0.0887309	0.912448	0.607769	0.0570496	-0.553671	0.117768	0.290027	0.452247	0.344898	0.387359	0.324225	0.455422	-0.362529	0.451168	0.595231	0.050746	0.546093	0.200079	0.661131	0.0363178
ENSG00000086289	EPDR1	grey	M0	#N/A	M13	#N/A	mod2	blue	17	-0.0384804	0.941816	0.205445	0.619551	-0.439218	0.218442	-0.368599	0.457927	-0.348507	0.389883	-0.0901681	0.871804	0.450409	0.28522	-0.291216	0.460698	0.294911	0.464218	0.0911772	0.892713	-0.0189822	0.982633	0.261756	0.525742	-0.0587481	0.916364	0.225588	0.583154	-0.0384604	0.943575	0.0565762	0.921862	-0.389366	0.405445	0.0255918	0.959525	0.119793	0.856555	0.0642663	0.900752
ENSG00000086300	SNX10	turquoise	M1	#N/A	M13	CD5	mod6	brown	17	0.826261	0.000755962	0.469383	0.161541	0.578467	0.0691817	-0.338042	0.511289	0.136311	0.785388	0.366575	0.361172	-0.179248	0.753251	-0.408826	0.258126	-0.734556	0.00842172	0.564363	0.168461	-0.0600176	0.941919	-0.415879	0.25403	0.775868	0.00937151	-0.218982	0.596832	-0.567471	0.093555	-0.438108	0.266105	-0.0924665	0.889974	-0.748017	0.00590899	-0.44286	0.338233	-0.657834	0.0376924
ENSG00000086506	HBQ1	cyan	M3	#N/A	M17	CD1	mod6	tan	2	0.59592	0.0529871	0.127854	0.773618	0.750856	0.00654732	-0.270951	0.622806	0.569211	0.0989284	0.149056	0.770147	0.1826	0.747258	-0.207375	0.626771	-0.655854	0.0289809	0.129451	0.845541	-0.0105416	0.990977	-0.60914	0.0563095	0.502608	0.171819	-0.351992	0.338457	0.0500324	0.925684	-0.592157	0.108926	0.202705	0.734588	-0.531768	0.0936027	-0.459	0.313034	-0.824169	0.00316678
ENSG00000086619	ERO1B	red	M14	#N/A	M17	CD0	#N/A	#N/A	#N/A	0.0584354	0.912224	0.573453	0.0661734	-0.386185	0.297007	0.337376	0.512366	-0.347168	0.392453	-0.685681	0.0239019	0.537927	0.159382	-0.590609	0.0597132	0.0596836	0.910375	0.235874	0.674993	0.470489	0.396125	0.49502	0.152661	-0.403477	0.307826	0.735424	0.00939509	-0.38011	0.326325	-0.130333	0.797069	-0.307619	0.546143	-0.350619	0.329723	-0.496009	0.264999	0.27799	0.508275
ENSG00000086712	TXLNG	grey	M0	#N/A	M2	#N/A	mod0	turquoise	#N/A	-0.486196	0.144155	-0.421219	0.222391	-0.402631	0.273226	-0.535774	0.181705	0.12684	0.801734	0.216521	0.646163	0.066347	0.929681	0.248822	0.54467	0.471625	0.172885	-0.142656	0.823545	-0.414939	0.481003	0.232016	0.583923	0.0854533	0.873247	-0.232823	0.568739	0.273886	0.515828	0.0988361	0.851305	-0.338381	0.494503	0.45687	0.169176	0.328683	0.519333	0.0739594	0.884837
ENSG00000087008	ACOX3	grey	M0	#N/A	M2	#N/A	mod0	purple	2	-0.206349	0.622124	-0.24619	0.538364	-0.0700366	0.896588	-0.25086	0.656494	0.0209518	0.973996	0.34776	0.396974	-0.150758	0.805911	0.215609	0.609672	0.131859	0.781961	-0.0122265	0.986715	-0.0838783	0.916356	0.044787	0.935181	0.299419	0.48378	-0.234538	0.566026	0.0481212	0.928919	0.347805	0.414621	0.0911392	0.892076	0.188961	0.647242	0.144939	0.818781	-0.226982	0.604535
ENSG00000087074	PPP1R15A	lightyellow	M8	#N/A	-	CD0	mod0	lightgreen	16	-0.262332	0.508953	-0.679345	0.018028	0.185599	0.678742	-0.241478	0.669545	0.222279	0.623764	0.759709	0.00758799	-0.690265	0.0359431	0.773831	0.00432388	0.0859238	0.864297	-0.169589	0.782192	-0.25172	0.710793	-0.34252	0.371926	0.281064	0.520517	-0.697395	0.0168007	0.35319	0.370956	0.456599	0.242371	0.298989	0.562436	0.576562	0.0618428	0.460107	0.312158	-0.110812	0.822122
ENSG00000087076	HSD17B14	grey	M0	#N/A	M13	CD8	mod7	red	#N/A	0.407615	0.246165	0.405705	0.244249	0.253757	0.541741	0.29208	0.581453	0.141122	0.776221	-0.349887	0.393277	0.453617	0.281014	-0.448386	0.198517	-0.478297	0.16522	0.14219	0.824024	-0.0121802	0.989218	-0.023426	0.966879	0.0106168	0.985957	0.285474	0.461501	-0.240802	0.580708	-0.352968	0.405243	0.154783	0.810184	-0.538199	0.0880816	-0.556897	0.189717	-0.209304	0.637718
ENSG00000087077	TRIP6	grey	M0	#N/A	M8	CD4	mod7	red	13	-0.361128	0.323871	-0.477331	0.153163	0.0517696	0.925577	0.27252	0.620896	0.429738	0.262028	-0.138961	0.787077	0.0810728	0.909663	0.497925	0.139533	0.136145	0.772558	-0.482577	0.274052	-0.0676613	0.933698	-0.169555	0.714338	-0.433653	0.261641	-0.132876	0.773403	0.582947	0.08069	0.0774299	0.889641	0.487208	0.247005	0.413083	0.226726	0.147125	0.816288	0.170681	0.712037
ENSG00000087085	ACHE	green	M13	3	M17	CD1	mod2	pink	17	0.762059	0.00393812	0.316057	0.398495	0.563844	0.0800248	-0.177531	0.780903	0.139083	0.779961	0.495489	0.163135	-0.307864	0.529771	-0.220288	0.600826	-0.684811	0.018807	0.438916	0.33972	-0.218657	0.754617	-0.453079	0.203143	0.774947	0.0094065	-0.315523	0.403484	-0.517673	0.140193	-0.20211	0.66873	0.00547358	0.993666	-0.591791	0.0523899	-0.191601	0.748366	-0.578809	0.0829319
ENSG00000087086	FTL	grey60	M6	#N/A	-	#N/A	mod5	yellow	16	0.275399	0.482341	-0.27605	0.476622	0.330129	0.394345	-0.374125	0.446953	0.217115	0.634435	0.811342	0.00253488	-0.483652	0.236407	0.35379	0.346587	-0.330807	0.397101	0.0124757	0.98646	-0.626515	0.139019	-0.476925	0.172531	0.569397	0.104657	-0.63088	0.0416188	-0.0554073	0.918194	0.139691	0.783342	0.205362	0.730783	0.0467166	0.927195	0.275648	0.607783	-0.358764	0.360624
ENSG00000087088	BAX	lightyellow	M8	#N/A	M14	CD0	mod4	green	9	-0.199992	0.633474	-0.601919	0.0482543	0.143816	0.764435	0.0352965	0.965917	0.418105	0.277587	0.534346	0.122767	-0.35254	0.453719	0.678238	0.0208543	-0.0225444	0.967048	-0.295557	0.579013	-0.717651	0.0335251	-0.333836	0.388922	-0.0141211	0.981555	-0.477672	0.157215	0.372166	0.337966	0.452647	0.247118	0.524815	0.200529	0.468893	0.155935	0.309125	0.553951	-0.143602	0.765519
ENSG00000087095	NLK	grey	M0	#N/A	M16	CD5	mod1	blue	17	0.284772	0.46368	0.278751	0.471757	-0.0663872	0.902177	0.413748	0.37775	-0.0985101	0.850534	-0.323978	0.441074	0.429899	0.32065	-0.277471	0.487202	-0.154702	0.737663	-0.364758	0.462658	-0.0310451	0.970405	-0.117717	0.814659	-0.258388	0.563147	0.293748	0.443979	-0.155763	0.744263	-0.0453717	0.937683	0.0311562	0.967539	-0.241614	0.539949	0.151485	0.80974	0.120265	0.804687
ENSG00000087245	MMP2	grey	M0	#N/A	M18	CD0	mod11	royalblue	#N/A	-0.0547913	0.919051	0.103662	0.818263	-0.309335	0.431948	0.444911	0.323008	-0.297153	0.48301	-0.17212	0.726622	0.189988	0.734666	-0.0790562	0.876267	0.0892876	0.858199	-0.247892	0.655453	-0.372926	0.536317	0.21477	0.619526	-0.299739	0.483383	0.333354	0.370103	-0.153923	0.746923	0.360657	0.392329	0.15646	0.80746	0.0449803	0.929771	0.272424	0.614619	0.326745	0.416749
ENSG00000087258	GNAO1	tan	M2	#N/A	-	CD1	mod2	brown	18	0.535338	0.0955397	0.633546	0.0328238	0.203055	0.643184	0.363986	0.466136	0.00693521	0.990201	-0.572362	0.0876381	0.403261	0.364015	-0.54484	0.0926228	-0.511582	0.12914	0.0392309	0.959953	0.558747	0.251096	-0.163923	0.726475	-0.226885	0.615146	0.477909	0.156931	-0.394316	0.305069	-0.506379	0.189691	0.087398	0.897367	-0.668482	0.020628	-0.599303	0.142993	-0.022935	0.967923
ENSG00000087263	OGFOD1	pink	M16	#N/A	-	CD0	mod9	red	17	-0.613173	0.0438742	-0.104871	0.816544	-0.71457	0.0129624	0.397486	0.404678	-0.448655	0.232707	-0.241246	0.598986	0.0375516	0.964076	0.261479	0.518732	0.529216	0.112726	0.0382927	0.960633	0.0611984	0.940886	0.637725	0.0414781	-0.719969	0.0216833	0.491291	0.143541	0.0706349	0.893412	0.733911	0.0263351	0.190172	0.754136	0.538881	0.0874569	0.0188364	0.978838	0.716121	0.0177429
ENSG00000087266	SH3BP2	grey	M0	#N/A	-	CD0	mod7	pink	#N/A	-0.0214988	0.967241	-0.135187	0.758826	0.0659424	0.902918	-0.499664	0.233116	0.307236	0.463763	0.442962	0.237152	-0.278528	0.58052	0.226399	0.588229	-0.0438777	0.934727	0.554494	0.179724	-0.212541	0.76345	-0.000778157	0.998505	0.369199	0.361822	-0.295189	0.440833	-0.0219544	0.969131	0.0794777	0.886042	0.00634141	0.992545	0.0446662	0.930327	-0.317815	0.539791	-0.330368	0.410142
ENSG00000087269	NOP14	pink	M16	#N/A	M6	CD0	mod1	red	#N/A	-0.772971	0.00309485	-0.417746	0.226871	-0.579467	0.0682748	0.358325	0.47705	-0.145438	0.76991	-0.134871	0.795909	0.0372798	0.964113	0.434907	0.218182	0.584304	0.0666469	-0.181491	0.762077	-0.203544	0.772038	0.581782	0.0730237	-0.617771	0.0663312	0.225163	0.584145	0.340798	0.395207	0.701066	0.0389098	0.268376	0.618624	0.653935	0.0249328	0.112667	0.867186	0.501113	0.156915
ENSG00000087299	L2HGDH	grey	M0	#N/A	-	#N/A	mod8	grey	#N/A	-0.168228	0.699242	0.0197556	0.968265	-0.450952	0.203648	-0.276888	0.613537	-0.602933	0.0721163	0.34976	0.393277	-0.364985	0.430688	0.0329957	0.953097	0.402524	0.271118	0.1996	0.731759	-0.160584	0.834639	0.323124	0.408017	0.175793	0.711606	0.00642452	0.991135	-0.261869	0.536265	0.464373	0.234127	-0.381324	0.419152	0.237195	0.549904	0.504439	0.253044	0.275246	0.51381
ENSG00000087301	TXNDC16	yellow	M12	#N/A	-	#N/A	mod0	tan	#N/A	-0.332363	0.375691	0.10417	0.817895	-0.621838	0.0437876	-0.0718409	0.923661	-0.314584	0.449551	-0.0833892	0.881852	0.0604508	0.936929	-0.0955511	0.846772	0.355344	0.351036	0.353289	0.482319	-0.0798069	0.919807	0.630124	0.0451315	-0.0589314	0.916097	0.349705	0.342765	-0.312251	0.443427	0.306598	0.486248	-0.271195	0.612815	0.106997	0.814949	-0.100769	0.881749	0.334126	0.403415
ENSG00000087303	NID2	midnightblue	M4	#N/A	M18	CD0	#N/A	greenyellow	#N/A	0.0093797	0.987102	0.347609	0.341039	-0.246184	0.55746	0.935297	5.7377e-06	-0.422058	0.271443	-0.592732	0.0724929	0.183795	0.745273	-0.211654	0.616892	0.00683872	0.990915	-0.256775	0.640847	0.270776	0.691064	0.264661	0.520441	-0.645539	0.0507661	0.660484	0.0285413	-0.268378	0.525311	0.284575	0.524127	0.267372	0.620448	-0.134264	0.761049	0.000505065	0.999728	0.538417	0.116541
ENSG00000087338	GMCL1	salmon	M20	#N/A	-	CD0	mod0	red	6	-0.615082	0.0428267	-0.0540174	0.912665	-0.673346	0.023721	0.568618	0.139434	-0.47781	0.194325	-0.507228	0.150531	0.0720846	0.923297	0.122013	0.798728	0.599871	0.0567127	-0.21712	0.704201	0.218271	0.755444	0.630367	0.0450237	-0.812917	0.00449722	0.563672	0.079583	0.0896746	0.86126	0.480312	0.21888	-0.0190767	0.977831	0.468396	0.156454	0.208044	0.721734	0.860654	0.0011623
ENSG00000087495	PHACTR3	grey	M0	#N/A	M5	#N/A	mod2	grey	13	0.0268473	0.959264	0.415715	0.229339	-0.47891	0.166027	0.298611	0.572616	-0.570723	0.0974994	-0.4154	0.283945	0.327601	0.493474	-0.291866	0.459409	0.167664	0.711779	0.101272	0.879962	0.282385	0.67231	0.373299	0.31958	-0.440718	0.253605	0.582067	0.0673609	-0.264259	0.533222	0.165789	0.735913	-0.216312	0.711	-0.0103723	0.984097	0.0454108	0.948457	0.625442	0.0531426
ENSG00000087586	AURKA	brown	M11	#N/A	M11	CD0	#N/A	green	#N/A	-0.0645212	0.901484	0.32596	0.379642	-0.3126	0.426061	0.158353	0.810805	-0.490496	0.179856	-0.351336	0.391252	0.155486	0.798213	-0.260924	0.51997	0.142437	0.760338	0.0490718	0.948506	0.813907	0.00228072	0.306314	0.439533	-0.162434	0.739726	0.423037	0.225416	-0.273613	0.515828	0.108189	0.835929	-0.179515	0.771378	-0.0817175	0.864573	-0.0872531	0.89834	0.337218	0.398253
ENSG00000087842	PIR	grey	M0	#N/A	-	CD4	mod7	green	13	0.0900214	0.855999	0.0533668	0.913802	-0.148009	0.757086	-0.0200592	0.981682	-0.232727	0.60282	-0.0578572	0.919434	0.320402	0.503746	-0.213417	0.61417	0.0939095	0.850282	-0.326801	0.52924	-0.333718	0.593972	0.0144074	0.980789	-0.00666719	0.990756	0.0316578	0.952154	0.0206729	0.97049	-0.0904047	0.865559	-0.26617	0.621884	-0.00378999	0.995034	0.454788	0.321291	0.134984	0.780528
ENSG00000087884	AAMDC	royalblue	M9	#N/A	M1	CD3	mod4	#N/A	#N/A	-0.7951	0.00183882	-0.509829	0.118039	-0.565601	0.0786263	-0.0154878	0.986135	-0.25545	0.558204	0.0644032	0.910317	-0.126712	0.84026	0.399266	0.271777	0.842943	0.000655653	-0.239663	0.668496	-0.266696	0.695639	0.485732	0.162759	-0.295205	0.491783	-0.024999	0.962276	0.436334	0.241285	0.617501	0.0880043	-0.178646	0.772302	0.762656	0.00446434	0.648445	0.0912164	0.387938	0.31119
ENSG00000087903	RFX2	grey	M0	#N/A	M11	CD0	mod3	black	#N/A	-0.247054	0.539734	-0.26832	0.491963	-0.14183	0.76831	-0.176159	0.783128	0.183555	0.697187	-0.202708	0.67169	0.583436	0.108831	0.0890368	0.857882	0.204572	0.641924	-0.487215	0.268508	-0.162394	0.831045	-0.0547128	0.919008	-0.330689	0.428512	-0.0387263	0.941525	0.555882	0.101599	-0.169415	0.729195	0.0937923	0.887529	0.277382	0.4708	0.158104	0.798866	0.0537972	0.917163
ENSG00000088035	ALG6	grey	M0	S	-	CD0	#N/A	red	2	0.390729	0.274355	0.567935	0.0698836	0.0340491	0.947618	-0.29222	0.581453	-0.350538	0.38645	-0.123742	0.815915	0.118765	0.854829	-0.662396	0.0265159	-0.121926	0.800615	0.427899	0.354708	0.500733	0.351628	0.167294	0.718346	0.506875	0.167747	0.173581	0.691719	-0.531323	0.125643	-0.396541	0.333394	-0.627756	0.0896903	-0.573179	0.0638965	-0.193903	0.743758	-0.199754	0.656331
ENSG00000088038	CNOT3	lightyellow	M8	3	M2	CD1	mod2	red	12	-0.382078	0.287515	-0.661593	0.0232714	0.199853	0.650448	-0.122067	0.86066	0.617066	0.0621895	0.322577	0.443641	-0.151431	0.8049	0.686171	0.0187424	-0.0690893	0.894896	-0.13228	0.840354	-0.336193	0.590198	-0.162444	0.729202	-0.0857216	0.873049	-0.44751	0.192123	0.561791	0.0969491	0.140369	0.782048	0.615667	0.0978606	0.468082	0.156727	-0.249447	0.656729	-0.131249	0.78696
ENSG00000088305	DNMT3B	grey	M0	#N/A	-	CD0	#N/A	turquoise	#N/A	-0.300131	0.434845	-0.462646	0.169159	0.0372914	0.942842	-0.0721977	0.923661	0.139866	0.779129	0.236814	0.607172	-0.384961	0.395942	0.482765	0.155051	0.205097	0.640819	-0.385899	0.426402	0.203518	0.772038	-0.218553	0.613321	0.0828908	0.87702	-0.373342	0.302161	0.27989	0.505606	0.138062	0.78636	0.0969984	0.882606	0.394623	0.255914	0.484072	0.279202	0.114791	0.814668
ENSG00000088325	TPX2	brown	M11	#N/A	M11	CD0	mod0	turquoise	#N/A	0.00844623	0.988473	0.463942	0.167803	-0.313425	0.424838	0.339352	0.508631	-0.497435	0.172006	-0.559339	0.0983217	0.255975	0.621581	-0.372515	0.313337	0.0725634	0.888887	0.0888199	0.895357	0.936686	3.23679e-06	0.357079	0.345737	-0.317366	0.452686	0.586959	0.0642143	-0.342752	0.391846	-0.0273478	0.964545	-0.145353	0.823582	-0.22784	0.567974	-0.264645	0.628923	0.434696	0.244792
ENSG00000088367	EPB41L1	tan	M2	#N/A	M16	CD1	mod2	brown	1	0.809293	0.0012045	0.832661	0.000729834	0.188927	0.672852	0.381843	0.431946	-0.320115	0.43961	-0.247187	0.587345	0.224778	0.677473	-0.624463	0.0415301	-0.629495	0.0402738	0.400506	0.402121	0.281869	0.672895	-0.125481	0.796962	0.0414814	0.942263	0.475238	0.159709	-0.711833	0.0181571	-0.177638	0.713827	0.0904103	0.893604	-0.785316	0.00270661	-0.473411	0.294834	-0.0618679	0.904436
ENSG00000088387	DOCK9	grey	M0	#N/A	-	CD7	mod2	green	17	0.111758	0.815201	0.141291	0.745966	0.121761	0.802454	0.275644	0.615988	-0.131315	0.79503	0.236475	0.607235	-0.527409	0.173174	0.045142	0.934618	-0.230687	0.584722	0.521146	0.221179	0.0697727	0.931936	0.161791	0.730255	0.192025	0.682646	0.0467616	0.929923	-0.436102	0.241534	0.337997	0.431168	0.197853	0.740696	-0.180718	0.664412	-0.405239	0.395325	-0.0871597	0.864138
ENSG00000088538	DOCK3	tan	M2	#N/A	-	CD1	mod2	blue	17	0.676361	0.0188518	0.849472	0.000415653	0.0988349	0.844013	-0.0625639	0.936775	-0.173873	0.718119	-0.473132	0.192512	0.523826	0.178002	-0.874884	0.000325917	-0.362574	0.3376	0.399809	0.403241	0.460856	0.411283	-0.0282109	0.958796	0.155457	0.750736	0.469274	0.165785	-0.551514	0.105492	-0.616431	0.088975	-0.467928	0.277349	-0.816184	0.00125983	-0.47046	0.298987	-0.223941	0.610074
ENSG00000088543	C3orf18	cyan	M3	#N/A	-	CD1	mod1	blue	12	0.67797	0.0184149	0.226955	0.575084	0.80261	0.00191662	-0.00720789	0.99417	0.443776	0.240898	-0.00928026	0.98601	0.0378643	0.963747	-0.309836	0.423555	-0.709785	0.0126728	-0.0999713	0.881591	0.0645084	0.935755	-0.641622	0.0395735	0.445532	0.246404	-0.270384	0.492225	-0.113539	0.81882	-0.739079	0.0237462	0.0690915	0.922794	-0.624719	0.0364198	-0.249122	0.656791	-0.576001	0.0847282
ENSG00000088756	ARHGAP28	midnightblue	M4	#N/A	-	CD0	#N/A	royalblue	#N/A	0.242892	0.548976	0.46109	0.170919	-0.130163	0.787411	0.878008	0.000171671	-0.448955	0.23215	-0.457312	0.215216	0.111526	0.864631	-0.294248	0.454763	-0.149758	0.746717	-0.172181	0.779862	0.224844	0.746996	0.113292	0.822983	-0.463693	0.220407	0.593785	0.0597867	-0.419259	0.265405	0.238203	0.607414	0.265875	0.622786	-0.312645	0.400046	0.0175512	0.980726	0.384751	0.317366
ENSG00000088766	CRLS1	royalblue	M9	#N/A	M9	#N/A	mod5	green	#N/A	-0.853789	0.000309162	-0.486967	0.142378	-0.632542	0.0393769	0.0578788	0.941922	-0.25961	0.550223	-0.16283	0.745386	0.0405174	0.961727	0.411442	0.254025	0.878059	0.000186398	-0.323771	0.533328	-0.0974204	0.903119	0.486033	0.162585	-0.58388	0.0927836	0.11747	0.801594	0.570473	0.0911556	0.506682	0.1895	-0.104927	0.873701	0.833686	0.000823784	0.584721	0.158647	0.607286	0.0643784
ENSG00000088808	PPP1R13B	turquoise	M1	#N/A	M17	CD1	mod1	lightcyan	7	0.822797	0.000820221	0.403123	0.24854	0.633918	0.039044	0.179539	0.779182	0.0292919	0.960818	0.240936	0.599404	-0.272364	0.591071	-0.187688	0.667888	-0.79761	0.00218912	0.263865	0.631141	0.232829	0.734962	-0.553062	0.0959484	0.397674	0.315019	-0.147098	0.744958	-0.458247	0.211532	-0.248481	0.587758	0.248515	0.655713	-0.603363	0.0467412	-0.302084	0.563768	-0.310532	0.447057
ENSG00000088826	SMOX	lightcyan	M5	#N/A	-	CD4	mod7	brown	10	-0.0273239	0.958505	-0.642824	0.0293235	0.594315	0.0587955	-0.152489	0.819321	0.736147	0.0146021	0.49144	0.168808	-0.350825	0.457369	0.650197	0.0306914	-0.247377	0.553797	-0.362739	0.466794	-0.386352	0.520509	-0.684503	0.0236111	0.0941424	0.859046	-0.721896	0.0117094	0.608001	0.0642113	-0.0688443	0.90164	0.591724	0.125063	0.278801	0.467582	0.064287	0.925653	-0.475088	0.187755
ENSG00000088881	EBF4	cyan	M3	#N/A	-	#N/A	mod0	brown	#N/A	0.310512	0.414278	-0.425493	0.216104	0.861674	0.000314279	-0.432044	0.344881	0.837581	0.00140538	0.494467	0.164357	-0.220803	0.684531	0.321577	0.403301	-0.518479	0.122314	-0.270301	0.6204	-0.207057	0.769789	-0.879445	0.000380608	0.525308	0.146885	-0.827697	0.00144691	0.428919	0.252028	-0.521511	0.174462	0.325108	0.517301	-0.0945177	0.83923	-0.0650799	0.924671	-0.803447	0.00442528
ENSG00000088882	CPXM1	black	M15	#N/A	M11	#N/A	#N/A	lightgreen	#N/A	-0.593448	0.054261	-0.734413	0.00763676	-0.107487	0.827437	-0.127551	0.855027	0.321898	0.436109	0.136272	0.793031	0.0335869	0.967544	0.599956	0.0538065	0.386667	0.296389	-0.642332	0.0864185	-0.359174	0.55676	-0.123729	0.8011	-0.256302	0.566595	-0.35469	0.333704	0.741063	0.0114234	0.189117	0.692521	0.31097	0.540749	0.685576	0.016397	0.491092	0.271185	0.0976975	0.846263
ENSG00000088899	LZTS3	cyan	M3	#N/A	M13	CD1	#N/A	#N/A	#N/A	0.754724	0.00462799	0.163342	0.703184	0.864394	0.000288052	-0.34185	0.504837	0.563603	0.102761	0.274364	0.537774	-0.0172035	0.984485	-0.212172	0.616096	-0.724911	0.00985077	0.108396	0.871167	-0.0810694	0.918537	-0.792563	0.00373111	0.620422	0.0646742	-0.469314	0.165785	-0.0312945	0.955135	-0.685359	0.0454964	0.0813204	0.905504	-0.587989	0.0547928	-0.280747	0.59903	-0.848057	0.00161382
ENSG00000088970	KIZ	grey	M0	#N/A	-	CD3	#N/A	#N/A	#N/A	0.0508161	0.925052	-0.395534	0.26069	0.537827	0.102316	0.25895	0.641842	0.492875	0.177085	0.106899	0.844215	-0.0430298	0.958512	0.312832	0.418151	-0.219333	0.610031	-0.551099	0.183781	-0.125878	0.870499	-0.541524	0.10556	-0.0429576	0.940091	-0.408653	0.246611	0.488201	0.173802	-0.0790694	0.886904	0.507062	0.224533	0.0670306	0.88866	0.130011	0.840691	-0.407949	0.282133
ENSG00000089041	P2RX7	grey	M0	#N/A	-	CD3	mod9	grey	13	0.270044	0.493653	0.0968435	0.832302	0.154849	0.742893	0.595769	0.108151	-0.0712008	0.897567	-0.263745	0.556535	0.187256	0.738966	-0.0296109	0.956925	-0.280208	0.492143	-0.640428	0.0875217	-0.00625388	0.994063	-0.356959	0.345792	-0.399597	0.312665	0.148426	0.74174	0.0225715	0.968005	-0.0685538	0.902284	0.393595	0.397671	-0.117142	0.79562	0.275498	0.607783	0.258001	0.547445
ENSG00000089048	ESF1	royalblue	M9	#N/A	M6	CD0	mod9	turquoise	#N/A	-0.667396	0.021774	-0.363073	0.312706	-0.552285	0.089671	-0.329701	0.521955	-0.0127421	0.982462	-0.272391	0.541774	0.474011	0.249443	0.0859559	0.862178	0.805646	0.00179001	-0.321042	0.537109	-0.176409	0.814326	0.410294	0.262434	-0.321174	0.445386	0.0471783	0.929145	0.596126	0.0719733	0.00231212	0.996735	-0.448164	0.309417	0.550854	0.0779571	0.482031	0.28178	0.277812	0.508275
ENSG00000089057	SLC23A2	turquoise	M1	#N/A	-	CD1	mod2	brown	18	0.836707	0.000543614	0.509519	0.118298	0.54276	0.0983059	-0.0421117	0.960409	0.0118282	0.983466	0.148053	0.771678	-0.0282371	0.972043	-0.491285	0.146094	-0.732453	0.00874517	0.257973	0.639516	0.100453	0.899794	-0.418875	0.250436	0.584266	0.0925664	-0.0931628	0.846893	-0.557646	0.099782	-0.478269	0.220396	-0.0793754	0.908264	-0.775701	0.00340682	-0.309223	0.553939	-0.479582	0.182271
ENSG00000089060	SLC8B1	cyan	M3	#N/A	M1	CD0	#N/A	#N/A	#N/A	0.330441	0.379667	-0.150276	0.728997	0.720631	0.0118413	-0.0671355	0.929531	0.558554	0.106607	0.477692	0.185574	-0.483054	0.236965	0.194168	0.655913	-0.541184	0.100886	0.222409	0.696482	-0.123771	0.874108	-0.484808	0.163899	0.630125	0.0585636	-0.52303	0.113733	-0.0716292	0.891272	-0.119731	0.814718	0.361659	0.452465	-0.283029	0.458721	-0.306637	0.557351	-0.711861	0.0186925
ENSG00000089063	TMEM230	grey	M0	#N/A	-	#N/A	mod0	#N/A	#N/A	-0.0308687	0.954523	0.237482	0.556548	-0.182712	0.68442	0.253741	0.650593	-0.0236974	0.969038	-0.250099	0.580886	0.179281	0.753251	-0.228674	0.584679	-0.0637371	0.904092	0.231759	0.680844	0.0556819	0.947407	0.370288	0.324354	0.028516	0.961449	0.348023	0.345077	-0.36267	0.354467	0.0843063	0.876974	0.0462597	0.95154	-0.257835	0.507558	-0.372194	0.450709	0.0351476	0.947537
ENSG00000089091	DZANK1	grey	M0	#N/A	-	CD0	mod2	#N/A	#N/A	0.417984	0.230386	0.166462	0.697374	0.460259	0.191432	-0.338312	0.51077	0.335451	0.411217	-0.128087	0.807507	0.266982	0.599792	-0.353138	0.347451	-0.266623	0.517994	-0.101812	0.878938	0.277004	0.679757	-0.434128	0.229255	0.430829	0.265884	-0.230475	0.573946	0.060856	0.910696	-0.797251	0.00746078	-0.316242	0.531729	-0.444438	0.184569	0.00282128	0.997061	-0.449753	0.222378
ENSG00000089116	LHX5	grey	M0	#N/A	-	CD6	#N/A	black	#N/A	-0.269039	0.495218	0.183857	0.663476	-0.613888	0.0477262	-0.275992	0.615459	-0.615635	0.0629223	-0.129208	0.805693	0.00156289	0.997851	-0.232925	0.576185	0.597144	0.0582092	0.228367	0.68702	0.26316	0.700129	0.564651	0.0858612	-0.00813091	0.989321	0.266126	0.500794	-0.203183	0.651201	0.108936	0.834762	-0.759406	0.0164098	0.158048	0.710389	0.367729	0.458721	0.475936	0.186842
ENSG00000089159	PXN	grey	M0	#N/A	-	#N/A	mod5	green	#N/A	0.0831097	0.868039	-0.289882	0.448126	0.374103	0.316569	0.0321144	0.967688	0.501652	0.168715	0.402315	0.303211	-0.181436	0.748372	0.336139	0.377532	-0.411481	0.258172	0.105104	0.874458	-0.542815	0.277453	-0.249811	0.549377	0.154937	0.751289	-0.346161	0.348139	0.115843	0.81461	0.114066	0.825147	0.566029	0.152621	0.00646959	0.990614	-0.408298	0.391254	-0.415536	0.271663
ENSG00000089163	SIRT4	grey	M0	#N/A	M14	CD0	#N/A	tan	1	0.112731	0.813238	-0.124142	0.780709	0.054415	0.922124	0.170784	0.792454	-0.0790232	0.886182	0.338758	0.412115	-0.341034	0.470497	0.246869	0.548566	-0.14095	0.762989	-0.21311	0.710786	-0.687523	0.0576828	-0.195046	0.661729	-0.0837646	0.87531	-0.149132	0.740692	-0.0594551	0.912053	0.294275	0.507767	0.236714	0.673326	0.162415	0.701996	0.360501	0.470022	0.168259	0.716046
ENSG00000089169	RPH3A	grey	M0	#N/A	M13	CD1	mod1	pink	2	0.566628	0.0715327	0.531183	0.0981785	0.258546	0.531816	0.449418	0.315647	-0.0496112	0.934298	-0.271003	0.543702	0.179231	0.753251	-0.406367	0.261546	-0.504385	0.137837	0.234033	0.678503	-0.135023	0.862071	-0.129025	0.790326	-0.182376	0.700005	0.359201	0.325019	-0.352402	0.372387	-0.211563	0.651336	0.234188	0.676543	-0.553364	0.0758914	-0.440741	0.342387	-0.0711233	0.889618
ENSG00000089177	KIF16B	turquoise	M1	#N/A	M17	CD3	mod9	green	#N/A	0.867174	0.000175744	0.407305	0.241906	0.662845	0.027041	-0.154767	0.81658	0.24844	0.571271	0.289416	0.509138	-0.0678748	0.928552	-0.35378	0.346587	-0.782439	0.00314062	0.257598	0.639619	-0.0352139	0.9673	-0.611722	0.054682	0.630089	0.0585636	-0.238325	0.558832	-0.434931	0.243337	-0.431659	0.276124	0.100665	0.878568	-0.75586	0.00504089	-0.337422	0.506441	-0.727089	0.0151775
ENSG00000089199	CHGB	midnightblue	M4	#N/A	M17	CD5	mod1	pink	17	0.422262	0.224998	0.626567	0.0357095	-0.0367374	0.943793	0.800855	0.00346924	-0.375692	0.34459	-0.545056	0.111945	0.172344	0.765765	-0.448503	0.198361	-0.262501	0.525708	-0.0316504	0.96718	0.427263	0.463803	0.0309762	0.954178	-0.371443	0.357734	0.62244	0.045342	-0.520568	0.137034	-0.00726367	0.990532	0.0932532	0.888287	-0.495934	0.126095	-0.120332	0.855994	0.320893	0.426608
ENSG00000089220	PEBP1	turquoise	M1	#N/A	M16	CD1	mod1	turquoise	4	0.708304	0.0110793	0.423355	0.219426	0.397114	0.281297	-0.445355	0.322536	-0.00617555	0.991011	0.339421	0.411137	-0.181766	0.747938	-0.38724	0.289473	-0.473767	0.170349	0.48704	0.268692	-0.118273	0.879544	-0.374621	0.316808	0.6501	0.0481645	-0.196387	0.643516	-0.453348	0.217732	-0.422384	0.292472	-0.293656	0.572335	-0.574531	0.0631661	-0.140119	0.825977	-0.482915	0.178333
ENSG00000089248	ERP29	grey	M0	#N/A	M14	CD0	mod0	green	2	-0.391971	0.272415	-0.408142	0.241096	-0.226181	0.597673	-0.537595	0.179975	0.123847	0.807012	0.114837	0.831203	0.307875	0.529771	0.113139	0.812981	0.520195	0.120549	-0.276967	0.610099	-0.344909	0.578342	0.0787861	0.882499	0.0852386	0.87334	-0.286551	0.459341	0.540282	0.116616	-0.017108	0.97692	-0.425896	0.343665	0.442681	0.186726	0.499973	0.259909	-0.131184	0.78696
ENSG00000089289	IGBP1	grey	M0	#N/A	M14	CD5	mod4	grey	17	-0.303286	0.428316	-0.50591	0.122101	-0.119534	0.806511	0.133922	0.845606	-0.148113	0.765001	0.441829	0.238431	-0.493875	0.22133	0.597544	0.0552026	0.184196	0.681232	-0.470423	0.288854	-0.494063	0.361256	-0.1172	0.815426	-0.227844	0.613944	-0.30386	0.424212	0.245595	0.570396	0.536908	0.15526	0.31351	0.53695	0.583919	0.0573204	0.606732	0.134139	0.342295	0.389902
ENSG00000089351	GRAMD1A	magenta	M17	#N/A	-	#N/A	mod0	pink	6	0.118166	0.802228	-0.45564	0.176666	0.540003	0.100235	-0.156661	0.813833	0.65461	0.0437049	0.648879	0.0388589	-0.431559	0.318547	0.590747	0.0597132	-0.4727	0.171832	-0.0421491	0.957263	-0.497622	0.355767	-0.595795	0.0641684	0.287961	0.507244	-0.61255	0.050326	0.22683	0.608926	0.152287	0.761192	0.700176	0.0416194	0.14244	0.743307	-0.180222	0.763102	-0.504607	0.152337
ENSG00000089472	HEPH	cyan	M3	#N/A	M18	CD4	mod7	greenyellow	10	0.455587	0.179051	-0.0232977	0.963029	0.713884	0.0130601	0.0180246	0.984495	0.386639	0.32833	0.0230531	0.96781	-0.0286957	0.971609	-0.0814298	0.872546	-0.441247	0.21412	-0.415426	0.377536	-0.107529	0.890102	-0.714289	0.0151698	0.201887	0.664325	-0.356469	0.330103	0.214573	0.631218	-0.579366	0.118394	0.115141	0.859975	-0.272458	0.481391	0.17987	0.763667	-0.40853	0.281241
ENSG00000089505	CMTM1	grey	M0	#N/A	M2	#N/A	#N/A	brown	#N/A	0.556022	0.0783807	0.412236	0.234793	0.303221	0.443622	0.330705	0.520728	-0.12353	0.807255	0.107427	0.843851	-0.38441	0.397279	-0.0810618	0.873122	-0.513019	0.128002	0.384491	0.428318	0.318413	0.619085	-0.297469	0.456001	0.0816042	0.878799	0.114107	0.807867	-0.501251	0.157687	0.0512203	0.929486	0.280751	0.595908	-0.415104	0.224112	-0.300836	0.564961	-0.0264323	0.962324
ENSG00000089639	GMIP	grey	M0	#N/A	-	#N/A	mod0	magenta	#N/A	-0.265524	0.50209	-0.358708	0.320429	0.185942	0.677846	-0.128254	0.854517	0.449668	0.231602	0.133325	0.798533	-0.248209	0.635929	0.437506	0.214488	-0.031144	0.954244	0.104957	0.874458	0.24631	0.716236	-0.110554	0.828111	0.0323028	0.95482	-0.262881	0.507482	0.288127	0.489384	0.0105105	0.985742	0.277294	0.60205	0.26538	0.493393	-0.303211	0.561605	-0.090796	0.857824
ENSG00000089685	BIRC5	brown	M11	#N/A	M11	CD2	#N/A	turquoise	#N/A	-0.145374	0.745112	0.205741	0.619108	-0.279769	0.489771	0.111293	0.872839	-0.223951	0.621256	-0.346141	0.400032	0.154188	0.800553	-0.14641	0.750787	0.128639	0.786832	0.0313817	0.96718	0.791205	0.00492199	0.292697	0.463247	-0.192015	0.682646	0.339119	0.36082	-0.188892	0.679442	0.035793	0.951049	-0.102644	0.876239	-0.077217	0.871954	-0.267208	0.624791	0.235571	0.587087
ENSG00000089692	LAG3	cyan	M3	#N/A	M12	CD2	#N/A	turquoise	#N/A	0.352209	0.340553	-0.259923	0.509704	0.787264	0.00275938	-0.324965	0.530553	0.653079	0.0441831	0.517583	0.138427	-0.419443	0.336729	0.196199	0.651584	-0.525798	0.115722	-0.0277384	0.971191	-0.0491746	0.953729	-0.696858	0.0197998	0.721709	0.0213919	-0.715221	0.0130714	0.0740818	0.888069	-0.401884	0.325965	0.175811	0.777235	-0.244451	0.53399	-0.117328	0.859496	-0.770503	0.00794018
ENSG00000089723	OTUB2	grey	M0	#N/A	-	CD0	mod0	blue	#N/A	0.405278	0.249417	0.103704	0.818263	0.431588	0.229203	-0.469474	0.277553	0.249355	0.569808	0.159185	0.750718	-0.0204674	0.980147	-0.239065	0.563566	-0.312222	0.431433	0.155713	0.805027	-0.074235	0.926258	-0.383278	0.3034	0.440912	0.253512	-0.314486	0.405523	-0.0157115	0.977131	-0.668707	0.0535346	-0.305072	0.548759	-0.334158	0.358828	-0.127729	0.844055	-0.428732	0.253064
ENSG00000089775	ZBTB25	tan	M2	#N/A	M3	CD0	mod0	purple	#N/A	0.440289	0.199772	0.639756	0.0305512	-0.0147508	0.97813	0.522604	0.199675	-0.452696	0.227413	-0.443042	0.237081	0.269901	0.595456	-0.626348	0.0405564	-0.188643	0.673054	0.11527	0.862312	0.365084	0.547582	0.159706	0.733663	-0.0200265	0.972091	0.496907	0.138261	-0.523542	0.134472	-0.130644	0.796931	-0.204434	0.73149	-0.574912	0.0630149	-0.0612976	0.929375	0.127397	0.793306
ENSG00000089820	ARHGAP4	grey	M0	#N/A	M14	#N/A	mod11	grey	#N/A	-0.0895524	0.856576	-0.208065	0.613638	0.0370772	0.943155	-0.368943	0.457822	0.488977	0.181792	0.093797	0.864818	0.207587	0.70565	0.0259747	0.962952	-0.0250191	0.963073	-0.170718	0.781027	-0.321632	0.614037	-0.0863615	0.870891	0.231882	0.606446	-0.230663	0.573946	0.118834	0.810175	-0.226851	0.627568	-0.0709517	0.919868	-0.0421529	0.933949	-0.111083	0.869321	-0.398768	0.294342
ENSG00000089847	ANKRD24	turquoise	M1	#N/A	M17	#N/A	mod1	tan	#N/A	0.763722	0.00379092	0.567657	0.0701022	0.45877	0.193641	-0.168235	0.796654	0.241867	0.584156	0.0316775	0.958395	0.211082	0.699776	-0.554059	0.085376	-0.710176	0.0126223	0.513344	0.232014	0.0876981	0.914132	-0.279619	0.489679	0.575772	0.099565	0.031185	0.953179	-0.547083	0.110073	-0.484148	0.215234	-0.0813387	0.905504	-0.821974	0.00108111	-0.667591	0.0754897	-0.647998	0.0415712
ENSG00000089876	DHX32	cyan	M3	#N/A	-	CD0	mod7	salmon	5	0.688497	0.0155926	0.0627261	0.895326	0.919839	1.49323e-05	-0.213492	0.7174	0.556527	0.108911	0.352781	0.38763	-0.159084	0.79031	-0.0608261	0.909246	-0.794861	0.00231309	0.0406809	0.958884	-0.0382409	0.964493	-0.81133	0.00272672	0.584857	0.0919517	-0.512076	0.123582	-0.0175577	0.974646	-0.53027	0.162181	0.328264	0.510988	-0.513411	0.109321	-0.33483	0.51011	-0.821311	0.00335249
ENSG00000090006	LTBP4	magenta	M17	#N/A	M1	CD8	mod2	midnightblue	#N/A	0.086441	0.861331	-0.168317	0.693658	0.393147	0.286843	0.59852	0.105299	0.240783	0.586698	0.163985	0.743467	-0.508461	0.198856	0.397548	0.273543	-0.42185	0.243023	-0.166014	0.787043	0.159037	0.836551	-0.312495	0.428151	-0.0579252	0.91773	-0.14198	0.754346	-0.0980705	0.844428	0.28242	0.528902	0.711964	0.0351643	-0.0246649	0.960634	-0.199302	0.735875	-0.0385075	0.942377
ENSG00000090013	BLVRB	green	M13	#N/A	-	CD0	mod5	yellow	4	0.546649	0.0853637	0.0935658	0.838991	0.439433	0.218347	-0.489567	0.247997	0.217136	0.634435	0.527358	0.12949	-0.145909	0.815561	-0.141684	0.759587	-0.476612	0.16704	0.116746	0.861601	-0.214513	0.761429	-0.500214	0.147321	0.799827	0.00598351	-0.460634	0.176112	-0.276197	0.512413	-0.271722	0.545519	-0.108132	0.868879	-0.397749	0.251456	0.0391499	0.956932	-0.64174	0.0445913
ENSG00000090020	SLC9A1	magenta	M17	#N/A	M17	CD1	mod2	green	18	0.293764	0.44826	0.0527406	0.914871	0.34111	0.373397	0.459635	0.297078	0.196547	0.67269	0.252653	0.576458	-0.376999	0.409815	0.226517	0.588133	-0.585192	0.0661293	0.186872	0.753046	-0.139741	0.856355	-0.262212	0.524965	0.0124109	0.983909	-0.0223239	0.966543	-0.305042	0.456228	0.307574	0.484161	0.748349	0.0200201	-0.211359	0.600755	-0.475714	0.291635	-0.178583	0.697279
ENSG00000090061	CCNK	grey	M0	#N/A	-	CD4	mod0	turquoise	13	-0.387048	0.28034	-0.54558	0.0860799	-0.0227621	0.96506	0.0775587	0.918345	0.416301	0.2804	0.261581	0.560768	-0.0609726	0.936272	0.623775	0.041874	0.00346565	0.995239	-0.188092	0.751119	-0.329377	0.603638	-0.0425461	0.937819	-0.241952	0.588169	-0.240231	0.554571	0.404893	0.287103	0.43411	0.27191	0.642383	0.078257	0.460281	0.16514	-0.186829	0.754433	-0.0427993	0.934792
ENSG00000090097	PCBP4	grey	M0	#N/A	-	CD3	mod3	blue	5	0.0266863	0.959524	-0.470373	0.160454	0.616352	0.0464024	-0.165012	0.802775	0.62798	0.0566322	0.400989	0.304826	-0.412986	0.346713	0.539188	0.0971843	-0.282555	0.488447	-0.098202	0.884189	0.113243	0.884277	-0.61169	0.054682	0.235697	0.599122	-0.623511	0.044832	0.437335	0.239607	-0.13207	0.794967	0.480764	0.256051	0.160303	0.705372	-0.0996162	0.883273	-0.431526	0.249421
ENSG00000090238	YPEL3	grey	M0	#N/A	M17	#N/A	mod0	pink	15	0.481616	0.148686	-0.0679908	0.885505	0.60255	0.0540278	-0.103823	0.882719	0.508931	0.159336	0.456162	0.217148	-0.247166	0.637252	0.204159	0.634568	-0.712344	0.0122735	0.0594818	0.934688	-0.534431	0.292731	-0.595696	0.0641684	0.278887	0.52482	-0.409889	0.245119	-0.0511874	0.923939	-0.183308	0.704286	0.508083	0.223395	-0.224629	0.574634	-0.329568	0.518258	-0.428304	0.253574
ENSG00000090266	NDUFB2	grey	M0	#N/A	M4	CD10	mod4	black	2	-0.037908	0.94301	0.0155589	0.974688	0.101924	0.837943	0.15989	0.809505	0.144546	0.771069	-0.151298	0.765928	-0.0176251	0.984364	-0.0850056	0.864431	0.0419442	0.937382	-0.0919013	0.891806	0.210292	0.764577	-0.0387964	0.943007	0.115429	0.824658	0.0402177	0.939053	-0.0381367	0.943752	-0.0277292	0.96411	0.0303117	0.968353	-0.154564	0.717218	0.0213141	0.975956	-0.247347	0.565154
ENSG00000090339	ICAM1	blue	M10	#N/A	M18	CD2	#N/A	yellow	3	0.44035	0.199767	0.372818	0.296861	0.0820553	0.87597	-0.290259	0.584681	-0.109796	0.828875	0.400901	0.304862	-0.198711	0.7203	-0.253831	0.534195	-0.319301	0.417475	0.729726	0.0346422	-0.244312	0.718698	0.0293479	0.957152	0.608683	0.0721327	-0.0258872	0.961088	-0.587461	0.0775233	0.112857	0.827809	-0.164779	0.793651	-0.393421	0.257857	-0.27254	0.614531	-0.348964	0.377632
ENSG00000090447	TFAP4	lightcyan	M5	#N/A	-	CD6	mod0	black	#N/A	-0.0407196	0.939422	-0.575462	0.0646797	0.513148	0.126851	0.0503591	0.952215	0.764878	0.00872632	0.274905	0.536559	-0.216839	0.690481	0.585181	0.0633794	-0.317749	0.420185	-0.522612	0.219282	-0.4978	0.355767	-0.626538	0.0469413	-0.0710811	0.895745	-0.537041	0.100181	0.514582	0.143018	-0.144934	0.773607	0.638298	0.081624	0.245839	0.530971	0.0464407	0.948071	-0.248671	0.563181
ENSG00000090487	SPG21	grey	M0	#N/A	M3	CD0	mod3	turquoise	2	-0.504916	0.124745	-0.150177	0.729114	-0.482023	0.162036	0.0529584	0.948801	-0.171345	0.722108	0.0584895	0.917971	-0.309657	0.526833	0.265778	0.509756	0.43531	0.222929	0.275643	0.611933	-0.118277	0.879544	0.506522	0.140394	-0.142623	0.774643	0.181803	0.675321	-0.0999907	0.840326	0.558134	0.136887	-0.0362271	0.959666	0.384409	0.273717	0.0606131	0.93023	0.361873	0.354181
ENSG00000090530	P3H2	lightyellow	M8	#N/A	M1	CD0	#N/A	#N/A	#N/A	-0.327162	0.384658	-0.619766	0.0389146	0.0432916	0.935197	-0.295833	0.576662	0.181788	0.701591	0.764961	0.00680284	-0.666126	0.0490133	0.783989	0.00356115	0.0938325	0.850282	0.052347	0.944905	-0.302496	0.637723	-0.16033	0.732538	0.189251	0.687916	-0.575015	0.0716358	0.273843	0.515828	0.581121	0.11644	0.350912	0.471913	0.604986	0.0462119	0.203775	0.727148	-0.046971	0.929044
ENSG00000090539	CHRD	cyan	M3	#N/A	M13	CD1	mod1	tan	18	0.513198	0.115805	0.157594	0.714133	0.632327	0.0393769	0.333556	0.517857	0.358843	0.372894	-0.091956	0.868183	0.0180683	0.983967	-0.151237	0.741141	-0.69478	0.0162215	-0.168963	0.782798	-0.000227605	0.999828	-0.486808	0.161436	0.0688146	0.898323	-0.0928619	0.84755	-0.109964	0.823627	-0.471361	0.226146	0.341148	0.488738	-0.462924	0.162558	-0.390429	0.419466	-0.29776	0.471074
ENSG00000090612	ZNF268	royalblue	M9	#N/A	-	CD0	mod0	black	#N/A	-0.546191	0.0857589	0.0233831	0.963029	-0.722018	0.0114875	-0.0258661	0.97494	-0.473277	0.199494	-0.547788	0.109832	0.489811	0.227503	-0.255047	0.531646	0.781145	0.00321141	-0.240536	0.666642	0.184514	0.801872	0.637452	0.0415416	-0.484534	0.192435	0.450157	0.189306	0.202101	0.653924	0.0236568	0.969309	-0.56588	0.152621	0.292719	0.439671	0.358836	0.472503	0.510944	0.14566
ENSG00000090615	GOLGA3	magenta	M17	#N/A	M6	CD1	mod0	purple	7	0.380069	0.291085	0.099859	0.825914	0.409386	0.263262	0.669954	0.0456316	0.21269	0.64174	-0.0264801	0.963459	-0.105624	0.874173	0.124559	0.793676	-0.585424	0.066038	-0.183563	0.759361	-0.0901502	0.911381	-0.436053	0.226817	-0.274863	0.529957	0.0740109	0.88136	-0.112985	0.819399	0.129674	0.798504	0.757167	0.0172775	-0.232075	0.560127	-0.291999	0.579025	-0.0988005	0.844454
ENSG00000090661	CERS4	cyan	M3	#N/A	M3	#N/A	mod4	#N/A	#N/A	0.455187	0.179676	-0.000507348	0.999203	0.633065	0.0392873	-0.050493	0.952215	0.498289	0.170932	0.227055	0.624588	-0.0844273	0.904655	0.021273	0.970374	-0.672086	0.0231728	0.128076	0.847144	-0.160363	0.834639	-0.475662	0.174073	0.279001	0.524602	-0.3307	0.375741	-0.0183093	0.97367	-0.433148	0.273865	0.362697	0.451111	-0.37131	0.295392	-0.542655	0.202202	-0.48826	0.171115
ENSG00000090776	EFNB1	grey	M0	#N/A	M3	CD6	mod5	blue	#N/A	0.283684	0.465232	0.4907	0.138119	-0.0339944	0.947618	0.623975	0.0833784	-0.24384	0.579473	-0.59318	0.0724929	0.298802	0.545167	-0.414118	0.249409	-0.282712	0.488225	-0.120046	0.858569	0.50701	0.340928	0.0882131	0.867721	-0.377863	0.346556	0.541236	0.0958994	-0.382808	0.322555	-0.245286	0.593057	0.0829968	0.903147	-0.443771	0.185244	-0.324235	0.52893	0.338839	0.396149
ENSG00000090857	PDPR	grey	M0	#N/A	M6	CD0	mod0	turquoise	5	0.163311	0.708123	0.0102113	0.982285	0.201186	0.647092	0.517147	0.207463	-0.0344688	0.954236	-0.24194	0.597133	0.0498653	0.949292	0.0150506	0.97941	-0.211998	0.626229	-0.71358	0.0401561	0.166778	0.82263	-0.363317	0.33622	-0.280926	0.52053	0.0574655	0.912833	0.0477282	0.929513	-0.1024	0.845436	0.317993	0.529183	-0.0725078	0.880151	0.342144	0.499191	0.208716	0.639059
ENSG00000090861	AARS	lightyellow	M8	#N/A	-	CD10	mod12	yellow	1	-0.360883	0.324419	-0.690059	0.0156842	0.128481	0.790856	-0.294534	0.577125	0.49721	0.172275	0.506954	0.150657	-0.161075	0.786736	0.634422	0.0371838	0.0928068	0.852096	-0.179528	0.765289	-0.707277	0.0394626	-0.18317	0.685318	-0.00393005	0.995082	-0.540372	0.0967849	0.607319	0.0647832	0.285541	0.522426	0.397254	0.390306	0.549189	0.0790599	0.0718666	0.916875	-0.280654	0.503487
ENSG00000090889	KIF4A	brown	M11	#N/A	M11	CD0	#N/A	turquoise	#N/A	0.0700285	0.892877	0.43003	0.210679	-0.183586	0.682473	0.241363	0.66991	-0.339192	0.404997	-0.562311	0.0955335	0.299892	0.543634	-0.425887	0.230967	0.0475627	0.929237	-0.00482968	0.995137	0.92826	6.73349e-06	0.199402	0.652202	-0.182983	0.698453	0.474226	0.160927	-0.275353	0.513892	-0.214952	0.646043	-0.255782	0.64131	-0.290573	0.443692	-0.181464	0.761341	0.251679	0.55919
ENSG00000090924	PLEKHG2	lightyellow	M8	#N/A	M6	#N/A	#N/A	black	#N/A	-0.2923	0.450992	-0.491443	0.137239	0.130444	0.787411	0.128049	0.854517	0.359344	0.372477	0.432291	0.254505	-0.531918	0.167128	0.740141	0.00785209	-0.117237	0.809448	0.0553512	0.940063	-0.0478788	0.954918	-0.134804	0.779431	-0.0546049	0.921456	-0.316483	0.401998	0.189939	0.677867	0.523875	0.171408	0.709509	0.0357658	0.407499	0.235517	-0.226468	0.692	-0.0120706	0.98301
ENSG00000090932	DLL3	grey	M0	#N/A	M3	CD8	mod0	black	9	-0.262552	0.508376	0.165669	0.698573	-0.258149	0.532661	0.249663	0.657901	0.0320026	0.957089	-0.676346	0.0265299	0.398735	0.371138	-0.220326	0.600826	0.20751	0.636483	-0.10812	0.871451	0.425179	0.46633	0.356622	0.346218	-0.420246	0.281163	0.470993	0.164139	0.0235909	0.966509	-0.20826	0.656605	-0.111634	0.864426	-0.0522103	0.915567	-0.260454	0.636344	0.307764	0.452421
ENSG00000090971	NAT14	black	M15	#N/A	M4	#N/A	mod6	cyan	#N/A	-0.676696	0.0187441	-0.836679	0.000633706	0.0245851	0.9615	-0.24567	0.663472	0.437572	0.249864	0.16954	0.731388	-0.0816642	0.908546	0.620809	0.0429163	0.470506	0.174363	-0.477266	0.279897	-0.350404	0.57231	-0.0634128	0.905883	-0.190173	0.68571	-0.496175	0.139075	0.902833	0.000216656	0.0534537	0.926064	0.0966298	0.883493	0.75367	0.00521662	0.380662	0.436982	-0.0161457	0.977851
ENSG00000090975	PITPNM2	grey60	M6	#N/A	M17	#N/A	mod2	lightcyan	#N/A	0.244129	0.54622	-0.475191	0.154869	0.610915	0.0492217	-0.3745	0.446404	0.50532	0.164101	0.937668	1.68461e-05	-0.689548	0.0362124	0.588992	0.0607873	-0.441781	0.213262	0.0129936	0.9859	-0.576492	0.221844	-0.686898	0.0230174	0.600604	0.0786657	-0.85278	0.000775675	0.147928	0.757715	0.118385	0.816516	0.451577	0.303444	0.122308	0.78487	0.134329	0.834827	-0.559037	0.0988753
ENSG00000091039	OSBPL8	red	M14	#N/A	-	CD0	mod0	tan	8	-0.0957663	0.846118	0.52747	0.101377	-0.691395	0.0179243	0.627603	0.0791939	-0.739974	0.0137203	-0.624429	0.0523412	0.371051	0.420884	-0.375906	0.309212	0.238472	0.571618	0.115812	0.861899	0.36865	0.546183	0.646453	0.0371563	-0.69391	0.0304454	0.890729	0.000218833	-0.435159	0.243074	0.367126	0.382374	-0.0834581	0.902343	-0.0781322	0.870985	-0.146611	0.816288	0.752306	0.0105845
ENSG00000091073	DTX2	grey	M0	#N/A	-	CD0	mod0	#N/A	13	-0.143809	0.748665	-0.486734	0.142566	0.188432	0.673655	0.255672	0.647429	0.173507	0.718762	0.331484	0.425843	-0.42713	0.324959	0.614796	0.045762	-0.120163	0.804424	-0.588305	0.145102	-0.13302	0.862843	-0.426536	0.240131	-0.145437	0.768793	-0.355969	0.331161	0.25907	0.542487	0.315772	0.470494	0.652074	0.0703778	0.355989	0.320984	0.36165	0.468241	0.10223	0.837111
ENSG00000091127	PUS7	grey	M0	#N/A	-	CD0	mod0	turquoise	8	-0.318461	0.40135	-0.345217	0.345578	-0.326223	0.401935	-0.155519	0.815277	-0.154208	0.753241	0.100723	0.853977	0.15862	0.791104	0.268988	0.503485	0.447829	0.204503	-0.393655	0.411641	-0.146617	0.850749	0.0314548	0.953511	-0.2143	0.640188	-0.149579	0.740093	0.42391	0.258991	0.224977	0.630098	-0.100565	0.878625	0.482521	0.140204	0.61259	0.12884	0.265871	0.530939
ENSG00000091129	NRCAM	green	M13	4	-	CD0	mod6	blue	1	0.68634	0.0161504	0.552303	0.0807985	0.237206	0.575513	-0.456361	0.303222	-0.113522	0.823471	0.219961	0.639689	0.058041	0.94022	-0.570339	0.0736784	-0.415896	0.251958	0.532693	0.207078	0.0735794	0.927026	-0.185358	0.680432	0.741324	0.01586	-0.0485041	0.926329	-0.589959	0.0761054	-0.362892	0.388657	-0.460446	0.287921	-0.653591	0.0249874	-0.192993	0.744968	-0.494547	0.163949
ENSG00000091136	LAMB1	midnightblue	M4	3	M18	CD0	mod6	yellow	8	0.115924	0.806986	0.294043	0.440612	-0.151428	0.750096	0.908585	3.34262e-05	-0.422213	0.2713	-0.304975	0.477228	-0.135623	0.829022	-0.00025064	0.999659	-0.0919414	0.85391	-0.0902075	0.893978	0.303359	0.636824	0.105541	0.836781	-0.53524	0.136951	0.489369	0.145376	-0.329972	0.415124	0.442675	0.258889	0.402445	0.379963	-0.0915747	0.846116	0.0318673	0.96375	0.527636	0.127777
ENSG00000091157	WDR7	tan	M2	#N/A	M16	CD13	mod1	blue	17	0.709481	0.0108941	0.765325	0.00410367	0.0643542	0.905922	0.0490736	0.953216	-0.416319	0.2804	-0.136427	0.792871	0.262593	0.608593	-0.689931	0.0176392	-0.467421	0.178704	0.414024	0.378817	0.251631	0.710793	-0.020098	0.972087	0.230799	0.608759	0.36691	0.31282	-0.690049	0.0249559	-0.255876	0.574796	-0.212193	0.718375	-0.721	0.00941402	-0.354655	0.478858	-0.114666	0.814683
ENSG00000091317	CMTM6	salmon	M20	#N/A	M8	#N/A	mod5	green	#N/A	-0.524775	0.105495	-0.186125	0.659621	-0.487932	0.154362	0.587501	0.117682	-0.313482	0.451997	-0.447279	0.229664	0.144453	0.817579	0.234368	0.573033	0.474209	0.170129	-0.486288	0.269414	-0.0173832	0.984204	0.350875	0.356925	-0.828519	0.00330563	0.399869	0.260417	0.296162	0.474819	0.380207	0.35995	0.194804	0.745129	0.514188	0.108651	0.398345	0.406421	0.811173	0.00390946
ENSG00000091409	ITGA6	grey60	M6	#N/A	M8	CD4	mod7	grey	10	0.170827	0.693869	-0.362529	0.313486	0.482009	0.162036	-0.161603	0.808426	0.426316	0.266892	0.766143	0.00660842	-0.639014	0.065281	0.579335	0.0678026	-0.45347	0.197251	0.215315	0.707268	-0.271099	0.690584	-0.466109	0.186499	0.455614	0.231465	-0.617304	0.0478914	0.0197185	0.971317	0.237802	0.607802	0.627622	0.0896903	0.0612191	0.898842	-0.180432	0.762935	-0.404554	0.286409
ENSG00000091428	RAPGEF4	grey	M0	4	M13	CD0	mod2	pink	9	0.407948	0.245801	0.529744	0.0996097	-0.0340919	0.947618	0.263278	0.635104	-0.618913	0.0610777	-0.12989	0.80439	-0.217482	0.689696	-0.351525	0.350328	-0.154207	0.738563	0.167508	0.784503	0.406762	0.492697	0.0178483	0.975491	-0.0349712	0.952463	0.311946	0.409777	-0.531385	0.125612	-0.0541087	0.925709	-0.220074	0.704349	-0.333631	0.359485	0.120385	0.855994	0.374212	0.333275
ENSG00000091436	MAP3K20	midnightblue	M4	#N/A	M1	CD0	#N/A	#N/A	#N/A	-0.292217	0.450992	-0.0591808	0.901754	-0.245729	0.558112	0.730111	0.0159535	-0.264709	0.540606	-0.227324	0.624032	-0.0357045	0.964823	0.236074	0.569978	0.176058	0.696075	-0.115956	0.861899	0.149922	0.847767	0.298545	0.453946	-0.539476	0.133088	0.343396	0.353985	0.0520623	0.922831	0.628946	0.0805328	0.472964	0.26831	0.265496	0.493347	0.0346802	0.960765	0.448179	0.224972
ENSG00000091490	SEL1L3	grey60	M6	#N/A	M3	CD4	mod0	tan	#N/A	0.0718854	0.888946	-0.463266	0.16871	0.465876	0.18345	-0.375761	0.44404	0.43158	0.258933	0.875209	0.000366452	-0.705101	0.0307002	0.584784	0.0637051	-0.25252	0.544063	0.173333	0.778045	-0.302325	0.63787	-0.483542	0.165319	0.641719	0.0529061	-0.75489	0.00693859	0.110724	0.822158	0.290882	0.513077	0.368881	0.443316	0.179523	0.666555	0.0897038	0.894059	-0.558529	0.0992408
ENSG00000091513	TF	tan	M2	#N/A	M13	CD3	mod3	yellow	14	0.494244	0.135235	0.719055	0.00992485	-0.0249413	0.96082	-0.228671	0.689323	-0.113056	0.82367	-0.276074	0.535098	0.435627	0.310897	-0.774289	0.00432388	-0.236299	0.575714	0.639415	0.0876625	0.270074	0.692304	0.194796	0.661786	0.415475	0.288249	0.37345	0.302161	-0.601138	0.0686076	-0.41119	0.310943	-0.539943	0.180996	-0.70973	0.0112037	-0.491654	0.270732	-0.308025	0.452189
ENSG00000091592	NLRP1	black	M15	#N/A	-	CD0	mod6	black	#N/A	-0.358859	0.327766	-0.473876	0.156109	-0.0500244	0.927313	0.235532	0.679153	0.0880753	0.871143	-0.101307	0.853093	0.116129	0.859352	0.354806	0.345061	0.268063	0.515343	-0.701491	0.046082	-0.486099	0.372161	-0.0961369	0.853221	-0.557031	0.11462	-0.123591	0.790715	0.640628	0.0451471	0.0631662	0.910525	0.226554	0.690737	0.523265	0.100611	0.492743	0.269595	0.325778	0.418214
ENSG00000091622	PITPNM3	cyan	M3	#N/A	M13	CD0	mod2	pink	#N/A	0.598738	0.0514318	0.0396985	0.937793	0.776238	0.00373603	0.110468	0.873398	0.432086	0.258503	0.137165	0.791181	0.025031	0.975329	-0.0841157	0.866647	-0.658249	0.028308	-0.215872	0.706017	-0.240036	0.725606	-0.683853	0.023763	0.247497	0.579706	-0.352284	0.337955	0.101174	0.837944	-0.467524	0.231106	0.34139	0.48834	-0.414557	0.224742	-0.130948	0.839989	-0.546899	0.10798
ENSG00000091651	ORC6	brown	M11	#N/A	M11	CD0	#N/A	turquoise	#N/A	-0.199607	0.634653	-0.0302239	0.951512	0.00334007	0.995557	-0.0436543	0.958868	0.0746559	0.892851	-0.240287	0.60093	0.110149	0.866502	0.0394857	0.943309	0.118464	0.807031	0.0417134	0.957263	0.724961	0.029513	0.0663721	0.901354	-0.131247	0.79738	0.075883	0.877401	0.193675	0.670889	-0.0760334	0.891903	0.0188922	0.977963	0.0781265	0.870985	-0.282558	0.595764	-0.00777642	0.989946
ENSG00000091656	ZFHX4	tan	M2	#N/A	M8	CD4	mod9	cyan	#N/A	0.547685	0.0847691	0.615356	0.04117	-0.0496353	0.927794	0.14458	0.830464	-0.471685	0.201791	-0.068425	0.905331	0.137205	0.826397	-0.414044	0.249522	-0.402824	0.270918	0.308293	0.560833	0.259732	0.701762	-0.000832109	0.998432	0.0352702	0.952246	0.361297	0.321328	-0.599797	0.0692592	-0.0107264	0.985595	0.0511079	0.947131	-0.484519	0.137719	-0.262448	0.631628	0.143583	0.765519
ENSG00000091664	SLC17A6	grey	M0	#N/A	M1	#N/A	mod1	brown	15	0.0873669	0.860372	0.0695588	0.882868	-0.0158775	0.976789	0.531765	0.189049	0.161619	0.739632	-0.289086	0.509627	0.32561	0.496333	0.0472815	0.931328	-0.167708	0.711779	-0.305183	0.564086	-0.129296	0.866687	-0.144623	0.762356	-0.51415	0.159365	0.276909	0.477923	0.0717786	0.891272	0.163783	0.739921	0.530234	0.194475	-0.0633404	0.895242	-0.131592	0.839287	0.062941	0.902199
[truncated: 9,696 more rows]

## Sheet: M1-turquoise
Functional annotation analysis MNeur1-turquoise
Uniprot terms								GO Terms								Uniprot Tissue							Ingenuity Canonical Pathways	-log(p-value)		Ratio	z-score	Molecules
[truncated: 113 more rows]

## Sheet: M2-tan
Functional annotation analysis MNeur2-tan
Uniprot terms								GO Terms							Uniprot Tissue
[truncated: 23 more rows]

## Sheet: M3-cyan
Functional annotation analysis MNeur3-cyaan
Uniprot terms							GO Terms							Uniprot Tissue
[truncated: 45 more rows]

## Sheet: M4-midnightblue
Functional annotation analysis MNeur4-midnightblue
[truncated: 310 more rows]

[truncated: 16 more sheets: M5-lightcyan, M6-grey60, M7-lightgreen, M8-lightyellow, M9-royalblue, M10-blue, M11-brown, M12-yellow, M13-green, M14-red, M15-black, M16-pink, M17-magenta, M18-purple, M19-greenyellow, M20-salmon]
