# Supplementary material for: Transcriptome of iPSC-derived neuronal cells reveals a module of co-expressed genes consistently associated with autism spectrum disorder
Source: Mol Psychiatry. 2020 Feb 14;26(5):1589–605. doi: 10.1038/s41380-020-0669-9 (PMC8159745; doi:10.1038/s41380-020-0669-9)
Supplement: Supplementary file 15 — Supp Table S11 [file 41380_2020_669_MOESM15_ESM.xlsx]

## Sheet: SuppTable10_proteome_results
Supplementary Table S11 - NPC proteomic analysis
		Supplementary Table S11A - NPC Proteomic analysis results and correlation with module eigengenes from MNPC11, MNeu1 and MNeu18
		Supplementary Table S11B - Upstream regulators of MNeu1-turquoise
		Supplementary Table S11C - Upstream regulators of MNeu18-purple

## Sheet: ST11A
Supplementary Table S11A - NPC Proteomic analysis results and correlation with module eigengenes from MNPC10, MNeur1 and MNeur18
Gene	Accession	Peptide.count	Unique.peptides	Confidence.score	Anova..p.	Max.fold.change	Occurrences	Highest.mean.condition	Lowest.mean.condition	Description	F2613	F6281	F7511	F5541	F5618	F7647	corr MNPC10	pcorr MNPC10	corr MNeur1	pcorr MNeur1	corr MNeur18	pcorr MNeur18	padj-RNAseq-NPC	FC-RNAseq-NPC	padj-RNAseq-Neur	FC-RNAseq-Neur	Mod-NPC	Mod-Neur	upstream regulator M1 or M18
SRPRA	P08240	1	1	5.2295	8.4e-05	Inf	1	Controles	Pacientes	Signal recognition particle receptor subunit alpha OS=Homo sapiens OX=9606 GN=SRPRA PE=1 SV=2	0	0	0	162.274	83.5039	283.997	-0.956321	0.00282008	-0.537858	0.271012	0.65079	0.161629	0.125887	1.10222	0.683184	-1.03343	#N/A	#N/A	#N/A
TCP1	P17987	38	34	335.745	0.000604704	1.1446	3	Pacientes	Controles	T-complex protein 1 subunit alpha OS=Homo sapiens OX=9606 GN=TCP1 PE=1 SV=1	37083.8	38046.9	38025	32936	33582.6	32341.9	0.812494	0.0494418	0.688284	0.130606	-0.772579	0.0716994	0.187623	1.11915	0.138412	-1.06469	#N/A	#N/A	#N/A
NCAPD2	Q15021	5	4	34.8497	0.000941955	2.31162	1	Controles	Pacientes	Condensin complex subunit 1 OS=Homo sapiens OX=9606 GN=NCAPD2 PE=1 SV=3	250.295	288.252	316.395	576.006	678.088	722.207	-0.834278	0.0389199	-0.815354	0.0479933	0.676976	0.139664	0.358042	-1.06947	0.814574	-1.02014	#N/A	#N/A	#N/A
HDLBP	Q00341	28	19	173.686	0.00100559	2.11824	3	Controles	Pacientes	Vigilin OS=Homo sapiens OX=9606 GN=HDLBP PE=1 SV=2	4222.61	4036.54	4324.56	9950.35	7503.09	9201.82	-0.808031	0.0517411	-0.71595	0.109568	0.869677	0.0243692	0.336037	1.07564	0.85807	-1.0202	#N/A	#N/A	#N/A
ABAT	P80404	10	8	62.387	0.00111489	2.40036	2	Pacientes	Controles	4-aminobutyrate aminotransferase_ mitochondrial OS=Homo sapiens OX=9606 GN=ABAT PE=1 SV=3	3990.83	2846.06	3169.62	1313.7	1433.28	1421.76	0.810873	0.050271	0.935187	0.00616497	-0.716792	0.108953	0.682097	-1.06506	0.281932	1.11509	M6	M0	#N/A
LAMC1	P11047	27	22	175.536	0.00173501	3.81117	3	Controles	Pacientes	Laminin subunit gamma-1 OS=Homo sapiens OX=9606 GN=LAMC1 PE=1 SV=3	1997.98	1441.87	2498.82	6784.41	6941.48	8907.39	-0.858619	0.0285699	-0.725597	0.102615	0.746075	0.0885305	0.98519	1.00379	0.944222	1.01786	M11	M4	#N/A
IDH1	O75874;Q96DT5	26	19	193.525	0.00184568	1.85439	3	Pacientes	Controles	Isocitrate dehydrogenase [NADP] cytoplasmic OS=Homo sapiens OX=9606 GN=IDH1 PE=1 SV=2	23844.1	28693	22652.8	14088.1	12372.9	14085.9	0.627852	0.181971	0.719456	0.107018	-0.829402	0.041173	0.423428	1.07659	0.87546	-1.02521	#N/A	M0	#N/A
ADO	Q96SZ5	1	1	5.6352	0.00216536	2.68365	1	Pacientes	Controles	2-aminoethanethiol dioxygenase OS=Homo sapiens OX=9606 GN=ADO PE=1 SV=2	1663.91	2324.39	1638.32	786.959	711.919	597.754	0.671564	0.144091	0.634671	0.175819	-0.823816	0.043827	0.286155	1.14365	0.700929	-1.03708	M2	M18	#N/A
AP2A2	O94973	22	10	141.03	0.00223634	2.36308	2	Pacientes	Controles	AP-2 complex subunit alpha-2 OS=Homo sapiens OX=9606 GN=AP2A2 PE=1 SV=2	43430.7	46069.1	37159.6	14484	20880.5	18234.7	0.736093	0.09528	0.779314	0.0676798	-0.903911	0.0134061	0.989914	-1.00094	0.72379	1.0242	#N/A	#N/A	#N/A
PKLR	P30613	6	1	60.9944	0.00238275	1.68941	1	Controles	Pacientes	Pyruvate kinase PKLR OS=Homo sapiens OX=9606 GN=PKLR PE=1 SV=2	44.4863	38.8875	37.6958	71.3848	60.6364	72.515	-0.825842	0.0428553	-0.640013	0.17106	0.796422	0.0579473	#N/A	#N/A	#N/A	#N/A	#N/A	#N/A	#N/A
PRPSAP2	O60256;Q14558	4	3	37.7101	0.00250881	1.87168	2	Pacientes	Controles	Phosphoribosyl pyrophosphate synthase-associated protein 2 OS=Homo sapiens OX=9606 GN=PRPSAP2 PE=1 SV=1	4317.02	4595	3854.66	2215.96	1996.06	2608.97	0.618611	0.190449	0.82599	0.0427848	-0.838143	0.0371764	0.887383	-1.01197	0.353098	-1.06336	#N/A	#N/A	#N/A
PPP2R5C	Q13362	3	1	18.0631	0.00289318	1.65888	1	Pacientes	Controles	Serine/threonine-protein phosphatase 2A 56 kDa regulatory subunit gamma isoform OS=Homo sapiens OX=9606 GN=PPP2R5C PE=1 SV=3	475.481	391.068	458.701	242.113	270.316	286.454	0.764419	0.0767104	0.889915	0.0175111	-0.71018	0.113822	0.389864	1.03846	0.47302	1.02883	#N/A	#N/A	#N/A
MYO5A	Q9Y4I1	3	2	15.3228	0.00304295	2.01348	1	Pacientes	Controles	Unconventional myosin-Va OS=Homo sapiens OX=9606 GN=MYO5A PE=1 SV=2	2651.21	2441.97	2327.01	1092.05	1495.46	1097.74	0.850906	0.0316864	0.806609	0.0524838	-0.835474	0.0383765	0.987453	-1.00206	0.566532	1.08544	M7	M2	#N/A
FLOT1	O75955	13	13	78.8028	0.00304966	1.27125	3	Pacientes	Controles	Flotillin-1 OS=Homo sapiens OX=9606 GN=FLOT1 PE=1 SV=3	6432.25	6604.67	6259.21	5381.34	4782.69	5014.84	0.705385	0.117411	0.795199	0.0586204	-0.694628	0.12564	0.497031	1.05482	0.501535	-1.05739	#N/A	#N/A	#N/A
ESYT1	Q9BSJ8	20	16	159.082	0.00331024	1.97541	3	Controles	Pacientes	Extended synaptotagmin-1 OS=Homo sapiens OX=9606 GN=ESYT1 PE=1 SV=1	2262.98	2182.8	2444.34	4341.25	3836.62	5432.93	-0.925003	0.00822588	-0.653544	0.159255	0.727285	0.101419	0.572631	1.04624	0.978128	-1.00418	#N/A	M0	#N/A
EIF4H	Q15056	10	8	62.9362	0.00370903	3.58436	2	Pacientes	Controles	Eukaryotic translation initiation factor 4H OS=Homo sapiens OX=9606 GN=EIF4H PE=1 SV=5	13941.9	12287.1	10062.9	3183.31	4586.46	2355.32	0.835664	0.0382903	0.838148	0.0371744	-0.82538	0.0430758	0.177219	1.12783	0.0713579	-1.11485	M10	#N/A	#N/A
BZW1	Q7L1Q6	22	17	186.281	0.00383345	3.84326	3	Pacientes	Controles	Basic leucine zipper and W2 domain-containing protein 1 OS=Homo sapiens OX=9606 GN=BZW1 PE=1 SV=1	23113.1	28693.7	13852.7	5565.21	5830.33	5688.77	0.61806	0.190959	0.719964	0.10665	-0.885717	0.0188448	0.124574	1.2025	0.149545	-1.09477	M10	#N/A	#N/A
NUF2	Q9BZD4	3	1	18.1116	0.00399557	1.33413	1	Pacientes	Controles	Kinetochore protein Nuf2 OS=Homo sapiens OX=9606 GN=NUF2 PE=1 SV=2	2150.49	1994.67	1839.11	1483.96	1458.59	1542.96	0.706161	0.116827	0.924976	0.00823182	-0.806933	0.0523138	0.605063	-1.04409	0.67395	1.09335	#N/A	M11	#N/A
RDX	P35241	48	22	495.323	0.00477847	1.33092	3	Pacientes	Controles	Radixin OS=Homo sapiens OX=9606 GN=RDX PE=1 SV=1	19631.5	21522.1	18682.6	14228.6	15698.6	15031.1	0.676047	0.14042	0.688288	0.130603	-0.92717	0.00776312	0.334006	1.08184	0.801775	-1.03058	#N/A	M19	#N/A
EXOSC6	Q5RKV6	1	1	6.142	0.00481361	1.2899	1	Pacientes	Controles	Exosome complex component MTR3 OS=Homo sapiens OX=9606 GN=EXOSC6 PE=1 SV=1	1407.22	1280.98	1370.57	986.825	1115.26	1044.49	0.835293	0.0384584	0.829692	0.0410373	-0.76673	0.0752754	0.437666	1.07935	0.520849	-1.07094	M2	M6	#N/A
PTK2	Q05397	11	6	77.2528	0.00512048	1.30151	2	Controles	Pacientes	Focal adhesion kinase 1 OS=Homo sapiens OX=9606 GN=PTK2 PE=1 SV=2	2379.66	2103.67	2216.23	2877.23	3077.26	2765.08	-0.540231	0.268486	-0.713661	0.111247	0.732709	0.0976188	0.426336	1.04176	0.689484	1.03332	#N/A	#N/A	#N/A
DBNL	Q9UJU6	13	9	92.7782	0.0052464	1.32889	2	Pacientes	Controles	Drebrin-like protein OS=Homo sapiens OX=9606 GN=DBNL PE=1 SV=1	4588.16	4328.63	5120.49	3603.01	3438.44	3521.73	0.756029	0.0820218	0.744039	0.0898893	-0.532737	0.276492	0.760408	1.02572	0.348591	-1.06853	#N/A	#N/A	#N/A
TXNDC5	Q8NBS9	7	5	52.7877	0.00537197	1.89564	2	Controles	Pacientes	Thioredoxin domain-containing protein 5 OS=Homo sapiens OX=9606 GN=TXNDC5 PE=1 SV=2	7974.47	10426	7620.03	16503.1	14568.6	18254.1	-0.92287	0.00869422	-0.754211	0.0831938	0.670572	0.144909	#N/A	#N/A	#N/A	#N/A	#N/A	#N/A	#N/A
SH3BGRL	O75368	3	2	17.0173	0.00555371	1.3706	1	Pacientes	Controles	SH3 domain-binding glutamic acid-rich-like protein OS=Homo sapiens OX=9606 GN=SH3BGRL PE=1 SV=1	3413.22	3571.05	3018	2297.29	2505.87	2494.56	0.662788	0.151395	0.773433	0.0711835	-0.927708	0.00765032	0.945261	-1.00537	0.556007	-1.05244	#N/A	M12	#N/A
PPA1	Q15181;Q9H2U2	9	6	80.39	0.00556032	1.57614	3	Pacientes	Controles	Inorganic pyrophosphatase OS=Homo sapiens OX=9606 GN=PPA1 PE=1 SV=2	10629.3	10477	9131.3	5579.26	6568.72	7036.67	0.656707	0.156547	0.842688	0.0351741	-0.912583	0.0111287	0.108126	1.22066	0.259265	-1.08282	M10	M9	#N/A
TRIM26	Q12899	3	2	17.4819	0.00582607	1.36755	1	Pacientes	Controles	Tripartite motif-containing protein 26 OS=Homo sapiens OX=9606 GN=TRIM26 PE=1 SV=1	1768.55	1772.91	1861.12	1198.76	1456.04	1295.75	0.801928	0.0549633	0.693147	0.126791	-0.81357	0.0488943	0.86244	-1.01422	0.319411	-1.0535	#N/A	#N/A	#N/A
KIF9	Q9HAQ2	2	1	15.3767	0.00585935	196.067	1	Pacientes	Controles	Kinesin-like protein KIF9 OS=Homo sapiens OX=9606 GN=KIF9 PE=1 SV=4	773.288	1285.84	1564.96	0	18.4839	0	0.678325	0.13857	0.58441	0.223183	-0.671687	0.14399	#N/A	#N/A	#N/A	#N/A	#N/A	#N/A	#N/A
LDHB	P07195;Q6ZMR3	54	40	371.738	0.00603258	1.34921	3	Pacientes	Controles	L-lactate dehydrogenase B chain OS=Homo sapiens OX=9606 GN=LDHB PE=1 SV=2	127315	133204	117025	88393.6	101132	90300.8	0.763014	0.0775886	0.716541	0.109136	-0.916142	0.0102533	0.552865	1.04768	0.275157	-1.07473	#N/A	#N/A	#N/A
ITGAV	P06756	6	5	34.1979	0.00606326	3.24259	1	Controles	Pacientes	Integrin alpha-V OS=Homo sapiens OX=9606 GN=ITGAV PE=1 SV=2	369.467	171.61	274.856	915.944	942.513	787.282	-0.617978	0.191035	-0.7356	0.0956196	0.809782	0.0508328	0.389361	1.09795	0.520333	1.09173	M8	M0	#N/A
RAP1GDS1	P52306	9	6	53.4158	0.00632102	1.66025	2	Controles	Pacientes	Rap1 GTPase-GDP dissociation stimulator 1 OS=Homo sapiens OX=9606 GN=RAP1GDS1 PE=1 SV=3	2902.6	2700.63	3329.92	5604.62	4891.84	4334.75	-0.56163	0.246132	-0.790869	0.0610305	0.92405	0.00843352	0.517286	1.06809	0.396654	-1.08293	M8	M12	#N/A
AK9	Q5TCS8	8	4	45.0435	0.00652375	1.7655	1	Pacientes	Controles	Adenylate kinase 9 OS=Homo sapiens OX=9606 GN=AK9 PE=1 SV=2	5444.55	7730.21	6097.48	3593.08	3845.3	3477.63	0.610777	0.197759	0.52506	0.284786	-0.831365	0.0402587	#N/A	#N/A	0.674619	-1.04257	#N/A	M0	#N/A
EPB41L2	O43491	6	6	36.7024	0.00660138	2.31238	1	Controles	Pacientes	Band 4.1-like protein 2 OS=Homo sapiens OX=9606 GN=EPB41L2 PE=1 SV=1	647.026	612.853	1001.29	1820.43	1546.62	1861.64	-0.806277	0.0526577	-0.767077	0.0750616	0.877546	0.0215745	0.484366	1.06095	0.0717235	1.19323	#N/A	M1	#N/A
CTBP1	Q13363	8	3	55.5874	0.00723894	1.53957	1	Pacientes	Controles	C-terminal-binding protein 1 OS=Homo sapiens OX=9606 GN=CTBP1 PE=1 SV=2	3576.26	4017.17	3028.57	2385.57	2279.31	2234.43	0.656118	0.157049	0.718339	0.107827	-0.851788	0.0313222	0.520732	-1.02695	0.992729	-1.00074	#N/A	#N/A	#N/A
COBLL1	Q53SF7	4	4	24.3859	0.00770736	2.82751	1	Pacientes	Controles	Cordon-bleu protein-like 1 OS=Homo sapiens OX=9606 GN=COBLL1 PE=1 SV=2	17193.5	14524.8	8875.02	4989.65	4957	4409.86	0.717073	0.108747	0.870087	0.0242198	-0.811034	0.0501883	0.985653	1.00398	#N/A	#N/A	M0	#N/A	#N/A
MECP2	P51608	1	1	5.0719	0.00802144	7.69359	1	Pacientes	Controles	Methyl-CpG-binding protein 2 OS=Homo sapiens OX=9606 GN=MECP2 PE=1 SV=1	766.559	726.79	1844.23	77.5348	171.975	184.304	0.638796	0.17214	0.529273	0.280223	-0.418697	0.408655	0.4783	-1.04486	0.176311	1.05096	#N/A	#N/A	#N/A
PLXNA3	P51805	6	2	34.6383	0.00812451	1.55385	1	Controles	Pacientes	Plexin-A3 OS=Homo sapiens OX=9606 GN=PLXNA3 PE=1 SV=2	3860.76	3304.29	3829.42	6207.19	4892.57	5983.98	-0.786103	0.063735	-0.613094	0.195586	0.893384	0.0164446	0.807372	-1.0326	0.228065	-1.10684	M1	M8	#N/A
ATP8B1	O43520	4	2	20.8986	0.00824332	2.5076	1	Pacientes	Controles	Phospholipid-transporting ATPase IC OS=Homo sapiens OX=9606 GN=ATP8B1 PE=1 SV=3	227.263	237.238	178.699	71.0831	68.4637	116.953	0.576456	0.231094	0.844221	0.0345106	-0.869329	0.0244969	#N/A	#N/A	#N/A	#N/A	#N/A	#N/A	#N/A
PSMB7	Q99436	3	2	27.9354	0.00826479	3.01591	1	Pacientes	Controles	Proteasome subunit beta type-7 OS=Homo sapiens OX=9606 GN=PSMB7 PE=1 SV=1	28098.7	32590.3	18402	8903.69	10798.9	6522	0.710793	0.113366	0.715134	0.110165	-0.87626	0.02202	0.553709	1.04092	0.2633	-1.09463	#N/A	M19	#N/A
RAB5A	P20339	3	1	29.8953	0.00833271	1.4301	2	Pacientes	Controles	Ras-related protein Rab-5A OS=Homo sapiens OX=9606 GN=RAB5A PE=1 SV=2	713.386	886.986	886.668	578.741	575.546	584.78	0.60372	0.204441	0.519152	0.291233	-0.700872	0.120834	0.317399	1.04903	0.211674	-1.06222	#N/A	#N/A	#N/A
APOB	P04114	22	15	133.739	0.00836185	1.3691	1	Pacientes	Controles	Apolipoprotein B-100 OS=Homo sapiens OX=9606 GN=APOB PE=1 SV=2	16360.5	13154.6	14185	10654.3	10661.5	10603.1	0.814995	0.0481742	0.952387	0.00334655	-0.647591	0.164405	#N/A	#N/A	#N/A	#N/A	#N/A	#N/A	#N/A
DDX19A	Q9NUU7;Q9UMR2	13	9	98.5669	0.00863247	1.69172	2	Pacientes	Controles	ATP-dependent RNA helicase DDX19A OS=Homo sapiens OX=9606 GN=DDX19A PE=1 SV=1	10670.8	14429.2	10478	6667.08	7033.89	7329.66	0.538728	0.270085	0.582793	0.224783	-0.883445	0.0195859	0.0990038	1.09476	0.351916	-1.05045	#N/A	#N/A	#N/A
SLC2A3	P11169;Q8TDB8	2	1	20.7015	0.00874414	4.76396	1	Controles	Pacientes	Solute carrier family 2_ facilitated glucose transporter member 3 OS=Homo sapiens OX=9606 GN=SLC2A3 PE=1 SV=1	434.829	179.144	181.468	1604.4	893.331	1291.73	-0.740402	0.0923393	-0.602069	0.206018	0.866721	0.0254613	0.654062	1.09089	0.48056	-1.10866	M2	M6	#N/A
EPHA5	P54756	3	2	15.3	0.0087819	1.29446	1	Pacientes	Controles	Ephrin type-A receptor 5 OS=Homo sapiens OX=9606 GN=EPHA5 PE=1 SV=3	2535.15	2688.02	2552.97	1956.3	2201.21	1849.76	0.845689	0.0338806	0.618331	0.190708	-0.828689	0.0415075	#N/A	#N/A	0.00362327	1.50841	#N/A	M1	#N/A
AIMP2	Q13155	1	1	6.811	0.00902627	1.39034	1	Pacientes	Controles	Aminoacyl tRNA synthase complex-interacting multifunctional protein 2 OS=Homo sapiens OX=9606 GN=AIMP2 PE=1 SV=2	2380.59	2961.63	2621.5	1810.73	1984.69	1932.49	0.590328	0.217369	0.533231	0.275962	-0.856467	0.029424	0.3808	1.09767	0.11493	-1.15063	M2	M18	#N/A
KIF23	Q02241	2	1	18.5571	0.00965789	1.3984	1	Pacientes	Controles	Kinesin-like protein KIF23 OS=Homo sapiens OX=9606 GN=KIF23 PE=1 SV=3	2382.19	2319.03	2270.13	1473.74	1624.72	1886.76	0.577589	0.229961	0.850716	0.0317652	-0.855753	0.02971	0.776627	-1.02177	0.615602	1.09868	#N/A	M11	#N/A
TMEM132B	Q14DG7	3	2	15.054	0.0101479	1.55051	1	Pacientes	Controles	Transmembrane protein 132B OS=Homo sapiens OX=9606 GN=TMEM132B PE=2 SV=2	27967.9	22028.6	28471	16003.5	16148.3	18456	0.716978	0.108817	0.877757	0.0215016	-0.58383	0.223757	0.759324	1.06598	0.524448	-1.11845	M7	M0	#N/A
NXN	Q6DKJ4	9	7	64.5856	0.0104557	1.62317	2	Pacientes	Controles	Nucleoredoxin OS=Homo sapiens OX=9606 GN=NXN PE=1 SV=2	5404.02	5372.4	4496.86	3692.82	2978.88	2737.86	0.781981	0.0661168	0.795045	0.0587048	-0.700196	0.12135	0.997935	1.00019	0.0102458	-1.19304	#N/A	M8	#N/A
KIF13B	Q9NQT8	2	1	11.7847	0.0105653	3.96453	1	Pacientes	Controles	Kinesin-like protein KIF13B OS=Homo sapiens OX=9606 GN=KIF13B PE=1 SV=2	18265.3	20894.6	8543.97	4626.21	3908.77	3497.69	0.618339	0.1907	0.737607	0.0942424	-0.851728	0.0313471	0.958376	1.0064	0.488718	1.0919	M0	M5	#N/A
PRDX2	P32119	15	12	136.914	0.010968	1.54853	3	Pacientes	Controles	Peroxiredoxin-2 OS=Homo sapiens OX=9606 GN=PRDX2 PE=1 SV=5	19917.8	24876.2	18066.4	13232.5	13851	13510.2	0.579873	0.227683	0.611361	0.19721	-0.892204	0.0168038	0.357529	-1.05281	0.0574484	-1.07001	#N/A	#N/A	#N/A
DECR1	Q16698	8	2	52.4387	0.0110063	1.57295	3	Pacientes	Controles	2_4-dienoyl-CoA reductase_ mitochondrial OS=Homo sapiens OX=9606 GN=DECR1 PE=1 SV=1	13233.4	12656.4	9833.88	7961.3	7714.42	7035.5	0.749755	0.0860982	0.827599	0.042021	-0.806978	0.0522903	0.750163	-1.03403	0.164766	-1.11791	M0	M9	#N/A
ACTN2	P35609	34	10	302.025	0.0112898	1.75691	3	Pacientes	Controles	Alpha-actinin-2 OS=Homo sapiens OX=9606 GN=ACTN2 PE=1 SV=1	10137.2	12180.6	14349.1	6118.89	6804.15	7947.01	0.571682	0.235896	0.578026	0.229524	-0.660251	0.153535	#N/A	#N/A	0.0865463	1.29676	#N/A	M0	#N/A
BAZ1B	Q9UIG0	11	8	72.3388	0.0112944	2.07189	1	Controles	Pacientes	Tyrosine-protein kinase BAZ1B OS=Homo sapiens OX=9606 GN=BAZ1B PE=1 SV=2	3416.83	3119.83	2500.98	7096.81	4706.89	6921.32	-0.841176	0.0358345	-0.578739	0.228813	0.782831	0.0656227	0.958279	-1.00476	0.423856	-1.0574	#N/A	#N/A	#N/A
DPYSL3	Q14195	28	18	239.124	0.0116726	2.47993	3	Pacientes	Controles	Dihydropyrimidinase-related protein 3 OS=Homo sapiens OX=9606 GN=DPYSL3 PE=1 SV=1	14703.9	28386.7	18121.3	7734.27	8118.97	8829.66	0.469409	0.347603	0.449774	0.370833	-0.821798	0.0448044	0.994192	1.00101	0.769605	-1.02178	M0	#N/A	#N/A
TUBB4B	P68371	88	44	566.59	0.0124958	1.24665	3	Pacientes	Controles	Tubulin beta-4B chain OS=Homo sapiens OX=9606 GN=TUBB4B PE=1 SV=1	57994.4	59479.2	59901.4	51906.5	43587	46788.2	0.675765	0.14065	0.740285	0.0924188	-0.533884	0.275261	0.459815	1.05943	0.0198435	1.11827	#N/A	#N/A	#N/A
ZNF804B	A4D1E1	2	1	16.5803	0.0125371	13.3909	1	Controles	Pacientes	Zinc finger protein 804B OS=Homo sapiens OX=9606 GN=ZNF804B PE=2 SV=2	3.2197	4.28857	22.8772	202.398	73.7537	130.736	-0.711512	0.112833	-0.653181	0.159567	0.923076	0.00864844	#N/A	#N/A	#N/A	#N/A	#N/A	#N/A	#N/A
ARMC9	Q7Z3E5	4	3	27.1253	0.0127169	2.17665	1	Pacientes	Controles	LisH domain-containing protein ARMC9 OS=Homo sapiens OX=9606 GN=ARMC9 PE=1 SV=3	11476.8	10406.6	8598.3	3475.28	6146	4382.7	0.79305	0.0598105	0.807437	0.0520509	-0.897107	0.0153357	0.314502	-1.05985	0.839027	-1.02239	#N/A	M0	#N/A
DRG1	Q9Y295	7	5	50.0814	0.0127959	1.67736	2	Pacientes	Controles	Developmentally-regulated GTP-binding protein 1 OS=Homo sapiens OX=9606 GN=DRG1 PE=1 SV=1	7531.35	5862.16	5128.7	3691.75	3451.97	3898.76	0.697165	0.123677	0.961913	0.00214836	-0.733059	0.0973757	0.22617	1.10878	0.019292	-1.11714	M2	#N/A	#N/A
EEF1A2	Q05639	15	1	219.047	0.0132215	2.64954	3	Pacientes	Controles	Elongation factor 1-alpha 2 OS=Homo sapiens OX=9606 GN=EEF1A2 PE=1 SV=1	415.089	534.303	703.703	148.816	271.671	203.43	0.686609	0.131931	0.520359	0.289912	-0.654155	0.15873	0.801538	1.05071	0.450649	1.0957	M0	M1	#N/A
ACAT1	P24752	12	10	87.2601	0.0135047	3.09328	2	Pacientes	Controles	Acetyl-CoA acetyltransferase_ mitochondrial OS=Homo sapiens OX=9606 GN=ACAT1 PE=1 SV=1	9432.79	11337.4	4927.65	2815.34	2857.79	2634.52	0.593	0.214764	0.705874	0.117042	-0.873451	0.0230086	0.205792	1.11493	0.968342	-1.0055	M8	M0	#N/A
FREM2	Q5SZK8	2	1	8.5223	0.013631	15.4039	1	Pacientes	Controles	FRAS1-related extracellular matrix protein 2 OS=Homo sapiens OX=9606 GN=FREM2 PE=1 SV=2	93.5594	675.6	350.027	26.3221	23.6638	22.67	0.369822	0.470557	0.256683	0.623431	-0.712763	0.111909	0.30247	-1.1865	0.978432	1.00702	M6	M0	#N/A
RHOA	P61586;P62745	11	5	97.2639	0.0138724	2.17909	2	Pacientes	Controles	Transforming protein RhoA OS=Homo sapiens OX=9606 GN=RHOA PE=1 SV=1	5474.87	9385.55	6757.84	3542.5	2726.63	3651.65	0.468944	0.348146	0.503078	0.309045	-0.767636	0.0747167	0.152725	1.08346	0.383609	-1.05572	#N/A	#N/A	#N/A
CTBP2	P56545	8	3	65.8786	0.0139106	1.50852	1	Pacientes	Controles	C-terminal-binding protein 2 OS=Homo sapiens OX=9606 GN=CTBP2 PE=1 SV=1	6058.67	7235.59	5262.3	4263.63	4162.52	3875.01	0.630886	0.179223	0.632826	0.177475	-0.849751	0.0321662	0.108126	1.09654	0.830402	1.02756	#N/A	M3	#N/A
HSDL2	Q6YN16	3	1	12.6457	0.0140018	2.29135	1	Pacientes	Controles	Hydroxysteroid dehydrogenase-like protein 2 OS=Homo sapiens OX=9606 GN=HSDL2 PE=1 SV=1	2887.18	2057.81	2002.21	711.435	1140.45	1180.04	0.733186	0.0972871	0.932652	0.00665086	-0.805533	0.0530492	0.93666	-1.01049	0.463608	-1.06901	M0	M0	#N/A
XRN2	Q9H0D6	3	2	16.7714	0.0142794	1.42041	1	Controles	Pacientes	5'-3' exoribonuclease 2 OS=Homo sapiens OX=9606 GN=XRN2 PE=1 SV=1	1319.73	1163.66	1440.75	2063.89	1694.88	1815.1	-0.654739	0.158229	-0.669407	0.145872	0.970244	0.00131495	0.616369	1.02563	0.000875814	-1.14888	#N/A	#N/A	#N/A
HYOU1	Q9Y4L1	62	53	550.663	0.0143133	2.55349	3	Controles	Pacientes	Hypoxia up-regulated protein 1 OS=Homo sapiens OX=9606 GN=HYOU1 PE=1 SV=1	8328.85	6333.83	14207.3	26051.2	23077.6	24590.5	-0.717614	0.108354	-0.778532	0.0681407	0.905783	0.012897	0.688969	1.06057	0.0552234	-1.11486	M11	#N/A	#N/A
PRPF4B	Q13523	1	1	11.4404	0.0143917	1.97554	1	Pacientes	Controles	Serine/threonine-protein kinase PRP4 homolog OS=Homo sapiens OX=9606 GN=PRPF4B PE=1 SV=3	15509.3	16929.7	15440	10390.5	5806.71	8038.66	0.661683	0.152326	0.770177	0.0731583	-0.636968	0.173766	0.756412	-1.02401	0.95179	-1.00605	#N/A	#N/A	#N/A
YWHAQ	P27348	30	19	247.138	0.0145903	2.2893	3	Pacientes	Controles	14-3-3 protein theta OS=Homo sapiens OX=9606 GN=YWHAQ PE=1 SV=1	25749.3	40741.7	30407.9	12357	18581.6	11388.4	0.659369	0.154283	0.47607	0.339844	-0.850558	0.0318304	0.487102	1.03365	0.987994	-1.00146	#N/A	#N/A	#N/A
FABP7	O15540	1	1	7.008	0.0149523	3.19695	1	Pacientes	Controles	Fatty acid-binding protein_ brain OS=Homo sapiens OX=9606 GN=FABP7 PE=1 SV=3	10469.8	12370.9	24708.4	4689.09	4770.03	5414.14	0.590319	0.217378	0.463426	0.354624	-0.391915	0.442226	0.979434	-1.00611	0.323092	1.15753	M0	M0	#N/A
SLC25A24	Q6NUK1	8	6	38.9514	0.0151262	1.61115	2	Controles	Pacientes	Calcium-binding mitochondrial carrier protein SCaMC-1 OS=Homo sapiens OX=9606 GN=SLC25A24 PE=1 SV=2	1010.57	1309.06	1146.03	2115.12	1907.95	1560.62	-0.559551	0.24827	-0.882649	0.019849	0.775774	0.0697789	0.463276	1.09031	0.787121	1.0254	M2	#N/A	#N/A
NUP93	Q8N1F7	28	21	171.014	0.0154434	1.39345	3	Pacientes	Controles	Nuclear pore complex protein Nup93 OS=Homo sapiens OX=9606 GN=NUP93 PE=1 SV=2	6982.9	5344.45	5723.15	4307.87	4344.23	4301.75	0.79972	0.0561514	0.961152	0.00223447	-0.634455	0.176012	0.329785	1.0478	0.592439	-1.04776	#N/A	#N/A	#N/A
RP1	P56715	11	6	62.0672	0.0155541	2.13298	1	Controles	Pacientes	Oxygen-regulated protein 1 OS=Homo sapiens OX=9606 GN=RP1 PE=1 SV=1	346.185	209.995	358.354	612.295	576.268	762.119	-0.821558	0.0449213	-0.601423	0.206635	0.779195	0.0677497	#N/A	#N/A	#N/A	#N/A	#N/A	#N/A	#N/A
TERF2IP	Q9NYB0	1	1	5.3421	0.0156008	2.79066	1	Pacientes	Controles	Telomeric repeat-binding factor 2-interacting protein 1 OS=Homo sapiens OX=9606 GN=TERF2IP PE=1 SV=1	662.843	1417.63	1052.35	361.998	311.744	448.866	0.444803	0.376797	0.435686	0.387823	-0.753828	0.0834418	0.545655	1.04676	0.962047	1.00465	#N/A	#N/A	#N/A
BOD1	Q96IK1	1	1	5.0648	0.0157857	2.26343	1	Pacientes	Controles	Biorientation of chromosomes in cell division protein 1 OS=Homo sapiens OX=9606 GN=BOD1 PE=1 SV=2	9529.36	6116.03	7989.49	4402.03	2540.26	3499.77	0.768873	0.0739561	0.940476	0.00520927	-0.511405	0.299768	0.98488	1.00145	0.464944	-1.06182	#N/A	M18	#N/A
MYH14	Q7Z406	67	28	468.298	0.0163163	1.26776	3	Pacientes	Controles	Myosin-14 OS=Homo sapiens OX=9606 GN=MYH14 PE=1 SV=2	10093.4	11251.4	9851.57	8406.87	8678.43	7522.26	0.769783	0.0733991	0.569879	0.237719	-0.807963	0.0517766	#N/A	#N/A	#N/A	#N/A	#N/A	#N/A	#N/A
CKB	P12277	35	31	297.001	0.0163969	3.37164	2	Pacientes	Controles	Creatine kinase B-type OS=Homo sapiens OX=9606 GN=CKB PE=1 SV=1	91372.8	87991.3	50508.3	29719.6	13319.9	25138.7	0.635083	0.175449	0.854639	0.030159	-0.782375	0.0658875	0.34769	1.14564	0.82674	1.03206	M7	M15	#N/A
GRSF1	Q12849	5	2	45.7338	0.016449	1.186	1	Pacientes	Controles	G-rich sequence factor 1 OS=Homo sapiens OX=9606 GN=GRSF1 PE=1 SV=3	4327.96	4034.84	3973.73	3343.82	3350.74	3707.21	0.565229	0.242447	0.948303	0.00393985	-0.780905	0.0667454	0.280247	1.09488	0.617167	-1.04034	#N/A	#N/A	#N/A
MYH13	Q9UKX3	6	1	29.8167	0.01647	2.01503	1	Pacientes	Controles	Myosin-13 OS=Homo sapiens OX=9606 GN=MYH13 PE=2 SV=2	1409.46	1835.29	1209.07	658.309	933.342	618.65	0.68544	0.132859	0.580526	0.227033	-0.909514	0.011911	#N/A	#N/A	#N/A	#N/A	#N/A	#N/A	#N/A
CYFIP2	Q96F07	11	1	81.0491	0.016609	1.24777	2	Pacientes	Controles	Cytoplasmic FMR1-interacting protein 2 OS=Homo sapiens OX=9606 GN=CYFIP2 PE=1 SV=2	854.224	811.429	712.556	638.085	621.734	646.14	0.659028	0.154571	0.893683	0.016354	-0.810024	0.050708	0.943543	-1.01164	0.58208	1.04653	M7	#N/A	#N/A
LRRC47	Q8N1G4	12	8	84.4242	0.0166506	1.29524	2	Pacientes	Controles	Leucine-rich repeat-containing protein 47 OS=Homo sapiens OX=9606 GN=LRRC47 PE=1 SV=1	3317.61	3307.56	2737.97	2458.79	2389.69	2380.4	0.675526	0.140844	0.813579	0.0488897	-0.828835	0.041439	0.500915	1.03547	0.458998	1.03355	#N/A	#N/A	#N/A
JAM3	Q9BX67	4	3	17.2906	0.0170464	1.64558	1	Pacientes	Controles	Junctional adhesion molecule C OS=Homo sapiens OX=9606 GN=JAM3 PE=1 SV=1	3144	3059.07	2184.67	1796.06	1570.71	1730.36	0.634421	0.176042	0.842672	0.0351809	-0.805682	0.0529705	0.0683262	1.13515	0.499545	-1.05141	#N/A	#N/A	#N/A
UBE2I	P63279	7	7	54.7685	0.0172645	1.16246	1	Pacientes	Controles	SUMO-conjugating enzyme UBC9 OS=Homo sapiens OX=9606 GN=UBE2I PE=1 SV=1	5817.15	6426.94	5899.24	4989.16	5233.89	5384.6	0.494121	0.319139	0.591562	0.216165	-0.916472	0.0101741	0.0685569	1.10039	0.878545	1.01504	#N/A	#N/A	#N/A
DOCK7	Q96N67	6	3	40.0655	0.0175288	1.68268	1	Controles	Pacientes	Dedicator of cytokinesis protein 7 OS=Homo sapiens OX=9606 GN=DOCK7 PE=1 SV=4	329.219	245.929	261.261	393.764	554.319	459.321	-0.539766	0.26898	-0.650763	0.161652	0.51716	0.293419	0.773509	1.0226	0.471717	-1.04304	#N/A	#N/A	#N/A
BCOR	Q6W2J9	1	1	12.7318	0.017789	3.88689	1	Pacientes	Controles	BCL-6 corepressor OS=Homo sapiens OX=9606 GN=BCOR PE=1 SV=1	30049.3	34742.8	15727.9	4386.64	10454.8	5874.39	0.655905	0.157231	0.707809	0.11559	-0.922741	0.00872287	0.598797	1.0751	0.932264	-1.01016	M0	#N/A	#N/A
GATAD2B	Q8WXI9	2	1	16.4925	0.0179163	7.978	1	Pacientes	Controles	Transcriptional repressor p66-beta OS=Homo sapiens OX=9606 GN=GATAD2B PE=1 SV=1	499.761	1231.4	2594.15	200.014	152.066	190.076	0.516154	0.294524	0.330346	0.522507	-0.357462	0.486645	0.396697	-1.05279	0.978497	-1.00329	#N/A	#N/A	#N/A
TWF1	Q12792	6	3	31.5714	0.0182662	1.57238	2	Pacientes	Controles	Twinfilin-1 OS=Homo sapiens OX=9606 GN=TWF1 PE=1 SV=3	4551.66	4084	3183.87	2401.17	2738.52	2377.26	0.75196	0.0846555	0.841782	0.035569	-0.844511	0.0343856	0.0925054	1.21075	0.561329	-1.0503	M10	#N/A	#N/A
COL2A1	P02458	4	2	18.6566	0.0183334	1.66152	1	Controles	Pacientes	Collagen alpha-1(II) chain OS=Homo sapiens OX=9606 GN=COL2A1 PE=1 SV=3	137.988	125.451	132.944	259.527	170.152	228.92	-0.762456	0.077939	-0.572336	0.235235	0.884198	0.0193387	0.449621	-1.1066	0.717355	-1.08265	M4	M0	#N/A
CIAPIN1	Q6FI81	5	3	37.8005	0.0184301	1.59385	1	Pacientes	Controles	Anamorsin OS=Homo sapiens OX=9606 GN=CIAPIN1 PE=1 SV=2	1080.28	1032.3	893.553	770.09	578.544	537.455	0.789299	0.0619153	0.804205	0.0537506	-0.627592	0.182208	0.345344	1.06658	0.577576	-1.03535	#N/A	#N/A	#N/A
APEX1	P27695	13	10	108.881	0.0185808	3.08156	3	Pacientes	Controles	DNA-(apurinic or apyrimidinic site) lyase OS=Homo sapiens OX=9606 GN=APEX1 PE=1 SV=2	11359.9	12276.9	5279.37	3018.79	3548.91	2815.92	0.625796	0.183843	0.740416	0.0923297	-0.871377	0.0237519	0.885214	-1.0083	0.0151589	-1.14055	#N/A	M9	#N/A
NASP	P49321	29	25	248.703	0.0189713	2.0138	3	Controles	Pacientes	Nuclear autoantigenic sperm protein OS=Homo sapiens OX=9606 GN=NASP PE=1 SV=2	13573.2	8801.48	15447.9	25187.8	21854.3	29124.8	-0.810123	0.0506571	-0.609801	0.198678	0.834104	0.0389995	0.659073	-1.03021	0.436509	-1.05678	#N/A	#N/A	#N/A
CHAMP1	Q96JM3	5	4	34.6774	0.0190485	1.95869	1	Pacientes	Controles	Chromosome alignment-maintaining phosphoprotein 1 OS=Homo sapiens OX=9606 GN=CHAMP1 PE=1 SV=2	2022.49	2339.34	1380.26	849.144	1062.05	1020.41	0.586173	0.221445	0.703602	0.118758	-0.928716	0.0074411	0.653747	1.04398	0.421934	1.054	M2	#N/A	#N/A
DYNLL2	Q96FJ2	1	1	15.2864	0.0190512	1.47678	1	Pacientes	Controles	Dynein light chain 2_ cytoplasmic OS=Homo sapiens OX=9606 GN=DYNLL2 PE=1 SV=1	6913.87	8120.49	6995.72	5888.06	4385.94	4643.62	0.638865	0.172078	0.63957	0.171453	-0.62962	0.180368	0.898327	1.0163	#N/A	#N/A	M2	#N/A	#N/A
LAMB1	P07942	24	19	150.491	0.0193613	1.55918	3	Controles	Pacientes	Laminin subunit beta-1 OS=Homo sapiens OX=9606 GN=LAMB1 PE=1 SV=2	7268.54	8783.06	10704.4	14023.5	12798.2	14895.6	-0.847557	0.0330868	-0.822938	0.0442507	0.815998	0.0476702	0.585754	1.10617	0.843771	1.04891	M9	M4	#N/A
POTEE	Q6S8J3;A5A3E0	26	6	289.68	0.0198963	1.31129	3	Pacientes	Controles	POTE ankyrin domain family member E OS=Homo sapiens OX=9606 GN=POTEE PE=2 SV=3	12212.2	14092.7	11588.6	10449.9	9234.91	9213.02	0.614738	0.194049	0.615752	0.193103	-0.73946	0.0929786	#N/A	#N/A	#N/A	#N/A	#N/A	#N/A	#N/A
MEST	Q5EB52	2	2	18.2793	0.0198977	7.84033	1	Pacientes	Controles	Mesoderm-specific transcript homolog protein OS=Homo sapiens OX=9606 GN=MEST PE=2 SV=2	3559.86	1906	1861.69	447.306	408.217	79.073	0.831763	0.0400748	0.936578	0.005906	-0.674369	0.141789	0.597308	1.08763	0.746679	-1.06616	M0	M0	#N/A
ERCC6L2	Q5T890	7	3	32.2412	0.0199097	1.63617	1	Pacientes	Controles	DNA excision repair protein ERCC-6-like 2 OS=Homo sapiens OX=9606 GN=ERCC6L2 PE=1 SV=2	8763.11	10223.6	6684.58	5174.48	5002.15	5513.28	0.535038	0.274024	0.70227	0.119769	-0.880787	0.0204705	0.486985	1.05954	0.718252	1.02571	M0	#N/A	#N/A
PLCD1	P51178	2	2	19.3485	0.0203161	2.35075	1	Pacientes	Controles	1-phosphatidylinositol 4_5-bisphosphate phosphodiesterase delta-1 OS=Homo sapiens OX=9606 GN=PLCD1 PE=1 SV=2	2435.45	4779.38	2848.01	1655.23	1255.61	1369.86	0.457225	0.361955	0.425829	0.399865	-0.762067	0.078183	0.405683	-1.1047	0.520144	1.09174	M5	M13	#N/A
PFAS	O15067	6	5	41.5177	0.0203444	1.6569	1	Controles	Pacientes	Phosphoribosylformylglycinamidine synthase OS=Homo sapiens OX=9606 GN=PFAS PE=1 SV=4	1894.45	1592.45	2357.72	2948.57	3743.31	2992.06	-0.507371	0.304249	-0.793904	0.0593364	0.706865	0.116298	0.125989	1.1029	0.98202	-1.00371	#N/A	M0	#N/A
TXNL1	O43396	6	6	44.4674	0.0210034	1.47211	2	Pacientes	Controles	Thioredoxin-like protein 1 OS=Homo sapiens OX=9606 GN=TXNL1 PE=1 SV=3	6980.33	6766.27	5985.62	4034.18	5361.3	4008.53	0.843866	0.0346637	0.713577	0.111309	-0.879344	0.0209584	0.226486	1.08372	0.815235	1.01246	#N/A	#N/A	#N/A
PITPNB	P48739	5	3	32.3091	0.0213616	1.97915	2	Pacientes	Controles	Phosphatidylinositol transfer protein beta isoform OS=Homo sapiens OX=9606 GN=PITPNB PE=1 SV=2	3026.13	3050.44	1984.38	1228.66	1689.82	1154.46	0.742148	0.0911596	0.738589	0.0935715	-0.89232	0.0167682	0.0404666	1.17409	0.46594	-1.06442	M2	M20	#N/A
NUMA1	Q14980	10	5	60.8568	0.0214967	1.55604	1	Controles	Pacientes	Nuclear mitotic apparatus protein 1 OS=Homo sapiens OX=9606 GN=NUMA1 PE=1 SV=2	1955.68	1464.9	1455.58	2846.9	2209.38	2531.23	-0.662817	0.151371	-0.494238	0.319007	0.830312	0.0407482	0.410753	-1.10029	0.826508	-1.01966	M1	#N/A	#N/A
SRPK1	Q96SB4	9	6	46.9329	0.021662	4.71933	2	Controles	Pacientes	SRSF protein kinase 1 OS=Homo sapiens OX=9606 GN=SRPK1 PE=1 SV=2	3558.07	699.108	1173.19	9111.95	7178.01	9337.72	-0.760473	0.0791883	-0.591931	0.215804	0.799077	0.0564995	0.543829	1.04207	0.834635	-1.02072	#N/A	#N/A	#N/A
DCXR	Q7Z4W1	2	1	17.0439	0.021734	1.55926	1	Pacientes	Controles	L-xylulose reductase OS=Homo sapiens OX=9606 GN=DCXR PE=1 SV=2	679.246	672.544	597.008	324.952	466.738	458.135	0.654479	0.158452	0.779759	0.0674177	-0.948441	0.00391903	0.938984	-1.0096	0.705763	-1.04153	M8	M6	#N/A
DKC1	O60832	8	4	52.6432	0.0222036	1.24992	2	Controles	Pacientes	H/ACA ribonucleoprotein complex subunit DKC1 OS=Homo sapiens OX=9606 GN=DKC1 PE=1 SV=3	740.309	667.116	619.785	901.387	803.773	828.68	-0.629887	0.180126	-0.523124	0.286893	0.762151	0.0781302	0.252607	1.13511	0.640869	-1.05065	M2	M18	#N/A
ACTBL2	Q562R1	16	1	254.248	0.0227901	1.60963	3	Pacientes	Controles	Beta-actin-like protein 2 OS=Homo sapiens OX=9606 GN=ACTBL2 PE=1 SV=2	3275.94	2321.75	2916.72	1504.3	2010.18	1775.17	0.818707	0.0463216	0.871055	0.0238683	-0.663363	0.150913	#N/A	#N/A	#N/A	#N/A	#N/A	#N/A	#N/A
WDR87	Q6ZQQ6	8	4	45.7017	0.0228329	1.85563	2	Pacientes	Controles	WD repeat-containing protein 87 OS=Homo sapiens OX=9606 GN=WDR87 PE=1 SV=3	590.564	813.34	656.023	279.229	466.19	364.676	0.630695	0.179395	0.513907	0.297002	-0.914133	0.0107432	#N/A	#N/A	#N/A	#N/A	#N/A	#N/A	#N/A
SF3B4	Q15427	2	2	11.9219	0.0228519	1.42352	1	Pacientes	Controles	Splicing factor 3B subunit 4 OS=Homo sapiens OX=9606 GN=SF3B4 PE=1 SV=1	360.713	427.476	478.999	267.2	309.081	313.897	0.571008	0.236577	0.49065	0.323084	-0.670876	0.144658	0.147948	1.12536	0.488866	-1.05271	M8	#N/A	#N/A
EZR	P15311	48	23	485.908	0.0228866	1.60638	3	Pacientes	Controles	Ezrin OS=Homo sapiens OX=9606 GN=EZR PE=1 SV=4	34144.1	22807.9	25847.7	17526.8	18377.2	15640.1	0.853213	0.0307383	0.924268	0.00838592	-0.589192	0.21848	0.632358	1.08882	0.724379	-1.06261	M2	M15	#N/A
PRPF31	Q8WWY3	4	3	24.6152	0.0231318	5.12175	1	Pacientes	Controles	U4/U6 small nuclear ribonucleoprotein Prp31 OS=Homo sapiens OX=9606 GN=PRPF31 PE=1 SV=2	1443.33	2935.65	5877.98	600.738	784.031	617.857	0.542489	0.266093	0.335431	0.515724	-0.379959	0.457488	0.955978	1.00507	0.349976	-1.07311	#N/A	M15	#N/A
HOMER3	Q9NSC5	2	1	12.5614	0.0236078	1.84264	1	Pacientes	Controles	Homer protein homolog 3 OS=Homo sapiens OX=9606 GN=HOMER3 PE=1 SV=2	13591.5	18169.3	15924	6187.61	9788.2	9902.63	0.554959	0.253019	0.566727	0.24092	-0.899663	0.0145961	0.591607	-1.06067	0.354134	-1.11076	M0	M8	#N/A
TUBA1C	Q9BQE3	75	44	446.125	0.0237219	2.0984	3	Pacientes	Controles	Tubulin alpha-1C chain OS=Homo sapiens OX=9606 GN=TUBA1C PE=1 SV=1	36257.7	71275.6	53741.4	25353.9	27082	24420.3	0.494697	0.318487	0.363608	0.478624	-0.753211	0.0838417	0.384273	1.12414	0.983635	1.00561	M8	M0	#N/A
KIAA1109	Q2LD37	5	3	32.4487	0.0238694	1.5365	1	Pacientes	Controles	Transmembrane protein KIAA1109 OS=Homo sapiens OX=9606 GN=KIAA1109 PE=1 SV=2	612.569	479.969	708.529	379.569	415.376	377.239	0.796839	0.0577187	0.716643	0.109061	-0.459097	0.359736	0.397795	-1.09237	0.960851	1.00597	M1	#N/A	#N/A
DCTN4	Q9UJW0	2	2	12.5934	0.0240148	1.31281	1	Pacientes	Controles	Dynactin subunit 4 OS=Homo sapiens OX=9606 GN=DCTN4 PE=1 SV=1	5760.02	4819.27	5204.58	3567.04	4285.1	4170.85	0.752901	0.0840434	0.883085	0.0197046	-0.762538	0.0778871	0.683899	1.03675	0.737614	-1.02615	#N/A	#N/A	#N/A
PDCD4	Q53EL6	1	1	4.9472	0.024016	3.86293	1	Pacientes	Controles	Programmed cell death protein 4 OS=Homo sapiens OX=9606 GN=PDCD4 PE=1 SV=2	345.388	685.472	220.361	83.0454	109.977	130.882	0.40115	0.430552	0.478447	0.33709	-0.870955	0.0239044	0.18989	-1.22878	0.469734	1.08214	M6	M3	#N/A
ARFIP1	P53367	2	1	10.4364	0.0242174	1.62757	1	Pacientes	Controles	Arfaptin-1 OS=Homo sapiens OX=9606 GN=ARFIP1 PE=1 SV=2	664.866	534.385	487.468	376.647	381.63	278.069	0.888839	0.0178485	0.849697	0.0321887	-0.679768	0.137403	0.367585	1.07153	0.451504	-1.06554	#N/A	M0	#N/A
TXNRD1	Q16881	7	5	63.9263	0.0244437	1.86646	1	Pacientes	Controles	Thioredoxin reductase 1_ cytoplasmic OS=Homo sapiens OX=9606 GN=TXNRD1 PE=1 SV=3	6203.66	5647.93	6298.62	3414.21	4098.07	2212.15	0.952143	0.00338069	0.69122	0.128297	-0.661804	0.152224	0.139994	1.11605	0.285385	-1.12181	#N/A	M0	#N/A
DPYSL4	O14531	17	16	106.03	0.0244999	2.15406	2	Pacientes	Controles	Dihydropyrimidinase-related protein 4 OS=Homo sapiens OX=9606 GN=DPYSL4 PE=1 SV=2	5716.85	11063.9	7184.23	4271.03	3261.93	3592.5	0.453315	0.366604	0.408444	0.421404	-0.73837	0.0937212	0.7176	-1.03494	0.731233	1.05257	#N/A	M3	#N/A
USO1	O60763	20	15	140.897	0.0245461	1.35763	3	Pacientes	Controles	General vesicular transport factor p115 OS=Homo sapiens OX=9606 GN=USO1 PE=1 SV=2	9138.72	7387.94	7409.35	5443.82	6444.35	5742.53	0.820933	0.0452267	0.891784	0.0169324	-0.756054	0.0820062	0.33642	1.10117	0.139396	-1.11147	M11	M20	#N/A
EIF3H	O15372	3	2	22.305	0.0247112	1.38731	1	Pacientes	Controles	Eukaryotic translation initiation factor 3 subunit H OS=Homo sapiens OX=9606 GN=EIF3H PE=1 SV=1	7237.88	7615.95	5693.91	5087.93	4913.77	4809.5	0.634809	0.175695	0.742809	0.0907146	-0.839952	0.0363733	0.702355	1.02107	0.289193	-1.06846	#N/A	#N/A	#N/A
SNW1	Q13573	3	2	23.5972	0.0249324	1.16699	1	Pacientes	Controles	SNW domain-containing protein 1 OS=Homo sapiens OX=9606 GN=SNW1 PE=1 SV=1	2401.98	2746.39	2636.36	2290.47	2148.34	2231.96	0.511697	0.299444	0.483994	0.330697	-0.647002	0.164919	0.7182	-1.01893	0.427736	-1.05368	#N/A	#N/A	#N/A
SRPRB	Q9Y5M8	3	3	18.0823	0.0250195	1.24081	1	Controles	Pacientes	Signal recognition particle receptor subunit beta OS=Homo sapiens OX=9606 GN=SRPRB PE=1 SV=3	1106.43	1268.18	1132.61	1548.9	1329.17	1473.71	-0.845441	0.0339865	-0.748492	0.0869296	0.730242	0.0993391	0.329012	1.12183	0.37604	-1.08922	M2	M9	#N/A
YARS	P54577	20	14	138.892	0.0252055	2.23613	3	Pacientes	Controles	Tyrosine--tRNA ligase_ cytoplasmic OS=Homo sapiens OX=9606 GN=YARS PE=1 SV=4	16405.4	21815.8	10813.2	6654.88	8627.56	6645.78	0.578108	0.229442	0.59955	0.208432	-0.904623	0.0132113	0.269518	1.15255	0.445353	-1.09562	M8	M15	#N/A
SERPINB6	P35237	2	2	13.2582	0.025259	1.46517	1	Pacientes	Controles	Serpin B6 OS=Homo sapiens OX=9606 GN=SERPINB6 PE=1 SV=3	2968.36	3629.49	2758.89	1946.05	2444.14	1995.94	0.652874	0.159831	0.536945	0.271986	-0.92689	0.00782218	0.541825	-1.09997	0.680561	-1.06891	M9	M6	#N/A
AKAP2	Q9Y2D5	6	5	44.7472	0.0256188	1.73267	1	Controles	Pacientes	A-kinase anchor protein 2 OS=Homo sapiens OX=9606 GN=AKAP2 PE=1 SV=3	1157.73	1214.75	907.097	1450.82	2034.78	2196.84	-0.810027	0.0507067	-0.645518	0.166215	0.369836	0.470538	#N/A	#N/A	#N/A	#N/A	#N/A	#N/A	#N/A
TUBB1	Q9H4B7	23	12	138.876	0.0256578	2.8588	3	Pacientes	Controles	Tubulin beta-1 chain OS=Homo sapiens OX=9606 GN=TUBB1 PE=1 SV=1	6040.97	13986.8	10667.7	3681.29	2600.39	4455.52	0.413269	0.415388	0.410157	0.419265	-0.711904	0.112543	#N/A	#N/A	#N/A	#N/A	#N/A	#N/A	#N/A
GLUD1	P00367	30	14	215.721	0.0263777	1.50336	3	Pacientes	Controles	Glutamate dehydrogenase 1_ mitochondrial OS=Homo sapiens OX=9606 GN=GLUD1 PE=1 SV=2	15911	11558.5	14175.3	9452.42	8023.67	10225.1	0.668962	0.146241	0.963423	0.0019823	-0.519204	0.291176	0.070265	1.17697	0.763912	1.03942	M10	M0	#N/A
ATP6V1H	Q9UI12	3	2	18.7035	0.026441	1.66095	1	Pacientes	Controles	V-type proton ATPase subunit H OS=Homo sapiens OX=9606 GN=ATP6V1H PE=1 SV=1	2324.39	1757.21	1452.27	1127.88	1179.48	1024.4	0.769505	0.073569	0.90443	0.013264	-0.72075	0.106083	0.780077	1.02221	0.997042	1.00035	#N/A	#N/A	#N/A
EWSR1	Q01844	9	5	90.1155	0.0273362	1.48027	3	Pacientes	Controles	RNA-binding protein EWS OS=Homo sapiens OX=9606 GN=EWSR1 PE=1 SV=1	18358.9	24475.5	18270.5	13795.7	12326.3	15157.8	0.401378	0.430264	0.565706	0.241961	-0.81742	0.0469599	0.761189	1.02086	0.698475	-1.02765	#N/A	#N/A	M1
DGKZ	Q13574	2	1	11.6901	0.0276023	15.2291	1	Controles	Pacientes	Diacylglycerol kinase zeta OS=Homo sapiens OX=9606 GN=DGKZ PE=1 SV=3	9.7055	6.52176	0.454973	150.771	64.5241	38.7607	-0.40717	0.422997	-0.626097	0.183569	0.861082	0.0276069	0.132286	1.20201	0.891054	-1.0136	M10	#N/A	#N/A
PALM2	Q8IXS6	1	1	10.4588	0.0276296	43.5012	1	Controles	Pacientes	Paralemmin-2 OS=Homo sapiens OX=9606 GN=PALM2 PE=1 SV=3	0	0	21.2723	56.6912	524.572	344.109	-0.533204	0.275991	-0.678958	0.138057	0.286106	0.58255	#N/A	#N/A	0.864318	-1.03537	#N/A	M2	#N/A
SF1	Q15637	5	4	30.6921	0.0278398	1.29739	2	Pacientes	Controles	Splicing factor 1 OS=Homo sapiens OX=9606 GN=SF1 PE=1 SV=4	1569.56	1499.04	1230.07	1086.9	1100.21	1126.22	0.631636	0.178546	0.85382	0.0304909	-0.847175	0.0332487	0.410919	1.05001	0.708488	-1.02394	#N/A	#N/A	#N/A
NUP155	O75694	12	10	93.1514	0.0280872	1.33962	2	Pacientes	Controles	Nuclear pore complex protein Nup155 OS=Homo sapiens OX=9606 GN=NUP155 PE=1 SV=1	10819.4	12911.5	9784.51	7954.64	8372.53	8691.49	0.483347	0.33144	0.600214	0.207795	-0.917221	0.00999488	0.33747	1.06087	0.955652	1.00546	#N/A	#N/A	#N/A
PTBP1	P26599	24	17	236.148	0.0282869	2.32765	3	Pacientes	Controles	Polypyrimidine tract-binding protein 1 OS=Homo sapiens OX=9606 GN=PTBP1 PE=1 SV=1	37613.9	72410.9	49427.4	17272.6	21324.3	29906.8	0.384032	0.452271	0.450603	0.369842	-0.836928	0.0377205	0.0640511	1.11435	0.724555	-1.03167	#N/A	#N/A	#N/A
MYCBP2	O75592	7	3	45.9391	0.0285941	1.33569	1	Pacientes	Controles	E3 ubiquitin-protein ligase MYCBP2 OS=Homo sapiens OX=9606 GN=MYCBP2 PE=1 SV=4	383.34	415.986	325.919	271.971	307.061	263.411	0.702221	0.119806	0.63888	0.172065	-0.906611	0.0126749	0.500525	1.0768	0.230098	1.12382	M0	M2	#N/A
RPL7	P18124	18	13	138.54	0.028923	1.21427	3	Pacientes	Controles	60S ribosomal protein L7 OS=Homo sapiens OX=9606 GN=RPL7 PE=1 SV=1	36857.6	33045	36450.1	31034.8	29980.6	26570.4	0.949638	0.00374065	0.753225	0.0838328	-0.459929	0.358752	0.340013	1.1922	0.131531	-1.12603	M10	M18	#N/A
TRAF5	O00463	1	1	11.706	0.0291427	1.73749	1	Pacientes	Controles	TNF receptor-associated factor 5 OS=Homo sapiens OX=9606 GN=TRAF5 PE=1 SV=2	13752.1	13096.1	8414.88	7171.5	6446.6	6677.32	0.632333	0.177918	0.823032	0.0442052	-0.802597	0.0546056	0.866299	1.03299	0.577995	-1.10098	M4	M0	#N/A
TUBB4A	P04350	33	1	444.236	0.0293061	1.22576	3	Pacientes	Controles	Tubulin beta-4A chain OS=Homo sapiens OX=9606 GN=TUBB4A PE=1 SV=2	4209.05	4323.09	4699.98	3942.31	3293.81	3558.88	0.633572	0.176804	0.644451	0.167149	-0.391226	0.443101	#N/A	#N/A	0.0961622	1.22236	#N/A	M1	#N/A
HSP90AB4P	Q58FF6	15	6	142.12	0.0296474	1.32329	2	Pacientes	Controles	Putative heat shock protein HSP 90-beta 4 OS=Homo sapiens OX=9606 GN=HSP90AB4P PE=5 SV=1	7151.03	7841.47	6563.68	4912.33	6165.25	5212.28	0.704167	0.11833	0.592915	0.214846	-0.950693	0.00358678	#N/A	#N/A	#N/A	#N/A	#N/A	#N/A	#N/A
CFAP58	Q5T655	7	5	41.3632	0.0298177	1.88496	1	Controles	Pacientes	Cilia- and flagella-associated protein 58 OS=Homo sapiens OX=9606 GN=CFAP58 PE=1 SV=1	7532.93	5419.45	4953.81	13300.3	8343.99	12108.2	-0.744762	0.0894056	-0.463064	0.355051	0.806742	0.0524141	#N/A	#N/A	#N/A	#N/A	#N/A	#N/A	#N/A
ANXA1	P04083	27	22	257.559	0.0298922	1.79365	3	Controles	Pacientes	Annexin A1 OS=Homo sapiens OX=9606 GN=ANXA1 PE=1 SV=2	32706.3	21572.5	19920	36244.2	49026.5	47816.3	-0.644066	0.167487	-0.529748	0.27971	0.482112	0.332861	0.854362	1.04091	0.814901	-1.05221	M8	M4	#N/A
LRRK2	Q5S007	3	2	16.7909	0.0300272	3.70127	1	Controles	Pacientes	Leucine-rich repeat serine/threonine-protein kinase 2 OS=Homo sapiens OX=9606 GN=LRRK2 PE=1 SV=2	13.7402	30.2265	60.2349	161.978	113.263	110.437	-0.658355	0.155144	-0.833571	0.0392431	0.928805	0.00742267	#N/A	#N/A	#N/A	#N/A	#N/A	#N/A	#N/A
NAA25	Q14CX7	2	1	12.7804	0.0300553	1.4578	1	Controles	Pacientes	N-alpha-acetyltransferase 25_ NatB auxiliary subunit OS=Homo sapiens OX=9606 GN=NAA25 PE=1 SV=1	267.903	275.161	288.957	328.682	405.637	478.604	-0.87038	0.024113	-0.631555	0.178619	0.45165	0.368591	0.0798812	1.15585	0.540138	1.04289	M2	#N/A	#N/A
PRPF8	Q6P2Q9	34	26	221.703	0.0302794	1.24252	2	Pacientes	Controles	Pre-mRNA-processing-splicing factor 8 OS=Homo sapiens OX=9606 GN=PRPF8 PE=1 SV=2	5849.49	5282.82	6398.33	4615.34	5025.22	4468.33	0.858525	0.028607	0.654101	0.158776	-0.501311	0.311027	0.893946	1.01015	0.820073	1.01466	#N/A	#N/A	#N/A
CASC1	Q6TDU7	2	1	11.8967	0.0304642	1.52962	1	Pacientes	Controles	Protein CASC1 OS=Homo sapiens OX=9606 GN=CASC1 PE=2 SV=2	3121.22	3774.1	3003.25	1734.22	2197.84	2539.17	0.450152	0.370381	0.642867	0.168541	-0.949602	0.00374587	#N/A	#N/A	0.993882	-1.00236	#N/A	M7	#N/A
TLN1	Q9Y490	115	91	899.048	0.0305174	1.49619	3	Controles	Pacientes	Talin-1 OS=Homo sapiens OX=9606 GN=TLN1 PE=1 SV=3	11434.1	10440.7	14997.7	16660.5	17908.5	20599.1	-0.786589	0.0634565	-0.68454	0.133576	0.726091	0.102264	0.525082	1.08104	0.138034	-1.1407	M9	M16	#N/A
YWHAB	P31946	18	7	221.82	0.0305569	1.88836	3	Pacientes	Controles	14-3-3 protein beta/alpha OS=Homo sapiens OX=9606 GN=YWHAB PE=1 SV=3	12181.3	8576.56	8481.34	4326.68	6891.54	4265.69	0.869038	0.0246034	0.83984	0.0364227	-0.749012	0.0865871	0.0685569	1.12122	0.997042	1.00043	#N/A	#N/A	#N/A
HMGB2	P26583	11	4	80.4721	0.0311138	1.49867	3	Pacientes	Controles	High mobility group protein B2 OS=Homo sapiens OX=9606 GN=HMGB2 PE=1 SV=2	12910.5	16991.1	11820.2	9058.28	10225.3	8555.66	0.588951	0.218716	0.492317	0.321187	-0.879567	0.0208827	0.236873	-1.09254	0.601565	1.0921	#N/A	M11	#N/A
PTN	P21246	3	2	31.3874	0.0312486	3.42606	2	Controles	Pacientes	Pleiotrophin OS=Homo sapiens OX=9606 GN=PTN PE=1 SV=1	365.149	1203.13	545.449	1650.08	2268.51	3323.17	-0.943539	0.0046917	-0.707547	0.115787	0.421281	0.405462	0.941984	1.01717	0.566636	-1.11314	M0	M0	#N/A
GOLGA3	Q08378	7	4	41.9904	0.0312965	2.39516	1	Controles	Pacientes	Golgin subfamily A member 3 OS=Homo sapiens OX=9606 GN=GOLGA3 PE=1 SV=2	870.958	454.058	355.341	1537.61	1078.14	1408.97	-0.703391	0.118918	-0.477578	0.338096	0.770318	0.0730725	0.926796	1.00883	0.231025	1.09334	#N/A	M17	#N/A
TKT	P29401	53	48	491.441	0.0315416	1.74213	3	Pacientes	Controles	Transketolase OS=Homo sapiens OX=9606 GN=TKT PE=1 SV=3	116096	103572	72943	57704	46515.8	63742	0.560245	0.247556	0.899963	0.0145106	-0.77325	0.0712944	0.465013	1.05885	0.947118	-1.01729	#N/A	M6	#N/A
FASN	P49327	143	127	1307.56	0.0325828	1.42811	3	Controles	Pacientes	Fatty acid synthase OS=Homo sapiens OX=9606 GN=FASN PE=1 SV=3	48194.8	52325.2	42587.9	68342.1	57321.5	78709.5	-0.955018	0.00298958	-0.550231	0.257946	0.586094	0.221522	0.318657	1.10319	0.223649	1.12499	#N/A	M2	#N/A
KCTD10	Q9H3F6	2	2	10.9053	0.032668	1.52856	1	Pacientes	Controles	BTB/POZ domain-containing adapter for CUL3-mediated RhoA degradation protein 3 OS=Homo sapiens OX=9606 GN=KCTD10 PE=1 SV=1	544.542	731.64	581.802	339.765	477.096	398.656	0.584913	0.222687	0.457593	0.361518	-0.919867	0.0093746	0.414585	1.08205	0.810672	1.02234	M2	#N/A	#N/A
TLN2	Q9Y4G6	8	2	52.3747	0.0327379	1.6217	1	Pacientes	Controles	Talin-2 OS=Homo sapiens OX=9606 GN=TLN2 PE=1 SV=4	9028.26	13585.3	10349.4	6516.87	5880.6	7928.67	0.35755	0.48653	0.498756	0.313901	-0.792474	0.0601319	0.954799	1.00966	0.828191	1.03371	M4	M2	#N/A
SMARCC1	Q92922	6	4	54.1651	0.032866	1.57588	2	Controles	Pacientes	SWI/SNF complex subunit SMARCC1 OS=Homo sapiens OX=9606 GN=SMARCC1 PE=1 SV=3	2603.11	2694.25	1950.86	3439.21	3392.83	4590.31	-0.932091	0.00676096	-0.530894	0.278475	0.463329	0.354739	0.964793	-1.0027	0.0115269	-1.17126	#N/A	M18	#N/A
PSMB4	P28070	7	7	79.5586	0.0329897	1.59334	3	Pacientes	Controles	Proteasome subunit beta type-4 OS=Homo sapiens OX=9606 GN=PSMB4 PE=1 SV=4	10059.5	7557.36	7877.57	4804.99	6638.81	4556.83	0.898931	0.0148062	0.818146	0.0465991	-0.721994	0.105188	0.302118	1.06064	0.50836	-1.03557	#N/A	#N/A	#N/A
PRDX4	Q13162	6	3	40.4812	0.033393	1.33802	2	Pacientes	Controles	Peroxiredoxin-4 OS=Homo sapiens OX=9606 GN=PRDX4 PE=1 SV=1	2814.43	2868.56	2806.76	1778.79	2462.8	2103.41	0.739264	0.0931119	0.627457	0.18233	-0.904391	0.0132746	0.189614	1.14119	0.637354	-1.05059	M8	M0	#N/A
NAGLU	P54802	5	3	22.3471	0.0341787	5.44617	1	Controles	Pacientes	Alpha-N-acetylglucosaminidase OS=Homo sapiens OX=9606 GN=NAGLU PE=1 SV=2	280.679	418.085	403.193	772.338	1483.09	3746.02	-0.904603	0.0132169	-0.432298	0.391947	0.319974	0.536419	0.955038	-1.01008	0.583036	-1.05792	M4	M0	#N/A
NIPSNAP1	Q9BPW8	5	3	32.5381	0.0342142	1.46514	2	Pacientes	Controles	Protein NipSnap homolog 1 OS=Homo sapiens OX=9606 GN=NIPSNAP1 PE=1 SV=1	4032.36	3329.58	4353.89	2433.3	2388.54	3174.56	0.54964	0.258565	0.829791	0.0409912	-0.542793	0.265771	0.220982	-1.10242	0.184139	-1.0589	#N/A	#N/A	#N/A
RPL31	P62899	10	9	32.3152	0.0346467	1.9031	3	Controles	Pacientes	60S ribosomal protein L31 OS=Homo sapiens OX=9606 GN=RPL31 PE=1 SV=1	2023.98	1205.45	1591.87	3879.35	2393.04	2903.04	-0.584851	0.222747	-0.489864	0.323979	0.919387	0.00948577	0.0869893	1.18971	0.847835	-1.01996	M10	#N/A	#N/A
CRMP1	Q14194	28	20	250.625	0.0347854	1.47376	3	Pacientes	Controles	Dihydropyrimidinase-related protein 1 OS=Homo sapiens OX=9606 GN=CRMP1 PE=1 SV=1	23062.1	32257.1	25416.8	20867.1	17266.5	16648.9	0.549411	0.258804	0.442241	0.379885	-0.674667	0.141545	0.279911	1.12135	0.469556	1.06572	M7	#N/A	#N/A
PGM1	P36871	3	2	17.1366	0.0350043	1.85192	1	Pacientes	Controles	Phosphoglucomutase-1 OS=Homo sapiens OX=9606 GN=PGM1 PE=1 SV=3	4126.6	7028.8	6501.89	3686.65	2659.26	3188.67	0.482503	0.332411	0.404937	0.425794	-0.593425	0.214351	0.923601	1.01534	0.303	1.13168	M4	M0	#N/A
ELAC2	Q9BQ52	3	3	16.0303	0.0350522	2.45216	1	Pacientes	Controles	Zinc phosphodiesterase ELAC protein 2 OS=Homo sapiens OX=9606 GN=ELAC2 PE=1 SV=2	4131.15	5612.77	2326.67	1684.22	1813.37	1424.84	0.545991	0.262395	0.59385	0.213938	-0.864689	0.0262249	0.653384	1.03303	0.361834	-1.07469	#N/A	M6	#N/A
EIF4G1	Q04637	46	35	323.406	0.035725	1.31321	3	Controles	Pacientes	Eukaryotic translation initiation factor 4 gamma 1 OS=Homo sapiens OX=9606 GN=EIF4G1 PE=1 SV=4	4430.38	4626.66	5623.65	5814.66	6827.73	6636.51	-0.675893	0.140545	-0.819044	0.0461551	0.633769	0.176627	0.0670062	1.13791	0.58867	-1.03241	#N/A	#N/A	#N/A
STRAP	Q9Y3F4	22	15	194.262	0.0360383	1.24936	3	Pacientes	Controles	Serine-threonine kinase receptor-associated protein OS=Homo sapiens OX=9606 GN=STRAP PE=1 SV=1	10810.2	13523.7	11734.2	10064.2	9185.96	9619.13	0.464752	0.353064	0.448989	0.371772	-0.7057	0.117174	0.280234	1.06147	0.360923	-1.06412	#N/A	#N/A	#N/A
PREP	P48147	13	11	87.6749	0.0363713	1.24585	2	Pacientes	Controles	Prolyl endopeptidase OS=Homo sapiens OX=9606 GN=PREP PE=1 SV=2	8458.05	6793.28	8185.98	6102.53	6354.2	6355.64	0.776691	0.0692325	0.878158	0.0213637	-0.509149	0.30227	0.393295	1.06515	0.253203	-1.10118	#N/A	M0	#N/A
PPP1R9A	Q9ULJ8	2	1	12.151	0.0367034	2.04196	1	Pacientes	Controles	Neurabin-1 OS=Homo sapiens OX=9606 GN=PPP1R9A PE=1 SV=2	2579.75	4627.85	2521.53	1317.42	1613.97	1833.21	0.37577	0.462875	0.435322	0.388265	-0.874979	0.0224683	0.292963	-1.14875	0.462076	1.07061	M7	M2	#N/A
RNF213	Q63HN8	7	4	47.419	0.0367345	1.32424	1	Pacientes	Controles	E3 ubiquitin-protein ligase RNF213 OS=Homo sapiens OX=9606 GN=RNF213 PE=1 SV=3	6097.74	6877.69	5201.15	4771.14	4718.95	4235.99	0.65022	0.162122	0.60663	0.201675	-0.823471	0.0439933	0.678344	-1.06686	0.700929	1.05271	M1	M5	#N/A
RLF	Q13129	2	1	12.1461	0.0367882	1.24565	1	Pacientes	Controles	Zinc finger protein Rlf OS=Homo sapiens OX=9606 GN=RLF PE=1 SV=2	1890.63	1800.82	2117.85	1713.36	1432.16	1518.12	0.693485	0.126528	0.679375	0.137721	-0.312586	0.546393	0.582072	1.03957	0.821479	1.01574	#N/A	#N/A	#N/A
EEF1A1P5	Q5VTE0;O00204;Q92917;Q9Y2U5	58	24	403.362	0.0369392	3.21755	3	Pacientes	Controles	Putative elongation factor 1-alpha-like 3 OS=Homo sapiens OX=9606 GN=EEF1A1P5 PE=5 SV=1	16645.2	24057.4	7792.25	4816.54	6120.21	4135.22	0.526059	0.283702	0.575307	0.232246	-0.873198	0.0230988	0.092164	-1.35807	0.396664	-1.17029	M3	M19	#N/A
MSH6	P52701	26	18	160.982	0.037767	1.34947	3	Controles	Pacientes	DNA mismatch repair protein Msh6 OS=Homo sapiens OX=9606 GN=MSH6 PE=1 SV=2	3842.04	3260.3	4232.28	4874.16	4678.46	5743.07	-0.813358	0.0490022	-0.537482	0.271412	0.756788	0.0815346	0.483001	1.05557	0.857209	-1.01412	#N/A	#N/A	#N/A
RAB3GAP2	Q9H2M9	5	3	34.6013	0.0390558	2.56455	1	Pacientes	Controles	Rab3 GTPase-activating protein non-catalytic subunit OS=Homo sapiens OX=9606 GN=RAB3GAP2 PE=1 SV=1	921.103	1139.04	2333.08	523.716	610.905	578.435	0.559932	0.247878	0.379527	0.458043	-0.336955	0.513697	0.996618	-1.00028	0.40801	-1.0671	#N/A	#N/A	#N/A
APP	P05067	4	4	33.3439	0.0399484	1.56223	1	Controles	Pacientes	Amyloid-beta A4 protein OS=Homo sapiens OX=9606 GN=APP PE=1 SV=3	2809.69	1764.79	2367.9	3123.5	3869.44	3852.69	-0.604674	0.203533	-0.514288	0.29658	0.608129	0.200256	0.358843	-1.08079	0.292165	-1.06748	#N/A	#N/A	M1
ATP5PB	P24539	1	1	6.5934	0.0399998	2.95127	1	Pacientes	Controles	ATP synthase F(0) complex subunit B1_ mitochondrial OS=Homo sapiens OX=9606 GN=ATP5PB PE=1 SV=2	1285.08	3557.22	3203.96	778.541	949.331	998.498	0.444258	0.377454	0.307249	0.553629	-0.663261	0.150998	#N/A	#N/A	#N/A	#N/A	#N/A	#N/A	#N/A
KIF5A	Q12840	21	8	150.109	0.0400205	1.35065	3	Pacientes	Controles	Kinesin heavy chain isoform 5A OS=Homo sapiens OX=9606 GN=KIF5A PE=1 SV=2	30400.9	24591	28588.7	18035.9	23679.2	20166.7	0.836996	0.0376898	0.784948	0.0643984	-0.695119	0.125259	0.954935	-1.01312	0.585291	1.05809	M1	M0	#N/A
FAM47A	Q5JRC9	2	1	12.7073	0.0400281	1.93986	1	Pacientes	Controles	Protein FAM47A OS=Homo sapiens OX=9606 GN=FAM47A PE=2 SV=3	1120.26	1780.26	2175.75	981.523	879.662	755.639	0.59191	0.215825	0.349374	0.497262	-0.472557	0.343928	#N/A	#N/A	#N/A	#N/A	#N/A	#N/A	#N/A
MAP2K6	P52564	5	5	28.671	0.0407752	1.86052	1	Pacientes	Controles	Dual specificity mitogen-activated protein kinase kinase 6 OS=Homo sapiens OX=9606 GN=MAP2K6 PE=1 SV=1	1540.64	2497.75	1665.52	878.612	1333.47	853.672	0.585694	0.221917	0.380604	0.45666	-0.868804	0.0246896	0.152816	-1.24415	0.881004	-1.02174	M1	M13	#N/A
TBC1D24	Q9ULP9	2	1	17.5804	0.040912	1.76704	1	Pacientes	Controles	TBC1 domain family member 24 OS=Homo sapiens OX=9606 GN=TBC1D24 PE=1 SV=2	1460.67	1521.95	926.865	833.755	774.583	604.112	0.693172	0.126772	0.71452	0.110615	-0.788178	0.0625508	0.75202	-1.04612	0.436498	1.06662	M0	M1	#N/A
NOP58	Q9Y2X3	17	12	109.99	0.0417254	1.30227	3	Pacientes	Controles	Nucleolar protein 58 OS=Homo sapiens OX=9606 GN=NOP58 PE=1 SV=1	9936.04	10364.2	8045.32	7747.34	7267.85	6751	0.676599	0.139971	0.702083	0.119911	-0.770077	0.0732193	0.249233	1.12717	0.552561	-1.06183	M2	M9	#N/A
RPS7	P62081	15	13	97.7394	0.0418202	1.64755	2	Controles	Pacientes	40S ribosomal protein S7 OS=Homo sapiens OX=9606 GN=RPS7 PE=1 SV=1	9169.75	12550.7	12460.7	23008	14629.6	18677.5	-0.747394	0.0876556	-0.71593	0.109582	0.863164	0.026805	0.23328	1.23603	0.763858	-1.02729	M10	#N/A	#N/A
PCNP	Q8WW12	2	2	18.9917	0.0418745	1.50628	1	Pacientes	Controles	PEST proteolytic signal-containing nuclear protein OS=Homo sapiens OX=9606 GN=PCNP PE=1 SV=2	3169.97	3981.29	2527.76	2193.48	2187.48	2044.84	0.53478	0.274301	0.565161	0.242517	-0.854263	0.0303112	0.441453	1.05739	0.42593	-1.04944	#N/A	#N/A	#N/A
ZNF808	Q8N4W9	2	1	11.2566	0.0418822	1.9863	1	Controles	Pacientes	Zinc finger protein 808 OS=Homo sapiens OX=9606 GN=ZNF808 PE=1 SV=2	673.094	635.737	1124.92	1409.5	1303.1	2121.58	-0.889008	0.0177953	-0.58459	0.223005	0.676214	0.140284	0.835062	1.03047	0.615563	1.04933	M0	#N/A	#N/A
COL1A2	P08123	4	3	22.6191	0.0425114	7.6851	1	Controles	Pacientes	Collagen alpha-2(I) chain OS=Homo sapiens OX=9606 GN=COL1A2 PE=1 SV=7	41.1305	199.575	79.0935	251.239	1449.6	756.849	-0.452213	0.367918	-0.723146	0.104362	0.237744	0.650102	0.55438	-1.12133	0.950211	-1.01598	M4	M4	#N/A
AHCY	P23526	26	20	182.959	0.0430177	1.34608	2	Pacientes	Controles	Adenosylhomocysteinase OS=Homo sapiens OX=9606 GN=AHCY PE=1 SV=4	41692.5	47826	35562.8	28870.1	29856	34196.6	0.405588	0.424978	0.669099	0.146127	-0.914829	0.0105723	0.239461	1.1112	0.3743	-1.07975	M2	M16	#N/A
KRT6B	P04259	13	2	111.114	0.043784	1.41905	2	Pacientes	Controles	Keratin_ type II cytoskeletal 6B OS=Homo sapiens OX=9606 GN=KRT6B PE=1 SV=5	1128.66	1468.01	1006.56	899.723	805.92	833.533	0.470563	0.346254	0.524896	0.284964	-0.796658	0.0578182	#N/A	#N/A	#N/A	#N/A	#N/A	#N/A	#N/A
UGGT1	Q9NYU2	32	26	213.004	0.0438891	1.41651	3	Controles	Pacientes	UDP-glucose:glycoprotein glucosyltransferase 1 OS=Homo sapiens OX=9606 GN=UGGT1 PE=1 SV=3	5108.89	4346.59	5325.27	6309.93	6193.21	8433.91	-0.876742	0.0218524	-0.468272	0.348933	0.618175	0.190852	0.731901	1.03133	0.167935	-1.08305	#N/A	#N/A	#N/A
ARHGEF2	Q92974	7	4	40.829	0.0439547	1.28833	1	Controles	Pacientes	Rho guanine nucleotide exchange factor 2 OS=Homo sapiens OX=9606 GN=ARHGEF2 PE=1 SV=4	1005.2	807.144	1030.05	1317.31	1208.58	1136.04	-0.427622	0.397664	-0.593682	0.214101	0.947746	0.00402431	0.905062	1.01083	0.501785	-1.08023	#N/A	M18	#N/A
SAMD9L	Q8IVG5	3	2	16.1321	0.0440825	1.54629	1	Pacientes	Controles	Sterile alpha motif domain-containing protein 9-like OS=Homo sapiens OX=9606 GN=SAMD9L PE=1 SV=2	6693.61	5031.99	4745.36	3602.52	4159.97	2889.44	0.889696	0.0175795	0.834908	0.0386333	-0.671135	0.144445	#N/A	#N/A	#N/A	#N/A	#N/A	#N/A	#N/A
RNPS1	Q15287	3	3	20.7751	0.0441132	1.32044	2	Pacientes	Controles	RNA-binding protein with serine-rich domain 1 OS=Homo sapiens OX=9606 GN=RNPS1 PE=1 SV=1	5054.62	5231.37	3919.66	3552.46	3481.11	3724.68	0.524372	0.285534	0.766022	0.0757139	-0.860434	0.0278587	0.0685569	1.16167	0.978232	1.0018	M10	#N/A	#N/A
ATP2A2	P16615	32	16	211.504	0.0442215	1.96544	3	Controles	Pacientes	Sarcoplasmic/endoplasmic reticulum calcium ATPase 2 OS=Homo sapiens OX=9606 GN=ATP2A2 PE=1 SV=1	36012.3	16208.8	23694.8	46118	59185	43905	-0.408733	0.421042	-0.565036	0.242645	0.644226	0.167346	0.0892124	1.12064	0.733758	1.02684	#N/A	#N/A	#N/A
TCERG1	O14776	10	5	50.4894	0.0449557	1.44125	1	Controles	Pacientes	Transcription elongation regulator 1 OS=Homo sapiens OX=9606 GN=TCERG1 PE=1 SV=2	1804.04	1761.33	2546.22	2658.52	3210.17	2939.65	-0.579755	0.2278	-0.800296	0.0558403	0.696726	0.124016	0.984384	1.00116	0.522684	1.04102	#N/A	#N/A	#N/A
GPI	P06744	14	13	117.061	0.0452922	1.49958	3	Pacientes	Controles	Glucose-6-phosphate isomerase OS=Homo sapiens OX=9606 GN=GPI PE=1 SV=4	28848.6	30010.6	19904.9	16382.3	18585.9	17556	0.592284	0.21546	0.727317	0.101396	-0.902245	0.0138669	0.19139	1.10583	0.658944	1.06662	#N/A	M2	#N/A
GARS	P41250	25	21	174.212	0.0453806	2.68933	3	Pacientes	Controles	Glycine--tRNA ligase OS=Homo sapiens OX=9606 GN=GARS PE=1 SV=3	41069.4	31500	14695.1	10577	9591.64	12279.8	0.589806	0.217879	0.871948	0.0235462	-0.76967	0.0734684	0.132887	1.17426	0.0530385	-1.1405	M8	M8	#N/A
PLIN3	O60664	13	12	116.723	0.0456892	1.66711	2	Pacientes	Controles	Perilipin-3 OS=Homo sapiens OX=9606 GN=PLIN3 PE=1 SV=3	8304.77	12940.2	13463.4	6381.26	8032.35	6405.89	0.584624	0.222972	0.313902	0.544611	-0.649108	0.163086	0.887477	1.02109	0.951551	1.00931	M5	M0	#N/A
KRT84	Q9NSB2	10	3	78.1593	0.04619	1.80711	2	Pacientes	Controles	Keratin_ type II cuticular Hb4 OS=Homo sapiens OX=9606 GN=KRT84 PE=2 SV=2	5716.74	6143.64	3356.79	3073.77	2670.52	2676.43	0.577128	0.230422	0.725684	0.102553	-0.809718	0.0508663	#N/A	#N/A	#N/A	#N/A	#N/A	#N/A	#N/A
GALE	Q14376	4	2	32.1068	0.0462134	1.826	1	Controles	Pacientes	UDP-glucose 4-epimerase OS=Homo sapiens OX=9606 GN=GALE PE=1 SV=2	434.246	237.232	443.565	682.498	775.51	578.064	-0.399517	0.432609	-0.671047	0.144517	0.798489	0.0568188	0.314846	1.04475	0.903125	-1.01512	#N/A	M0	#N/A
FKBP5	Q13451	11	8	70.4817	0.0479858	1.20421	2	Pacientes	Controles	Peptidyl-prolyl cis-trans isomerase FKBP5 OS=Homo sapiens OX=9606 GN=FKBP5 PE=1 SV=2	10091.1	10257.3	8459.6	8179.17	8076.74	7666.91	0.668009	0.147031	0.721268	0.10571	-0.806676	0.0524484	0.397795	1.11639	#N/A	#N/A	M2	#N/A	#N/A
PHF6	Q8IWS0	2	1	11.9675	0.0483705	7.17727	1	Controles	Pacientes	PHD finger protein 6 OS=Homo sapiens OX=9606 GN=PHF6 PE=1 SV=1	540.53	174.714	149.763	2749.37	547.846	2911.18	-0.83371	0.0391795	-0.406628	0.423675	0.75271	0.0841675	0.585152	-1.06502	0.15749	-1.12916	M7	M20	#N/A
RBP1	P09455	3	3	20.7634	0.0483951	3.68517	2	Pacientes	Controles	Retinol-binding protein 1 OS=Homo sapiens OX=9606 GN=RBP1 PE=1 SV=2	7621.73	2366	6839.28	1806.18	911.437	1848.53	0.720871	0.105996	0.884774	0.0191507	-0.371093	0.468912	0.124574	1.3257	0.955952	1.0143	M0	M13	#N/A
KLC2	Q9H0B6	14	5	86.7567	0.0496504	1.40326	3	Pacientes	Controles	Kinesin light chain 2 OS=Homo sapiens OX=9606 GN=KLC2 PE=1 SV=1	6731.89	6108.09	4686.69	3976.14	4573.83	3939.98	0.718784	0.107504	0.797262	0.0574876	-0.838696	0.0369301	0.550013	1.0354	0.0500363	1.10824	#N/A	#N/A	#N/A
ALB	P02768	15	12	93.8056	0.0501741	3.69707	2	Pacientes	Controles	Serum albumin OS=Homo sapiens OX=9606 GN=ALB PE=1 SV=2	107843	91787.3	31237.8	29501	14577.6	18367.7	0.600697	0.207332	0.818592	0.0463783	-0.741388	0.0916719	#N/A	#N/A	#N/A	#N/A	#N/A	#N/A	#N/A
TYMS	P04818	5	4	30.4092	0.0503557	1.64425	2	Pacientes	Controles	Thymidylate synthase OS=Homo sapiens OX=9606 GN=TYMS PE=1 SV=3	6159.47	8603.48	4932.46	3575.86	4081.06	4321.46	0.412525	0.416314	0.523782	0.286176	-0.90621	0.0127823	0.0448913	1.15302	0.965733	1.01146	#N/A	M11	#N/A
SLC25A4	P12235	14	4	117.281	0.0504367	2.09496	3	Controles	Pacientes	ADP/ATP translocase 1 OS=Homo sapiens OX=9606 GN=SLC25A4 PE=1 SV=4	617.387	433.525	1011.63	1703.57	1076.69	1540.68	-0.709832	0.114081	-0.612354	0.196278	0.952585	0.00331902	0.907618	1.01741	0.361834	1.07033	M2	#N/A	#N/A
THUMPD2	Q9BTF0	3	1	22.9117	0.0507319	3.25234	1	Pacientes	Controles	THUMP domain-containing protein 2 OS=Homo sapiens OX=9606 GN=THUMPD2 PE=2 SV=2	368.639	708.54	886.8	177.549	332.615	93.7022	0.67564	0.140752	0.334246	0.517302	-0.577363	0.230187	0.649907	-1.0441	0.883433	-1.03329	M0	M0	#N/A
SEPT9	Q9UHD8	27	18	191.508	0.051178	1.42927	3	Pacientes	Controles	Septin-9 OS=Homo sapiens OX=9606 GN=SEPT9 PE=1 SV=2	12723.7	16510.3	11001.1	9082.79	10128.2	8939.9	0.525368	0.284452	0.483925	0.330776	-0.886446	0.0186096	0.882827	1.02329	#N/A	#N/A	#N/A	#N/A	#N/A
ATP6V1A	P38606	24	16	151.834	0.0525467	1.35319	3	Pacientes	Controles	V-type proton ATPase catalytic subunit A OS=Homo sapiens OX=9606 GN=ATP6V1A PE=1 SV=2	6981.36	5333.96	5754.45	4237.16	5132.8	3983.54	0.903636	0.0134817	0.817052	0.0471433	-0.64158	0.169675	0.49171	-1.04453	0.276017	1.07991	#N/A	#N/A	#N/A
NOP2	P46087	2	1	12.1407	0.0532069	1.80057	1	Pacientes	Controles	Probable 28S rRNA (cytosine(4447)-C(5))-methyltransferase OS=Homo sapiens OX=9606 GN=NOP2 PE=1 SV=2	1137.37	1552.08	813.709	646.277	549.749	749.553	0.379069	0.458632	0.598082	0.209845	-0.844243	0.0345011	0.342122	1.12989	0.40602	-1.07838	M2	M15	#N/A
CRYBG3	Q68DQ2	12	5	57.1828	0.0538393	1.42736	1	Controles	Pacientes	Very large A-kinase anchor protein OS=Homo sapiens OX=9606 GN=CRYBG3 PE=1 SV=3	15567.2	10336.2	14315.9	21101.9	17551	18754.3	-0.531815	0.277483	-0.462352	0.35589	0.924633	0.00830623	0.969498	-1.00538	0.863036	-1.03261	M0	M5	#N/A
VSX2	P58304	2	2	4.3452	0.053843	2.78309	1	Pacientes	Controles	Visual system homeobox 2 OS=Homo sapiens OX=9606 GN=VSX2 PE=1 SV=1	26712.6	25671.6	10123.8	9740.23	5587.64	7132.04	0.572651	0.234918	0.786259	0.0636455	-0.758174	0.0806486	#N/A	#N/A	#N/A	#N/A	#N/A	#N/A	#N/A
TNS4	Q8IZW8	1	1	5.6419	0.0563705	2.18102	1	Pacientes	Controles	Tensin-4 OS=Homo sapiens OX=9606 GN=TNS4 PE=1 SV=3	1571.8	2168.37	1782.36	1265.82	435.83	830.439	0.535406	0.273631	0.616283	0.192609	-0.565064	0.242615	#N/A	#N/A	#N/A	#N/A	#N/A	#N/A	#N/A
ACADVL	P49748	4	3	30.472	0.0566946	1.34003	1	Pacientes	Controles	Very long-chain specific acyl-CoA dehydrogenase_ mitochondrial OS=Homo sapiens OX=9606 GN=ACADVL PE=1 SV=1	1476.89	1207.35	1349.69	948.159	1196.31	865.849	0.947781	0.00401908	0.711279	0.113006	-0.635844	0.174769	0.733836	-1.02914	0.824983	-1.02803	#N/A	M5	#N/A
CLTC	Q00610	79	55	702.328	0.0568155	1.20318	3	Controles	Pacientes	Clathrin heavy chain 1 OS=Homo sapiens OX=9606 GN=CLTC PE=1 SV=5	21925.2	21925.7	24639	24840	30269.1	27296.6	-0.510138	0.301172	-0.781273	0.06653	0.501099	0.311265	0.152725	1.09226	0.968724	-1.00369	#N/A	#N/A	#N/A
PPP2CB	P62714;P67775	13	10	104.141	0.0570918	1.40669	2	Pacientes	Controles	Serine/threonine-protein phosphatase 2A catalytic subunit beta isoform OS=Homo sapiens OX=9606 GN=PPP2CB PE=1 SV=1	16999.9	19480.2	16068.1	10018.1	15185.2	12152.6	0.648748	0.163399	0.521038	0.289169	-0.962583	0.00207386	0.104748	1.17981	0.618506	-1.04285	M2	#N/A	#N/A
RNH1	P13489	19	14	162.076	0.0572918	3.24276	3	Pacientes	Controles	Ribonuclease inhibitor OS=Homo sapiens OX=9606 GN=RNH1 PE=1 SV=2	39618.9	43686.5	13484.9	11029.6	11689.7	7128.79	0.592765	0.214993	0.687757	0.131023	-0.830313	0.0407476	0.544782	1.05951	0.191221	-1.08859	M11	#N/A	#N/A
MFSD10	Q14728	2	1	12.5585	0.0574033	2.95655	1	Controles	Pacientes	Major facilitator superfamily domain-containing protein 10 OS=Homo sapiens OX=9606 GN=MFSD10 PE=1 SV=1	151.262	304.622	759.145	1380.96	909.65	1301.69	-0.779047	0.0678368	-0.760972	0.0788729	0.900581	0.0143347	0.838932	1.01964	0.956318	1.00852	#N/A	M3	#N/A
P3H4	Q92791	1	1	5.9485	0.0575817	1.35648	1	Controles	Pacientes	Endoplasmic reticulum protein SC65 OS=Homo sapiens OX=9606 GN=P3H4 PE=1 SV=1	1175.58	1007.16	913.96	1169.2	1562.56	1468.85	-0.586794	0.220834	-0.522142	0.287964	0.326082	0.528213	0.894855	-1.02042	0.747739	1.03804	M4	M4	#N/A
ARRB1	P49407	3	2	16.015	0.0581028	4.07372	1	Controles	Pacientes	Beta-arrestin-1 OS=Homo sapiens OX=9606 GN=ARRB1 PE=1 SV=2	36.6105	341.282	137.235	888.823	546.645	663.018	-0.785019	0.0643573	-0.821681	0.0448614	0.767647	0.0747098	0.975181	1.00658	0.64042	1.08077	M0	M2	#N/A
EFTUD2	Q15029	32	25	291.884	0.0598986	2.2712	2	Controles	Pacientes	116 kDa U5 small nuclear ribonucleoprotein component OS=Homo sapiens OX=9606 GN=EFTUD2 PE=1 SV=1	13259.2	6505.62	13176.3	33364.3	16081.2	25370.5	-0.634211	0.176231	-0.475724	0.340245	0.94045	0.0052138	0.119998	1.10879	0.727821	-1.0404	#N/A	M0	#N/A
GNG12	Q9UBI6	2	2	11.2811	0.0600939	3.41557	1	Controles	Pacientes	Guanine nucleotide-binding protein G(I)/G(S)/G(O) subunit gamma-12 OS=Homo sapiens OX=9606 GN=GNG12 PE=1 SV=3	427.632	162.226	1124.13	1899.82	2454.46	1499.98	-0.446899	0.374278	-0.81583	0.0477545	0.784465	0.0646766	0.210126	1.13466	0.724379	1.05705	M2	M0	#N/A
ATP5F1A	P25705	31	29	289.492	0.0607645	1.42499	2	Pacientes	Controles	ATP synthase subunit alpha_ mitochondrial OS=Homo sapiens OX=9606 GN=ATP5F1A PE=1 SV=1	79680.2	76070.3	59287.7	50964.6	41239.7	58700.3	0.4183	0.409146	0.877444	0.0216095	-0.741803	0.0913924	#N/A	#N/A	#N/A	#N/A	#N/A	#N/A	#N/A
EIF2A	Q9BY44	5	5	31.0141	0.0608137	1.86666	1	Controles	Pacientes	Eukaryotic translation initiation factor 2A OS=Homo sapiens OX=9606 GN=EIF2A PE=1 SV=3	1239.04	1151.8	543.274	1918.77	1737.66	1820.55	-0.70372	0.118669	-0.581745	0.225822	0.578259	0.229292	0.00616486	1.2075	0.502644	-1.04711	M2	#N/A	#N/A
WDR82	Q6UXN9	5	4	35.8395	0.0610815	1.29525	1	Pacientes	Controles	WD repeat-containing protein 82 OS=Homo sapiens OX=9606 GN=WDR82 PE=1 SV=1	1550.97	1646.5	1664.36	1012.92	1400.19	1340.47	0.569795	0.237804	0.56528	0.242395	-0.884379	0.0192795	0.493427	1.03101	0.841514	-1.00877	#N/A	#N/A	#N/A
NELFE	P18615	3	3	16.5664	0.0611115	2.25109	2	Controles	Pacientes	Negative elongation factor E OS=Homo sapiens OX=9606 GN=NELFE PE=1 SV=3	1192.67	896.544	366.2	1941.99	1738.33	1847.03	-0.691658	0.127954	-0.557942	0.24993	0.626704	0.183016	0.959989	-1.00344	0.28635	-1.08274	#N/A	M15	#N/A
ALDOA	P04075	32	28	243.859	0.0613274	1.36545	3	Pacientes	Controles	Fructose-bisphosphate aldolase A OS=Homo sapiens OX=9606 GN=ALDOA PE=1 SV=2	52487.3	50897.2	45987.9	35704.9	44336.1	29353.4	0.916129	0.0102566	0.60047	0.207549	-0.760944	0.0788911	0.197017	1.14254	0.846689	1.03163	M8	M13	#N/A
CARS2	Q9HA77	2	1	13.1195	0.0615311	1.47282	1	Controles	Pacientes	Probable cysteine--tRNA ligase_ mitochondrial OS=Homo sapiens OX=9606 GN=CARS2 PE=1 SV=1	525.106	610.672	431.285	646.284	938.052	723.664	-0.505209	0.306661	-0.74323	0.0904316	0.262636	0.615104	0.294138	1.08109	0.924581	-1.01316	#N/A	M0	#N/A
PPP6R3	Q5H9R7	5	4	26.2862	0.0616904	1.19995	2	Pacientes	Controles	Serine/threonine-protein phosphatase 6 regulatory subunit 3 OS=Homo sapiens OX=9606 GN=PPP6R3 PE=1 SV=2	8664.97	9045.03	7975.28	7281.93	6326.94	7796.44	0.327048	0.526918	0.780481	0.0669938	-0.702037	0.119946	0.8848	1.00859	0.288313	-1.04934	#N/A	#N/A	#N/A
RAB11B	Q15907;P62491	6	5	46.8928	0.0619203	1.23179	3	Pacientes	Controles	Ras-related protein Rab-11B OS=Homo sapiens OX=9606 GN=RAB11B PE=1 SV=4	5946.09	6223.21	6289.21	4597.12	5842.49	4545.56	0.831258	0.0403085	0.439926	0.382681	-0.766895	0.0751736	0.838777	-1.01931	0.909498	-1.01261	#N/A	#N/A	#N/A
TUFM	P49411	28	22	250.319	0.0619528	1.22147	3	Pacientes	Controles	Elongation factor Tu_ mitochondrial OS=Homo sapiens OX=9606 GN=TUFM PE=1 SV=2	31109.7	25902.4	27068.2	23174.8	20684.6	24975.8	0.524959	0.284896	0.98897	0.000181806	-0.532658	0.276577	0.314143	1.05962	0.753925	-1.02058	#N/A	#N/A	#N/A
CCDC73	Q6ZRK6	3	1	17.1343	0.0621083	2.62671	1	Pacientes	Controles	Coiled-coil domain-containing protein 73 OS=Homo sapiens OX=9606 GN=CCDC73 PE=2 SV=2	2835.48	3006.9	1190.72	1282.47	714.768	680.297	0.590284	0.217412	0.7213	0.105687	-0.734888	0.0961101	#N/A	#N/A	#N/A	#N/A	#N/A	#N/A	#N/A
PTPA	Q15257	8	5	47.3064	0.0624077	1.9403	2	Pacientes	Controles	Serine/threonine-protein phosphatase 2A activator OS=Homo sapiens OX=9606 GN=PTPA PE=1 SV=3	4315.13	7015.1	3291.62	2145.44	3011.57	2378.86	0.450334	0.370163	0.424412	0.401606	-0.890279	0.0173976	0.329353	1.0654	0.322461	-1.06194	#N/A	#N/A	#N/A
RANBP2	P49792	7	3	40.1049	0.0625775	1.6539	1	Controles	Pacientes	E3 SUMO-protein ligase RanBP2 OS=Homo sapiens OX=9606 GN=RANBP2 PE=1 SV=2	457.36	376.385	771.328	916.074	866.921	871.638	-0.574018	0.233542	-0.726282	0.102128	0.899785	0.0145613	0.912355	1.00907	0.859067	-1.01213	#N/A	#N/A	#N/A
PIWIL2	Q8TC59	6	4	28.0686	0.0626327	1.14108	1	Pacientes	Controles	Piwi-like protein 2 OS=Homo sapiens OX=9606 GN=PIWIL2 PE=1 SV=1	1210.7	1424.36	1322.32	1112.79	1187.18	1168.14	0.441355	0.380954	0.327175	0.526748	-0.816592	0.0473728	#N/A	#N/A	#N/A	#N/A	#N/A	#N/A	#N/A
FARSA	Q9Y285	5	3	31.3999	0.0631689	1.54961	1	Pacientes	Controles	Phenylalanine--tRNA ligase alpha subunit OS=Homo sapiens OX=9606 GN=FARSA PE=1 SV=3	1240.66	1195.89	1295.12	660.321	1117.97	629.845	0.884358	0.0192864	0.524891	0.28497	-0.737529	0.0942959	0.564418	1.06238	0.0310798	-1.10171	M8	#N/A	#N/A
MSN	P26038;Q6STE5	100	69	735.487	0.0634383	1.22927	3	Pacientes	Controles	Moesin OS=Homo sapiens OX=9606 GN=MSN PE=1 SV=3	61919.8	59506.3	55372.1	43396.6	55422.6	45004	0.814444	0.0484521	0.631532	0.17864	-0.869919	0.024281	0.255184	1.14452	0.462577	-1.0794	M11	M8	#N/A
KRT17	Q04695	10	3	66.1528	0.0634659	1.25751	2	Controles	Pacientes	Keratin_ type I cytoskeletal 17 OS=Homo sapiens OX=9606 GN=KRT17 PE=1 SV=2	469.476	343.596	402.609	490.39	507.984	530.363	-0.553343	0.254699	-0.353331	0.492059	0.66912	0.146109	#N/A	#N/A	#N/A	#N/A	#N/A	#N/A	#N/A
SEPT14	Q6ZU15	3	1	29.2792	0.0637546	1.23318	1	Pacientes	Controles	Septin-14 OS=Homo sapiens OX=9606 GN=SEPT14 PE=1 SV=2	2485.61	3234.04	2773.17	2187.14	2318.99	2380.78	0.370128	0.47016	0.349304	0.497354	-0.81705	0.0471445	#N/A	#N/A	#N/A	#N/A	#N/A	#N/A	#N/A
RPL21	P46778	8	7	86.8885	0.0643424	1.7237	2	Controles	Pacientes	60S ribosomal protein L21 OS=Homo sapiens OX=9606 GN=RPL21 PE=1 SV=2	14135.4	12437	14918.5	30345.8	15809.8	25362.6	-0.711577	0.112785	-0.483713	0.331019	0.887161	0.0183805	0.337911	1.19302	0.797999	-1.02548	M10	#N/A	#N/A
COL28A1	Q2UY09	4	2	22.1618	0.0643784	1.32166	1	Pacientes	Controles	Collagen alpha-1(XXVIII) chain OS=Homo sapiens OX=9606 GN=COL28A1 PE=2 SV=2	2786.6	2255.38	2023.15	1923.82	1811.9	1609.94	0.795617	0.0583901	0.869408	0.0244679	-0.595807	0.212041	#N/A	#N/A	0.236549	1.22628	#N/A	M0	#N/A
GET4	Q7L5D6	1	1	14.3113	0.0648528	1.25991	1	Pacientes	Controles	Golgi to ER traffic protein 4 homolog OS=Homo sapiens OX=9606 GN=GET4 PE=1 SV=1	2135.62	1920.33	2012.78	1484.64	1900.89	1431.29	0.92083	0.00915366	0.62702	0.182728	-0.713848	0.111109	#N/A	#N/A	#N/A	#N/A	#N/A	#N/A	#N/A
NOLC1	Q14978	6	4	34.3548	0.0656417	1.50897	1	Pacientes	Controles	Nucleolar and coiled-body phosphoprotein 1 OS=Homo sapiens OX=9606 GN=NOLC1 PE=1 SV=2	3691.23	5645.23	3732.96	2922.56	2512.85	3225.76	0.294196	0.571437	0.440118	0.382449	-0.778601	0.0681003	0.0778949	1.15032	0.666418	-1.0291	#N/A	#N/A	#N/A
DDI2	Q5TDH0	3	1	16.18	0.0656685	1.65309	1	Pacientes	Controles	Protein DDI1 homolog 2 OS=Homo sapiens OX=9606 GN=DDI2 PE=1 SV=1	6518.18	4919.68	3694.94	2687.42	3706.87	2759.96	0.742118	0.0911797	0.828031	0.041817	-0.776988	0.0690561	0.592436	1.06417	0.873714	1.01626	M2	#N/A	#N/A
ACSL3	O95573;O60488	12	8	93.1853	0.0667603	1.40234	2	Controles	Pacientes	Long-chain-fatty-acid--CoA ligase 3 OS=Homo sapiens OX=9606 GN=ACSL3 PE=1 SV=3	7374.66	5425.16	6471.28	8784.54	7550.45	10689.6	-0.810283	0.0505747	-0.327591	0.526191	0.672082	0.143665	0.262047	1.07742	0.252833	1.12438	#N/A	M2	#N/A
ITGB1	P05556	22	16	180.775	0.0668372	3.19122	3	Controles	Pacientes	Integrin beta-1 OS=Homo sapiens OX=9606 GN=ITGB1 PE=1 SV=2	6607.19	2743.72	13363.7	31627	14107.4	26752.9	-0.719182	0.107216	-0.566597	0.241053	0.943255	0.00473859	0.441855	1.10206	0.170797	-1.1331	M11	M16	#N/A
RPL13A	P40429	4	4	27.0665	0.0673551	2.04971	1	Controles	Pacientes	60S ribosomal protein L13a OS=Homo sapiens OX=9606 GN=RPL13A PE=1 SV=2	3279.17	2226.14	2693.88	6373.46	3251.97	7180.53	-0.838574	0.0369842	-0.37982	0.457666	0.748328	0.0870376	0.331325	1.17722	0.845739	-1.01935	M10	#N/A	#N/A
ATP6V1B2	P21281	16	10	125.262	0.0675376	3.21701	2	Pacientes	Controles	V-type proton ATPase subunit B_ brain isoform OS=Homo sapiens OX=9606 GN=ATP6V1B2 PE=1 SV=3	6702.64	11277.2	3513.16	2067.77	3471.05	1142.22	0.535995	0.273001	0.460725	0.357811	-0.860336	0.0278969	0.603225	1.04694	0.927311	1.00828	#N/A	#N/A	#N/A
MPP5	Q8N3R9	3	1	14.9243	0.0675974	8.70917	1	Controles	Pacientes	MAGUK p55 subfamily member 5 OS=Homo sapiens OX=9606 GN=MPP5 PE=1 SV=3	183.668	0	3.09992	678.068	356.576	591.948	-0.750889	0.0853551	-0.544757	0.263696	0.83586	0.0382019	0.87846	1.02657	0.844311	1.0244	M7	M0	#N/A
GDI1	P31150	43	24	360.43	0.0684373	1.47523	3	Pacientes	Controles	Rab GDP dissociation inhibitor alpha OS=Homo sapiens OX=9606 GN=GDI1 PE=1 SV=2	25678.9	41625.3	29522.4	20347.9	23401.7	21885.3	0.39824	0.434219	0.301518	0.561429	-0.819763	0.0458003	0.376186	1.07116	0.585647	1.02215	#N/A	#N/A	#N/A
CAMK2B	Q13554	8	1	62.5688	0.0685839	1.71995	2	Pacientes	Controles	Calcium/calmodulin-dependent protein kinase type II subunit beta OS=Homo sapiens OX=9606 GN=CAMK2B PE=1 SV=3	1058.97	542.515	675.694	416.687	490.814	416.475	0.768211	0.0743625	0.914722	0.0105983	-0.521227	0.288962	#N/A	#N/A	0.00281034	1.39599	#N/A	M1	#N/A
SPTB	P11277	9	4	49.7591	0.0686245	1.57674	1	Controles	Pacientes	Spectrin beta chain_ erythrocytic OS=Homo sapiens OX=9606 GN=SPTB PE=1 SV=5	4225.01	3329.54	2572.7	5987.65	4133.53	5846.88	-0.7437	0.0901166	-0.364188	0.47787	0.682807	0.13496	#N/A	#N/A	0.0333943	1.29011	#N/A	M0	#N/A
GRHPR	Q9UBQ7	11	8	99.7321	0.068626	1.37852	3	Pacientes	Controles	Glyoxylate reductase/hydroxypyruvate reductase OS=Homo sapiens OX=9606 GN=GRHPR PE=1 SV=1	3964.7	3688.29	2718.19	2647.11	2604.99	2271.34	0.706127	0.116853	0.771283	0.0724847	-0.749031	0.0865742	0.626155	-1.03284	0.431356	1.06171	#N/A	#N/A	#N/A
LRPPRC	P42704	54	44	382.093	0.0688803	1.37587	3	Pacientes	Controles	Leucine-rich PPR motif-containing protein_ mitochondrial OS=Homo sapiens OX=9606 GN=LRPPRC PE=1 SV=3	125086	96138.6	82511.4	71523.5	76581	72655	0.694617	0.125649	0.90296	0.0136683	-0.699018	0.122252	0.497295	1.05726	0.827008	-1.0149	#N/A	#N/A	#N/A
GGCT	O75223	3	2	19.2484	0.0689132	1.62535	1	Pacientes	Controles	Gamma-glutamylcyclotransferase OS=Homo sapiens OX=9606 GN=GGCT PE=1 SV=1	1872.59	2921.36	1636.69	1299.84	1466.66	1189.96	0.465522	0.352159	0.381746	0.455197	-0.838884	0.0368464	0.611373	1.0403	0.224371	-1.13215	#N/A	M0	#N/A
INA	Q16352	10	7	84.3296	0.0689631	1.50337	1	Pacientes	Controles	Alpha-internexin OS=Homo sapiens OX=9606 GN=INA PE=1 SV=2	2051.84	2367.21	1588.11	1349.58	1585.36	1060.86	0.717393	0.108515	0.538325	0.270515	-0.83426	0.0389282	0.743181	1.05867	0.464763	1.10023	M0	M2	#N/A
RAB15	P59190	3	1	22.3092	0.0690194	3.62502	1	Controles	Pacientes	Ras-related protein Rab-15 OS=Homo sapiens OX=9606 GN=RAB15 PE=1 SV=1	102.18	54.4161	323.047	630.251	807.924	300.544	-0.26482	0.612055	-0.804758	0.0534578	0.736293	0.0951431	0.27892	1.10005	0.128571	1.1172	M11	M0	#N/A
CTPS1	P17812;Q9NRF8	9	8	76.9314	0.0690767	1.39144	2	Pacientes	Controles	CTP synthase 1 OS=Homo sapiens OX=9606 GN=CTPS1 PE=1 SV=2	7037.96	8018.16	5252.85	4824.68	5113.78	4657.25	0.553794	0.25423	0.604372	0.20382	-0.870474	0.0240789	0.103633	1.17102	0.30691	-1.06427	M2	#N/A	#N/A
XPO1	O14980	25	19	206.42	0.0691479	1.26037	3	Pacientes	Controles	Exportin-1 OS=Homo sapiens OX=9606 GN=XPO1 PE=1 SV=1	22084	23158.8	18329.2	15229.4	18714.8	16495.1	0.627329	0.182446	0.620744	0.188478	-0.955827	0.0028838	0.980977	1.00221	0.892456	1.01234	#N/A	#N/A	#N/A
QKI	Q96PU8	1	1	5.8251	0.0692089	1.6862	1	Pacientes	Controles	Protein quaking OS=Homo sapiens OX=9606 GN=QKI PE=1 SV=1	9066.8	7475.44	4807.51	3946.62	3890.56	4824.27	0.531276	0.278063	0.882564	0.019877	-0.78064	0.0669007	0.324839	1.12011	0.532251	1.07021	M7	M0	#N/A
RPL24	P83731	8	7	55.0603	0.069261	1.61119	1	Controles	Pacientes	60S ribosomal protein L24 OS=Homo sapiens OX=9606 GN=RPL24 PE=1 SV=1	14045.9	9716.83	12500.8	22860.5	14004.3	21562.7	-0.718555	0.10767	-0.388995	0.445938	0.860659	0.0277712	0.201588	1.24572	0.412583	-1.07427	M10	M19	#N/A
OLA1	Q9NTK5	5	5	33.2709	0.0696438	2.05918	2	Pacientes	Controles	Obg-like ATPase 1 OS=Homo sapiens OX=9606 GN=OLA1 PE=1 SV=2	11565	8829.51	4986.11	3477.8	5147.82	3699.96	0.679966	0.137244	0.816253	0.0475425	-0.798433	0.056849	0.143997	1.15347	0.858658	-1.01549	M10	#N/A	#N/A
CPSF6	Q16630	4	4	44.3963	0.0710944	1.99816	2	Pacientes	Controles	Cleavage and polyadenylation specificity factor subunit 6 OS=Homo sapiens OX=9606 GN=CPSF6 PE=1 SV=2	7360.06	7605.37	15998.8	4917.05	5047.06	5532.27	0.524993	0.284859	0.389156	0.445734	-0.265802	0.610687	0.808296	-1.01981	0.981229	-1.00218	#N/A	#N/A	#N/A
BIRC6	Q9NR09;P01210	7	5	58.2194	0.0714279	1.38983	1	Pacientes	Controles	Baculoviral IAP repeat-containing protein 6 OS=Homo sapiens OX=9606 GN=BIRC6 PE=1 SV=2	26929.4	20315	24338.6	16096.6	20941	14467.2	0.938705	0.00552056	0.718941	0.10739	-0.577856	0.229695	0.706498	1.03289	0.645934	1.0284	#N/A	#N/A	#N/A
IDH2	P48735	24	19	266.86	0.0719354	1.25685	3	Pacientes	Controles	Isocitrate dehydrogenase [NADP]_ mitochondrial OS=Homo sapiens OX=9606 GN=IDH2 PE=1 SV=2	15449	14292.8	19101.6	13392	13239.1	12230.5	0.733362	0.0971654	0.510921	0.300304	-0.278606	0.592904	0.629895	-1.03459	0.958191	-1.00597	#N/A	#N/A	#N/A
DNM1	Q05193	9	4	56.222	0.0720364	1.385	1	Pacientes	Controles	Dynamin-1 OS=Homo sapiens OX=9606 GN=DNM1 PE=1 SV=2	17061.3	12124.2	13914.3	12201.2	9036.57	9881.26	0.734576	0.0963254	0.919577	0.00944159	-0.346214	0.501429	0.573518	-1.08444	0.0128419	1.23967	M1	M1	#N/A
PDIA3	P30101	59	48	435.764	0.0724848	1.57439	3	Pacientes	Controles	Protein disulfide-isomerase A3 OS=Homo sapiens OX=9606 GN=PDIA3 PE=1 SV=4	86619.7	81004.9	49728.1	45299	47396.4	45360.1	0.595752	0.212094	0.783343	0.0653254	-0.81929	0.0460334	0.19879	1.21795	0.352808	-1.06931	M10	#N/A	M1
PITPNA	Q00169	5	3	24.2429	0.0725265	1.72087	2	Pacientes	Controles	Phosphatidylinositol transfer protein alpha isoform OS=Homo sapiens OX=9606 GN=PITPNA PE=1 SV=2	2107.49	2239.51	1512.03	809.36	1598.01	997.329	0.698136	0.12293	0.599123	0.208843	-0.94234	0.00489119	0.361216	1.06125	0.540138	1.03859	#N/A	#N/A	#N/A
CPSF7	Q8N684	2	2	11.967	0.0725904	1.40621	2	Pacientes	Controles	Cleavage and polyadenylation specificity factor subunit 7 OS=Homo sapiens OX=9606 GN=CPSF7 PE=1 SV=1	1640.45	2185.79	1400.79	1162.47	1286.88	1267.75	0.411191	0.417975	0.468929	0.348164	-0.894093	0.0162304	0.476296	1.04015	0.793301	1.01972	#N/A	#N/A	#N/A
NANS	Q9NR45	6	5	38.5323	0.0730746	1.58656	1	Pacientes	Controles	Sialic acid synthase OS=Homo sapiens OX=9606 GN=NANS PE=1 SV=2	2460.68	2930.22	3323.08	1344.64	2498.43	1649.29	0.706641	0.116466	0.380836	0.456363	-0.722544	0.104793	0.0389678	1.25055	0.977431	1.00606	M8	M6	#N/A
MUM1L1	Q5H9M0	3	1	14.5524	0.0734095	7.43094	1	Controles	Pacientes	PWWP domain-containing protein MUM1L1 OS=Homo sapiens OX=9606 GN=MUM1L1 PE=2 SV=1	109.458	2.37042	47.0131	461.777	276.385	442.176	-0.790559	0.0612049	-0.601093	0.206952	0.854795	0.0300958	0.569113	-1.11655	0.840648	1.05019	M5	M4	#N/A
CEP290	O15078	5	4	28.0389	0.0738737	1.16258	1	Pacientes	Controles	Centrosomal protein of 290 kDa OS=Homo sapiens OX=9606 GN=CEP290 PE=1 SV=2	3522.78	3808.27	3277.98	3215.4	3133.98	2776	0.729154	0.100102	0.505349	0.306504	-0.693264	0.1267	0.419841	-1.07731	0.153462	1.14363	M1	M0	#N/A
ERAP1	Q9NZ08	2	2	11.4349	0.0739522	1.42098	1	Pacientes	Controles	Endoplasmic reticulum aminopeptidase 1 OS=Homo sapiens OX=9606 GN=ERAP1 PE=1 SV=3	1700.39	1569.77	1418.7	886.817	1428.73	984.187	0.806882	0.0523409	0.631505	0.178664	-0.864377	0.0263431	0.0689677	1.25559	0.463865	1.07945	M0	M14	#N/A
DYNC1LI2	O43237	13	9	80.9444	0.0740273	1.35772	3	Pacientes	Controles	Cytoplasmic dynein 1 light intermediate chain 2 OS=Homo sapiens OX=9606 GN=DYNC1LI2 PE=1 SV=1	12956.4	11531.4	9105.39	7490.33	9405.69	7846.26	0.715809	0.109671	0.768843	0.0739745	-0.850492	0.0318581	0.949479	-1.00686	0.540138	-1.03404	#N/A	#N/A	#N/A
PA2G4	Q9UQ80	25	24	190.774	0.0745975	1.32769	3	Pacientes	Controles	Proliferation-associated protein 2G4 OS=Homo sapiens OX=9606 GN=PA2G4 PE=1 SV=3	12167	15471.4	11155.5	8767.41	10856.5	9595.18	0.493452	0.319898	0.428121	0.397054	-0.934031	0.0063844	0.0389678	1.27092	0.898464	-1.0092	M10	#N/A	#N/A
CNDP2	Q96KP4	21	14	163.469	0.0748382	1.33724	3	Pacientes	Controles	Cytosolic non-specific dipeptidase OS=Homo sapiens OX=9606 GN=CNDP2 PE=1 SV=2	16638.7	14303.1	15423.8	13604.8	11965.8	9102.17	0.943633	0.00467639	0.698636	0.122545	-0.393347	0.440409	0.576981	1.05475	0.641758	-1.03179	M2	#N/A	#N/A
FN1	P02751	19	15	140.576	0.0750395	3.75578	2	Controles	Pacientes	Fibronectin OS=Homo sapiens OX=9606 GN=FN1 PE=1 SV=4	1150.31	1246.23	2374.03	2268.67	10529.9	5118.64	-0.345088	0.502916	-0.694578	0.125679	0.269846	0.605056	0.681762	-1.07447	0.81651	1.05545	M4	M4	#N/A
CHEK1	O14757	4	2	19.9406	0.0756228	1.76978	1	Pacientes	Controles	Serine/threonine-protein kinase Chk1 OS=Homo sapiens OX=9606 GN=CHEK1 PE=1 SV=2	822.911	630.88	412.812	428.499	299.171	327.038	0.635474	0.175099	0.873798	0.0228855	-0.621959	0.187359	0.313881	1.07376	0.936048	-1.01738	#N/A	M11	#N/A
PPP2R5D	Q14738	6	2	36.8348	0.0758502	1.479	1	Pacientes	Controles	Serine/threonine-protein phosphatase 2A 56 kDa regulatory subunit delta isoform OS=Homo sapiens OX=9606 GN=PPP2R5D PE=1 SV=1	4115.61	4895.43	2939.15	2548.81	2599.74	2931.38	0.405372	0.425249	0.629532	0.180448	-0.883215	0.0196617	0.27144	-1.07469	0.870139	-1.01011	#N/A	#N/A	#N/A
MYH9	P35579;Q12866;Q8NCY6	204	135	1920.15	0.0765221	2.17083	3	Controles	Pacientes	Myosin-9 OS=Homo sapiens OX=9606 GN=MYH9 PE=1 SV=4	39062.6	18067.6	55354.2	87778.9	96152.4	60253.2	-0.329948	0.523038	-0.722096	0.105114	0.838051	0.0372174	0.773134	1.0446	0.34809	-1.13554	M9	M16	#N/A
SAFB	Q15424	15	7	109.635	0.0771167	2.09482	2	Controles	Pacientes	Scaffold attachment factor B1 OS=Homo sapiens OX=9606 GN=SAFB PE=1 SV=4	1668.18	2646.35	4004.1	6173.54	3800.25	7452.21	-0.896027	0.0156535	-0.620375	0.188818	0.759054	0.0800885	0.969443	1.0038	0.994765	-1.00073	#N/A	#N/A	#N/A
STRN	O43815	2	2	11.2109	0.0778539	1.61432	1	Controles	Pacientes	Striatin OS=Homo sapiens OX=9606 GN=STRN PE=1 SV=4	131.332	81.1581	166.088	209.648	180.286	221.214	-0.656597	0.156641	-0.537353	0.271551	0.893888	0.0162922	0.179558	1.11516	0.573183	-1.0413	M0	#N/A	#N/A
LUC7L2	Q9Y383	10	4	58.9797	0.0785162	1.73764	2	Pacientes	Controles	Putative RNA-binding protein Luc7-like 2 OS=Homo sapiens OX=9606 GN=LUC7L2 PE=1 SV=2	6098.8	7515.93	3753.91	3243.33	3840.41	2911.8	0.560084	0.247721	0.564329	0.243367	-0.868195	0.024914	0.851393	-1.01436	0.890779	1.01004	#N/A	#N/A	#N/A
PRMT1	Q99873;Q9NR22	34	31	240.683	0.0787827	1.38005	3	Pacientes	Controles	Protein arginine N-methyltransferase 1 OS=Homo sapiens OX=9606 GN=PRMT1 PE=1 SV=3	54300.8	52364.4	38290.2	32544.7	40548.4	31943	0.709211	0.114543	0.689871	0.129356	-0.868076	0.024958	0.412095	1.06356	0.383918	-1.05815	#N/A	#N/A	#N/A
KIF1BP	Q96EK5	3	3	17.8969	0.0788567	1.32903	1	Pacientes	Controles	KIF1-binding protein OS=Homo sapiens OX=9606 GN=KIF1BP PE=1 SV=1	2207.71	1678.3	1533.08	1342.51	1461.08	1273.88	0.767997	0.0744943	0.876201	0.0220406	-0.652417	0.160224	0.388757	1.07284	0.427736	-1.05621	M2	#N/A	#N/A
YWHAH	Q04917	21	14	157.079	0.078912	1.50638	3	Pacientes	Controles	14-3-3 protein eta OS=Homo sapiens OX=9606 GN=YWHAH PE=1 SV=4	11191.5	10273.3	7293.61	6043.17	7773.82	5274.06	0.769378	0.0736468	0.700035	0.121473	-0.818638	0.0463555	0.0763393	1.1086	0.807716	1.02811	#N/A	M0	#N/A
PSMB3	P49720	3	3	23.524	0.0790284	1.1936	1	Pacientes	Controles	Proteasome subunit beta type-3 OS=Homo sapiens OX=9606 GN=PSMB3 PE=1 SV=2	16109.1	16699.8	14309.5	11879	12976.6	14620.2	0.329926	0.523068	0.726633	0.10188	-0.931016	0.006974	#N/A	#N/A	#N/A	#N/A	#N/A	#N/A	#N/A
RUVBL1	Q9Y265	23	17	183.26	0.0797158	1.14519	3	Pacientes	Controles	RuvB-like 1 OS=Homo sapiens OX=9606 GN=RUVBL1 PE=1 SV=1	24391	26863.1	22439.2	22138.4	20472.5	21739.2	0.395846	0.437244	0.594297	0.213504	-0.752318	0.0844224	0.273134	1.07972	0.46977	-1.04995	#N/A	#N/A	#N/A
CSTF2T	Q9H0L4	5	2	33.0849	0.0800222	1.329	1	Controles	Pacientes	Cleavage stimulation factor subunit 2 tau variant OS=Homo sapiens OX=9606 GN=CSTF2T PE=1 SV=1	869.05	657.997	849.104	914.807	1219.44	1023.65	-0.370346	0.469879	-0.565424	0.242248	0.515808	0.294905	0.773029	1.01831	0.495985	-1.04904	#N/A	#N/A	#N/A
SP100	P23497	5	2	34.8624	0.080136	3.9031	1	Pacientes	Controles	Nuclear autoantigen Sp-100 OS=Homo sapiens OX=9606 GN=SP100 PE=1 SV=3	499.825	1494.85	2666.68	352.641	395.349	446.28	0.451162	0.369173	0.253293	0.628186	-0.364569	0.477373	#N/A	#N/A	#N/A	#N/A	#N/A	#N/A	#N/A
KRT19	P08727	4	1	34.287	0.0801459	1.70842	2	Pacientes	Controles	Keratin_ type I cytoskeletal 19 OS=Homo sapiens OX=9606 GN=KRT19 PE=1 SV=4	2396.89	2684.49	1408.11	1058.34	1399.29	1340.89	0.500169	0.31231	0.660128	0.153639	-0.921074	0.00909822	0.650973	-1.07939	#N/A	#N/A	M6	#N/A	#N/A
NQO1	P15559	3	3	34.5854	0.0804399	1.84317	2	Pacientes	Controles	NAD(P)H dehydrogenase [quinone] 1 OS=Homo sapiens OX=9606 GN=NQO1 PE=1 SV=1	5699.28	6661.67	5325.49	1687.84	4062.29	3845.55	0.545565	0.262844	0.622696	0.186681	-0.979048	0.000653889	0.891514	1.03149	0.457011	1.15272	M9	M0	#N/A
SMARCD1	Q96GM5	3	3	16.5441	0.080793	1.63817	2	Pacientes	Controles	SWI/SNF-related matrix-associated actin-dependent regulator of chromatin subfamily D member 1 OS=Homo sapiens OX=9606 GN=SMARCD1 PE=1 SV=2	1355.97	1570.07	846.695	717.289	885.933	699.788	0.571515	0.236064	0.597234	0.210662	-0.886953	0.018447	0.976427	1.00215	0.471258	-1.04882	#N/A	#N/A	#N/A
RPL27	P61353	11	9	90.6034	0.0812035	1.79098	2	Controles	Pacientes	60S ribosomal protein L27 OS=Homo sapiens OX=9606 GN=RPL27 PE=1 SV=2	11720	10315.7	14800	29128.7	14108	22735.5	-0.659228	0.154403	-0.501355	0.310977	0.921537	0.00899307	0.441392	1.06654	0.750254	-1.02804	#N/A	#N/A	#N/A
SRP9	P49458	2	1	14.7369	0.0814261	8.41691	2	Controles	Pacientes	Signal recognition particle 9 kDa protein OS=Homo sapiens OX=9606 GN=SRP9 PE=1 SV=2	319.326	6.46814	281.195	2314.8	1407.43	1386.74	-0.617247	0.191713	-0.699603	0.121804	0.928328	0.00752126	0.557472	1.04489	0.289193	-1.0817	#N/A	#N/A	#N/A
SGTA	O43765	3	1	18.489	0.0814487	1.34145	1	Pacientes	Controles	Small glutamine-rich tetratricopeptide repeat-containing protein alpha OS=Homo sapiens OX=9606 GN=SGTA PE=1 SV=1	7381	6257.85	5121.21	5174.49	4139.22	4671.22	0.594244	0.213555	0.897793	0.0151357	-0.592521	0.21523	0.822465	1.01804	0.862389	-1.01264	#N/A	#N/A	#N/A
SARS	P49591	16	15	146.834	0.0815812	1.33513	3	Pacientes	Controles	Serine--tRNA ligase_ cytoplasmic OS=Homo sapiens OX=9606 GN=SARS PE=1 SV=3	15791.7	18577.8	12749.7	12873.8	11680.5	10737.5	0.555861	0.252084	0.545387	0.263031	-0.749517	0.0862549	0.716856	1.03522	0.347351	-1.09535	#N/A	M18	#N/A
HADHA	P40939	30	28	224.078	0.0817264	1.25997	3	Pacientes	Controles	Trifunctional enzyme subunit alpha_ mitochondrial OS=Homo sapiens OX=9606 GN=HADHA PE=1 SV=2	14151.1	12260.6	12768.8	10656.3	8609.3	11830.7	0.404774	0.425999	0.934652	0.00626592	-0.500022	0.312475	0.922162	-1.00798	0.634524	-1.03175	#N/A	#N/A	#N/A
RAB13	P51153	3	2	20.4687	0.0820715	1.92932	1	Controles	Pacientes	Ras-related protein Rab-13 OS=Homo sapiens OX=9606 GN=RAB13 PE=1 SV=1	2060.27	2572.97	2224.61	3543.05	2955.75	6732.16	-0.961734	0.00216836	-0.410896	0.418343	0.408993	0.420717	0.721004	1.05495	0.782857	-1.04833	M10	M0	#N/A
CD109	Q6YHK3	4	2	30.9262	0.0821842	1.20286	1	Controles	Pacientes	CD109 antigen OS=Homo sapiens OX=9606 GN=CD109 PE=1 SV=2	376.215	470.121	380.375	470.944	529.504	475.109	-0.606572	0.20173	-0.871454	0.023724	0.287636	0.580444	#N/A	#N/A	0.107643	1.25184	#N/A	M2	#N/A
G3BP2	Q9UN86	5	3	25.9044	0.0823554	1.4128	1	Pacientes	Controles	Ras GTPase-activating protein-binding protein 2 OS=Homo sapiens OX=9606 GN=G3BP2 PE=1 SV=2	4537.67	4918.02	3118.51	2937.95	2878.19	3084.07	0.468786	0.348331	0.692317	0.127439	-0.84866	0.0326224	0.348396	1.09925	0.635695	-1.0326	M2	#N/A	#N/A
PDHA1	P08559	6	4	48.1307	0.0823952	1.33681	1	Pacientes	Controles	Pyruvate dehydrogenase E1 component subunit alpha_ somatic form_ mitochondrial OS=Homo sapiens OX=9606 GN=PDHA1 PE=1 SV=3	7258.09	5375.6	5050.2	4127.4	4816.89	4284.09	0.740283	0.0924201	0.883392	0.0196032	-0.677365	0.139348	0.890044	1.01026	0.583029	-1.03509	#N/A	#N/A	#N/A
SMARCC2	Q8TAQ2	9	6	65.9865	0.0830081	1.69113	2	Controles	Pacientes	SWI/SNF complex subunit SMARCC2 OS=Homo sapiens OX=9606 GN=SMARCC2 PE=1 SV=1	853.53	872.503	1361.39	2044.66	1209.35	1967.21	-0.768607	0.0741191	-0.566157	0.241501	0.886859	0.0184773	0.244961	-1.12548	0.780323	1.01838	M1	#N/A	#N/A
MAPK1	P28482	18	8	127.729	0.0831803	1.27357	2	Pacientes	Controles	Mitogen-activated protein kinase 1 OS=Homo sapiens OX=9606 GN=MAPK1 PE=1 SV=3	4435.48	3219.32	3578.64	2737.03	3131.05	2952.36	0.752008	0.0846245	0.904421	0.0132663	-0.586675	0.220951	0.0719566	1.0834	0.963887	1.00357	#N/A	#N/A	#N/A
BOD1L1	Q8NFC6	14	5	104.194	0.0835852	1.61315	2	Pacientes	Controles	Biorientation of chromosomes in cell division protein 1-like 1 OS=Homo sapiens OX=9606 GN=BOD1L1 PE=1 SV=2	2566.1	2006.99	1342.6	1179.89	1149.87	1337.41	0.553834	0.254189	0.889733	0.017568	-0.736814	0.0947855	0.218166	-1.09554	0.666926	1.02523	#N/A	#N/A	#N/A
CELF1	Q92879;O95319	2	2	11.2686	0.0837922	7.44804	1	Pacientes	Controles	CUGBP Elav-like family member 1 OS=Homo sapiens OX=9606 GN=CELF1 PE=1 SV=2	201.697	1677.91	269.86	68.4251	88.1969	131.973	0.184983	0.72569	0.165171	0.754496	-0.72282	0.104595	0.99188	1.00072	0.0514976	-1.05535	#N/A	#N/A	#N/A
HMGA2	P52926	4	3	45.285	0.0839577	2.35183	2	Controles	Pacientes	High mobility group protein HMGI-C OS=Homo sapiens OX=9606 GN=HMGA2 PE=1 SV=1	2849.39	6784.03	10735.8	12897.9	13539.5	21467.5	-0.906058	0.012823	-0.707547	0.115787	0.601251	0.206801	0.973142	1.00477	0.869456	-1.04118	M0	M4	#N/A
DDX1	Q92499	16	13	115.718	0.0840245	1.26153	2	Pacientes	Controles	ATP-dependent RNA helicase DDX1 OS=Homo sapiens OX=9606 GN=DDX1 PE=1 SV=2	7873.4	8074.86	6113.08	6194.7	5349.53	5943.53	0.475581	0.340411	0.75273	0.0841541	-0.726425	0.102027	0.532547	1.05706	0.113786	-1.10381	#N/A	#N/A	#N/A
RIF1	Q5UIP0	5	4	31.9005	0.0842502	2.02651	1	Controles	Pacientes	Telomere-associated protein RIF1 OS=Homo sapiens OX=9606 GN=RIF1 PE=1 SV=2	4450.74	1276.91	2391.14	5564.91	5855.47	5032.4	-0.41528	0.412889	-0.41945	0.407724	0.71561	0.109816	0.459716	1.06649	0.998297	1.00023	#N/A	#N/A	#N/A
YWHAE	P62258	49	41	332.251	0.0843438	1.33901	3	Pacientes	Controles	14-3-3 protein epsilon OS=Homo sapiens OX=9606 GN=YWHAE PE=1 SV=1	119319	91486.8	86995.9	67199.3	86321.2	68883.2	0.802017	0.0549155	0.814662	0.0483422	-0.716489	0.109174	0.14229	1.14307	0.771232	1.02918	#N/A	#N/A	#N/A
KRT8	P05787	13	6	90.4354	0.0843549	1.98121	2	Pacientes	Controles	Keratin_ type II cytoskeletal 8 OS=Homo sapiens OX=9606 GN=KRT8 PE=1 SV=7	6975.89	3543.83	7037.26	2206.08	4104.38	2551.27	0.825996	0.0427819	0.727379	0.101352	-0.469748	0.347206	0.997021	-1.00058	#N/A	#N/A	M6	#N/A	#N/A
GOT2	P00505	14	11	95.6322	0.0843564	1.49479	2	Pacientes	Controles	Aspartate aminotransferase_ mitochondrial OS=Homo sapiens OX=9606 GN=GOT2 PE=1 SV=3	10871	10523.3	7766.56	4787.37	7120.46	7600.53	0.490539	0.32321	0.763176	0.0774869	-0.954842	0.00301286	0.707466	1.02837	0.818665	-1.01944	#N/A	#N/A	#N/A
RBM12	Q9NTZ6	11	8	59.0479	0.0846462	1.51	3	Pacientes	Controles	RNA-binding protein 12 OS=Homo sapiens OX=9606 GN=RBM12 PE=1 SV=1	4624.23	6411.6	3771.64	3421.97	3589.69	2794.59	0.52999	0.279449	0.42014	0.406871	-0.809919	0.0507624	0.234154	1.10599	0.364691	-1.04997	#N/A	#N/A	#N/A
ATP5MG	O75964	1	1	7.429	0.0848459	2.55171	1	Controles	Pacientes	ATP synthase subunit g_ mitochondrial OS=Homo sapiens OX=9606 GN=ATP5MG PE=1 SV=3	3319.28	566.877	1414.57	5014.78	3923.32	4587.85	-0.566492	0.24116	-0.392246	0.441806	0.792495	0.0601202	#N/A	#N/A	#N/A	#N/A	#N/A	#N/A	#N/A
DARS	P14868	30	23	204.31	0.0849361	1.72577	3	Pacientes	Controles	Aspartate--tRNA ligase_ cytoplasmic OS=Homo sapiens OX=9606 GN=DARS PE=1 SV=2	11930.9	15702.7	7536.75	6391.4	6395.76	7592.31	0.378906	0.45884	0.580382	0.227176	-0.866865	0.0254075	0.179568	1.11067	0.635649	1.05468	M2	M7	#N/A
KRT5	P13647	15	8	81.4879	0.0849369	1.3223	2	Pacientes	Controles	Keratin_ type II cytoskeletal 5 OS=Homo sapiens OX=9606 GN=KRT5 PE=1 SV=3	7246.17	6224.85	5073.01	4302.49	4478.98	5242.58	0.478555	0.336965	0.903631	0.0134829	-0.787389	0.0629998	#N/A	#N/A	#N/A	#N/A	#N/A	#N/A	#N/A
PSAP	P07602	11	8	73.0521	0.0850261	2.46858	2	Pacientes	Controles	Prosaposin OS=Homo sapiens OX=9606 GN=PSAP PE=1 SV=2	9682.8	4420.62	3415.33	2478.05	1589.17	3029.47	0.562914	0.244815	0.948404	0.00392452	-0.547284	0.261035	0.975077	-1.00326	0.982439	1.0029	#N/A	#N/A	#N/A
TANC1	Q9C0D5	4	1	25.0198	0.0852849	4.6661	1	Controles	Pacientes	Protein TANC1 OS=Homo sapiens OX=9606 GN=TANC1 PE=1 SV=3	0.467709	0	54.5791	66.0817	88.9488	101.823	-0.727676	0.101143	-0.76078	0.0789944	0.721034	0.105878	0.838445	1.02788	0.983356	1.00561	M0	M6	#N/A
RPA2	P15927	3	1	24.1433	0.0857946	1.33651	1	Pacientes	Controles	Replication protein A 32 kDa subunit OS=Homo sapiens OX=9606 GN=RPA2 PE=1 SV=1	3952.58	3819.71	3838.55	2665.48	3686.79	2335.19	0.914769	0.010587	0.497612	0.31519	-0.714358	0.110734	0.733442	1.0356	0.000981667	-1.24931	M2	M18	#N/A
CPNE1	Q99829	4	4	36.2145	0.085815	1.73915	1	Pacientes	Controles	Copine-1 OS=Homo sapiens OX=9606 GN=CPNE1 PE=1 SV=1	4794.32	5573.36	6096.09	1916.66	4752.46	2797.41	0.718144	0.107968	0.419546	0.407605	-0.782171	0.0660061	0.804578	-1.02903	0.822266	1.02789	M1	M17	#N/A
NCAPH	Q15003	4	3	19.1548	0.0859606	1.53789	1	Pacientes	Controles	Condensin complex subunit 2 OS=Homo sapiens OX=9606 GN=NCAPH PE=1 SV=3	1572.76	2099.39	1182.04	918.749	1165.78	1071.86	0.436932	0.386309	0.490696	0.323032	-0.920277	0.00928027	0.877942	1.01011	0.759302	1.06518	#N/A	M11	#N/A
RFC3	P40938	3	3	15.0346	0.0864246	1.26018	1	Pacientes	Controles	Replication factor C subunit 3 OS=Homo sapiens OX=9606 GN=RFC3 PE=1 SV=2	1621.86	1461.67	1390.18	992.036	1378.21	1179.81	0.720447	0.106302	0.704234	0.11828	-0.876559	0.0219161	0.201337	1.12484	0.678924	-1.0678	M2	M11	#N/A
CCDC25	Q86WR0	1	1	4.9018	0.086878	1.16709	1	Controles	Pacientes	Coiled-coil domain-containing protein 25 OS=Homo sapiens OX=9606 GN=CCDC25 PE=1 SV=2	1351.54	1218.33	1089.79	1353.12	1507.78	1410.23	-0.460243	0.358381	-0.429188	0.395746	0.332574	0.519531	0.262026	-1.06914	0.146953	-1.10541	#N/A	M9	#N/A
TIA1	P31483	4	2	22.9659	0.0870315	7.78611	2	Pacientes	Controles	Nucleolysin TIA-1 isoform p40 OS=Homo sapiens OX=9606 GN=TIA1 PE=1 SV=3	40838.2	14446	3463.42	2322.3	2225.62	2997.27	0.584337	0.223256	0.882534	0.0198868	-0.580743	0.226817	0.201065	-1.1279	0.160234	-1.08152	M1	#N/A	#N/A
MAT2A	P31153;Q00266	19	13	124.801	0.087678	2.1375	2	Pacientes	Controles	S-adenosylmethionine synthase isoform type-2 OS=Homo sapiens OX=9606 GN=MAT2A PE=1 SV=1	24162.8	37630.8	13787	10102.9	11289	13967.4	0.343852	0.504549	0.50883	0.302625	-0.870487	0.0240741	0.310757	1.08774	0.996621	1.00063	#N/A	M0	#N/A
IPO5	O00410	40	32	356.912	0.0878824	1.9154	3	Pacientes	Controles	Importin-5 OS=Homo sapiens OX=9606 GN=IPO5 PE=1 SV=4	29786.9	36413.8	15519.9	13790.2	13081.8	15793.1	0.422526	0.403927	0.641146	0.170059	-0.850678	0.0317809	0.388757	1.07858	0.0806906	-1.10568	#N/A	#N/A	#N/A
LUC7L	Q9NQ29	4	2	24.6528	0.0878842	1.60313	1	Pacientes	Controles	Putative RNA-binding protein Luc7-like 1 OS=Homo sapiens OX=9606 GN=LUC7L PE=1 SV=1	1048.49	1964.71	1239.43	862.879	974.543	815.283	0.397491	0.435166	0.243624	0.641793	-0.772912	0.0714983	0.267004	-1.10146	0.739831	-1.03263	M0	#N/A	#N/A
VPS4A	Q9UN37	3	1	16.1905	0.0878848	1.16476	1	Pacientes	Controles	Vacuolar protein sorting-associated protein 4A OS=Homo sapiens OX=9606 GN=VPS4A PE=1 SV=1	3032.33	2668.86	3003.99	2513.02	2247.25	2713.53	0.435513	0.388032	0.885066	0.0190555	-0.392092	0.442001	0.377463	1.04521	0.877612	-1.00952	#N/A	#N/A	#N/A
CCT5	P48643	41	36	346.743	0.0894848	1.40198	3	Pacientes	Controles	T-complex protein 1 subunit epsilon OS=Homo sapiens OX=9606 GN=CCT5 PE=1 SV=1	35046.6	40783.4	29097.7	22702.6	31056.4	21083.6	0.691913	0.127755	0.461742	0.35661	-0.885424	0.0189396	0.116397	1.16691	0.0706606	-1.1116	M8	#N/A	#N/A
C12orf10	Q9HB07	6	4	37.4706	0.0895169	1.5839	1	Pacientes	Controles	UPF0160 protein MYG1_ mitochondrial OS=Homo sapiens OX=9606 GN=C12orf10 PE=1 SV=2	3186.79	4057.39	2308.44	1786.75	2501.9	1742.41	0.577141	0.230409	0.478528	0.336997	-0.902617	0.0137633	0.63455	1.03784	0.370914	-1.05855	#N/A	#N/A	#N/A
CTCFL	Q8NI51	1	1	4.5405	0.0897658	1.38518	1	Controles	Pacientes	Transcriptional repressor CTCFL OS=Homo sapiens OX=9606 GN=CTCFL PE=1 SV=2	682.813	562.441	527.265	1019.15	688.857	747.246	-0.459969	0.358705	-0.397249	0.43547	0.821985	0.0447134	#N/A	#N/A	#N/A	#N/A	#N/A	#N/A	#N/A
PSMA6	P60900	8	5	77.3059	0.090667	1.39095	3	Pacientes	Controles	Proteasome subunit alpha type-6 OS=Homo sapiens OX=9606 GN=PSMA6 PE=1 SV=1	20832	23225.7	17004.2	12259.3	18272.4	13367.7	0.657755	0.155654	0.50887	0.30258	-0.937846	0.00567463	0.00102759	1.36951	#N/A	#N/A	M0	#N/A	#N/A
PLOD3	O60568	7	5	44.5965	0.0913787	1.63982	3	Controles	Pacientes	Procollagen-lysine_2-oxoglutarate 5-dioxygenase 3 OS=Homo sapiens OX=9606 GN=PLOD3 PE=1 SV=1	2249.22	1113.15	2038.89	2440.55	3370.16	3046.38	-0.471817	0.344791	-0.494008	0.319268	0.595413	0.212422	0.418151	1.11273	0.313134	-1.10175	M9	M0	#N/A
GLG1	Q92896	25	15	160.306	0.0924071	2.38873	2	Controles	Pacientes	Golgi apparatus protein 1 OS=Homo sapiens OX=9606 GN=GLG1 PE=1 SV=2	754.015	915.298	3564.22	3959.11	3365.13	5177.28	-0.754571	0.0829615	-0.661459	0.152515	0.779227	0.0677308	0.975368	1.00401	0.5386	-1.04085	M4	#N/A	#N/A
MAT2B	Q9NZL9	7	5	28.602	0.0940668	1.58326	1	Pacientes	Controles	Methionine adenosyltransferase 2 subunit beta OS=Homo sapiens OX=9606 GN=MAT2B PE=1 SV=1	1645.09	2153.87	1142.71	1031.95	1175.33	913.919	0.524913	0.284946	0.486953	0.327304	-0.852806	0.0309044	0.923601	1.01124	0.0341205	-1.15116	M7	M18	#N/A
DDX6	P26196	14	10	115.796	0.0946305	1.22956	2	Pacientes	Controles	Probable ATP-dependent RNA helicase DDX6 OS=Homo sapiens OX=9606 GN=DDX6 PE=1 SV=2	12507.7	16536	13407.2	11706.2	10682.6	12136.5	0.259733	0.619162	0.374131	0.464988	-0.715836	0.109651	0.688909	1.02599	0.850862	-1.01425	#N/A	#N/A	#N/A
SF3A3	Q12874	14	12	144.152	0.0956459	1.71459	3	Pacientes	Controles	Splicing factor 3A subunit 3 OS=Homo sapiens OX=9606 GN=SF3A3 PE=1 SV=1	5765.84	7245.77	3401.3	3101.36	3034.44	3436.68	0.40627	0.424123	0.600578	0.207446	-0.853014	0.0308196	0.20439	1.0844	0.205877	-1.08805	#N/A	#N/A	#N/A
PAFAH1B3	Q15102	8	6	57.7961	0.095814	1.63908	3	Pacientes	Controles	Platelet-activating factor acetylhydrolase IB subunit gamma OS=Homo sapiens OX=9606 GN=PAFAH1B3 PE=1 SV=1	6806.02	8376.82	4180.3	3921.42	3669.77	4222.23	0.404653	0.42615	0.611767	0.196829	-0.840949	0.0359339	0.982098	-1.00141	0.431356	-1.0587	#N/A	#N/A	#N/A
EIF5	P55010	8	6	52.91	0.0958906	1.16458	2	Pacientes	Controles	Eukaryotic translation initiation factor 5 OS=Homo sapiens OX=9606 GN=EIF5 PE=1 SV=2	7815.94	9572.21	8095.44	7375.01	6902.06	7605.16	0.257338	0.622514	0.399613	0.432487	-0.729154	0.100102	0.235013	1.13366	0.973047	-1.00448	M2	#N/A	#N/A
BUD31	P41223	4	2	38.9041	0.0963929	1.2787	1	Controles	Pacientes	Protein BUD31 homolog OS=Homo sapiens OX=9606 GN=BUD31 PE=1 SV=2	785.092	925.344	1002.84	986.695	1151.83	1330.95	-0.858458	0.0286334	-0.693283	0.126686	0.415953	0.412054	0.441855	1.06904	0.336941	-1.0846	M8	M15	#N/A
THRAP3	Q9Y2W1	16	12	101.235	0.0964121	1.24935	2	Pacientes	Controles	Thyroid hormone receptor-associated protein 3 OS=Homo sapiens OX=9606 GN=THRAP3 PE=1 SV=2	12477.4	10385.4	8901.81	8258.49	8645.86	8520.47	0.637831	0.172998	0.885753	0.0188331	-0.717425	0.108492	0.980857	-1.00114	0.891331	-1.01067	#N/A	#N/A	#N/A
AARS	P49588	35	29	226.595	0.0974619	3.96315	3	Controles	Pacientes	Alanine--tRNA ligase_ cytoplasmic OS=Homo sapiens OX=9606 GN=AARS PE=1 SV=2	1323.11	4100.27	116046	122414	199572	159414	-0.562002	0.24575	-0.80784	0.0518403	0.684791	0.133376	0.722414	1.0451	0.627823	-1.04911	M9	M8	#N/A
PDCL3	Q9H2J4	2	1	9.5735	0.0975487	4.5036	1	Controles	Pacientes	Phosducin-like protein 3 OS=Homo sapiens OX=9606 GN=PDCL3 PE=1 SV=1	0	0	416.597	682.344	793.857	399.984	-0.381761	0.455178	-0.839169	0.0367197	0.812598	0.0493884	0.188704	1.19218	0.161972	-1.11782	M10	M18	#N/A
RTCB	Q9Y3I0	12	10	83.7649	0.097751	1.30023	2	Pacientes	Controles	tRNA-splicing ligase RtcB homolog OS=Homo sapiens OX=9606 GN=RTCB PE=1 SV=1	10673.5	12510.5	8648.02	7517.48	8917	8047.46	0.496576	0.316361	0.512433	0.29863	-0.928863	0.0074107	0.348803	1.057	0.485319	-1.04282	#N/A	#N/A	#N/A
ST13	P50502;Q8IZP2	14	5	107.69	0.0986712	1.43206	3	Pacientes	Controles	Hsc70-interacting protein OS=Homo sapiens OX=9606 GN=ST13 PE=1 SV=2	23645.6	26160.9	16229.2	15712.2	13463.2	16936.9	0.377678	0.460419	0.699299	0.122037	-0.798215	0.0569677	0.170296	1.16484	0.450306	-1.05745	M10	#N/A	#N/A
ST13P5	Q8NFI4	12	3	97.5959	0.0986712	1.43206	3	Pacientes	Controles	Putative protein FAM10A5 OS=Homo sapiens OX=9606 GN=ST13P5 PE=5 SV=1	3866.64	4277.95	2653.87	2569.33	2201.57	2769.6	0.377678	0.460419	0.699299	0.122037	-0.798215	0.0569677	0.252357	-1.22976	#N/A	#N/A	M3	#N/A	#N/A
ADPRHL2	Q9NX46	3	3	15.7551	0.0987853	1.86669	1	Pacientes	Controles	Poly(ADP-ribose) glycohydrolase ARH3 OS=Homo sapiens OX=9606 GN=ADPRHL2 PE=1 SV=1	274.006	221.8	498.45	182.881	209.007	140.742	0.677697	0.139079	0.405737	0.424791	-0.223466	0.670381	0.659073	1.02935	0.311432	-1.07333	#N/A	#N/A	#N/A
DDX23	Q9BUQ8	4	1	23.2899	0.0989827	1.77212	1	Pacientes	Controles	Probable ATP-dependent RNA helicase DDX23 OS=Homo sapiens OX=9606 GN=DDX23 PE=1 SV=3	74.2634	130.356	85.7318	35.2681	53.9665	74.6095	0.235488	0.653297	0.401388	0.430252	-0.876044	0.0220952	0.914269	-1.00731	0.216534	-1.05669	#N/A	#N/A	#N/A
HNRNPH2	P55795	19	5	195.968	0.099754	1.37597	3	Pacientes	Controles	Heterogeneous nuclear ribonucleoprotein H2 OS=Homo sapiens OX=9606 GN=HNRNPH2 PE=1 SV=1	7730	10186.5	9384.67	7434.3	5011.7	7395.37	0.285633	0.583202	0.493534	0.319806	-0.499839	0.312681	0.87846	-1.00982	0.346403	-1.06266	#N/A	#N/A	#N/A
ZFYVE19	Q96K21	2	1	25.522	0.0998379	1.22059	1	Pacientes	Controles	Abscission/NoCut checkpoint regulator OS=Homo sapiens OX=9606 GN=ZFYVE19 PE=1 SV=3	1002.82	902.774	900.423	682.741	908.773	707.384	0.842825	0.0351145	0.61301	0.195664	-0.771905	0.0721073	0.704545	-1.03637	0.98229	1.00201	M0	#N/A	#N/A
CEP170	Q5SW79	2	2	9.6	0.0999772	1.76133	1	Pacientes	Controles	Centrosomal protein of 170 kDa OS=Homo sapiens OX=9606 GN=CEP170 PE=1 SV=1	563.55	809.059	356.072	348.478	327.441	305.546	0.428169	0.396994	0.486493	0.327831	-0.811575	0.0499112	0.348573	1.05487	0.95919	-1.00588	#N/A	#N/A	#N/A
PSMD5	Q16401	5	5	30.0119	0.100374	1.9696	2	Pacientes	Controles	26S proteasome non-ATPase regulatory subunit 5 OS=Homo sapiens OX=9606 GN=PSMD5 PE=1 SV=3	3081.07	2284.17	1612.07	790.794	1923.32	828.378	0.785278	0.0642082	0.706743	0.116389	-0.797579	0.0573144	0.196938	1.10125	0.987616	-1.00257	#N/A	M0	#N/A
SNX3	O60493	1	1	5.2509	0.101418	1.98746	1	Controles	Pacientes	Sorting nexin-3 OS=Homo sapiens OX=9606 GN=SNX3 PE=1 SV=3	131.995	108.215	392.024	447.852	376.422	432.263	-0.580496	0.227063	-0.684564	0.133557	0.882706	0.0198299	0.199334	1.118	0.127211	-1.08898	M11	#N/A	#N/A
RPL9	P32969	8	8	84.2743	0.101754	1.80234	1	Controles	Pacientes	60S ribosomal protein L9 OS=Homo sapiens OX=9606 GN=RPL9 PE=1 SV=1	22381	16296.8	29292.7	50068.1	25638.9	46799	-0.723284	0.104264	-0.450402	0.370081	0.895308	0.0158669	0.164703	1.28441	0.957474	1.00816	M10	M19	#N/A
RPA1	P27694	13	9	83.6972	0.101855	1.38425	3	Pacientes	Controles	Replication protein A 70 kDa DNA-binding subunit OS=Homo sapiens OX=9606 GN=RPA1 PE=1 SV=2	6369.03	8795.6	5522.04	5438.96	4871.96	4633.43	0.428143	0.397026	0.405766	0.424755	-0.743877	0.0899981	0.762875	1.01743	0.681922	-1.03281	#N/A	#N/A	#N/A
NSF	P46459	2	1	12.6351	0.102104	1.2905	1	Pacientes	Controles	Vesicle-fusing ATPase OS=Homo sapiens OX=9606 GN=NSF PE=1 SV=3	1162.36	1296.94	1036.5	769.622	1095.94	843.304	0.649837	0.162454	0.452781	0.367241	-0.935101	0.00618114	0.349501	1.08213	0.57251	1.06302	M2	M14	#N/A
UBE3A	Q05086	3	2	16.1051	0.103407	1.62444	1	Pacientes	Controles	Ubiquitin-protein ligase E3A OS=Homo sapiens OX=9606 GN=UBE3A PE=1 SV=4	1412.11	1490.4	801.976	631.975	825.1	823.396	0.481664	0.333377	0.688252	0.130632	-0.909924	0.0118052	0.221019	1.07761	0.683881	-1.02115	#N/A	#N/A	#N/A
AKAP12	Q02952	42	35	352.115	0.103533	2.19725	2	Controles	Pacientes	A-kinase anchor protein 12 OS=Homo sapiens OX=9606 GN=AKAP12 PE=1 SV=4	6077.57	1755.88	5521.44	7280.67	12408.6	9654.79	-0.441282	0.381043	-0.5634	0.244317	0.565853	0.241811	0.719243	1.06371	0.825229	-1.04698	M0	M0	#N/A
CCNK	O75909	2	2	11.5211	0.103674	1.68083	1	Pacientes	Controles	Cyclin-K OS=Homo sapiens OX=9606 GN=CCNK PE=1 SV=2	1160.76	1433.97	723.898	526.823	644.618	802.951	0.343679	0.504779	0.616536	0.192373	-0.914224	0.0107207	0.520216	1.0355	0.62147	-1.04374	#N/A	M0	#N/A
GLUD2	P49448	18	3	119.607	0.103703	1.46899	2	Pacientes	Controles	Glutamate dehydrogenase 2_ mitochondrial OS=Homo sapiens OX=9606 GN=GLUD2 PE=1 SV=2	1139.94	1829.2	1103.45	932.681	839.308	1000.39	0.25884	0.62041	0.363161	0.479206	-0.772411	0.0718009	0.353065	-1.18009	#N/A	#N/A	M3	#N/A	#N/A
UBE2D3	P61077;P62837	1	1	13.0334	0.103733	1.82341	1	Pacientes	Controles	Ubiquitin-conjugating enzyme E2 D3 OS=Homo sapiens OX=9606 GN=UBE2D3 PE=1 SV=1	4794.47	4440.35	2167.34	1972.06	1930.41	2350.73	0.485601	0.328853	0.790831	0.0610518	-0.808289	0.0516067	0.0923135	1.1181	0.695199	-1.02001	#N/A	#N/A	#N/A
TUBB	P07437	51	18	543.496	0.103736	1.26963	3	Pacientes	Controles	Tubulin beta chain OS=Homo sapiens OX=9606 GN=TUBB PE=1 SV=2	373474	500173	372063	333311	296368	351479	0.239355	0.647824	0.419863	0.407214	-0.743768	0.0900709	0.278506	1.05846	0.921614	-1.01416	#N/A	M0	#N/A
RAB6A	P20340	5	1	32.0861	0.10376	3.75024	2	Controles	Pacientes	Ras-related protein Rab-6A OS=Homo sapiens OX=9606 GN=RAB6A PE=1 SV=3	133.925	254.119	13.4088	504.593	507.332	493.621	-0.775616	0.0698736	-0.784293	0.0647757	0.581445	0.22612	0.7239	1.02515	0.981899	1.0029	#N/A	#N/A	#N/A
DIS3	Q9Y2L1	10	6	56.7269	0.10465	1.2384	1	Pacientes	Controles	Exosome complex exonuclease RRP44 OS=Homo sapiens OX=9606 GN=DIS3 PE=1 SV=2	1238.9	1026.33	958.972	757.053	934.645	911.814	0.614951	0.19385	0.853627	0.0305696	-0.800109	0.055941	0.0210584	1.13048	0.910966	-1.00952	#N/A	#N/A	#N/A
PAPOLA	P51003;Q9NRJ5	8	4	43.1996	0.105079	1.22487	2	Pacientes	Controles	Poly(A) polymerase alpha OS=Homo sapiens OX=9606 GN=PAPOLA PE=1 SV=4	2962.47	3321.58	2489.63	2222.78	2353.43	2586.74	0.320149	0.536184	0.609316	0.199135	-0.91423	0.0107193	0.341817	1.04755	0.309389	-1.0513	#N/A	#N/A	#N/A
PYGB	P11216	34	26	255.578	0.105117	1.7685	3	Pacientes	Controles	Glycogen phosphorylase_ brain form OS=Homo sapiens OX=9606 GN=PYGB PE=1 SV=5	18185.5	22811.8	10370.7	9267.36	8302.38	11476.4	0.347983	0.499094	0.62568	0.183949	-0.841482	0.0357004	0.719789	-1.03015	0.547859	-1.04388	#N/A	#N/A	#N/A
SMC3	Q9UQE7	14	10	77.6626	0.105506	1.54066	1	Controles	Pacientes	Structural maintenance of chromosomes protein 3 OS=Homo sapiens OX=9606 GN=SMC3 PE=1 SV=2	1139.91	1154.3	2081.53	2129.85	1919.39	2692.28	-0.766329	0.0755238	-0.598008	0.209915	0.736242	0.0951779	0.881002	1.01294	0.658177	1.04647	#N/A	M3	#N/A
VAT1	Q99536	14	10	120.5	0.105518	1.954	2	Pacientes	Controles	Synaptic vesicle membrane protein VAT-1 homolog OS=Homo sapiens OX=9606 GN=VAT1 PE=1 SV=2	20481.6	34000.5	13112.2	9878.25	11297.4	13417.1	0.305191	0.556427	0.44624	0.37507	-0.861021	0.0276304	0.918486	-1.01745	0.689484	1.05246	M0	M6	#N/A
SEC61B	P60468	2	1	11.6056	0.106436	1.92778	2	Controles	Pacientes	Protein transport protein Sec61 subunit beta OS=Homo sapiens OX=9606 GN=SEC61B PE=1 SV=2	218.637	367.382	522.757	832.829	453.31	851.337	-0.835937	0.0381668	-0.628839	0.181075	0.809611	0.0509216	0.282188	1.10586	0.244594	-1.08879	M11	M19	#N/A
L1TD1	Q5T7N2	5	1	37.6584	0.106822	1.93254	1	Controles	Pacientes	LINE-1 type transposase domain-containing protein 1 OS=Homo sapiens OX=9606 GN=L1TD1 PE=1 SV=1	45.6873	27.5744	76.6208	107.461	116.358	65.8345	-0.22987	0.661268	-0.724119	0.103667	0.817414	0.0469632	0.695242	-1.07972	#N/A	#N/A	M5	#N/A	#N/A
ATIC	P31939	25	20	216.203	0.107343	1.40825	3	Pacientes	Controles	Bifunctional purine biosynthesis protein PURH OS=Homo sapiens OX=9606 GN=ATIC PE=1 SV=3	11619.2	19171.9	16429.8	10079.4	11785.7	11666.4	0.349841	0.496647	0.219031	0.676707	-0.72552	0.10267	0.125056	1.11846	0.109591	-1.1897	#N/A	M12	#N/A
TALDO1	P37837	17	15	146.338	0.107915	1.47799	3	Pacientes	Controles	Transaldolase OS=Homo sapiens OX=9606 GN=TALDO1 PE=1 SV=2	23861.7	23623.4	14209.6	12716	14727.7	14298.7	0.522546	0.287523	0.723276	0.104269	-0.868637	0.0247511	0.903879	1.00802	0.309098	-1.09926	#N/A	M6	#N/A
SMARCA1	P28370	17	6	104.317	0.108452	1.35188	2	Pacientes	Controles	Probable global transcription activator SNF2L1 OS=Homo sapiens OX=9606 GN=SMARCA1 PE=1 SV=2	3789.55	3072.64	2437.56	2485.78	2042.79	2350.56	0.556607	0.251311	0.901987	0.0139389	-0.597767	0.210148	0.688318	-1.02549	0.449735	-1.05635	#N/A	#N/A	#N/A
MAML2	Q8IZL2;Q8WVF5	3	1	11.2708	0.108727	2.96278	1	Controles	Pacientes	Mastermind-like protein 2 OS=Homo sapiens OX=9606 GN=MAML2 PE=1 SV=2	801.512	29.3037	46.5091	852.742	843.901	902.675	-0.464407	0.35347	-0.246022	0.638413	0.572733	0.234835	0.50176	1.10946	0.958485	-1.01025	M0	M0	#N/A
TSFM	P43897	1	1	6.4134	0.108903	7.99232	1	Pacientes	Controles	Elongation factor Ts_ mitochondrial OS=Homo sapiens OX=9606 GN=TSFM PE=1 SV=2	344.462	617.347	3952.26	290.264	145.325	179.261	0.432149	0.392129	0.222072	0.672367	-0.0920104	0.862374	0.231169	1.08662	0.925698	-1.01267	#N/A	M0	#N/A
CTNNA2	P26232	19	3	139.889	0.109032	1.90249	2	Pacientes	Controles	Catenin alpha-2 OS=Homo sapiens OX=9606 GN=CTNNA2 PE=1 SV=5	807.049	489.084	312.609	307.43	262.971	275.197	0.613942	0.194792	0.890779	0.0172425	-0.599665	0.208321	0.71768	1.07397	0.0107855	1.2126	M0	M2	#N/A
STIP1	P31948	49	41	412.941	0.109289	1.24178	3	Pacientes	Controles	Stress-induced-phosphoprotein 1 OS=Homo sapiens OX=9606 GN=STIP1 PE=1 SV=1	38159.5	35959.1	27646.5	28163.3	26298	27489.4	0.533517	0.275654	0.805871	0.052871	-0.730287	0.0993077	0.22617	1.11947	0.608473	-1.04029	M8	#N/A	#N/A
NDUFA12	Q9UI09	2	2	11.3076	0.109934	1.2004	1	Pacientes	Controles	NADH dehydrogenase [ubiquinone] 1 alpha subcomplex subunit 12 OS=Homo sapiens OX=9606 GN=NDUFA12 PE=1 SV=1	2365.06	1772.65	1964.32	1733.15	1705.49	1644.68	0.772284	0.0718776	0.912652	0.0111113	-0.420573	0.406337	0.0224315	1.17988	0.825956	-1.02299	M8	#N/A	#N/A
MAP4	P27816	57	47	471.175	0.110226	1.51853	3	Controles	Pacientes	Microtubule-associated protein 4 OS=Homo sapiens OX=9606 GN=MAP4 PE=1 SV=3	13053.5	6422.15	11932.4	15904.8	14894.9	16894.3	-0.541618	0.267015	-0.370488	0.469694	0.811092	0.0501587	0.70265	1.0464	0.786543	-1.03183	M11	M6	#N/A
TUBA4B	Q9H853	3	1	44.9019	0.11118	223.969	1	Pacientes	Controles	Putative tubulin-like protein alpha-4B OS=Homo sapiens OX=9606 GN=TUBA4B PE=5 SV=2	11.3009	90.5924	5571.27	0	25.3301	0	0.392947	0.440917	0.17622	0.738407	-0.0290194	0.956483	#N/A	#N/A	#N/A	#N/A	#N/A	#N/A	#N/A
SNRPD1	P62314	5	5	51.5543	0.111385	1.73567	2	Controles	Pacientes	Small nuclear ribonucleoprotein Sm D1 OS=Homo sapiens OX=9606 GN=SNRPD1 PE=1 SV=1	5895.19	10048.8	10721	12299.1	12257.6	21724.9	-0.953005	0.00326095	-0.573462	0.234101	0.435297	0.388295	0.104165	1.19129	0.522568	-1.07001	M2	M20	#N/A
ASNA1	O43681	3	3	19.1976	0.112075	1.37514	2	Pacientes	Controles	ATPase ASNA1 OS=Homo sapiens OX=9606 GN=ASNA1 PE=1 SV=2	2537.83	2757.12	3660.24	2607.61	2127.03	1777.58	0.691639	0.127969	0.350667	0.49556	-0.187034	0.722721	0.527845	1.04008	0.602545	-1.03765	#N/A	#N/A	#N/A
CLNS1A	P54105	2	1	13.4198	0.112312	1.89901	1	Pacientes	Controles	Methylosome subunit pICln OS=Homo sapiens OX=9606 GN=CLNS1A PE=1 SV=1	2942.97	2013.72	1378.73	1244.38	675.102	1416.7	0.474551	0.341608	0.937102	0.00580979	-0.599968	0.208031	0.830115	1.01423	0.470067	-1.05157	#N/A	#N/A	#N/A
MYH16	Q9H6N6	6	1	33.0394	0.112398	5.27576	1	Controles	Pacientes	Putative uncharacterized protein MYH16 OS=Homo sapiens OX=9606 GN=MYH16 PE=1 SV=2	13.8786	0	233.54	489.956	434.451	380.918	-0.614503	0.194268	-0.825074	0.0432225	0.913432	0.0109166	#N/A	#N/A	#N/A	#N/A	#N/A	#N/A	#N/A
AP1M2	Q9Y6Q5	1	1	4.5161	0.112585	2.69868	1	Pacientes	Controles	AP-1 complex subunit mu-2 OS=Homo sapiens OX=9606 GN=AP1M2 PE=1 SV=4	7431.7	27404.3	20107.9	8008.48	4392.52	7958.55	0.300475	0.562851	0.23588	0.652742	-0.597335	0.210564	#N/A	#N/A	#N/A	#N/A	#N/A	#N/A	#N/A
IST1	P53990	7	5	61.3199	0.113244	1.48988	2	Pacientes	Controles	IST1 homolog OS=Homo sapiens OX=9606 GN=IST1 PE=1 SV=1	5098.77	3228.88	2951.3	2337.51	2916.65	2316.21	0.73402	0.0967096	0.857422	0.0290436	-0.615939	0.192929	0.923271	1.00552	0.560557	-1.02852	#N/A	#N/A	#N/A
NCKAP1	Q9Y2A7	14	11	96.7255	0.113353	1.15756	1	Controles	Pacientes	Nck-associated protein 1 OS=Homo sapiens OX=9606 GN=NCKAP1 PE=1 SV=1	6956.55	6085.72	6586.65	8337.33	7605.88	6778.36	-0.191589	0.716132	-0.489957	0.323874	0.852219	0.0311449	0.2952	1.05492	0.891483	-1.00754	#N/A	#N/A	#N/A
FXR2	P51116	2	1	12.4121	0.113557	1.22108	1	Pacientes	Controles	Fragile X mental retardation syndrome-related protein 2 OS=Homo sapiens OX=9606 GN=FXR2 PE=1 SV=2	2607.55	3576.56	3094.09	2568.76	2403.03	2626.54	0.272331	0.601602	0.268269	0.60725	-0.649713	0.162561	0.72386	1.0278	0.297607	-1.08668	#N/A	M8	#N/A
DDX39A	O00148	24	13	177.941	0.113568	1.25725	2	Pacientes	Controles	ATP-dependent RNA helicase DDX39A OS=Homo sapiens OX=9606 GN=DDX39A PE=1 SV=2	5442.67	7343.08	6946.58	4887.64	4901.35	5905.77	0.207214	0.693628	0.329312	0.523889	-0.659835	0.153888	0.369959	1.07157	0.450306	-1.05465	#N/A	#N/A	#N/A
STK39	Q9UEW8	1	1	6.7063	0.11376	1.91775	1	Pacientes	Controles	STE20/SPS1-related proline-alanine-rich protein kinase OS=Homo sapiens OX=9606 GN=STK39 PE=1 SV=3	2144.62	3369.69	1431.2	891.906	1673.77	1056.02	0.466447	0.351073	0.390865	0.44356	-0.904814	0.0131594	0.304476	1.12504	0.120057	1.12411	M11	M2	#N/A
SDCBP	O00560	4	2	19.1242	0.114004	1.58603	1	Controles	Pacientes	Syntenin-1 OS=Homo sapiens OX=9606 GN=SDCBP PE=1 SV=1	1656.76	890.883	991.037	1583.54	2427.66	1601.26	-0.20951	0.690332	-0.426138	0.399485	0.389715	0.445022	0.841843	1.02745	0.359948	-1.07833	M6	M20	#N/A
MTHFD1L	Q6UB35	10	8	61.015	0.114626	1.70606	2	Pacientes	Controles	Monofunctional C1-tetrahydrofolate synthase_ mitochondrial OS=Homo sapiens OX=9606 GN=MTHFD1L PE=1 SV=1	4266.86	2505.25	4568.43	1605.91	2000.65	3040.66	0.500727	0.311683	0.792271	0.0602452	-0.441306	0.381014	0.171738	1.22085	0.177476	-1.15087	M8	M18	#N/A
CNOT3	O75175	5	4	39.5685	0.114741	2.66532	1	Pacientes	Controles	CCR4-NOT transcription complex subunit 3 OS=Homo sapiens OX=9606 GN=CNOT3 PE=1 SV=1	22539.5	23089.7	6702.81	8043.88	5371.66	6218.84	0.510321	0.300969	0.719194	0.107207	-0.765398	0.0761011	0.98519	1.0015	0.356345	-1.07371	#N/A	M8	#N/A
EIF5B	O60841	2	2	11.8801	0.114795	1.83915	1	Controles	Pacientes	Eukaryotic translation initiation factor 5B OS=Homo sapiens OX=9606 GN=EIF5B PE=1 SV=4	1036.34	424.378	1299.38	1585.06	1973.05	1518.12	-0.370409	0.469798	-0.618682	0.190383	0.766205	0.0756008	0.808583	1.01841	0.146249	-1.10481	#N/A	M9	#N/A
SYCP1	Q15431	3	1	15.9058	0.115018	1.78626	1	Controles	Pacientes	Synaptonemal complex protein 1 OS=Homo sapiens OX=9606 GN=SYCP1 PE=1 SV=2	1464.77	643.991	530.125	1750.12	1740.98	1222.66	-0.239376	0.647794	-0.341018	0.508302	0.583758	0.223827	#N/A	#N/A	#N/A	#N/A	#N/A	#N/A	#N/A
RPL14	P50914	7	7	66.8622	0.115264	1.33703	2	Controles	Pacientes	60S ribosomal protein L14 OS=Homo sapiens OX=9606 GN=RPL14 PE=1 SV=4	20560.4	19540.2	21615.7	27742.7	21201.3	33572.6	-0.899985	0.0145043	-0.372423	0.467193	0.642051	0.169259	0.139994	1.21679	0.769613	-1.0268	M10	#N/A	#N/A
PSMA1	P25786	14	11	132.755	0.115536	1.43523	3	Pacientes	Controles	Proteasome subunit alpha type-1 OS=Homo sapiens OX=9606 GN=PSMA1 PE=1 SV=1	13049.4	16178.3	12042.3	7411.07	12965	8378.85	0.633153	0.177181	0.365124	0.476653	-0.909508	0.0119126	0.036618	1.16512	0.898898	-1.01426	M0	#N/A	#N/A
TJP3	O95049	3	2	17.9495	0.115876	2.06655	1	Pacientes	Controles	Tight junction protein ZO-3 OS=Homo sapiens OX=9606 GN=TJP3 PE=1 SV=3	2172.95	2164.38	839.907	916.366	811.558	777.325	0.536632	0.27232	0.719169	0.107225	-0.780019	0.0672651	#N/A	#N/A	#N/A	#N/A	#N/A	#N/A	#N/A
NAA15	Q9BXJ9	16	5	95.1463	0.116111	1.25872	3	Pacientes	Controles	N-alpha-acetyltransferase 15_ NatA auxiliary subunit OS=Homo sapiens OX=9606 GN=NAA15 PE=1 SV=1	6368.6	5692.62	4670.59	5047.77	4061.24	4183.71	0.619984	0.189179	0.814442	0.0484531	-0.524498	0.285397	0.211628	1.13646	0.60862	-1.04763	M2	M9	#N/A
CBFB	Q13951	2	2	20.0663	0.1168	1.3782	1	Controles	Pacientes	Core-binding factor subunit beta OS=Homo sapiens OX=9606 GN=CBFB PE=1 SV=2	926.761	1487.88	1404.3	1517.61	1988.57	1757.07	-0.642656	0.168726	-0.933783	0.00643193	0.36743	0.473657	0.43579	1.08116	0.38852	-1.07473	M2	M18	#N/A
ZFP62	Q8NB50	4	1	15.5465	0.116938	1.63389	1	Pacientes	Controles	Zinc finger protein 62 homolog OS=Homo sapiens OX=9606 GN=ZFP62 PE=1 SV=3	743.046	806.421	540.026	503.958	520.856	254.034	0.805727	0.0529471	0.545461	0.262953	-0.692808	0.127056	0.0860939	-1.1672	0.316117	-1.06493	M1	#N/A	#N/A
TTYH2	Q9BSA4	4	3	12.6174	0.117044	1.33511	1	Pacientes	Controles	Protein tweety homolog 2 OS=Homo sapiens OX=9606 GN=TTYH2 PE=1 SV=3	39617.3	28146.9	26935.4	21580	26915.1	22435.2	0.74699	0.0879231	0.841643	0.0356299	-0.650558	0.161829	0.168415	1.17938	0.0122292	1.3057	M9	M0	#N/A
TUBB3	Q13509	28	6	398.13	0.117427	1.26143	3	Pacientes	Controles	Tubulin beta-3 chain OS=Homo sapiens OX=9606 GN=TUBB3 PE=1 SV=2	43501.2	44016.3	49004	43953.1	29358.2	34916.6	0.524575	0.285314	0.580977	0.226585	-0.170671	0.746479	#N/A	#N/A	#N/A	#N/A	#N/A	#N/A	#N/A
SNRNP200	O75643	41	35	307.157	0.117528	1.74313	2	Controles	Pacientes	U5 small nuclear ribonucleoprotein 200 kDa helicase OS=Homo sapiens OX=9606 GN=SNRNP200 PE=1 SV=2	2320.82	1930.66	5289.11	6355.54	4534.41	5740.55	-0.574651	0.232905	-0.615672	0.193177	0.91935	0.00949431	0.49164	-1.03443	0.915431	1.00905	#N/A	#N/A	#N/A
PES1	O00541	1	1	6.5976	0.117717	3.12827	1	Controles	Pacientes	Pescadillo homolog OS=Homo sapiens OX=9606 GN=PES1 PE=1 SV=1	0	0	826.754	1122.09	521.581	942.637	-0.591625	0.216102	-0.598269	0.209664	0.903474	0.0135263	0.151274	1.16315	0.359696	-1.0608	M2	#N/A	#N/A
EEF1G	P26641	38	34	271.734	0.117724	1.48567	3	Pacientes	Controles	Elongation factor 1-gamma OS=Homo sapiens OX=9606 GN=EEF1G PE=1 SV=3	66018.4	56943.1	39292.9	29620.8	44602.7	34989.6	0.650376	0.161987	0.733398	0.0971405	-0.858954	0.0284378	#N/A	#N/A	#N/A	#N/A	#N/A	#N/A	#N/A
FDXR	P22570	4	2	27.3005	0.117811	1.7174	1	Controles	Pacientes	NADPH:adrenodoxin oxidoreductase_ mitochondrial OS=Homo sapiens OX=9606 GN=FDXR PE=1 SV=3	3146.69	2001.55	1754.72	5065.72	2570.57	4218.84	-0.619659	0.189479	-0.274665	0.598363	0.755517	0.0823514	0.757763	-1.04646	0.953376	1.00927	M0	M0	#N/A
ADAM9	Q13443	3	3	16.3541	0.118146	1.59802	1	Pacientes	Controles	Disintegrin and metalloproteinase domain-containing protein 9 OS=Homo sapiens OX=9606 GN=ADAM9 PE=1 SV=1	381.653	763.378	632.772	385.156	322.617	404.73	0.284411	0.584886	0.240135	0.646721	-0.601413	0.206645	0.249259	1.16768	0.123157	-1.1736	M8	M6	#N/A
PCBP2	Q15366	18	8	156.933	0.118356	1.26869	3	Pacientes	Controles	Poly(rC)-binding protein 2 OS=Homo sapiens OX=9606 GN=PCBP2 PE=1 SV=1	34680.6	37563	41993.5	28809.6	36426.2	24807.8	0.830085	0.0408537	0.28049	0.590299	-0.538159	0.270691	0.258801	1.09256	0.568615	-1.03902	#N/A	#N/A	#N/A
CDC27	P30260	2	1	11.268	0.118408	2.59488	1	Pacientes	Controles	Cell division cycle protein 27 homolog OS=Homo sapiens OX=9606 GN=CDC27 PE=1 SV=2	756.917	629.605	207.424	213.041	232.032	169.192	0.598235	0.209697	0.768204	0.0743671	-0.764538	0.076636	0.308015	1.05275	0.293296	-1.05964	#N/A	#N/A	#N/A
PRKDC	P78527;P49788;Q13616;Q86V20;Q96E11	149	110	1072.54	0.118534	1.38807	3	Pacientes	Controles	DNA-dependent protein kinase catalytic subunit OS=Homo sapiens OX=9606 GN=PRKDC PE=1 SV=3	85909.1	51068.9	72462.2	48802.6	50100.2	51982.6	0.7048	0.117852	0.895767	0.0157305	-0.383925	0.452408	0.729873	1.02933	0.753681	-1.02494	#N/A	#N/A	#N/A
EXOSC3	Q9NQT5	1	1	5.4852	0.118582	2.52296	1	Controles	Pacientes	Exosome complex component RRP40 OS=Homo sapiens OX=9606 GN=EXOSC3 PE=1 SV=3	25.285	34.0923	224.638	171.824	298.913	245.821	-0.487854	0.326274	-0.745995	0.088584	0.607023	0.201302	0.384273	1.07425	0.280319	-1.08639	M2	#N/A	#N/A
TXLNA	P40222;Q9BZA5;Q9NUQ3	8	5	43.808	0.119748	1.41198	2	Pacientes	Controles	Alpha-taxilin OS=Homo sapiens OX=9606 GN=TXLNA PE=1 SV=3	4511.95	3601.16	2655.58	2341.55	2851.46	2433.65	0.660666	0.153184	0.807293	0.052126	-0.759318	0.0799207	0.396931	1.07187	0.319879	-1.0717	#N/A	#N/A	#N/A
TRAP1	Q12931	29	23	217.035	0.120378	1.55033	3	Pacientes	Controles	Heat shock protein 75 kDa_ mitochondrial OS=Homo sapiens OX=9606 GN=TRAP1 PE=1 SV=3	14571.3	8753.69	8060.75	7484.94	5508.83	7250.77	0.571242	0.23634	0.949263	0.00379612	-0.474975	0.341114	0.382437	1.09157	0.629398	-1.0466	M7	M0	#N/A
SPTLC1	O15269	7	3	45.9325	0.120415	2.53384	2	Controles	Pacientes	Serine palmitoyltransferase 1 OS=Homo sapiens OX=9606 GN=SPTLC1 PE=1 SV=1	12809.6	1128.95	1763.2	15495.7	10214.5	14075.6	-0.471942	0.344645	-0.167296	0.751397	0.650883	0.161548	0.688969	1.02686	0.226164	-1.05359	#N/A	#N/A	#N/A
NPEPPS	P55786;A6NEC2	36	24	257.091	0.120654	1.25106	2	Pacientes	Controles	Puromycin-sensitive aminopeptidase OS=Homo sapiens OX=9606 GN=NPEPPS PE=1 SV=2	42697.7	43826.1	33249.8	30055.9	36505.5	29176.1	0.677707	0.13907	0.56739	0.240245	-0.870357	0.0241216	0.240197	-1.08462	0.900936	1.00878	#N/A	#N/A	#N/A
TAF15	Q92804	7	3	46.7087	0.12106	1.93929	3	Controles	Pacientes	TATA-binding protein-associated factor 2N OS=Homo sapiens OX=9606 GN=TAF15 PE=1 SV=1	1022.59	424.886	1625.84	2195.01	1637.2	2127.84	-0.603572	0.204583	-0.537147	0.27177	0.931933	0.0067919	#N/A	#N/A	#N/A	#N/A	#N/A	#N/A	#N/A
EBNA1BP2	Q99848	3	1	15.5511	0.121323	3.70195	1	Controles	Pacientes	Probable rRNA-processing protein EBP2 OS=Homo sapiens OX=9606 GN=EBNA1BP2 PE=1 SV=2	155.698	78.3976	178.601	147.01	837.812	542.958	-0.436202	0.387195	-0.609221	0.199225	0.244622	0.640387	0.312046	1.12852	0.973037	-1.00437	M2	#N/A	#N/A
ZNF93	P35789;Q03938	3	1	16.8679	0.121471	1.67963	1	Pacientes	Controles	Zinc finger protein 93 OS=Homo sapiens OX=9606 GN=ZNF93 PE=2 SV=4	3949.93	7425.77	3774.96	3672.5	2516.36	2831.37	0.308819	0.551497	0.312349	0.546713	-0.66608	0.148637	0.795044	-1.03305	0.934502	-1.013	M0	M11	#N/A
ABCD3	P28288	8	6	51.3053	0.121636	1.45538	2	Pacientes	Controles	ATP-binding cassette sub-family D member 3 OS=Homo sapiens OX=9606 GN=ABCD3 PE=1 SV=1	1834.69	2205.8	2290.05	1661.6	947	1741.14	0.2814	0.589042	0.583668	0.223916	-0.414405	0.413976	0.786741	1.01937	0.870149	-1.01481	#N/A	#N/A	#N/A
SRSF11	Q05519	4	3	29.0542	0.121823	1.79706	1	Controles	Pacientes	Serine/arginine-rich splicing factor 11 OS=Homo sapiens OX=9606 GN=SRSF11 PE=1 SV=1	799.82	725.245	1239.24	2357.14	1048.13	1562.35	-0.536603	0.272351	-0.505422	0.306422	0.941502	0.00503295	0.313868	-1.05535	0.956478	-1.00446	#N/A	#N/A	#N/A
PDAP1	Q13442	5	3	41.3028	0.121968	1.46878	2	Pacientes	Controles	28 kDa heat- and acid-stable phosphoprotein OS=Homo sapiens OX=9606 GN=PDAP1 PE=1 SV=1	4049.51	2976.03	2295.35	2477.57	1825.07	2043.36	0.603297	0.204845	0.88821	0.018047	-0.523393	0.286599	0.083777	1.14608	0.323979	-1.06445	M10	#N/A	#N/A
PPP2R1A	P30153	25	17	243.98	0.122227	1.35408	3	Pacientes	Controles	Serine/threonine-protein phosphatase 2A 65 kDa regulatory subunit A alpha isoform OS=Homo sapiens OX=9606 GN=PPP2R1A PE=1 SV=4	21071.5	28347.1	17525.9	15305	17577.3	16556.6	0.378125	0.459844	0.404478	0.42637	-0.883659	0.0195156	0.980925	1.00147	0.649043	-1.02306	#N/A	#N/A	#N/A
ERP29	P30040	9	6	62.6283	0.122906	1.83097	2	Pacientes	Controles	Endoplasmic reticulum resident protein 29 OS=Homo sapiens OX=9606 GN=ERP29 PE=1 SV=4	8313.29	4913.49	3273.92	3260.18	2988.12	2763.72	0.637189	0.173569	0.876885	0.0218029	-0.581586	0.22598	0.342733	1.07717	0.894127	-1.01639	#N/A	M0	#N/A
PSMD12	O00232	30	24	235.816	0.123086	1.52843	3	Pacientes	Controles	26S proteasome non-ATPase regulatory subunit 12 OS=Homo sapiens OX=9606 GN=PSMD12 PE=1 SV=3	16065.9	11599.5	8203.99	7112.64	8055.31	8300.14	0.572203	0.23537	0.874453	0.0226536	-0.711932	0.112522	0.0990038	1.17562	0.685512	-1.02936	M2	#N/A	#N/A
IPO7	O95373	18	15	152.395	0.123152	1.12797	1	Controles	Pacientes	Importin-7 OS=Homo sapiens OX=9606 GN=IPO7 PE=1 SV=1	16962.2	15727.7	16616	20449	16849.1	18317.4	-0.519502	0.290849	-0.380731	0.456499	0.911008	0.011527	0.0679324	1.1994	0.66027	-1.03658	M2	#N/A	#N/A
GPX4	P36969	3	2	19.6714	0.124019	1.30739	1	Pacientes	Controles	Phospholipid hydroperoxide glutathione peroxidase OS=Homo sapiens OX=9606 GN=GPX4 PE=1 SV=3	6264.36	7365.65	4860.39	4246.33	5069.48	4827.15	0.42419	0.401879	0.521516	0.288646	-0.930146	0.00714885	0.864556	-1.01444	0.746455	-1.03567	#N/A	M5	#N/A
PRPS1	P60891;P11908	5	3	45.0123	0.124495	1.41925	1	Pacientes	Controles	Ribose-phosphate pyrophosphokinase 1 OS=Homo sapiens OX=9606 GN=PRPS1 PE=1 SV=2	2548.96	2062.78	2926.36	1494.39	2369.62	1447.32	0.851134	0.031592	0.476178	0.339719	-0.491475	0.322145	0.840186	1.02074	0.610064	-1.05103	#N/A	M9	#N/A
FAM98B	Q52LJ0	4	1	38.6694	0.124659	1.3134	3	Pacientes	Controles	Protein FAM98B OS=Homo sapiens OX=9606 GN=FAM98B PE=1 SV=1	1449.61	1232.25	1062.28	848.93	1171.98	829.799	0.801994	0.054928	0.668231	0.146847	-0.770521	0.0729488	0.777577	1.02243	0.227305	-1.06808	#N/A	#N/A	#N/A
UBE2Z	Q9H832	3	2	21.3683	0.124682	1.70149	1	Pacientes	Controles	Ubiquitin-conjugating enzyme E2 Z OS=Homo sapiens OX=9606 GN=UBE2Z PE=1 SV=2	661.201	313.898	570.683	248.799	373.104	286.587	0.784407	0.0647101	0.798296	0.0569238	-0.434376	0.389415	0.792775	1.02036	0.356693	-1.04865	#N/A	#N/A	#N/A
CBSL	P0DN79;P35520	5	5	33.8788	0.124709	1.13737	1	Controles	Pacientes	Cystathionine beta-synthase-like protein OS=Homo sapiens OX=9606 GN=CBSL PE=1 SV=1	1981	2024.35	2441.52	2507.49	2460.82	2364.16	-0.42815	0.397018	-0.767788	0.0746226	0.844069	0.034576	#N/A	#N/A	#N/A	#N/A	#N/A	#N/A	#N/A
DENR	O43583	1	1	6.2143	0.124791	2.32213	1	Controles	Pacientes	Density-regulated protein OS=Homo sapiens OX=9606 GN=DENR PE=1 SV=2	950.504	173.596	788.856	1567.27	1677.96	1196.89	-0.357288	0.486873	-0.561647	0.246115	0.816003	0.0476678	0.553193	1.04767	0.0956231	-1.09386	#N/A	#N/A	#N/A
CTNNA1	P35221	43	27	313.318	0.125417	1.22478	3	Pacientes	Controles	Catenin alpha-1 OS=Homo sapiens OX=9606 GN=CTNNA1 PE=1 SV=1	9419.16	7488.49	9208.04	7920.64	6124.2	7277.94	0.586836	0.220792	0.839864	0.0364123	-0.183795	0.727412	0.956871	1.00372	0.103555	-1.07997	#N/A	#N/A	M18
YWHAG	P61981;P31947	22	14	246.412	0.125455	1.30817	3	Pacientes	Controles	14-3-3 protein gamma OS=Homo sapiens OX=9606 GN=YWHAG PE=1 SV=2	34250.8	31028.1	24949.1	21450.5	27854.3	19667.6	0.791251	0.0608158	0.635557	0.175025	-0.785455	0.0641064	0.0685601	1.14342	0.902554	1.01119	#N/A	#N/A	#N/A
IMPDH2	P12268	18	15	137.781	0.125885	1.74399	3	Pacientes	Controles	Inosine-5'-monophosphate dehydrogenase 2 OS=Homo sapiens OX=9606 GN=IMPDH2 PE=1 SV=2	14285.8	10603.7	6001.83	5636.91	6379.09	5696.97	0.607335	0.201007	0.826429	0.0425756	-0.725165	0.102922	0.714133	1.02886	0.524311	-1.04417	#N/A	#N/A	#N/A
BDH2	Q9BUT1	1	1	6.21	0.126444	1.22951	1	Pacientes	Controles	3-hydroxybutyrate dehydrogenase type 2 OS=Homo sapiens OX=9606 GN=BDH2 PE=1 SV=2	2417.27	2722.53	2264.64	1697.59	2369.46	1955.23	0.575986	0.231565	0.403218	0.427952	-0.947335	0.00408744	0.53184	-1.07601	0.294025	1.09648	M1	M0	#N/A
CD99	P14209	1	1	6.1213	0.126757	Inf	1	Pacientes	Controles	CD99 antigen OS=Homo sapiens OX=9606 GN=CD99 PE=1 SV=1	0	139.566	1280.37	0	0	0	0.407438	0.422661	0.186769	0.723105	-0.0918916	0.862551	#N/A	#N/A	#N/A	#N/A	#N/A	#N/A	#N/A
AKR1A1	P14550	9	7	72.7767	0.127242	1.40626	3	Pacientes	Controles	Alcohol dehydrogenase [NADP(+)] OS=Homo sapiens OX=9606 GN=AKR1A1 PE=1 SV=3	12896.9	21791	14123.5	11156.6	11435.2	12118.1	0.257001	0.622986	0.255296	0.625376	-0.771314	0.0724661	0.790154	-1.01884	0.474541	-1.04081	#N/A	#N/A	#N/A
GSS	P48637	3	2	15.8984	0.127663	1.62175	1	Pacientes	Controles	Glutathione synthetase OS=Homo sapiens OX=9606 GN=GSS PE=1 SV=1	3259.68	4734.95	2264.46	1746.54	2421.35	2158.04	0.382521	0.454204	0.428302	0.396831	-0.903908	0.0134068	0.615202	1.04477	0.950486	1.00664	#N/A	#N/A	#N/A
SUCLA2	Q9P2R7	11	9	67.13	0.128243	1.39556	2	Pacientes	Controles	Succinate--CoA ligase [ADP-forming] subunit beta_ mitochondrial OS=Homo sapiens OX=9606 GN=SUCLA2 PE=1 SV=3	2820	2331.24	1629.4	1620.86	1650.26	1587.59	0.598614	0.209332	0.825919	0.0428187	-0.717414	0.108499	0.575599	1.03842	0.755258	-1.02841	#N/A	#N/A	#N/A
RFC1	P35251	5	3	24.3414	0.128643	18.0353	1	Pacientes	Controles	Replication factor C subunit 1 OS=Homo sapiens OX=9606 GN=RFC1 PE=1 SV=4	769.988	28280.9	4088.46	805.989	490.825	540.658	0.172564	0.743723	0.10979	0.835977	-0.679243	0.137827	0.716312	-1.02234	0.982173	-1.00181	#N/A	#N/A	#N/A
PEPD	P12955	8	6	45.728	0.129139	1.56714	3	Pacientes	Controles	Xaa-Pro dipeptidase OS=Homo sapiens OX=9606 GN=PEPD PE=1 SV=3	1740.49	1733.38	3220.13	1292.31	1579.74	1399.42	0.550576	0.257585	0.327329	0.526543	-0.256084	0.62427	0.331716	1.0625	0.582079	-1.05015	#N/A	M0	#N/A
CLIP2	Q9UDT6	3	2	17.0504	0.129869	1.59158	1	Pacientes	Controles	CAP-Gly domain-containing linker protein 2 OS=Homo sapiens OX=9606 GN=CLIP2 PE=1 SV=1	3924.64	6830.69	3378.68	3048.45	2661.88	3170.17	0.250625	0.631934	0.344879	0.503191	-0.764404	0.0767199	0.714241	1.04018	0.693937	1.0332	M0	#N/A	#N/A
HDGF	P51858	8	7	53.5353	0.130389	1.25495	2	Pacientes	Controles	Hepatoma-derived growth factor OS=Homo sapiens OX=9606 GN=HDGF PE=1 SV=1	13613.3	14186.8	14447.1	12844.1	8599.85	12220.4	0.322922	0.532453	0.668911	0.146283	-0.32464	0.530147	0.63115	-1.0345	0.167444	-1.12624	#N/A	M18	#N/A
MYH11	P35749	87	36	647.13	0.130613	1.25825	3	Controles	Pacientes	Myosin-11 OS=Homo sapiens OX=9606 GN=MYH11 PE=1 SV=3	7432.97	9284.52	10635.8	12573.7	10027.1	11816.5	-0.724842	0.103152	-0.736095	0.0952791	0.820128	0.0456213	#N/A	#N/A	#N/A	#N/A	#N/A	#N/A	#N/A
POTEI	P0CG38;P0CG39	19	2	187.252	0.130937	1.48309	3	Pacientes	Controles	POTE ankyrin domain family member I OS=Homo sapiens OX=9606 GN=POTEI PE=3 SV=1	3872.33	4037.31	2282.7	2397.8	2023.39	2451.18	0.416155	0.411803	0.718939	0.107392	-0.768047	0.0744634	#N/A	#N/A	#N/A	#N/A	#N/A	#N/A	#N/A
TAGLN	Q01995	25	23	149.36	0.130947	2.06209	3	Controles	Pacientes	Transgelin OS=Homo sapiens OX=9606 GN=TAGLN PE=1 SV=4	56549.5	18970.7	39101.8	49194.6	113523	73643.1	-0.299354	0.564382	-0.483123	0.331698	0.354634	0.490349	0.777577	1.05749	0.187351	-1.24932	M8	M16	#N/A
SEC24C	P53992	10	8	64.5516	0.131345	1.23756	2	Pacientes	Controles	Protein transport protein Sec24C OS=Homo sapiens OX=9606 GN=SEC24C PE=1 SV=3	4308.45	3456.36	3132.81	2888.4	2675.41	3241.9	0.446687	0.374533	0.950246	0.00365165	-0.604989	0.203233	0.892884	-1.01027	0.441049	-1.0388	#N/A	#N/A	#N/A
STAT1	P42224	15	8	104.078	0.131615	1.2246	2	Pacientes	Controles	Signal transducer and activator of transcription 1-alpha/beta OS=Homo sapiens OX=9606 GN=STAT1 PE=1 SV=2	2451.5	2240.06	1971.73	1831.34	2079.9	1529.94	0.875308	0.0223528	0.615399	0.193433	-0.674527	0.14166	0.0927678	1.10785	0.821696	-1.02903	#N/A	M0	#N/A
GCN1	Q92616	5	4	31.6903	0.131838	1.16743	1	Controles	Pacientes	eIF-2-alpha kinase activator GCN1 OS=Homo sapiens OX=9606 GN=GCN1 PE=1 SV=6	866.487	883.359	1071.5	1012.37	1195.48	1085.89	-0.424314	0.401726	-0.764535	0.0766381	0.542298	0.266294	0.741116	1.02267	0.735352	-1.01784	#N/A	#N/A	#N/A
SCRN1	Q12765	13	12	119.589	0.131859	1.32425	3	Pacientes	Controles	Secernin-1 OS=Homo sapiens OX=9606 GN=SCRN1 PE=1 SV=2	48238	42803.8	33351.4	29216.9	37691.2	27026.8	0.765051	0.0763167	0.663431	0.150855	-0.781169	0.0665912	0.752835	1.04275	0.994291	-1.00106	M7	#N/A	#N/A
LSM2	Q9Y333	1	1	17.7846	0.131992	1.56148	1	Pacientes	Controles	U6 snRNA-associated Sm-like protein LSm2 OS=Homo sapiens OX=9606 GN=LSM2 PE=1 SV=1	16016.9	16270.1	8525.07	8972.08	8308.15	8856.59	0.480167	0.335103	0.713335	0.111486	-0.788062	0.0626169	0.636029	1.02611	0.204337	-1.08993	#N/A	#N/A	#N/A
PAPSS2	O95340	3	1	17.7746	0.132196	1.38535	1	Controles	Pacientes	Bifunctional 3'-phosphoadenosine 5'-phosphosulfate synthase 2 OS=Homo sapiens OX=9606 GN=PAPSS2 PE=1 SV=2	6377.21	4840.21	9287.89	9492.65	9951.33	8963.11	-0.367015	0.474195	-0.629915	0.1801	0.828163	0.0417548	0.569113	-1.10295	0.901573	-1.03185	M4	M4	#N/A
CEP350	Q5VT06	5	2	27.8408	0.132198	8.20282	1	Pacientes	Controles	Centrosome-associated protein 350 OS=Homo sapiens OX=9606 GN=CEP350 PE=1 SV=1	2620.41	34383.4	33701.9	5999.09	1778.36	842.225	0.417166	0.41055	0.190734	0.717369	-0.492256	0.321257	0.945249	-1.00841	0.198553	1.07489	M0	#N/A	#N/A
VASP	P50552	7	6	45.6263	0.132648	2.45836	3	Controles	Pacientes	Vasodilator-stimulated phosphoprotein OS=Homo sapiens OX=9606 GN=VASP PE=1 SV=3	1033.29	247.372	379.688	1246.22	2116.5	719.038	-0.0725437	0.891375	-0.48461	0.32999	0.442779	0.379235	0.337294	1.17374	0.142094	-1.13831	M2	M16	#N/A
TMEM109	Q9BVC6	1	1	6.9227	0.133568	2.37288	1	Controles	Pacientes	Transmembrane protein 109 OS=Homo sapiens OX=9606 GN=TMEM109 PE=1 SV=1	3274.05	8306.9	2385.11	10785.8	5659.5	16694.5	-0.960118	0.00235415	-0.461043	0.357435	0.391899	0.442246	0.686482	1.04337	0.994153	-1.00151	M9	M4	#N/A
NUP54	Q7Z3B4	2	1	11.7656	0.134092	1.40349	1	Pacientes	Controles	Nucleoporin p54 OS=Homo sapiens OX=9606 GN=NUP54 PE=1 SV=2	1733.49	1838.26	1104.38	1025.04	1223.5	1083.25	0.523102	0.286917	0.625376	0.184227	-0.878962	0.0210888	0.277488	1.11	0.738179	-1.03141	M2	#N/A	#N/A
ATP5PD	O75947	3	3	18.1743	0.134333	4.50401	2	Pacientes	Controles	ATP synthase subunit d_ mitochondrial OS=Homo sapiens OX=9606 GN=ATP5PD PE=1 SV=3	5684.94	8901.73	1174.4	1828.78	556.114	1114.45	0.394733	0.438653	0.548941	0.259296	-0.773387	0.0712112	#N/A	#N/A	#N/A	#N/A	#N/A	#N/A	#N/A
PSMD14	O00487	4	3	27.6465	0.13437	1.8427	1	Pacientes	Controles	26S proteasome non-ATPase regulatory subunit 14 OS=Homo sapiens OX=9606 GN=PSMD14 PE=1 SV=1	5618.1	4808.98	6263.8	3349.41	4456.53	1251.91	0.975742	0.000875513	0.51162	0.299529	-0.484763	0.329814	0.341607	1.09195	0.0727126	-1.10685	M2	#N/A	#N/A
SEPHS1	P49903	2	2	13.2231	0.134685	1.41424	2	Pacientes	Controles	Selenide_ water dikinase 1 OS=Homo sapiens OX=9606 GN=SEPHS1 PE=1 SV=2	5984.72	7713.19	4287.28	4261.54	4201.47	4254.24	0.378441	0.459439	0.493272	0.320103	-0.824827	0.043341	0.54733	1.03824	0.82769	-1.0199	#N/A	#N/A	#N/A
ADD3	Q9UEY8	11	6	54.5748	0.135795	2.11349	2	Controles	Pacientes	Gamma-adducin OS=Homo sapiens OX=9606 GN=ADD3 PE=1 SV=1	24604.3	4754.8	4142.81	25576.3	18572	26657.7	-0.47881	0.33667	-0.0970905	0.854822	0.55564	0.252313	0.557779	-1.08036	0.111035	1.24009	M4	M1	#N/A
AASS	Q9UDR5	6	4	38.3004	0.135854	4.77061	2	Pacientes	Controles	Alpha-aminoadipic semialdehyde synthase_ mitochondrial OS=Homo sapiens OX=9606 GN=AASS PE=1 SV=1	4595.72	11832.8	1354.31	647.809	722.179	2357.59	0.214741	0.68284	0.377626	0.460486	-0.813145	0.0491104	0.367046	-1.12327	0.999711	-1.00003	M6	M0	#N/A
PGM2	Q96G03	9	2	49.1614	0.136477	1.56245	1	Pacientes	Controles	Phosphoglucomutase-2 OS=Homo sapiens OX=9606 GN=PGM2 PE=1 SV=4	1975.31	2457.33	1414.8	886.024	1679.47	1177	0.526647	0.283064	0.452864	0.367142	-0.950968	0.00354721	0.278485	1.10468	0.979125	-1.00513	M2	M0	#N/A
SPTBN4	Q9H254	18	4	134.145	0.137141	2.1203	1	Pacientes	Controles	Spectrin beta chain_ non-erythrocytic 4 OS=Homo sapiens OX=9606 GN=SPTBN4 PE=1 SV=2	4470.05	2057.8	1458.04	1011.76	1242.32	1512.32	0.552257	0.25583	0.901275	0.0141389	-0.584679	0.222918	#N/A	#N/A	0.0113807	1.32175	#N/A	M1	M1
SOGA1	O94964	5	1	25.0249	0.137147	1.47231	1	Pacientes	Controles	Protein SOGA1 OS=Homo sapiens OX=9606 GN=SOGA1 PE=1 SV=2	344.52	472.788	411.51	284.685	181.556	368.378	0.130954	0.804692	0.526154	0.283599	-0.574671	0.232885	0.735466	-1.03643	0.562666	1.03839	M1	#N/A	#N/A
HSP90B2P	Q58FF3	20	4	156.379	0.137571	2.14684	2	Controles	Pacientes	Putative endoplasmin-like protein OS=Homo sapiens OX=9606 GN=HSP90B2P PE=5 SV=1	25075.9	3838.44	3766.4	24676.5	19159.4	26324.3	-0.451269	0.369046	-0.083732	0.874695	0.534975	0.274092	#N/A	#N/A	#N/A	#N/A	#N/A	#N/A	#N/A
UQCRFS1	P47985;P0C7P4	2	1	12.6674	0.137695	2.2462	1	Controles	Pacientes	Cytochrome b-c1 complex subunit Rieske_ mitochondrial OS=Homo sapiens OX=9606 GN=UQCRFS1 PE=1 SV=2	610.922	571.677	502.128	2242.93	714.754	826.544	-0.345644	0.502181	-0.428429	0.396676	0.816236	0.0475508	0.20696	1.10218	0.970509	1.00432	M0	#N/A	#N/A
RAD23B	P54727	9	9	72.053	0.137773	1.44935	3	Pacientes	Controles	UV excision repair protein RAD23 homolog B OS=Homo sapiens OX=9606 GN=RAD23B PE=1 SV=1	9303.42	11513.3	6257.7	6172.75	5729.99	6777.69	0.325425	0.529094	0.569573	0.238029	-0.822489	0.0444687	0.0699939	1.11705	0.409948	-1.03194	#N/A	#N/A	#N/A
DHX9	Q08211	54	46	427.147	0.137826	1.34751	3	Pacientes	Controles	ATP-dependent RNA helicase A OS=Homo sapiens OX=9606 GN=DHX9 PE=1 SV=4	40468.9	44301.2	34744.7	32667.8	21224.1	34801.4	0.233746	0.655767	0.717829	0.108197	-0.582528	0.225045	0.292134	1.07782	0.132144	-1.08304	#N/A	#N/A	#N/A
ATP2A3	Q93084	9	2	51.4884	0.138121	1.96181	1	Controles	Pacientes	Sarcoplasmic/endoplasmic reticulum calcium ATPase 3 OS=Homo sapiens OX=9606 GN=ATP2A3 PE=1 SV=2	591.606	700.263	1911	2471.39	1330.56	2481.46	-0.701911	0.120042	-0.565048	0.242632	0.855834	0.0296775	#N/A	#N/A	#N/A	#N/A	#N/A	#N/A	#N/A
ACAA2	P42765	8	7	72.606	0.138214	1.67123	2	Pacientes	Controles	3-ketoacyl-CoA thiolase_ mitochondrial OS=Homo sapiens OX=9606 GN=ACAA2 PE=1 SV=2	12014.7	7215.27	5380.25	5446.46	5214.03	4065.31	0.694592	0.125668	0.851004	0.0316459	-0.544982	0.263458	0.571011	1.0489	0.757664	-1.03927	#N/A	M15	#N/A
HAT1	O14929	4	3	25.5247	0.138414	1.56941	2	Pacientes	Controles	Histone acetyltransferase type B catalytic subunit OS=Homo sapiens OX=9606 GN=HAT1 PE=1 SV=1	7322.02	6114.85	3639.12	3262.48	4248.08	3369.95	0.62608	0.183585	0.754949	0.0827176	-0.792938	0.0598734	0.443057	1.06626	0.393189	-1.07755	#N/A	M12	#N/A
KRT18	P05783	3	2	18.2578	0.138685	6.01505	1	Controles	Pacientes	Keratin_ type I cytoskeletal 18 OS=Homo sapiens OX=9606 GN=KRT18 PE=1 SV=2	223.77	97.2206	288.518	186.998	1791.32	1687.91	-0.617377	0.191592	-0.571377	0.236204	0.242763	0.643009	0.795192	1.05184	0.843319	-1.04635	M6	M0	#N/A
MAST3	O60307	5	2	29.247	0.138811	1.5933	1	Controles	Pacientes	Microtubule-associated serine/threonine-protein kinase 3 OS=Homo sapiens OX=9606 GN=MAST3 PE=1 SV=2	1323.96	646.486	487.247	1184.82	1364.95	1366.07	-0.42711	0.398293	-0.189245	0.719521	0.386806	0.448728	0.858164	-1.02223	0.392998	1.10722	M0	M1	#N/A
ARHGDIA	P52565	20	17	180.295	0.139752	1.71403	3	Pacientes	Controles	Rho GDP-dissociation inhibitor 1 OS=Homo sapiens OX=9606 GN=ARHGDIA PE=1 SV=3	43817.1	30612.4	18276.1	17702.5	20171.1	16212.8	0.642579	0.168794	0.821202	0.0450951	-0.682121	0.13551	0.121687	1.18527	0.164642	-1.11903	M8	M8	#N/A
RCN2	Q14257	11	9	108.345	0.13997	1.61334	1	Pacientes	Controles	Reticulocalbin-2 OS=Homo sapiens OX=9606 GN=RCN2 PE=1 SV=1	13399.7	16374.5	8377.7	8114.67	5740.38	9792.72	0.259906	0.618919	0.644791	0.166851	-0.765879	0.0758027	0.607992	-1.03916	0.0814433	-1.13091	#N/A	M9	#N/A
RPS24	P62847	9	8	50.0263	0.14032	1.60499	1	Controles	Pacientes	40S ribosomal protein S24 OS=Homo sapiens OX=9606 GN=RPS24 PE=1 SV=1	11729.5	13053.7	17780.4	28536.9	14446.8	25330.6	-0.727846	0.101023	-0.508326	0.303185	0.862794	0.0269469	0.319946	1.08458	0.877612	-1.01663	#N/A	#N/A	#N/A
GRIPAP1	Q4V328	7	2	40.9585	0.140351	1.23988	2	Pacientes	Controles	GRIP1-associated protein 1 OS=Homo sapiens OX=9606 GN=GRIPAP1 PE=1 SV=2	414.149	366.62	291.393	278.915	271.289	314.528	0.417333	0.410344	0.868394	0.0248405	-0.733224	0.0972611	0.727023	-1.01792	0.477329	1.05013	#N/A	#N/A	#N/A
TMEM165	Q9HC07	3	3	23.5948	0.140386	1.6508	2	Controles	Pacientes	Transmembrane protein 165 OS=Homo sapiens OX=9606 GN=TMEM165 PE=1 SV=1	781.124	985.096	2064.56	2115.44	1689.25	2519.18	-0.72218	0.105054	-0.620549	0.188657	0.758889	0.0801936	0.862005	1.01389	0.123015	-1.10707	#N/A	M0	#N/A
USP39	Q53GS9	4	4	26.3291	0.140624	1.35166	1	Pacientes	Controles	U4/U6.U5 tri-snRNP-associated protein 2 OS=Homo sapiens OX=9606 GN=USP39 PE=1 SV=2	3214.36	4203.9	3377.59	2399.86	2094.84	3492.4	0.0571534	0.914363	0.520166	0.290122	-0.709352	0.114438	0.705846	1.02455	0.371353	-1.05201	#N/A	#N/A	#N/A
NEFM	P07197	41	28	318.842	0.141558	2.52589	3	Controles	Pacientes	Neurofilament medium polypeptide OS=Homo sapiens OX=9606 GN=NEFM PE=1 SV=3	4252.78	7126.4	11675.7	10744.1	12507.7	34982.1	-0.891399	0.017051	-0.396613	0.436274	0.351436	0.494548	0.547244	1.12157	0.511667	1.10672	M11	M0	#N/A
DLST	P36957	12	11	83.1449	0.141574	1.66511	3	Pacientes	Controles	Dihydrolipoyllysine-residue succinyltransferase component of 2-oxoglutarate dehydrogenase complex_ mitochondrial OS=Homo sapiens OX=9606 GN=DLST PE=1 SV=4	10906	6549.81	4819.33	3957.13	5153.63	4266.83	0.646474	0.165379	0.85172	0.0313504	-0.640407	0.170712	0.0918144	1.08326	0.736293	-1.01897	#N/A	#N/A	#N/A
RPL18A	Q02543	18	15	130.538	0.14192	1.44731	3	Controles	Pacientes	60S ribosomal protein L18a OS=Homo sapiens OX=9606 GN=RPL18A PE=1 SV=2	8600.58	11994	9692.11	18642.1	10498.2	14694	-0.693316	0.12666	-0.567593	0.240039	0.732238	0.0979461	0.27941	1.21819	0.653892	-1.05209	M10	M0	#N/A
RAB37	Q96AX2	2	1	13.635	0.142045	1.95589	1	Controles	Pacientes	Ras-related protein Rab-37 OS=Homo sapiens OX=9606 GN=RAB37 PE=1 SV=3	1402.8	406.425	1850.54	2299.6	2470.32	2388.18	-0.488953	0.325019	-0.559896	0.247915	0.835956	0.0381585	#N/A	#N/A	#N/A	#N/A	#N/A	#N/A	#N/A
SMARCA4	P51532	16	8	103.231	0.142655	1.87938	2	Controles	Pacientes	Transcription activator BRG1 OS=Homo sapiens OX=9606 GN=SMARCA4 PE=1 SV=2	537.569	1027.75	2106.41	2796.71	1728.41	2375.45	-0.642052	0.169258	-0.706043	0.116916	0.877157	0.0217088	0.396173	-1.05976	0.958104	-1.00325	#N/A	#N/A	#N/A
MPHOSPH9	Q99550	3	2	31.5613	0.142889	1.24326	1	Pacientes	Controles	M-phase phosphoprotein 9 OS=Homo sapiens OX=9606 GN=MPHOSPH9 PE=1 SV=4	1332.1	1036.51	989.611	795.941	1023.97	881.222	0.713498	0.111366	0.794506	0.0590028	-0.711852	0.112581	0.449756	-1.06396	0.903042	-1.01226	#N/A	#N/A	#N/A
ALDOC	P09972	7	4	57.2271	0.143614	1.23704	2	Pacientes	Controles	Fructose-bisphosphate aldolase C OS=Homo sapiens OX=9606 GN=ALDOC PE=1 SV=2	4946.34	4179.85	4811.4	4057.45	4229.65	2979.77	0.987378	0.000237958	0.564983	0.242699	-0.350389	0.495926	0.580928	-1.09028	0.0711385	1.32223	M0	M1	#N/A
MSI1	O43347	8	5	64.0056	0.143662	2.02968	2	Pacientes	Controles	RNA-binding protein Musashi homolog 1 OS=Homo sapiens OX=9606 GN=MSI1 PE=1 SV=1	3295.25	9315.54	8415.39	3561.77	2929.47	3868.12	0.308878	0.551417	0.200155	0.703777	-0.549061	0.259171	0.509169	-1.08559	0.335794	-1.09717	M6	M15	#N/A
KPNA5	O15131	4	2	21.2763	0.143883	1.85983	1	Controles	Pacientes	Importin subunit alpha-6 OS=Homo sapiens OX=9606 GN=KPNA5 PE=1 SV=2	32.6861	81.7757	83.8704	174.134	93.1985	101.532	-0.542983	0.26557	-0.73918	0.093169	0.827518	0.0420596	0.0819106	-1.16306	0.88167	-1.01317	M1	#N/A	#N/A
FADS2	O95864	4	4	29.8111	0.144124	1.78999	1	Controles	Pacientes	Fatty acid desaturase 2 OS=Homo sapiens OX=9606 GN=FADS2 PE=1 SV=1	2063.92	3349.87	2848.95	6774.57	2809.71	5205.97	-0.719512	0.106977	-0.544579	0.263883	0.77381	0.0709564	0.627165	1.04332	0.932418	-1.01401	#N/A	M11	#N/A
CACYBP	Q9HB71	5	3	45.9764	0.144365	1.50989	2	Pacientes	Controles	Calcyclin-binding protein OS=Homo sapiens OX=9606 GN=CACYBP PE=1 SV=2	5129.74	4248.46	7190.26	3256.71	4944.39	2772.18	0.794004	0.0592807	0.378152	0.459809	-0.346966	0.500436	0.0522739	1.27872	0.679407	-1.03417	M10	#N/A	#N/A
WARS	P23381	12	10	85.1882	0.144859	1.45978	2	Pacientes	Controles	Tryptophan--tRNA ligase_ cytoplasmic OS=Homo sapiens OX=9606 GN=WARS PE=1 SV=2	9787.8	9933.91	5930.56	5979.48	6848.4	4744.76	0.665002	0.149539	0.603031	0.205099	-0.783321	0.0653379	0.193311	1.12749	0.332766	-1.12338	M8	M0	#N/A
RPL3	P39023;Q92901	35	30	248.881	0.144885	1.8362	3	Controles	Pacientes	60S ribosomal protein L3 OS=Homo sapiens OX=9606 GN=RPL3 PE=1 SV=2	5743.4	6578.9	18928.9	24524.3	14371	18488.1	-0.51187	0.299253	-0.621873	0.187438	0.921053	0.00910286	0.23987	1.13028	0.133286	-1.11562	M10	#N/A	#N/A
DDX39B	Q13838	19	8	238.912	0.145413	1.17354	2	Pacientes	Controles	Spliceosome RNA helicase DDX39B OS=Homo sapiens OX=9606 GN=DDX39B PE=1 SV=1	31870.7	36601.7	31111.2	27813.5	24856.9	32186.9	0.0807573	0.879127	0.565974	0.241687	-0.692615	0.127207	0.71446	-1.03511	0.880097	1.01621	#N/A	#N/A	#N/A
ASAH1	Q13510	2	2	12.5979	0.145648	2.0731	1	Pacientes	Controles	Acid ceramidase OS=Homo sapiens OX=9606 GN=ASAH1 PE=1 SV=5	3397.99	1104.62	2189.59	1437.88	906.003	884.225	0.734285	0.0965267	0.884122	0.0193637	-0.269052	0.60616	0.70819	-1.04062	0.754207	-1.03554	M0	M0	#N/A
JUP	P14923	5	1	38.2453	0.1459	1.23335	2	Controles	Pacientes	Junction plakoglobin OS=Homo sapiens OX=9606 GN=JUP PE=1 SV=3	250.663	203.503	298.453	297.71	289.516	341.018	-0.624812	0.184742	-0.425843	0.399848	0.751375	0.0850373	0.698861	-1.06934	0.417919	-1.12117	M4	M6	#N/A
KIF4A	O95239	3	1	23.9433	0.146144	1.44437	1	Controles	Pacientes	Chromosome-associated kinesin KIF4A OS=Homo sapiens OX=9606 GN=KIF4A PE=1 SV=3	337.237	710.917	602.683	840.095	734.196	810.135	-0.780425	0.0670263	-0.898549	0.0149164	0.566085	0.241574	0.76673	1.02628	0.52302	1.11959	#N/A	M11	#N/A
HMGCS2	P54868	4	3	24.0225	0.146196	1.8133	1	Pacientes	Controles	Hydroxymethylglutaryl-CoA synthase_ mitochondrial OS=Homo sapiens OX=9606 GN=HMGCS2 PE=1 SV=1	472.854	827.623	1231.93	430.099	404.809	561.664	0.342491	0.506351	0.253487	0.627913	-0.345531	0.50233	#N/A	#N/A	#N/A	#N/A	#N/A	#N/A	#N/A
IMPDH1	P20839	2	1	13.6678	0.14629	2.21954	1	Pacientes	Controles	Inosine-5'-monophosphate dehydrogenase 1 OS=Homo sapiens OX=9606 GN=IMPDH1 PE=1 SV=2	187.846	496.258	587.812	161.48	144.331	267.243	0.28074	0.589953	0.249198	0.63394	-0.480313	0.334935	0.104196	1.18408	0.547471	1.06957	M2	M13	#N/A
RANGAP1	P46060	20	16	135.523	0.146301	1.37651	3	Pacientes	Controles	Ran GTPase-activating protein 1 OS=Homo sapiens OX=9606 GN=RANGAP1 PE=1 SV=1	10638.4	8874.38	6136.01	6238.66	5927.23	6467.32	0.514596	0.29624	0.843454	0.0348418	-0.702068	0.119923	0.862297	-1.01704	0.953438	1.00491	#N/A	#N/A	#N/A
PSMD4	P55036	12	8	128.898	0.146594	1.62363	3	Pacientes	Controles	26S proteasome non-ATPase regulatory subunit 4 OS=Homo sapiens OX=9606 GN=PSMD4 PE=1 SV=1	26324.5	25291.7	12696.3	12411.7	12522.2	14676.3	0.441304	0.381016	0.751266	0.0851085	-0.809256	0.051105	0.289926	1.11083	0.161383	-1.09087	M10	#N/A	#N/A
CDH4	P55283	3	1	23.9162	0.146964	2.03302	1	Pacientes	Controles	Cadherin-4 OS=Homo sapiens OX=9606 GN=CDH4 PE=2 SV=2	1486.71	1969.75	1425.64	290.58	1782.81	328.021	0.701647	0.120243	0.269981	0.604867	-0.79796	0.0571066	0.250225	1.23167	0.164642	1.20773	M10	M0	#N/A
FUBP3	Q96I24	8	5	57.9342	0.147743	1.89395	2	Controles	Pacientes	Far upstream element-binding protein 3 OS=Homo sapiens OX=9606 GN=FUBP3 PE=1 SV=2	2335.4	549.039	1416.48	2804.54	3180.45	2160.74	-0.217882	0.678348	-0.390719	0.443745	0.686442	0.132063	0.228393	1.05899	0.317293	-1.07156	#N/A	#N/A	#N/A
ANXA5	P08758	31	28	271.332	0.147817	1.34851	3	Controles	Pacientes	Annexin A5 OS=Homo sapiens OX=9606 GN=ANXA5 PE=1 SV=2	24560.3	24373.9	26749.4	26050.7	43894.2	32115.1	-0.312101	0.547049	-0.668044	0.147003	0.240128	0.646731	0.212841	1.15093	0.777488	-1.0293	M8	M8	#N/A
OXSM	Q9NWU1	1	1	4.9313	0.147925	1.12231	1	Pacientes	Controles	3-oxoacyl-[acyl-carrier-protein] synthase_ mitochondrial OS=Homo sapiens OX=9606 GN=OXSM PE=1 SV=1	3237.79	3793.32	3207.4	2863.61	3056.44	3202.65	0.207996	0.692505	0.36779	0.473191	-0.891797	0.0169284	0.572631	-1.08174	0.954418	1.01121	M0	M0	#N/A
CCS	O14618	1	1	6.6701	0.148332	1.38375	1	Controles	Pacientes	Copper chaperone for superoxide dismutase OS=Homo sapiens OX=9606 GN=CCS PE=1 SV=1	542.432	644.771	878.346	1156.9	764.076	937.23	-0.583431	0.224151	-0.635918	0.174703	0.908922	0.012065	0.495372	-1.08159	0.235941	-1.11922	M4	M6	#N/A
FEN1	P39748	5	4	41.5637	0.148596	1.3582	2	Pacientes	Controles	Flap endonuclease 1 OS=Homo sapiens OX=9606 GN=FEN1 PE=1 SV=1	11405	12017.4	9143.75	6479.18	10757.5	6740.78	0.705455	0.117358	0.437659	0.385427	-0.867324	0.0252367	0.241772	1.11022	0.780823	-1.04015	M2	M0	#N/A
TCEA1	P23193	13	10	84.6732	0.149117	1.46974	3	Pacientes	Controles	Transcription elongation factor A protein 1 OS=Homo sapiens OX=9606 GN=TCEA1 PE=1 SV=2	20028.2	17716.8	11352.7	9672.72	13850.8	9882.09	0.662758	0.151421	0.679989	0.137225	-0.824133	0.0436741	0.211324	1.15497	0.698948	-1.03921	M10	M0	#N/A
HNRNPA3	P51991	30	25	194.687	0.149244	1.45412	3	Pacientes	Controles	Heterogeneous nuclear ribonucleoprotein A3 OS=Homo sapiens OX=9606 GN=HNRNPA3 PE=1 SV=2	41317.7	64679.8	41141.6	36812.1	24875.7	39500.3	0.159167	0.763266	0.410073	0.419369	-0.657791	0.155623	0.138548	1.14779	0.476124	-1.04104	M10	#N/A	#N/A
STK10	O94804	3	1	12.5044	0.149367	1.41255	1	Controles	Pacientes	Serine/threonine-protein kinase 10 OS=Homo sapiens OX=9606 GN=STK10 PE=1 SV=1	1043.16	1474.74	2066.43	2386.25	1843.81	2245.53	-0.672548	0.143282	-0.739004	0.0932891	0.821201	0.0450958	0.429677	1.11718	0.665294	-1.05536	M8	M6	#N/A
LONP1	P36776	2	2	9.0339	0.149371	1.56917	1	Controles	Pacientes	Lon protease homolog_ mitochondrial OS=Homo sapiens OX=9606 GN=LONP1 PE=1 SV=2	300.889	549.214	768.223	844.688	718.291	976.444	-0.79978	0.0561188	-0.754568	0.0829635	0.696154	0.124458	0.90128	1.01079	0.361436	-1.06441	#N/A	#N/A	#N/A
CSDE1	O75534	23	15	139.899	0.149773	1.36884	3	Pacientes	Controles	Cold shock domain-containing protein E1 OS=Homo sapiens OX=9606 GN=CSDE1 PE=1 SV=2	5854.73	4960.39	3436.33	3649.93	3606.71	3154.71	0.643725	0.167786	0.775495	0.0699462	-0.678241	0.138637	0.231757	1.04963	0.311153	-1.04756	#N/A	#N/A	#N/A
TIMM13	Q9Y5L4	1	1	6.077	0.149952	2.02858	1	Pacientes	Controles	Mitochondrial import inner membrane translocase subunit Tim13 OS=Homo sapiens OX=9606 GN=TIMM13 PE=1 SV=1	3217.09	3442.07	1255.18	1285.34	979.263	1636.81	0.371495	0.468393	0.715806	0.109673	-0.793892	0.0593428	0.499823	1.06961	0.155032	-1.09256	M8	#N/A	#N/A
SAP30BP	Q9UHR5	2	1	15.8931	0.15011	1.12718	1	Pacientes	Controles	SAP30-binding protein OS=Homo sapiens OX=9606 GN=SAP30BP PE=1 SV=1	1540.67	1504.8	1660.46	1517.73	1230.32	1426.91	0.401881	0.429632	0.625422	0.184185	-0.130141	0.805891	0.972909	-1.00203	0.231094	-1.04865	#N/A	#N/A	#N/A
AP3B1	O00203	2	2	12.7502	0.150415	1.69615	1	Controles	Pacientes	AP-3 complex subunit beta-1 OS=Homo sapiens OX=9606 GN=AP3B1 PE=1 SV=3	1261.38	574.888	1154.79	1418.26	1304.36	2350.66	-0.758637	0.0803534	-0.240421	0.646318	0.558696	0.249152	0.283415	-1.07641	0.131022	-1.1248	#N/A	M0	#N/A
FAM50A	Q14320	2	2	9.6656	0.150604	1.36514	1	Pacientes	Controles	Protein FAM50A OS=Homo sapiens OX=9606 GN=FAM50A PE=1 SV=2	1669.31	1085.27	1030.47	849.128	1030.94	892.591	0.69097	0.128493	0.857729	0.0289219	-0.592048	0.21569	0.597308	-1.0612	0.244105	-1.09095	M0	M18	#N/A
POGZ	Q7Z3K3	4	2	26.5526	0.151915	1.46415	1	Controles	Pacientes	Pogo transposable element with ZNF domain OS=Homo sapiens OX=9606 GN=POGZ PE=1 SV=2	2487.23	1652.03	3894.31	3793.89	3799.86	4168.63	-0.501949	0.310311	-0.535411	0.273625	0.804389	0.0536531	0.527845	-1.05665	0.537464	-1.03121	#N/A	#N/A	#N/A
ZNF428	Q96B54	2	2	11.8088	0.152198	1.57653	1	Controles	Pacientes	Zinc finger protein 428 OS=Homo sapiens OX=9606 GN=ZNF428 PE=1 SV=2	248.104	232.883	388.933	518.15	299.317	553.991	-0.768533	0.0741649	-0.453666	0.366187	0.817951	0.0466959	0.96279	-1.00457	0.814834	-1.02724	#N/A	M15	#N/A
PPP4C	P60510	4	3	29.1915	0.152599	1.25488	1	Pacientes	Controles	Serine/threonine-protein phosphatase 4 catalytic subunit OS=Homo sapiens OX=9606 GN=PPP4C PE=1 SV=1	2784.75	2077.38	2136.69	1842.92	1586.03	2148.34	0.396123	0.436895	0.963852	0.00193642	-0.474921	0.341178	0.740015	-1.02169	0.123808	-1.0918	#N/A	#N/A	#N/A
RPS15	P62841	1	1	6.7117	0.152643	2.82682	1	Controles	Pacientes	40S ribosomal protein S15 OS=Homo sapiens OX=9606 GN=RPS15 PE=1 SV=2	28.0222	19.7578	281.423	124.861	402.506	403.229	-0.546499	0.26186	-0.613066	0.195612	0.415859	0.412171	0.0938693	1.26068	0.944222	-1.00819	M10	#N/A	#N/A
MVK	Q03426	6	3	36.5046	0.152931	1.62315	1	Pacientes	Controles	Mevalonate kinase OS=Homo sapiens OX=9606 GN=MVK PE=1 SV=1	4310.03	6157.77	2885.67	2334.48	2337.51	3554.88	0.193206	0.713796	0.511709	0.299431	-0.846056	0.0337239	0.376222	1.09808	0.815077	1.04397	M8	M2	#N/A
CMPK1	P30085	2	1	20.1484	0.153346	1.2997	1	Pacientes	Controles	UMP-CMP kinase OS=Homo sapiens OX=9606 GN=CMPK1 PE=1 SV=3	4112.94	3567.13	2658.56	2551.59	2431.43	2971.58	0.397444	0.435224	0.861098	0.0276008	-0.723305	0.104248	0.305679	1.06311	0.4447	1.04819	#N/A	#N/A	#N/A
SUB1	P53999	7	7	58.819	0.153531	1.46246	3	Pacientes	Controles	Activated RNA polymerase II transcriptional coactivator p15 OS=Homo sapiens OX=9606 GN=SUB1 PE=1 SV=3	15471.5	18245.9	9545.26	9393.25	9857.75	10331.1	0.3859	0.449884	0.581551	0.226014	-0.851576	0.0314096	0.0802559	1.13881	0.737355	-1.03218	#N/A	#N/A	M1
VWA8	A3KMH1	5	3	25.5665	0.154172	1.38789	1	Pacientes	Controles	von Willebrand factor A domain-containing protein 8 OS=Homo sapiens OX=9606 GN=VWA8 PE=1 SV=2	1710.13	1210.27	2120.99	1293.69	1071.22	1267.51	0.575999	0.231552	0.636209	0.174443	-0.138917	0.792965	0.782635	1.0277	0.660711	1.03629	M0	#N/A	#N/A
RANBP6	O60518	14	8	94.3084	0.154877	1.29847	2	Controles	Pacientes	Ran-binding protein 6 OS=Homo sapiens OX=9606 GN=RANBP6 PE=1 SV=2	3532.69	4112.68	3195.87	5717.07	3727.42	4632.54	-0.641102	0.170097	-0.484174	0.33049	0.6761	0.140377	0.752612	-1.01947	0.978921	1.00261	#N/A	#N/A	#N/A
STX7	O15400	3	1	16.703	0.155507	1.82378	1	Controles	Pacientes	Syntaxin-7 OS=Homo sapiens OX=9606 GN=STX7 PE=1 SV=4	88.2821	34.8517	143.087	166.857	186.213	132.459	-0.27847	0.593092	-0.62759	0.182209	0.825043	0.0432372	0.377883	-1.08696	0.67924	-1.03582	M0	#N/A	#N/A
GLRX3	O76003	14	12	98.729	0.15557	3.58868	3	Pacientes	Controles	Glutaredoxin-3 OS=Homo sapiens OX=9606 GN=GLRX3 PE=1 SV=2	16004.4	16416.1	2838.05	2931.64	3877.71	3015.57	0.513125	0.297865	0.689325	0.129785	-0.821464	0.0449673	0.0926808	1.20043	0.724642	1.04885	M10	M3	#N/A
ASNS	P08243	5	3	31.0319	0.155573	3.21191	1	Controles	Pacientes	Asparagine synthetase [glutamine-hydrolyzing] OS=Homo sapiens OX=9606 GN=ASNS PE=1 SV=4	628.961	140.926	2447.8	3744.36	5227.76	1362.81	-0.123152	0.816206	-0.741091	0.0918732	0.677629	0.139134	0.572631	1.10975	0.573054	-1.07328	M9	M15	#N/A
UBA6	A0AVT1	14	11	83.5117	0.155642	1.47275	2	Pacientes	Controles	Ubiquitin-like modifier-activating enzyme 6 OS=Homo sapiens OX=9606 GN=UBA6 PE=1 SV=1	4345.48	4329.13	7443.91	2988.07	4293.94	3662.51	0.546404	0.26196	0.310623	0.549051	-0.323005	0.532342	0.767574	-1.01843	0.973047	-1.00338	#N/A	#N/A	#N/A
HERC2	O95714	4	2	25.2384	0.155739	1.4063	1	Pacientes	Controles	E3 ubiquitin-protein ligase HERC2 OS=Homo sapiens OX=9606 GN=HERC2 PE=1 SV=2	3365.28	3913.01	2195.23	2030.02	2300.94	2405.51	0.369704	0.470709	0.579665	0.227889	-0.885888	0.0187895	0.517389	-1.06911	0.747608	1.01643	M1	#N/A	#N/A
HNRNPAB	Q99729	8	5	69.0222	0.15615	1.37629	3	Pacientes	Controles	Heterogeneous nuclear ribonucleoprotein A/B OS=Homo sapiens OX=9606 GN=HNRNPAB PE=1 SV=2	3752.93	5186.98	6569.68	3717.18	4100.85	3451.07	0.518963	0.29144	0.162333	0.758639	-0.36036	0.482858	0.0951498	1.13827	0.135983	-1.12285	#N/A	M9	#N/A
RPL23	P62829	10	8	86.6854	0.15723	1.28372	3	Controles	Pacientes	60S ribosomal protein L23 OS=Homo sapiens OX=9606 GN=RPL23 PE=1 SV=1	36126.5	43970.6	46659.1	62275.2	42601.5	57842.1	-0.766627	0.075339	-0.583027	0.224551	0.79342	0.0596052	0.151955	1.15147	0.351916	-1.08003	M10	M0	#N/A
BANF1	O75531	2	1	12.5305	0.157351	1.71199	2	Controles	Pacientes	Barrier-to-autointegration factor OS=Homo sapiens OX=9606 GN=BANF1 PE=1 SV=1	512.031	1344.48	933.511	1760.69	1078.72	1937.07	-0.913009	0.0110221	-0.661768	0.152254	0.544822	0.263627	0.258353	1.09286	0.634087	-1.03221	#N/A	#N/A	#N/A
PKN1	Q16512	5	3	32.6071	0.157668	1.58626	1	Controles	Pacientes	Serine/threonine-protein kinase N1 OS=Homo sapiens OX=9606 GN=PKN1 PE=1 SV=2	1451.36	2801.34	3734.97	3355.12	4514.05	4801.35	-0.718373	0.107802	-0.821922	0.0447443	0.475871	0.340075	0.436703	-1.0477	0.566532	-1.04318	#N/A	#N/A	#N/A
ANP32E	Q9BTT0	4	4	44.7385	0.157732	2.25533	1	Pacientes	Controles	Acidic leucine-rich nuclear phosphoprotein 32 family member E OS=Homo sapiens OX=9606 GN=ANP32E PE=1 SV=1	12232.5	21190.9	5973.59	4815.69	4252.16	8400.52	0.210767	0.688531	0.469081	0.347986	-0.823169	0.0441391	0.865661	-1.01722	0.327327	-1.09762	#N/A	M20	#N/A
OPTN	Q96CV9	3	1	13.4922	0.157949	2.06833	1	Controles	Pacientes	Optineurin OS=Homo sapiens OX=9606 GN=OPTN PE=1 SV=3	115.204	95.8136	125.284	104.957	335.825	254.803	-0.463585	0.354437	-0.592138	0.215603	0.211753	0.687119	0.987627	1.0035	0.388709	-1.07842	M6	M0	#N/A
PPAT	Q06203	7	5	42.1593	0.158339	1.3748	1	Pacientes	Controles	Amidophosphoribosyltransferase OS=Homo sapiens OX=9606 GN=PPAT PE=1 SV=1	2477.13	3157.3	2155.51	1554.83	2510.54	1600.85	0.589242	0.218432	0.304862	0.556874	-0.879632	0.0208607	0.278763	1.10973	0.517394	-1.05263	M2	#N/A	#N/A
ROCK2	O75116	24	15	152.499	0.158484	1.59376	2	Pacientes	Controles	Rho-associated protein kinase 2 OS=Homo sapiens OX=9606 GN=ROCK2 PE=1 SV=4	13169.2	9131.38	5976.37	5100.97	6876.61	5764.72	0.616409	0.192492	0.816592	0.0473732	-0.713795	0.111148	0.181557	1.11999	0.862237	-1.0202	M2	M20	#N/A
VPS35	Q96QK1	25	22	147	0.158723	1.18257	3	Pacientes	Controles	Vacuolar protein sorting-associated protein 35 OS=Homo sapiens OX=9606 GN=VPS35 PE=1 SV=2	13109.8	10554	9817.21	8880.91	9973.41	9457.76	0.644856	0.166794	0.852839	0.0308911	-0.671017	0.144542	0.431601	-1.03645	0.904486	-1.00966	#N/A	#N/A	#N/A
UBXN7	O94888	2	2	9.4485	0.159228	1.76806	1	Pacientes	Controles	UBX domain-containing protein 7 OS=Homo sapiens OX=9606 GN=UBXN7 PE=1 SV=2	848.124	1025.61	431.973	545.543	313.65	444.896	0.382193	0.454624	0.619272	0.189836	-0.6917	0.127922	0.564792	-1.06008	0.775802	-1.016	M1	#N/A	#N/A
PDLIM7	Q9NR12	5	4	31.2181	0.159415	1.4022	2	Controles	Pacientes	PDZ and LIM domain protein 7 OS=Homo sapiens OX=9606 GN=PDLIM7 PE=1 SV=1	6739.53	3482.45	3572.13	5936.23	6274.38	7131.43	-0.453917	0.365887	-0.0860915	0.871182	0.420156	0.406851	0.854851	1.0314	0.0744926	-1.20712	M9	M16	#N/A
PANK4	Q9NVE7	7	5	33.4909	0.159617	1.52166	1	Controles	Pacientes	Pantothenate kinase 4 OS=Homo sapiens OX=9606 GN=PANK4 PE=1 SV=1	1828.55	2440	2518.55	4619.89	2300.03	3407.74	-0.630958	0.179157	-0.548139	0.260137	0.831377	0.0402532	0.422004	-1.0567	0.96088	1.00622	#N/A	M5	#N/A
ACAT2	Q9BWD1	21	17	188.869	0.159895	1.4308	3	Pacientes	Controles	Acetyl-CoA acetyltransferase_ cytosolic OS=Homo sapiens OX=9606 GN=ACAT2 PE=1 SV=2	28526.4	41963.9	42867.4	25708.1	34372.8	19146	0.67969	0.137466	0.125801	0.812294	-0.547489	0.26082	0.145933	1.17714	0.683948	1.08122	M8	M14	#N/A
PPP1R12A	O14974	4	2	34.7008	0.160161	2.15967	1	Controles	Pacientes	Protein phosphatase 1 regulatory subunit 12A OS=Homo sapiens OX=9606 GN=PPP1R12A PE=1 SV=1	301.457	153.567	36.9309	332.355	419.732	310.374	-0.392757	0.441157	-0.404298	0.426595	0.410945	0.418281	0.248437	1.05632	0.234181	-1.08145	#N/A	#N/A	#N/A
GTF3C4	Q9UKN8	3	1	14.3779	0.160312	2.1817	1	Controles	Pacientes	General transcription factor 3C polypeptide 4 OS=Homo sapiens OX=9606 GN=GTF3C4 PE=1 SV=2	51.7534	29.8312	641.677	680.365	446.93	450.646	-0.340944	0.5084	-0.594912	0.212908	0.860989	0.0276431	0.392602	1.07406	0.441354	-1.04152	#N/A	#N/A	#N/A
CCT8	P50990	48	41	380.036	0.160927	1.43053	3	Pacientes	Controles	T-complex protein 1 subunit theta OS=Homo sapiens OX=9606 GN=CCT8 PE=1 SV=4	49927.6	52028.8	29888.4	26835.2	35149.5	30180.4	0.513191	0.297792	0.617443	0.191531	-0.887647	0.0182256	0.0990359	1.18363	0.141307	-1.09309	M10	#N/A	#N/A
DCLK1	O15075	4	2	21.0488	0.16118	3.23079	1	Pacientes	Controles	Serine/threonine-protein kinase DCLK1 OS=Homo sapiens OX=9606 GN=DCLK1 PE=1 SV=2	258.091	1445.95	1189.6	339.587	265.252	290.803	0.345913	0.501826	0.16703	0.751785	-0.560717	0.24707	0.469341	1.11902	0.260675	-1.12734	M0	M0	#N/A
AKAP8	O43823	2	2	9.5318	0.162114	1.6412	1	Pacientes	Controles	A-kinase anchor protein 8 OS=Homo sapiens OX=9606 GN=AKAP8 PE=1 SV=1	2809.87	2686	1291.8	1514.07	1255.73	1365.99	0.489477	0.324421	0.734299	0.096517	-0.728953	0.100243	0.687809	1.02476	0.598518	1.0435	#N/A	#N/A	#N/A
ATP5PO	P48047	6	3	55.6224	0.16213	1.53664	2	Controles	Pacientes	ATP synthase subunit O_ mitochondrial OS=Homo sapiens OX=9606 GN=ATP5PO PE=1 SV=1	1697.14	2187.06	4160.04	4894.99	3377.23	4088.91	-0.542226	0.266371	-0.664332	0.150099	0.882174	0.0200064	#N/A	#N/A	#N/A	#N/A	#N/A	#N/A	#N/A
HSPA4	P34932	54	40	509.052	0.162618	1.30957	3	Pacientes	Controles	Heat shock 70 kDa protein 4 OS=Homo sapiens OX=9606 GN=HSPA4 PE=1 SV=4	40367.9	39630.4	27184.1	27368.3	23430.5	31046.4	0.304361	0.557556	0.777889	0.068521	-0.728787	0.10036	0.25543	1.07714	0.101862	-1.07875	#N/A	#N/A	#N/A
CHMP5	Q9NZZ3	1	1	7.3488	0.162859	3.24217	1	Controles	Pacientes	Charged multivesicular body protein 5 OS=Homo sapiens OX=9606 GN=CHMP5 PE=1 SV=1	383.693	21.5443	1360.31	2460.79	1374.99	1888.44	-0.603423	0.204725	-0.629837	0.180171	0.977098	0.000780772	0.7645	1.02003	0.649884	-1.03258	#N/A	#N/A	#N/A
EIF2B3	Q9NR50	5	4	28.4626	0.163182	1.66902	2	Pacientes	Controles	Translation initiation factor eIF-2B subunit gamma OS=Homo sapiens OX=9606 GN=EIF2B3 PE=1 SV=1	1854.44	2359.05	1004.6	867.265	1170.75	1088.43	0.398654	0.433696	0.527301	0.282356	-0.893362	0.0164512	0.27324	1.11035	0.857703	1.02049	M11	M0	#N/A
GSR	P00390	10	7	84.4676	0.163742	1.47634	2	Pacientes	Controles	Glutathione reductase_ mitochondrial OS=Homo sapiens OX=9606 GN=GSR PE=1 SV=2	6519.48	5282.84	3264.31	3288.65	3506.72	3410.05	0.553308	0.254736	0.805377	0.0531313	-0.729678	0.0997345	0.651837	1.0379	0.440358	-1.08619	#N/A	M6	#N/A
VAC14	Q08AM6	2	2	11.6279	0.163742	1.97109	1	Pacientes	Controles	Protein VAC14 homolog OS=Homo sapiens OX=9606 GN=VAC14 PE=1 SV=1	924.011	417.078	630.325	148.187	590.912	261.064	0.788397	0.0624262	0.703046	0.119179	-0.588591	0.219069	0.651388	1.03104	0.141256	-1.07244	#N/A	#N/A	#N/A
NCBP1	Q09161	6	5	36.7918	0.163773	1.26711	2	Pacientes	Controles	Nuclear cap-binding protein subunit 1 OS=Homo sapiens OX=9606 GN=NCBP1 PE=1 SV=1	2658.42	2580.13	3488.31	1910.51	2263.87	2712.82	0.323605	0.531537	0.476747	0.339058	-0.432891	0.391224	0.320805	1.05361	0.0991014	-1.10767	#N/A	M12	#N/A
KL	Q9UEF7	5	2	33.5	0.163905	1.35938	1	Pacientes	Controles	Klotho OS=Homo sapiens OX=9606 GN=KL PE=1 SV=2	5994.72	6246.98	3768.81	3813.18	4237.35	3727.3	0.526626	0.283086	0.61993	0.189229	-0.830375	0.0407186	#N/A	#N/A	#N/A	#N/A	#N/A	#N/A	#N/A
PSMA7	O14818	15	11	130.424	0.165164	1.52998	3	Pacientes	Controles	Proteasome subunit alpha type-7 OS=Homo sapiens OX=9606 GN=PSMA7 PE=1 SV=1	25981.8	22426.1	13413.8	11489.3	17160.8	11756.7	0.650951	0.16149	0.68075	0.136612	-0.811223	0.0500912	0.67115	1.03606	0.450651	-1.06724	#N/A	M19	#N/A
TBCB	Q99426	12	11	81.4584	0.165599	1.38997	2	Pacientes	Controles	Tubulin-folding cofactor B OS=Homo sapiens OX=9606 GN=TBCB PE=1 SV=2	9864.53	9670.52	5906.83	5423.96	6901.92	5978.03	0.537396	0.271504	0.658907	0.154675	-0.865352	0.0259744	0.375183	1.07335	0.857471	-1.01502	#N/A	#N/A	#N/A
ARHGAP1	Q07960	4	3	41.7352	0.16579	1.7601	2	Controles	Pacientes	Rho GTPase-activating protein 1 OS=Homo sapiens OX=9606 GN=ARHGAP1 PE=1 SV=1	1177.92	1745.3	1905.72	1806.77	4388.14	2304.52	-0.260591	0.617962	-0.745984	0.088591	0.217662	0.678664	0.7239	1.04908	0.566179	-1.04952	M9	#N/A	#N/A
KRT12	Q99456	5	3	38.0989	0.165947	1.98166	1	Pacientes	Controles	Keratin_ type I cytoskeletal 12 OS=Homo sapiens OX=9606 GN=KRT12 PE=1 SV=1	4181.71	3083.21	1332.16	1488.67	1417.95	1431.72	0.55185	0.256255	0.815546	0.0478972	-0.697544	0.123385	#N/A	#N/A	#N/A	#N/A	#N/A	#N/A	#N/A
EIF4A3	P38919	22	14	234.118	0.166126	1.46881	3	Pacientes	Controles	Eukaryotic initiation factor 4A-III OS=Homo sapiens OX=9606 GN=EIF4A3 PE=1 SV=4	12766.9	21995.7	15308.4	12181.8	13794.3	8113.55	0.542883	0.265675	0.143088	0.786833	-0.660591	0.153248	0.589583	1.04735	0.472434	-1.0575	#N/A	#N/A	#N/A
OAT	P04181	6	5	43.1065	0.166565	1.41941	1	Pacientes	Controles	Ornithine aminotransferase_ mitochondrial OS=Homo sapiens OX=9606 GN=OAT PE=1 SV=1	46045	29523.4	33948.8	20946	35073.2	21137.4	0.832642	0.0396695	0.680335	0.136946	-0.584291	0.223301	0.448501	1.06522	0.0270966	1.26405	M11	M3	#N/A
PRPH	P41219	17	6	127.031	0.166796	1.42235	3	Controles	Pacientes	Peripherin OS=Homo sapiens OX=9606 GN=PRPH PE=1 SV=2	4127.39	2069.58	1992.31	4280.77	3775.42	3591.81	-0.261245	0.617047	-0.122104	0.817754	0.559076	0.24876	#N/A	#N/A	#N/A	#N/A	#N/A	#N/A	#N/A
RPS26	P62854;Q5JNZ5	6	5	53.6842	0.166966	2.26781	2	Controles	Pacientes	40S ribosomal protein S26 OS=Homo sapiens OX=9606 GN=RPS26 PE=1 SV=3	5344.89	1550.56	10257.3	17382.7	7574.1	13942.3	-0.580937	0.226624	-0.454417	0.365291	0.951478	0.0034744	0.175769	1.27817	0.520261	1.12201	M10	M0	#N/A
HSP90AA1	P07900;Q9NQH7	74	39	788.418	0.167224	1.48197	3	Pacientes	Controles	Heat shock protein HSP 90-alpha OS=Homo sapiens OX=9606 GN=HSP90AA1 PE=1 SV=5	262477	232228	134235	132954	154435	137003	0.560582	0.247209	0.739223	0.0931396	-0.788028	0.0626362	0.095931	1.19884	0.595215	-1.05411	M2	#N/A	#N/A
ZFYVE1	Q9HBF4	3	1	25.081	0.168247	2.07137	1	Controles	Pacientes	Zinc finger FYVE domain-containing protein 1 OS=Homo sapiens OX=9606 GN=ZFYVE1 PE=1 SV=1	13.0661	45.8105	124.332	136.151	114.07	129.27	-0.598976	0.208984	-0.778906	0.0679203	0.804248	0.0537276	0.282136	-1.11594	0.139669	-1.10652	M5	M8	#N/A
VKORC1	Q9BQB6	1	1	7.2259	0.168845	1.38946	1	Controles	Pacientes	Vitamin K epoxide reductase complex subunit 1 OS=Homo sapiens OX=9606 GN=VKORC1 PE=1 SV=1	1773.71	1913.44	1673.83	3126.48	1727.05	2595.34	-0.681855	0.135724	-0.412394	0.416477	0.751828	0.0847417	0.341817	1.12852	0.68191	-1.06619	M0	M0	#N/A
M6PR	P20645	1	1	7.5821	0.169427	2.13812	1	Controles	Pacientes	Cation-dependent mannose-6-phosphate receptor OS=Homo sapiens OX=9606 GN=M6PR PE=1 SV=1	187.065	215.386	4066.68	4532.02	2229.61	2793.92	-0.344129	0.504183	-0.539984	0.26875	0.861041	0.0276226	0.315472	1.08207	0.129492	-1.10225	#N/A	M18	M1
VPS29	Q9UBQ0	3	1	22.8935	0.169594	1.52872	1	Pacientes	Controles	Vacuolar protein sorting-associated protein 29 OS=Homo sapiens OX=9606 GN=VPS29 PE=1 SV=1	9735.99	8277.83	4787.26	5054.58	5680.94	4179.63	0.650135	0.162196	0.720496	0.106266	-0.725782	0.102483	0.292426	1.05899	0.801926	-1.02458	#N/A	#N/A	#N/A
HSPD1	P10809	62	58	581.428	0.171177	1.544	3	Pacientes	Controles	60 kDa heat shock protein_ mitochondrial OS=Homo sapiens OX=9606 GN=HSPD1 PE=1 SV=2	129816	70049.1	63009.7	61104.3	52201.1	56950.5	0.59544	0.212397	0.904098	0.0133547	-0.456398	0.362936	0.0640946	1.25647	0.376132	-1.07542	M10	M19	#N/A
COL6A2	P12110	7	4	52.2692	0.171396	3.34086	2	Controles	Pacientes	Collagen alpha-2(VI) chain OS=Homo sapiens OX=9606 GN=COL6A2 PE=1 SV=4	94.0665	789.611	143.474	388.85	2284.93	757.794	-0.257034	0.62294	-0.698275	0.122823	0.0444025	0.93344	0.911393	-1.02593	0.357328	1.18176	M4	M4	#N/A
SNX6	Q9UNH7	11	9	68.1669	0.171908	1.34335	2	Controles	Pacientes	Sorting nexin-6 OS=Homo sapiens OX=9606 GN=SNX6 PE=1 SV=1	3119.4	1673.16	2431.76	2851.55	3627.35	3225.86	-0.277935	0.593832	-0.264488	0.612519	0.497278	0.315568	0.430551	1.04543	0.0657775	-1.08583	#N/A	#N/A	#N/A
KARS	Q15046	29	23	215.01	0.172013	1.29302	3	Pacientes	Controles	Lysine--tRNA ligase OS=Homo sapiens OX=9606 GN=KARS PE=1 SV=3	10039.3	9927.24	6562.69	6411.68	7245.38	6860.22	0.494607	0.318589	0.674045	0.142054	-0.845425	0.0339936	0.116216	1.10549	0.188414	-1.09251	#N/A	M9	#N/A
APRT	P07741	2	1	13.3327	0.172148	2.51528	1	Controles	Pacientes	Adenine phosphoribosyltransferase OS=Homo sapiens OX=9606 GN=APRT PE=1 SV=2	26.8774	15.2263	710.818	269.098	539.536	1085.17	-0.655099	0.157921	-0.423913	0.402219	0.41484	0.413435	0.767405	1.03337	0.0262836	-1.19288	M8	M0	#N/A
XPO5	Q9HAV4	18	11	130.225	0.172639	1.54141	3	Pacientes	Controles	Exportin-5 OS=Homo sapiens OX=9606 GN=XPO5 PE=1 SV=1	4570.26	4556.78	8998.62	4189.33	3826.9	3742.92	0.508126	0.303408	0.299792	0.563784	-0.119319	0.82187	0.424459	1.06834	0.00222245	-1.15097	#N/A	M18	#N/A
EIF3G	O75821	4	3	22.5874	0.17269	1.37614	2	Pacientes	Controles	Eukaryotic translation initiation factor 3 subunit G OS=Homo sapiens OX=9606 GN=EIF3G PE=1 SV=2	3493.77	2938.28	1992.07	2224.56	2116.68	1780.32	0.652585	0.16008	0.753409	0.0837134	-0.636191	0.174459	0.612132	1.03241	0.782857	-1.02968	#N/A	M15	#N/A
GNB2	P62879;Q9HAV0	11	3	104.576	0.172719	1.20906	3	Pacientes	Controles	Guanine nucleotide-binding protein G(I)/G(S)/G(T) subunit beta-2 OS=Homo sapiens OX=9606 GN=GNB2 PE=1 SV=3	5779.25	6016.24	7344.25	5546.83	4397.28	5886.18	0.254068	0.627098	0.49051	0.323244	-0.203699	0.698678	0.396173	1.05687	0.496521	-1.05036	#N/A	#N/A	#N/A
SEC13	P55735	4	4	26.1209	0.172957	1.20241	2	Controles	Pacientes	Protein SEC13 homolog OS=Homo sapiens OX=9606 GN=SEC13 PE=1 SV=3	3972.52	4695.06	3283.89	4675.13	5280.42	4415.04	-0.41185	0.417154	-0.666471	0.148312	0.160916	0.760709	0.403715	1.06918	0.610553	-1.04276	#N/A	#N/A	#N/A
TFG	Q92734	7	5	43.5553	0.173484	1.4081	2	Pacientes	Controles	Protein TFG OS=Homo sapiens OX=9606 GN=TFG PE=1 SV=2	3935.46	5935.4	3227.95	2830.95	3003.78	3467.73	0.204644	0.69732	0.367938	0.472998	-0.833189	0.0394179	0.0404666	1.09152	0.45739	-1.03183	#N/A	#N/A	#N/A
CALB1	P05937	1	1	12.8204	0.17403	1.66549	1	Controles	Pacientes	Calbindin OS=Homo sapiens OX=9606 GN=CALB1 PE=1 SV=2	1883.71	2919.57	1580.52	2125.51	4651.96	3854.68	-0.571034	0.236551	-0.657304	0.156038	0.0422841	0.936612	0.0458304	-1.45441	0.959714	1.01409	M0	M0	#N/A
TNPO1	Q92973	14	10	125.576	0.174041	1.92315	3	Pacientes	Controles	Transportin-1 OS=Homo sapiens OX=9606 GN=TNPO1 PE=1 SV=2	16807.9	42941.3	15554	13665	12652.3	12839	0.225821	0.667027	0.208017	0.692476	-0.723961	0.10378	0.219011	1.11474	0.451504	-1.06623	#N/A	#N/A	#N/A
EIF3A	Q14152	28	20	231.96	0.174179	1.65322	2	Controles	Pacientes	Eukaryotic translation initiation factor 3 subunit A OS=Homo sapiens OX=9606 GN=EIF3A PE=1 SV=1	5775.77	1862.96	5642.09	7278.97	7866.14	6811.07	-0.319744	0.536729	-0.423606	0.402597	0.789782	0.0616422	0.65692	1.03349	0.854667	1.02501	#N/A	M0	#N/A
USP35	Q9P2H5	2	1	14.1829	0.17434	1.47161	1	Pacientes	Controles	Ubiquitin carboxyl-terminal hydrolase 35 OS=Homo sapiens OX=9606 GN=USP35 PE=1 SV=3	2768.71	3050.07	1569.35	1792.73	1564.38	1663.33	0.425849	0.399839	0.630872	0.179235	-0.757543	0.0810515	0.559853	-1.07737	0.772695	-1.03656	M1	M6	#N/A
AHCTF1	Q8WYP5	2	1	11.3117	0.174769	1.96362	1	Controles	Pacientes	Protein ELYS OS=Homo sapiens OX=9606 GN=AHCTF1 PE=1 SV=3	8210.41	6.91821	107.454	5568.39	5454.51	5323.81	-0.141144	0.789689	0.110559	0.834837	0.344475	0.503726	0.15935	1.14182	0.757655	1.01989	M10	#N/A	#N/A
RPL35	P42766	2	2	26.6732	0.174789	1.79301	1	Controles	Pacientes	60S ribosomal protein L35 OS=Homo sapiens OX=9606 GN=RPL35 PE=1 SV=2	4555.42	6274.37	9415.69	15324	6622.07	14354.2	-0.758949	0.0801552	-0.514321	0.296545	0.820399	0.045488	0.095931	1.20726	0.973047	1.00436	M10	#N/A	#N/A
MXD3	Q9BW11	4	2	15.9965	0.175392	1.47659	1	Controles	Pacientes	Max dimerization protein 3 OS=Homo sapiens OX=9606 GN=MXD3 PE=1 SV=1	1339.27	787.181	1863.74	1892.98	1680.2	2318.71	-0.615464	0.193372	-0.392123	0.441962	0.770508	0.0729563	0.124574	-1.26506	0.476482	1.10325	M1	M11	#N/A
RPS5	P46782	6	6	66.4579	0.176264	1.62901	1	Controles	Pacientes	40S ribosomal protein S5 OS=Homo sapiens OX=9606 GN=RPS5 PE=1 SV=4	9756.95	11351.8	30720.8	33819.9	23491.1	27120	-0.452488	0.36759	-0.626128	0.183541	0.872154	0.023472	0.194719	1.12008	0.925811	1.00997	#N/A	#N/A	M18
NUDT3	O95989	2	1	13.5285	0.176319	1.49157	1	Pacientes	Controles	Diphosphoinositol polyphosphate phosphohydrolase 1 OS=Homo sapiens OX=9606 GN=NUDT3 PE=1 SV=1	3261.26	4633.93	2195.52	2279.77	2273.05	2212.34	0.3426	0.506206	0.417806	0.409757	-0.802807	0.0544938	0.49164	1.04455	#N/A	#N/A	#N/A	#N/A	#N/A
CDC42	P60953	6	5	62.1385	0.176432	1.3863	2	Controles	Pacientes	Cell division control protein 42 homolog OS=Homo sapiens OX=9606 GN=CDC42 PE=1 SV=2	9189.53	7377.36	11904.9	11957.7	10551.4	16961.3	-0.781902	0.0661629	-0.342533	0.506296	0.607283	0.201056	0.151274	1.12081	0.476124	-1.04125	#N/A	#N/A	#N/A
ABCE1	P61221	12	8	96.9704	0.176718	1.49995	2	Controles	Pacientes	ATP-binding cassette sub-family E member 1 OS=Homo sapiens OX=9606 GN=ABCE1 PE=1 SV=1	14217.1	13064.8	8257.84	23629.7	12805	16873.1	-0.524017	0.285921	-0.327058	0.526905	0.668396	0.14671	0.0389678	1.27813	0.410397	-1.09203	M2	M9	#N/A
MAGED2	Q9UNF1	13	11	88.1411	0.176729	1.53836	3	Controles	Pacientes	Melanoma-associated antigen D2 OS=Homo sapiens OX=9606 GN=MAGED2 PE=1 SV=2	3035.22	4624.78	1976.92	3636.39	5236.65	5952.01	-0.773822	0.0709496	-0.555808	0.252139	0.0466436	0.930085	0.531876	-1.086	0.798195	1.02454	M4	#N/A	#N/A
VPS26A	O75436	11	9	80.0626	0.176785	1.18729	3	Pacientes	Controles	Vacuolar protein sorting-associated protein 26A OS=Homo sapiens OX=9606 GN=VPS26A PE=1 SV=2	8375.26	9122.7	6570.02	6760.72	6906.84	6603.85	0.451237	0.369084	0.542959	0.265595	-0.814806	0.0482695	0.716467	1.0297	0.00600171	-1.09943	#N/A	#N/A	#N/A
IPO9	Q96P70	17	14	117.642	0.177088	1.41577	2	Controles	Pacientes	Importin-9 OS=Homo sapiens OX=9606 GN=IPO9 PE=1 SV=3	3000.99	4771.18	6772.58	6172.39	6829.42	7590.26	-0.682799	0.134967	-0.788126	0.0625801	0.578087	0.229463	0.958376	1.00354	0.205465	-1.06549	#N/A	#N/A	#N/A
GOLGB1	Q14789;O14497;Q8WXD2	10	4	59.3269	0.177513	2.95857	1	Pacientes	Controles	Golgin subfamily B member 1 OS=Homo sapiens OX=9606 GN=GOLGB1 PE=1 SV=2	6788.29	5187.6	1246.42	1395.64	1698.38	1375.13	0.557533	0.250353	0.77779	0.06858	-0.750761	0.0854389	0.121103	-1.1803	0.737614	1.01832	M1	#N/A	#N/A
NUCB1	Q02818	2	1	11.2149	0.178006	1.14184	1	Controles	Pacientes	Nucleobindin-1 OS=Homo sapiens OX=9606 GN=NUCB1 PE=1 SV=4	958.431	1180.98	1091.55	1344.61	1113.45	1231.16	-0.712113	0.112389	-0.709843	0.114072	0.64905	0.163136	0.758592	1.04279	0.477329	-1.06241	M9	M0	#N/A
HARS2	P49590	12	5	80.3261	0.178492	1.53613	1	Controles	Pacientes	Probable histidine--tRNA ligase_ mitochondrial OS=Homo sapiens OX=9606 GN=HARS2 PE=1 SV=1	1466.26	493.154	710.069	1209.5	1474.95	1416.24	-0.300572	0.562719	-0.111756	0.833064	0.439881	0.382736	0.239152	-1.0874	0.717129	-1.02144	#N/A	#N/A	#N/A
UNC80	Q8N2C7	4	2	22.3694	0.17913	2.90714	1	Controles	Pacientes	Protein unc-80 homolog OS=Homo sapiens OX=9606 GN=UNC80 PE=1 SV=2	97.4895	68.6111	234.532	769.968	234.237	160.491	-0.220784	0.674205	-0.480048	0.33524	0.875656	0.022231	#N/A	#N/A	0.136965	1.14942	#N/A	M2	#N/A
PSPC1	Q8WXF1	3	2	20.3331	0.17938	1.47246	1	Pacientes	Controles	Paraspeckle component 1 OS=Homo sapiens OX=9606 GN=PSPC1 PE=1 SV=1	3741.48	4185.01	7301.72	3769.8	3273.65	3298.53	0.480818	0.334352	0.263965	0.613249	-0.123931	0.815055	0.653473	1.05107	0.447066	-1.04906	M0	#N/A	#N/A
MTHFD1	P11586	36	25	263.219	0.179586	1.2876	3	Pacientes	Controles	C-1-tetrahydrofolate synthase_ cytoplasmic OS=Homo sapiens OX=9606 GN=MTHFD1 PE=1 SV=3	18965.2	19328.5	13739.2	10994	16059.8	13357.1	0.535064	0.273997	0.557389	0.250502	-0.930441	0.00708932	0.0324207	1.18309	0.678924	-1.045	M9	M12	#N/A
ACO2	Q99798	20	15	139.648	0.179655	2.59916	3	Pacientes	Controles	Aconitate hydratase_ mitochondrial OS=Homo sapiens OX=9606 GN=ACO2 PE=1 SV=2	11061.7	16216	3567.08	3225.2	2591.04	6050.95	0.260988	0.617407	0.563316	0.244403	-0.826967	0.0423204	0.352261	1.04794	0.810898	-1.02345	#N/A	#N/A	#N/A
ATP6V1B1	P15313	4	1	17.8503	0.180265	2.42656	1	Controles	Pacientes	V-type proton ATPase subunit B_ kidney isoform OS=Homo sapiens OX=9606 GN=ATP6V1B1 PE=1 SV=3	1040.68	0.159269	28.7325	890.75	789.049	915.575	-0.330337	0.522518	-0.0390671	0.941429	0.47925	0.336162	#N/A	#N/A	#N/A	#N/A	#N/A	#N/A	#N/A
MTA2	O94776	11	9	67.5665	0.180504	1.31369	2	Pacientes	Controles	Metastasis-associated protein MTA2 OS=Homo sapiens OX=9606 GN=MTA2 PE=1 SV=1	17959.2	16976.5	11066	11082.2	11826.3	12108.5	0.460135	0.358508	0.733825	0.0968444	-0.804587	0.0535483	0.279276	-1.05095	0.169318	-1.09736	#N/A	M18	#N/A
RPS28	P62857	5	4	21.0585	0.180555	2.13287	2	Controles	Pacientes	40S ribosomal protein S28 OS=Homo sapiens OX=9606 GN=RPS28 PE=1 SV=1	6.869	29.5208	366.062	330.774	207.177	320.424	-0.482564	0.33234	-0.557895	0.249979	0.782581	0.0657675	0.114015	1.33726	0.705432	1.02976	M10	#N/A	#N/A
MYL12B	O14950;P19105	10	4	85.4067	0.181119	1.38999	3	Controles	Pacientes	Myosin regulatory light chain 12B OS=Homo sapiens OX=9606 GN=MYL12B PE=1 SV=2	10378.8	4996.69	5842.29	10635.9	8534.16	10322.4	-0.395301	0.437934	-0.0444347	0.933392	0.606492	0.201805	0.512635	1.08075	0.175231	-1.10176	M8	M16	#N/A
BPNT1	O95861	1	1	6.6203	0.181182	3.70334	1	Pacientes	Controles	3'(2')_5'-bisphosphate nucleotidase 1 OS=Homo sapiens OX=9606 GN=BPNT1 PE=1 SV=1	549.609	132.972	564.314	149.649	10.5317	176.514	0.611284	0.197283	0.833065	0.0394751	-0.257591	0.622159	0.946032	1.00613	0.0206446	-1.15817	#N/A	M9	#N/A
NDUFS4	O43181	1	1	5.4627	0.181481	1.85506	1	Controles	Pacientes	NADH dehydrogenase [ubiquinone] iron-sulfur protein 4_ mitochondrial OS=Homo sapiens OX=9606 GN=NDUFS4 PE=1 SV=1	3746.91	875.79	559.654	2685.66	3989.74	2938.19	-0.191263	0.716605	-0.116918	0.825423	0.292182	0.574199	0.395326	1.05245	0.597688	-1.04757	#N/A	M9	#N/A
SRGAP2	O75044	1	1	5.9893	0.181747	1.40261	1	Controles	Pacientes	SLIT-ROBO Rho GTPase-activating protein 2 OS=Homo sapiens OX=9606 GN=SRGAP2 PE=1 SV=3	793.44	1225.36	940.009	988.161	1476.43	1685.47	-0.808655	0.0514163	-0.647912	0.164125	0.105224	0.842746	#N/A	#N/A	#N/A	#N/A	#N/A	#N/A	#N/A
ALDH18A1	P54886	11	10	92.7163	0.181932	1.41061	2	Pacientes	Controles	Delta-1-pyrroline-5-carboxylate synthase OS=Homo sapiens OX=9606 GN=ALDH18A1 PE=1 SV=2	14010.7	12651	8086.05	7304.2	7108.4	10220.6	0.290547	0.576443	0.807486	0.0520249	-0.765284	0.0761718	0.125185	1.1177	0.0641525	-1.14168	#N/A	M20	#N/A
RPS10	P46783	8	2	72.0189	0.181973	1.28469	2	Controles	Pacientes	40S ribosomal protein S10 OS=Homo sapiens OX=9606 GN=RPS10 PE=1 SV=1	3263.7	3993.38	5809.52	5932.54	5252.64	5601.3	-0.533741	0.275415	-0.73114	0.0987113	0.794661	0.0589172	0.150626	1.20388	0.776904	-1.05834	M8	M0	#N/A
RPLP1	P05386	1	1	8.8124	0.182873	2.13458	1	Controles	Pacientes	60S acidic ribosomal protein P1 OS=Homo sapiens OX=9606 GN=RPLP1 PE=1 SV=1	2127.84	6125.8	7639.9	13721.1	5596.31	14608.6	-0.853966	0.0304315	-0.574771	0.232784	0.729425	0.0999115	0.117724	1.25082	0.78512	-1.02348	M10	#N/A	#N/A
PPP1CC	P36873	15	3	118.501	0.183196	2.10811	3	Pacientes	Controles	Serine/threonine-protein phosphatase PP1-gamma catalytic subunit OS=Homo sapiens OX=9606 GN=PPP1CC PE=1 SV=1	4413.93	13722.6	14248.9	4876.76	4910.31	5575.26	0.334154	0.517425	0.159451	0.762851	-0.50212	0.310119	0.445218	1.05248	0.427572	-1.05017	#N/A	#N/A	#N/A
XPOT	O43592	6	3	39.4658	0.183738	1.21365	1	Controles	Pacientes	Exportin-T OS=Homo sapiens OX=9606 GN=XPOT PE=1 SV=2	1904.55	1622.51	2006.24	1875.56	2205.02	2634.92	-0.706491	0.116579	-0.338887	0.51113	0.386795	0.448741	0.0219469	1.20718	0.568704	-1.04995	M10	#N/A	#N/A
SEPT6	Q14141	7	1	59.7995	0.183878	1.51964	2	Controles	Pacientes	Septin-6 OS=Homo sapiens OX=9606 GN=SEPT6 PE=1 SV=4	389.602	202.192	155.69	377.612	299.202	459.09	-0.58887	0.218796	-0.0441771	0.933777	0.434164	0.389674	0.606635	1.07089	0.541291	1.05985	#N/A	#N/A	#N/A
TMEM123	Q8N131	1	1	14.2288	0.184447	1.42778	1	Controles	Pacientes	Porimin OS=Homo sapiens OX=9606 GN=TMEM123 PE=1 SV=1	2578.85	3353.2	3540.99	5150.18	3025.47	5349.74	-0.850127	0.0320097	-0.498923	0.313712	0.708227	0.115277	0.23987	1.08085	0.421599	-1.0859	#N/A	M0	#N/A
PEG10	Q86TG7	3	2	15.7706	0.185455	2.64187	1	Pacientes	Controles	Retrotransposon-derived protein PEG10 OS=Homo sapiens OX=9606 GN=PEG10 PE=1 SV=2	2661.67	1451.79	623.469	772.57	216.604	803.848	0.473494	0.342836	0.89745	0.0152354	-0.552402	0.255679	0.568229	1.08005	0.0786038	1.2421	M0	M1	#N/A
ACACA	Q13085	29	16	175.333	0.185683	1.15817	2	Controles	Pacientes	Acetyl-CoA carboxylase 1 OS=Homo sapiens OX=9606 GN=ACACA PE=1 SV=2	1232.45	1470.19	1552.87	1618.15	1828.69	1481.77	-0.279451	0.591734	-0.915754	0.0103472	0.483962	0.330734	#N/A	#N/A	#N/A	#N/A	#N/A	#N/A	#N/A
SMIM10L2A	P0DMW4;P0DMW5	1	1	5.782	0.185823	51.6401	1	Pacientes	Controles	Small integral membrane protein 10-like protein 2A OS=Homo sapiens OX=9606 GN=SMIM10L2A PE=4 SV=1	239.045	8207.03	28.4448	9.94987	0	154.157	0.118919	0.822462	0.102829	0.8463	-0.679711	0.137449	0.187082	-1.17869	0.0474032	1.19013	M1	M1	#N/A
MCM5	P33992	28	24	241.347	0.185939	1.55537	3	Pacientes	Controles	DNA replication licensing factor MCM5 OS=Homo sapiens OX=9606 GN=MCM5 PE=1 SV=5	20945.2	30014.6	13384.7	13738.7	11835.6	15794.8	0.232098	0.658104	0.474825	0.341289	-0.788369	0.0624424	0.851596	1.01182	0.431921	-1.11899	#N/A	M0	#N/A
RALB	P11234;P11233	5	5	39.8458	0.186109	1.51958	2	Pacientes	Controles	Ras-related protein Ral-B OS=Homo sapiens OX=9606 GN=RALB PE=1 SV=1	1313.87	2553.99	2385.79	1327.52	1090.01	1697.84	0.157305	0.765988	0.23028	0.660686	-0.525768	0.284017	0.363624	1.08981	0.867846	-1.02067	M11	M0	#N/A
XPNPEP1	Q9NQW7	16	9	95.4625	0.186126	1.71406	2	Controles	Pacientes	Xaa-Pro aminopeptidase 1 OS=Homo sapiens OX=9606 GN=XPNPEP1 PE=1 SV=3	2433.66	1173.31	4478.06	3574.75	5901.96	4381.51	-0.296677	0.56804	-0.595329	0.212504	0.578095	0.229455	0.715152	-1.03509	0.317472	1.12635	#N/A	M3	#N/A
CHD4	Q14839	20	15	132.414	0.186623	1.29387	2	Pacientes	Controles	Chromodomain-helicase-DNA-binding protein 4 OS=Homo sapiens OX=9606 GN=CHD4 PE=1 SV=2	6783.45	10463.9	8167.48	6496.83	5499	7646.71	0.0702332	0.894823	0.289053	0.578496	-0.630552	0.179524	0.22617	-1.07318	0.552149	-1.04659	#N/A	#N/A	M1
GAP43	P17677	2	1	33.7156	0.187533	2.45741	1	Pacientes	Controles	Neuromodulin OS=Homo sapiens OX=9606 GN=GAP43 PE=1 SV=1	25297.2	11298	47092.7	20001.5	5670.06	8383.78	0.586872	0.220757	0.491954	0.3216	-0.00224564	0.996632	0.481556	1.13943	0.545018	-1.09842	M0	M6	#N/A
CD244	Q9BZW8	1	1	5.6639	0.188683	1.62126	1	Controles	Pacientes	Natural killer cell receptor 2B4 OS=Homo sapiens OX=9606 GN=CD244 PE=1 SV=2	626.566	257.466	712.971	923.769	641.254	1024.14	-0.615179	0.193637	-0.297641	0.566722	0.832602	0.0396879	#N/A	#N/A	#N/A	#N/A	#N/A	#N/A	#N/A
ALDH7A1	P49419	15	9	93.5611	0.188919	1.25018	2	Pacientes	Controles	Alpha-aminoadipic semialdehyde dehydrogenase OS=Homo sapiens OX=9606 GN=ALDH7A1 PE=1 SV=5	6833.43	7242.47	8179.46	6721.5	6697.01	4383.19	0.863278	0.0267617	0.260813	0.617651	-0.277768	0.594064	0.251337	1.12621	0.995076	-1.00074	M10	#N/A	#N/A
KIF6	Q6ZMV9	5	3	15.6215	0.189714	1.75871	1	Controles	Pacientes	Kinesin-like protein KIF6 OS=Homo sapiens OX=9606 GN=KIF6 PE=1 SV=3	7565.27	125.885	288.162	4859.07	4494.66	4679.61	-0.101972	0.847572	0.183167	0.728322	0.308609	0.551782	#N/A	#N/A	#N/A	#N/A	#N/A	#N/A	#N/A
ATP6V1D	Q9Y5K8	3	3	26.6262	0.189756	1.22148	1	Controles	Pacientes	V-type proton ATPase subunit D OS=Homo sapiens OX=9606 GN=ATP6V1D PE=1 SV=1	5074.81	5140.74	6532.26	7691.62	5615.42	7149.99	-0.636301	0.174361	-0.494308	0.318928	0.884248	0.0193223	0.85468	-1.01705	0.725399	-1.02368	#N/A	#N/A	#N/A
RAPGEF1	Q13905	3	2	17.4803	0.190015	1.34514	1	Controles	Pacientes	Rap guanine nucleotide exchange factor 1 OS=Homo sapiens OX=9606 GN=RAPGEF1 PE=1 SV=3	1588.45	1738.37	948.214	2002.91	1627.47	2120.15	-0.755921	0.0820914	-0.35592	0.488664	0.328122	0.52548	0.821876	-1.01823	0.351189	1.06837	#N/A	#N/A	#N/A
OSBP	P22059	4	1	25.3139	0.190253	1.7368	1	Controles	Pacientes	Oxysterol-binding protein 1 OS=Homo sapiens OX=9606 GN=OSBP PE=1 SV=1	366.772	1229.69	1603.93	1645.32	1986.48	1926.65	-0.670924	0.144619	-0.91485	0.0105672	0.558962	0.248878	0.837402	-1.01103	0.863121	-1.01033	#N/A	#N/A	#N/A
SURF4	O15260	6	5	34.8519	0.190485	1.40771	1	Controles	Pacientes	Surfeit locus protein 4 OS=Homo sapiens OX=9606 GN=SURF4 PE=1 SV=3	3751.48	1998.42	2534.18	4907.24	3104.59	3649.79	-0.331352	0.521163	-0.152399	0.773171	0.796167	0.0580877	0.24701	1.08556	0.659101	-1.04475	#N/A	M16	#N/A
GATAD2A	Q86YP4	3	1	22.2809	0.190523	2.23124	2	Controles	Pacientes	Transcriptional repressor p66-alpha OS=Homo sapiens OX=9606 GN=GATAD2A PE=1 SV=1	917.001	52.9634	349.906	1036.48	789.5	1118.97	-0.500503	0.311934	-0.168552	0.749567	0.682727	0.135025	0.356783	1.07262	0.22464	-1.11736	#N/A	M8	#N/A
PRKCA	P17252	1	1	9.848	0.190549	1.31508	1	Pacientes	Controles	Protein kinase C alpha type OS=Homo sapiens OX=9606 GN=PRKCA PE=1 SV=4	621.184	828.149	673.981	419.054	725.306	470.226	0.56142	0.246348	0.169748	0.747824	-0.821367	0.0450145	0.712908	1.06035	0.660711	1.081	M0	M0	#N/A
PRDX1	Q06830	25	21	199.451	0.191103	1.22839	3	Pacientes	Controles	Peroxiredoxin-1 OS=Homo sapiens OX=9606 GN=PRDX1 PE=1 SV=1	42801.1	32977.1	38007.7	28334.2	38020	26276.2	0.888513	0.0179511	0.57812	0.229431	-0.510902	0.300325	0.166794	1.11791	0.144087	-1.14144	#N/A	M8	#N/A
RAB32	Q13637	2	2	10.1694	0.191661	1.24913	1	Controles	Pacientes	Ras-related protein Rab-32 OS=Homo sapiens OX=9606 GN=RAB32 PE=1 SV=3	377.596	561.334	478.65	503.121	683.024	584.591	-0.541953	0.26666	-0.861305	0.0275206	0.151845	0.773984	0.280639	1.17187	0.891942	-1.02824	M9	M0	#N/A
SRP54	P61011	2	1	10.7936	0.191699	1.19829	1	Pacientes	Controles	Signal recognition particle 54 kDa protein OS=Homo sapiens OX=9606 GN=SRP54 PE=1 SV=1	1786.19	1808.49	1554.89	1451.08	1153.21	1693.12	0.0944571	0.858736	0.745503	0.0889113	-0.565003	0.242678	0.99124	1.00069	0.509593	1.04085	#N/A	#N/A	#N/A
PLEC	Q15149;P07316;Q96F24	73	54	453.96	0.191769	1.40455	2	Pacientes	Controles	Plectin OS=Homo sapiens OX=9606 GN=PLEC PE=1 SV=3	8972.47	15327.5	14971.8	10908.3	7523.1	9529.06	0.277312	0.594695	0.201204	0.702267	-0.364515	0.477444	0.655272	-1.05783	0.620125	1.05013	M5	M17	#N/A
EIF1AY	O14602;P47813	2	2	13.8184	0.191786	1.35369	1	Pacientes	Controles	Eukaryotic translation initiation factor 1A_ Y-chromosomal OS=Homo sapiens OX=9606 GN=EIF1AY PE=1 SV=4	5274.1	7522.99	5106.87	3946.09	3467.48	5812.45	0.0028779	0.995683	0.439113	0.383665	-0.731002	0.0988073	0.891601	-1.02711	0.652011	1.07446	M0	M3	#N/A
KCNT1	Q5JUK3	3	1	15.0066	0.192502	1.26198	1	Pacientes	Controles	Potassium channel subfamily T member 1 OS=Homo sapiens OX=9606 GN=KCNT1 PE=1 SV=2	1196.39	1368.85	911.764	778.688	975.082	1001.41	0.305428	0.556104	0.521335	0.288844	-0.939124	0.00544595	#N/A	#N/A	#N/A	#N/A	#N/A	#N/A	#N/A
PNP	P00491	3	3	19.2778	0.193173	1.32487	1	Controles	Pacientes	Purine nucleoside phosphorylase OS=Homo sapiens OX=9606 GN=PNP PE=1 SV=2	1047.4	1399.15	1304.92	1251.43	2082.88	1635.9	-0.440217	0.38233	-0.766351	0.0755099	0.138195	0.794027	0.503254	1.07877	0.900408	1.01852	M8	M0	#N/A
FAM118B	Q9BPY3	2	1	11.6572	0.193658	1.44538	1	Pacientes	Controles	Protein FAM118B OS=Homo sapiens OX=9606 GN=FAM118B PE=1 SV=1	3955.09	2944.48	2029.32	1798.5	2511.5	1867.54	0.653008	0.159716	0.745932	0.0886256	-0.72147	0.105565	0.542987	1.03646	0.360474	-1.06479	#N/A	#N/A	#N/A
IPO4	Q8TEX9	7	7	40.4099	0.193991	1.38866	1	Controles	Pacientes	Importin-4 OS=Homo sapiens OX=9606 GN=IPO4 PE=1 SV=2	1415.73	2558.52	2430.9	2727.68	3676.55	2490.33	-0.35963	0.483811	-0.933613	0.00646459	0.357814	0.486184	#N/A	#N/A	#N/A	#N/A	#N/A	#N/A	#N/A
COPS5	Q92905	5	5	29.2281	0.194363	25.6608	2	Pacientes	Controles	COP9 signalosome complex subunit 5 OS=Homo sapiens OX=9606 GN=COPS5 PE=1 SV=4	305104	18094.4	4543.05	4293.4	4063.43	4415.23	0.54608	0.262302	0.842691	0.0351729	-0.392741	0.441178	0.825051	1.01601	0.898134	-1.00858	#N/A	#N/A	#N/A
SRRM1	Q8IYB3	3	3	26.1354	0.195166	2.59522	1	Controles	Pacientes	Serine/arginine repetitive matrix protein 1 OS=Homo sapiens OX=9606 GN=SRRM1 PE=1 SV=2	78.7462	486.212	4405.02	7503.28	3391.58	2003.32	-0.205775	0.695695	-0.594931	0.212889	0.883664	0.0195137	0.760583	-1.02191	0.770061	1.02199	#N/A	#N/A	#N/A
KIF11	P52732	8	6	51.3539	0.196337	1.24215	1	Pacientes	Controles	Kinesin-like protein KIF11 OS=Homo sapiens OX=9606 GN=KIF11 PE=1 SV=2	2676.59	2269.13	1769.83	1604.54	1892.53	1909.3	0.484178	0.330486	0.79737	0.0574287	-0.783833	0.0650416	0.741116	-1.02916	0.403573	1.15622	#N/A	M11	#N/A
MAP2K5	Q13163	3	2	13.9758	0.196775	2.07526	1	Pacientes	Controles	Dual specificity mitogen-activated protein kinase kinase 5 OS=Homo sapiens OX=9606 GN=MAP2K5 PE=1 SV=2	244.655	73.3584	208.316	61.947	104.283	87.3904	0.715719	0.109736	0.797485	0.0573656	-0.355967	0.488603	0.954799	1.00572	0.533003	-1.07324	#N/A	M0	#N/A
FUBP1	Q96AE4	33	21	239.338	0.196829	2.53377	3	Pacientes	Controles	Far upstream element-binding protein 1 OS=Homo sapiens OX=9606 GN=FUBP1 PE=1 SV=3	46052.8	32700.2	9568.15	11859.4	10620.1	12378.2	0.521153	0.289044	0.812862	0.0492539	-0.700908	0.120806	0.76673	-1.02085	0.920265	-1.00741	#N/A	#N/A	#N/A
TUBB6	Q9BUF5	28	11	312.297	0.196831	3.51094	3	Pacientes	Controles	Tubulin beta-6 chain OS=Homo sapiens OX=9606 GN=TUBB6 PE=1 SV=1	29818.7	147840	23486.9	19386.3	14588.5	23316.3	0.149367	0.777615	0.172403	0.743958	-0.705922	0.117007	0.441967	1.12151	0.982173	-1.0055	M8	M0	#N/A
NOS1AP	O75052	6	4	42.2065	0.196894	1.22933	1	Pacientes	Controles	Carboxyl-terminal PDZ ligand of neuronal nitric oxide synthase protein OS=Homo sapiens OX=9606 GN=NOS1AP PE=1 SV=3	5243.32	4918.41	3555.52	3692.7	3505.5	3960.16	0.379704	0.457816	0.776994	0.0690524	-0.730349	0.0992642	#N/A	#N/A	0.624712	-1.0606	#N/A	M8	#N/A
RPS9	P46781	19	16	156.883	0.197793	1.46567	2	Controles	Pacientes	40S ribosomal protein S9 OS=Homo sapiens OX=9606 GN=RPS9 PE=1 SV=3	18594.3	18936.2	15852	31680.1	16271.9	30289.3	-0.775079	0.070195	-0.330033	0.522924	0.674899	0.141356	0.352296	1.09724	0.562594	-1.05307	M8	#N/A	#N/A
PQBP1	O60828	2	2	10.5334	0.198051	1.84999	1	Controles	Pacientes	Polyglutamine-binding protein 1 OS=Homo sapiens OX=9606 GN=PQBP1 PE=1 SV=1	350.613	184.195	241.534	686.677	240.113	509.433	-0.55622	0.251712	-0.244566	0.640465	0.818757	0.0462969	0.954722	-1.0053	0.393278	-1.07027	#N/A	M15	#N/A
KRT27	Q7Z3Y8	4	2	29.1544	0.198068	1.52295	1	Pacientes	Controles	Keratin_ type I cytoskeletal 27 OS=Homo sapiens OX=9606 GN=KRT27 PE=1 SV=2	415.215	562.11	252.864	265.786	240.033	301.947	0.256498	0.623691	0.499258	0.313335	-0.798246	0.0569506	#N/A	#N/A	#N/A	#N/A	#N/A	#N/A	#N/A
RPL28	P46779	9	9	59.9961	0.198091	1.19647	1	Pacientes	Controles	60S ribosomal protein L28 OS=Homo sapiens OX=9606 GN=RPL28 PE=1 SV=3	12954.9	11784	12246.8	12668.3	8294.65	9949.42	0.483499	0.331266	0.676508	0.140045	-0.0943422	0.858907	0.825494	1.02569	0.71638	-1.04597	M8	M0	#N/A
SH3PXD2B	A1X283	5	3	38.433	0.198279	1.74101	1	Pacientes	Controles	SH3 and PX domain-containing protein 2B OS=Homo sapiens OX=9606 GN=SH3PXD2B PE=1 SV=3	4944.44	4200.45	1868.54	1799.56	2368.72	2157.6	0.516232	0.294439	0.743094	0.0905232	-0.795399	0.0585099	0.449516	1.08422	0.254825	1.11525	M0	M0	#N/A
FKBP4	Q02790	25	18	210.002	0.198311	1.3638	3	Pacientes	Controles	Peptidyl-prolyl cis-trans isomerase FKBP4 OS=Homo sapiens OX=9606 GN=FKBP4 PE=1 SV=3	20875.2	15164.9	11601.9	11119.7	13443.3	10370.4	0.684423	0.133669	0.769591	0.0735165	-0.642803	0.168597	0.0724162	1.24664	0.103702	-1.10663	M8	#N/A	#N/A
MESD	Q14696	1	1	4.9784	0.198966	1.44362	1	Controles	Pacientes	LRP chaperone MESD OS=Homo sapiens OX=9606 GN=MESD PE=1 SV=2	1074.58	523.583	1126.62	1324.81	1076.27	1532.47	-0.579848	0.227707	-0.244708	0.640264	0.777063	0.0690112	0.526961	1.03367	0.978819	-1.00315	#N/A	#N/A	#N/A
GNAO1	P09471	4	2	28.0883	0.199406	13.3336	2	Pacientes	Controles	Guanine nucleotide-binding protein G(o) subunit alpha OS=Homo sapiens OX=9606 GN=GNAO1 PE=1 SV=4	22.9386	68.6674	780.881	28.1754	23.2525	14.0074	0.407499	0.422585	0.180854	0.731677	-0.0553747	0.917023	0.168566	1.28422	0.0134993	1.20191	M0	M2	#N/A
SCAP	Q12770	4	2	15.8668	0.199658	2.10048	1	Controles	Pacientes	Sterol regulatory element-binding protein cleavage-activating protein OS=Homo sapiens OX=9606 GN=SCAP PE=1 SV=4	2319.23	197.283	593.143	3221.78	1423.14	1886.86	-0.270924	0.603557	-0.0782584	0.882852	0.719865	0.106722	0.292963	-1.05815	0.799038	-1.01957	#N/A	#N/A	#N/A
RPS6KA3	P51812	3	2	17.1251	0.200138	1.33372	1	Pacientes	Controles	Ribosomal protein S6 kinase alpha-3 OS=Homo sapiens OX=9606 GN=RPS6KA3 PE=1 SV=1	1804.01	1574.33	1136.19	935.969	1422.18	1026.77	0.652837	0.159863	0.6239	0.185577	-0.815771	0.0477843	0.376222	1.0756	0.497966	-1.06529	#N/A	M0	#N/A
LAP3	P28838	5	4	42.1629	0.200246	1.18469	1	Pacientes	Controles	Cytosol aminopeptidase OS=Homo sapiens OX=9606 GN=LAP3 PE=1 SV=3	3602.32	2656.4	3445.64	2813.02	2899.03	2479.4	0.852745	0.0309294	0.698356	0.122761	-0.223916	0.669739	0.22735	1.1591	0.298109	-1.11548	M2	M9	#N/A
PFDN5	Q99471	3	2	18.6805	0.200388	1.934	1	Controles	Pacientes	Prefoldin subunit 5 OS=Homo sapiens OX=9606 GN=PFDN5 PE=1 SV=2	1044.18	1110.19	1012.9	1270.21	1269.82	3585.46	-0.889026	0.0177896	-0.259905	0.618921	0.254493	0.626502	0.920624	-1.00765	0.876903	-1.01504	#N/A	#N/A	#N/A
PLCG1	P19174	10	8	62.0106	0.200518	1.68117	2	Controles	Pacientes	1-phosphatidylinositol 4_5-bisphosphate phosphodiesterase gamma-1 OS=Homo sapiens OX=9606 GN=PLCG1 PE=1 SV=1	3996.86	2277.58	2676.63	7469.99	2991.51	4586.73	-0.411922	0.417065	-0.242869	0.642859	0.823028	0.0442071	0.430278	-1.07414	0.916001	-1.01002	#N/A	#N/A	#N/A
STXBP5	Q5T5C0	3	1	18.6419	0.200991	1.85556	1	Controles	Pacientes	Syntaxin-binding protein 5 OS=Homo sapiens OX=9606 GN=STXBP5 PE=1 SV=1	439.796	134.884	985.529	963.565	784.259	1147.23	-0.558305	0.249555	-0.456648	0.36264	0.807323	0.0521102	0.826361	1.02367	0.766158	-1.0322	M0	M0	#N/A
SLC25A1	P53007	3	2	17.9726	0.201501	1.38559	1	Controles	Pacientes	Tricarboxylate transport protein_ mitochondrial OS=Homo sapiens OX=9606 GN=SLC25A1 PE=1 SV=2	5044.18	4116.99	7045.17	7801.05	5521.09	9133.14	-0.723175	0.104341	-0.361355	0.481559	0.759572	0.0797597	0.601223	1.04516	0.747739	-1.02619	#N/A	#N/A	#N/A
EHD1	Q9H4M9	8	6	48.6817	0.201545	1.30048	2	Pacientes	Controles	EH domain-containing protein 1 OS=Homo sapiens OX=9606 GN=EHD1 PE=1 SV=2	1182.2	1099.17	1331.77	1066.9	1087.09	624.329	0.931173	0.00694279	0.359473	0.484016	-0.255958	0.624447	0.839656	1.01768	0.388952	-1.08385	#N/A	M0	#N/A
ENO2	P09104	10	1	108.644	0.202544	1.88466	3	Pacientes	Controles	Gamma-enolase OS=Homo sapiens OX=9606 GN=ENO2 PE=1 SV=3	12938.2	22112.2	33449.9	19474.2	11094.4	5777.67	0.572098	0.235476	0.178183	0.735554	-0.125298	0.813037	0.504998	-1.12722	0.242577	1.11455	M6	M1	#N/A
CAPZB	P47756	13	10	103.452	0.20319	1.40528	3	Pacientes	Controles	F-actin-capping protein subunit beta OS=Homo sapiens OX=9606 GN=CAPZB PE=1 SV=4	15852.5	11531.2	9626.09	7928.35	11930.7	6477.16	0.805528	0.0530516	0.634467	0.176001	-0.6354	0.175166	0.914775	1.01277	0.212343	-1.06648	M11	#N/A	#N/A
NDUFV1	P49821	3	2	22.6848	0.203885	1.14258	1	Pacientes	Controles	NADH dehydrogenase [ubiquinone] flavoprotein 1_ mitochondrial OS=Homo sapiens OX=9606 GN=NDUFV1 PE=1 SV=4	444.638	360.777	429.081	359.756	323.642	397.046	0.363773	0.47841	0.857125	0.0291615	-0.254561	0.626407	0.57031	-1.04163	0.877612	1.01492	#N/A	#N/A	#N/A
ANP32A	P39687;O43423	15	8	150.234	0.203995	1.07826	3	Pacientes	Controles	Acidic leucine-rich nuclear phosphoprotein 32 family member A OS=Homo sapiens OX=9606 GN=ANP32A PE=1 SV=1	19569	21177.4	19165.5	19562.3	17122	18879	0.188289	0.720904	0.485048	0.329486	-0.444501	0.377161	0.378394	1.04503	0.151336	-1.07709	#N/A	#N/A	#N/A
HSP90AA4P	Q58FG1	7	1	72.2553	0.204161	1.54891	3	Pacientes	Controles	Putative heat shock protein HSP 90-alpha A4 OS=Homo sapiens OX=9606 GN=HSP90AA4P PE=5 SV=1	175.773	324.37	386.781	192.095	156.223	224.293	0.244562	0.64047	0.20374	0.698619	-0.368901	0.47175	#N/A	#N/A	#N/A	#N/A	#N/A	#N/A	#N/A
C8A	P07357	2	1	11.3323	0.204549	1.97389	1	Controles	Pacientes	Complement component C8 alpha chain OS=Homo sapiens OX=9606 GN=C8A PE=1 SV=2	829.726	160.685	931.412	946.292	1707.69	1139.47	-0.261431	0.616788	-0.510419	0.30086	0.549836	0.258359	#N/A	#N/A	#N/A	#N/A	#N/A	#N/A	#N/A
STRN3	Q13033	3	3	15.2164	0.204824	2.28408	1	Controles	Pacientes	Striatin-3 OS=Homo sapiens OX=9606 GN=STRN3 PE=1 SV=3	197.044	25.1592	488.211	358.508	673.37	590.768	-0.447744	0.373265	-0.590552	0.21715	0.582874	0.224703	0.160764	1.10635	0.308279	-1.07075	#N/A	#N/A	#N/A
NBPF9	P0DPF3	4	1	29.7618	0.205173	1.77596	1	Controles	Pacientes	Neuroblastoma breakpoint family member 9 OS=Homo sapiens OX=9606 GN=NBPF9 PE=2 SV=1	49.9839	72.5476	224.177	231.897	131.38	252.462	-0.637092	0.173656	-0.52323	0.286777	0.774094	0.0707857	#N/A	#N/A	#N/A	#N/A	#N/A	#N/A	#N/A
COPB2	P35606	37	31	267.863	0.205552	1.50764	3	Controles	Pacientes	Coatomer subunit beta' OS=Homo sapiens OX=9606 GN=COPB2 PE=1 SV=2	11723.3	3574.03	7231.89	11635.6	10870.5	11459.8	-0.301443	0.561532	-0.108681	0.83762	0.651964	0.160615	0.839488	1.01535	0.212404	-1.07747	#N/A	#N/A	#N/A
KRT76	Q01546	7	1	52.7135	0.206471	2.04147	2	Controles	Pacientes	Keratin_ type II cytoskeletal 2 oral OS=Homo sapiens OX=9606 GN=KRT76 PE=1 SV=2	13.3761	109.029	94.42	118.282	179.885	144.477	-0.643705	0.167804	-0.956002	0.00286113	0.399489	0.432644	#N/A	#N/A	#N/A	#N/A	#N/A	#N/A	#N/A
PPP2R2A	P63151	7	5	37.9685	0.206721	1.40127	1	Pacientes	Controles	Serine/threonine-protein phosphatase 2A 55 kDa regulatory subunit B alpha isoform OS=Homo sapiens OX=9606 GN=PPP2R2A PE=1 SV=1	2673.68	2940.14	1586.62	1782.28	1874.49	1481.74	0.534518	0.274581	0.540757	0.267928	-0.768545	0.0741576	0.0389678	1.12425	0.216534	-1.10081	#N/A	M0	#N/A
DPYSL2	Q16555	43	32	396.362	0.206907	1.31604	3	Pacientes	Controles	Dihydropyrimidinase-related protein 2 OS=Homo sapiens OX=9606 GN=DPYSL2 PE=1 SV=1	99174.7	60600.5	95849.9	67357.9	69284.4	57595.5	0.80605	0.052777	0.713687	0.111227	-0.20562	0.695916	0.737315	1.03229	0.500204	1.053	#N/A	#N/A	#N/A
RPL10	P27635	13	8	116.412	0.208893	1.30579	2	Controles	Pacientes	60S ribosomal protein L10 OS=Homo sapiens OX=9606 GN=RPL10 PE=1 SV=4	13938.4	13994.7	22708.3	25568	18165.1	22393.7	-0.507694	0.303889	-0.536177	0.272806	0.893873	0.0162967	0.147086	1.26703	0.487389	-1.06786	M10	M0	#N/A
COPG1	Q9Y678	19	16	181.779	0.208953	1.14879	3	Controles	Pacientes	Coatomer subunit gamma-1 OS=Homo sapiens OX=9606 GN=COPG1 PE=1 SV=1	8230.41	7472.1	6104.03	7963.61	8059.01	9028.49	-0.639801	0.171248	-0.157903	0.765114	0.19773	0.70727	0.974093	-1.00398	0.402022	-1.06535	M9	#N/A	#N/A
PPP5C	P53041	10	8	75.6201	0.209378	1.14649	2	Pacientes	Controles	Serine/threonine-protein phosphatase 5 OS=Homo sapiens OX=9606 GN=PPP5C PE=1 SV=1	4749.45	5919.88	6160.08	4655.51	5227.65	4795.9	0.420771	0.406092	0.0613742	0.908054	-0.520607	0.28964	0.1865	1.06421	0.954665	-1.00382	#N/A	#N/A	#N/A
PBK	Q96KB5	2	1	11.1979	0.209952	1.41326	1	Pacientes	Controles	Lymphokine-activated killer T-cell-originated protein kinase OS=Homo sapiens OX=9606 GN=PBK PE=1 SV=3	7138.91	11657.9	6063.31	5471.62	5419.24	6699.77	0.141697	0.788877	0.315049	0.543062	-0.785084	0.06432	0.234154	1.14724	0.54234	1.12413	M7	M11	#N/A
HSP90AA2P	Q14568	24	9	141.008	0.210252	1.24198	3	Pacientes	Controles	Heat shock protein HSP 90-alpha A2 OS=Homo sapiens OX=9606 GN=HSP90AA2P PE=1 SV=2	3504.92	2892.32	2411.24	2058.25	2817.87	2216.14	0.675736	0.140673	0.673595	0.142422	-0.753672	0.0835429	0.723363	-1.07437	#N/A	#N/A	M3	#N/A	#N/A
CROCC	Q5TZA2	42	23	270.437	0.210537	1.23818	2	Pacientes	Controles	Rootletin OS=Homo sapiens OX=9606 GN=CROCC PE=1 SV=1	17411.1	14671.5	13919.8	10464.6	15993.9	10694.8	0.783025	0.0655098	0.518787	0.291633	-0.698687	0.122506	0.385442	-1.10402	0.940162	-1.01218	M1	M5	#N/A
FTSJ3	Q8IY81	10	5	66.3292	0.211165	1.98006	1	Controles	Pacientes	pre-rRNA processing protein FTSJ3 OS=Homo sapiens OX=9606 GN=FTSJ3 PE=1 SV=2	163.909	241.306	1724.74	1876.97	746.956	1593.5	-0.495238	0.317874	-0.476152	0.339749	0.82174	0.0448328	0.877942	1.01583	0.775802	-1.03008	#N/A	M19	#N/A
RPS11	P62280	15	12	140.82	0.211521	1.39729	3	Controles	Pacientes	40S ribosomal protein S11 OS=Homo sapiens OX=9606 GN=RPS11 PE=1 SV=3	18743.1	23065.6	19541.5	36302	18967.2	30455	-0.706951	0.116233	-0.439622	0.38305	0.713086	0.11167	0.887213	1.01201	0.709877	-1.03839	#N/A	#N/A	#N/A
EIF2B4	Q9UI10	3	2	15.6364	0.211795	1.15417	1	Pacientes	Controles	Translation initiation factor eIF-2B subunit delta OS=Homo sapiens OX=9606 GN=EIF2B4 PE=1 SV=2	10714.3	9530.67	11144.2	8430.52	8045.46	10720.3	0.150414	0.776081	0.716798	0.108948	-0.378202	0.459746	0.766354	1.02529	0.397367	-1.06007	#N/A	#N/A	#N/A
STMN2	Q93045	4	1	44.2168	0.21207	1.30885	1	Pacientes	Controles	Stathmin-2 OS=Homo sapiens OX=9606 GN=STMN2 PE=1 SV=3	5860.57	7701.72	4702.13	4915.92	3787.11	5251.54	0.142108	0.788272	0.476094	0.339816	-0.685779	0.13259	0.891212	-1.03147	0.324794	1.13102	M6	M2	#N/A
TPM4	P67936	24	6	237.6	0.212174	1.16246	2	Pacientes	Controles	Tropomyosin alpha-4 chain OS=Homo sapiens OX=9606 GN=TPM4 PE=1 SV=3	10664.9	11229.2	9837.09	7962.48	10985.9	8348.12	0.658646	0.154896	0.313949	0.544548	-0.830053	0.0408686	0.104659	1.19412	0.513801	-1.09491	M8	M16	#N/A
MCM7	P33993	21	17	171.434	0.212588	1.30547	3	Pacientes	Controles	DNA replication licensing factor MCM7 OS=Homo sapiens OX=9606 GN=MCM7 PE=1 SV=4	21210.2	24658.6	14493	15154.5	14263.7	16819.5	0.259523	0.619455	0.56796	0.239666	-0.795468	0.0584717	0.307146	1.08937	0.132144	-1.1606	#N/A	M18	#N/A
ATP1B1	P05026	1	1	5.7576	0.212655	2.38949	1	Controles	Pacientes	Sodium/potassium-transporting ATPase subunit beta-1 OS=Homo sapiens OX=9606 GN=ATP1B1 PE=1 SV=1	34.1395	415.924	800.086	695.762	942.168	1349.29	-0.811752	0.0498206	-0.729099	0.100141	0.514361	0.2965	0.997489	-1.0004	0.76528	1.04539	M11	M0	#N/A
MSH2	P43246	15	14	99.5922	0.212702	1.48116	2	Pacientes	Controles	DNA mismatch repair protein Msh2 OS=Homo sapiens OX=9606 GN=MSH2 PE=1 SV=1	10061.7	10158.2	5050.63	5745.91	5892.61	5422.79	0.484929	0.329623	0.649857	0.162436	-0.77496	0.070266	0.583845	1.04907	0.410899	-1.05173	#N/A	#N/A	#N/A
MAPRE1	Q15691	12	11	109.368	0.213255	1.11423	3	Pacientes	Controles	Microtubule-associated protein RP/EB family member 1 OS=Homo sapiens OX=9606 GN=MAPRE1 PE=1 SV=3	11269.2	11642.5	9723.17	9724.92	10574.3	8989.9	0.669704	0.145626	0.434481	0.389288	-0.757605	0.0810123	0.152725	1.11331	0.105985	-1.08457	#N/A	#N/A	#N/A
UQCRC1	P31930	7	7	52.6596	0.215149	1.14239	2	Pacientes	Controles	Cytochrome b-c1 complex subunit 1_ mitochondrial OS=Homo sapiens OX=9606 GN=UQCRC1 PE=1 SV=3	5198.34	5705.65	5894.82	5113.96	4110.63	5480.38	0.068608	0.897249	0.489439	0.324464	-0.299362	0.564371	0.909799	-1.00704	0.354093	-1.04283	#N/A	#N/A	#N/A
CS	O75390	13	11	76.7501	0.215463	1.17037	2	Pacientes	Controles	Citrate synthase_ mitochondrial OS=Homo sapiens OX=9606 GN=CS PE=1 SV=2	19338.4	14125.5	15879.5	12893.7	15127	14139.8	0.676569	0.139995	0.820696	0.0453428	-0.499693	0.312845	0.20834	1.09857	0.468369	-1.04848	#N/A	#N/A	#N/A
AKR1B1	P15121;C9JRZ8	16	12	116.77	0.216207	1.64108	3	Pacientes	Controles	Aldose reductase OS=Homo sapiens OX=9606 GN=AKR1B1 PE=1 SV=3	12274.6	17277	6586.76	6691.85	8285.87	7043.33	0.371397	0.468519	0.43048	0.394167	-0.842612	0.0352073	0.766556	1.02947	0.694018	1.03304	#N/A	#N/A	#N/A
PGD	P52209	40	33	334.806	0.216209	1.54649	3	Pacientes	Controles	6-phosphogluconate dehydrogenase_ decarboxylating OS=Homo sapiens OX=9606 GN=PGD PE=1 SV=3	72547.3	92827.8	39514	40651.3	47301.6	44533.4	0.367928	0.473011	0.492505	0.320974	-0.846015	0.0337417	0.287852	1.05513	0.0704864	-1.13668	#N/A	M6	#N/A
RPS8	P62241	12	10	122.582	0.21761	1.51448	3	Controles	Pacientes	40S ribosomal protein S8 OS=Homo sapiens OX=9606 GN=RPS8 PE=1 SV=2	9752.48	12036.5	12731.4	23146.5	10420.1	18713.9	-0.679779	0.137394	-0.456296	0.363058	0.798862	0.0566161	0.143971	1.19158	0.766023	-1.02987	M10	#N/A	#N/A
NUP88	Q99567	7	5	40.1297	0.218311	1.39043	2	Pacientes	Controles	Nuclear pore complex protein Nup88 OS=Homo sapiens OX=9606 GN=NUP88 PE=1 SV=2	1919.41	1486.48	974.842	973.26	1080.23	1097.15	0.503411	0.308671	0.81031	0.0505607	-0.703569	0.118783	0.423282	1.0582	8.38971e-06	-1.18883	#N/A	M12	#N/A
CNTD2	Q9H8S5	3	3	11.0858	0.21856	3.82767	1	Controles	Pacientes	Cyclin N-terminal domain-containing protein 2 OS=Homo sapiens OX=9606 GN=CNTD2 PE=2 SV=2	2768.69	0	483.318	4427.94	4904.68	3115.02	-0.372443	0.467167	-0.50234	0.309872	0.694163	0.126001	#N/A	#N/A	#N/A	#N/A	#N/A	#N/A	#N/A
SNRPA1	P09661	8	6	55.2309	0.219121	1.20381	2	Pacientes	Controles	U2 small nuclear ribonucleoprotein A' OS=Homo sapiens OX=9606 GN=SNRPA1 PE=1 SV=2	5148.38	4656.63	3545.4	4020.1	3635.98	3434.06	0.583998	0.22359	0.723701	0.103966	-0.572099	0.235475	0.0685569	1.29932	0.611562	1.04374	M10	#N/A	#N/A
YKT6	O15498	1	1	5.6232	0.219993	1.96321	1	Controles	Pacientes	Synaptobrevin homolog YKT6 OS=Homo sapiens OX=9606 GN=YKT6 PE=1 SV=1	2424.94	158.448	770.533	2635.7	1595.89	2352.86	-0.361764	0.481027	-0.0273579	0.958973	0.653289	0.159474	0.345947	1.06963	0.910791	1.0117	#N/A	#N/A	#N/A
PRCP	P42785	3	2	17.896	0.220907	1.23764	1	Pacientes	Controles	Lysosomal Pro-X carboxypeptidase OS=Homo sapiens OX=9606 GN=PRCP PE=1 SV=1	5866.61	4683.27	6923.34	4271.91	4269.91	5576.31	0.324728	0.530029	0.622503	0.186858	-0.252344	0.629519	0.613376	-1.06776	0.15998	1.21304	M6	M0	#N/A
ATP6V1G1	O75348	1	1	6.5059	0.221362	2.00784	1	Pacientes	Controles	V-type proton ATPase subunit G 1 OS=Homo sapiens OX=9606 GN=ATP6V1G1 PE=1 SV=3	4349	2770.85	1165.96	1402.85	1496.42	1227.46	0.579947	0.227609	0.806171	0.0527136	-0.642638	0.168743	0.940817	1.00683	0.421599	-1.05348	#N/A	#N/A	#N/A
SLC2A1	P11166	6	3	61.7356	0.221703	1.56358	2	Controles	Pacientes	Solute carrier family 2_ facilitated glucose transporter member 1 OS=Homo sapiens OX=9606 GN=SLC2A1 PE=1 SV=2	2691.23	6748.97	2492.67	5258.81	4906.88	8492.26	-0.87944	0.020926	-0.501746	0.310538	0.0967441	0.855337	0.951999	-1.01347	0.958126	-1.01226	M2	M0	#N/A
SPTAN1	Q13813	88	58	614.476	0.221779	1.13501	3	Controles	Pacientes	Spectrin alpha chain_ non-erythrocytic 1 OS=Homo sapiens OX=9606 GN=SPTAN1 PE=1 SV=3	4460.4	6034.08	5337.57	5994.21	5691.23	6284.01	-0.814311	0.0485191	-0.782384	0.0658823	0.347184	0.500148	0.412351	1.06307	0.061928	1.11647	#N/A	#N/A	#N/A
UBE2V1	Q13404	5	3	33.9281	0.221852	1.5632	1	Pacientes	Controles	Ubiquitin-conjugating enzyme E2 variant 1 OS=Homo sapiens OX=9606 GN=UBE2V1 PE=1 SV=2	15879.3	15604.8	7185.34	8128.61	9230.99	7377.8	0.531048	0.278309	0.640409	0.17071	-0.78065	0.0668949	#N/A	#N/A	#N/A	#N/A	#N/A	#N/A	#N/A
CHID1	Q9BWS9	1	1	6.9907	0.222203	1.32181	1	Pacientes	Controles	Chitinase domain-containing protein 1 OS=Homo sapiens OX=9606 GN=CHID1 PE=1 SV=1	1344.87	1979.73	2404.98	1451.17	1351.2	1532.28	0.29329	0.57268	0.156603	0.767016	-0.31129	0.548147	0.33747	1.08016	0.852204	-1.01502	#N/A	#N/A	#N/A
PCLO	Q9Y6V0	11	7	62.9526	0.222626	1.59804	1	Controles	Pacientes	Protein piccolo OS=Homo sapiens OX=9606 GN=PCLO PE=1 SV=5	1000.9	1130.32	799.668	1939.97	855.371	1888.33	-0.796433	0.0579415	-0.338878	0.511141	0.625939	0.183713	#N/A	#N/A	0.453101	1.12974	#N/A	M2	#N/A
PRPF19	Q9UMS4	15	12	102.807	0.222648	1.38874	2	Pacientes	Controles	Pre-mRNA-processing factor 19 OS=Homo sapiens OX=9606 GN=PRPF19 PE=1 SV=1	8703.27	14826.1	9241.31	8003.22	5920.47	9673.82	0.0332417	0.950156	0.307696	0.553022	-0.646632	0.165241	0.341817	1.0736	0.0130497	-1.12077	#N/A	#N/A	#N/A
TPR	P12270	48	34	318.119	0.223369	1.158	2	Pacientes	Controles	Nucleoprotein TPR OS=Homo sapiens OX=9606 GN=TPR PE=1 SV=3	11319.2	8724.58	11466.8	9796.63	8578.98	8835.66	0.664774	0.149729	0.719928	0.106676	-0.0478515	0.928277	0.36825	-1.04996	0.475289	-1.03029	#N/A	#N/A	#N/A
TMSB4X	P62328	3	3	29.916	0.223685	1.14053	1	Pacientes	Controles	Thymosin beta-4 OS=Homo sapiens OX=9606 GN=TMSB4X PE=1 SV=2	9303.41	8347.11	7881.68	8644.72	6572.19	7169.44	0.513753	0.297171	0.74002	0.0925984	-0.2018	0.70141	0.332359	1.17797	0.785648	-1.03848	M8	M0	#N/A
CTSD	P07339	12	10	103.827	0.224025	1.57673	3	Pacientes	Controles	Cathepsin D OS=Homo sapiens OX=9606 GN=CTSD PE=1 SV=1	25133.3	10532.1	14056.8	8743.21	12764.4	10027.4	0.680657	0.136687	0.832194	0.0398758	-0.446451	0.374817	0.973142	-1.00482	0.510036	-1.0634	M4	M17	#N/A
KDM1A	O60341	6	2	31.8995	0.224027	1.36504	1	Pacientes	Controles	Lysine-specific histone demethylase 1A OS=Homo sapiens OX=9606 GN=KDM1A PE=1 SV=2	1986.26	2096.82	1161.96	1243.55	1186.95	1411.89	0.316345	0.541311	0.658257	0.155227	-0.787341	0.0630272	0.929929	1.00606	0.00296211	-1.10719	#N/A	#N/A	#N/A
PNN	Q9H307	6	5	49.0503	0.224529	1.50412	1	Controles	Pacientes	Pinin OS=Homo sapiens OX=9606 GN=PNN PE=1 SV=5	1275.54	1781.52	4099.27	3789.62	2866.74	4107.62	-0.576292	0.231259	-0.576134	0.231417	0.734844	0.0961401	0.748928	-1.01992	0.649538	1.03745	#N/A	#N/A	#N/A
PRMT5	O14744	14	12	103.266	0.224594	1.30001	3	Pacientes	Controles	Protein arginine N-methyltransferase 5 OS=Homo sapiens OX=9606 GN=PRMT5 PE=1 SV=4	9478.47	8510.73	5540.6	5848.53	6282.31	5968.89	0.507577	0.304019	0.725763	0.102497	-0.749496	0.0862682	0.117597	1.1089	0.375251	-1.07428	#N/A	M0	#N/A
NUP50	Q9UKX7	4	4	23.7806	0.224908	1.88191	1	Pacientes	Controles	Nuclear pore complex protein Nup50 OS=Homo sapiens OX=9606 GN=NUP50 PE=1 SV=2	4798.9	9110.55	2815.45	2517.1	2260.49	4109.61	0.122432	0.817269	0.374429	0.464604	-0.786451	0.0635353	0.385069	1.07046	0.946403	-1.00519	#N/A	#N/A	#N/A
HSD17B4	P51659	30	26	192.948	0.22658	1.20436	3	Pacientes	Controles	Peroxisomal multifunctional enzyme type 2 OS=Homo sapiens OX=9606 GN=HSD17B4 PE=1 SV=3	10375.8	10819.3	7433.68	8240.56	7579.92	7950.5	0.379646	0.457891	0.625185	0.184402	-0.714545	0.110597	0.795044	-1.01803	0.360923	-1.04846	#N/A	#N/A	#N/A
CTTN	Q14247	17	13	96.7747	0.226895	1.32933	2	Pacientes	Controles	Src substrate cortactin OS=Homo sapiens OX=9606 GN=CTTN PE=1 SV=2	3948.59	2958.79	2170.76	2076.02	2499.62	2253.46	0.572829	0.234738	0.791193	0.0608487	-0.684091	0.133934	0.989914	-1.00123	0.497966	-1.06175	#N/A	M6	#N/A
NAPA	P54920	3	3	23.318	0.227486	1.10633	2	Pacientes	Controles	Alpha-soluble NSF attachment protein OS=Homo sapiens OX=9606 GN=NAPA PE=1 SV=3	1868.31	2132.36	2224.71	1703.58	1967.8	1955.68	0.284945	0.584151	0.156126	0.767714	-0.620795	0.18843	0.89151	1.01163	0.370914	-1.05126	#N/A	#N/A	#N/A
UQCRB	P14927	3	2	23.6796	0.227611	1.63185	2	Controles	Pacientes	Cytochrome b-c1 complex subunit 7 OS=Homo sapiens OX=9606 GN=UQCRB PE=1 SV=2	144.433	213.027	553.412	530.513	337.752	618.14	-0.644299	0.167282	-0.518163	0.292317	0.725133	0.102944	0.230584	1.10022	0.898898	1.01397	#N/A	#N/A	#N/A
PRPF40A	O75400	3	2	18.9958	0.227707	1.12594	1	Controles	Pacientes	Pre-mRNA-processing factor 40 homolog A OS=Homo sapiens OX=9606 GN=PRPF40A PE=1 SV=2	2890.22	2605.72	2463.94	2625.77	3032.03	3304.53	-0.639027	0.171935	-0.200087	0.703875	0.111737	0.833092	0.884393	1.00933	0.577576	-1.0366	#N/A	#N/A	#N/A
SEH1L	Q96EE3	2	1	10.7777	0.228103	1.59042	1	Pacientes	Controles	Nucleoporin SEH1 OS=Homo sapiens OX=9606 GN=SEH1L PE=1 SV=3	12988.8	15663.3	7599.22	4990.72	12179.1	5623.73	0.563835	0.243872	0.355708	0.488941	-0.863239	0.0267766	0.0760999	1.26291	0.991554	-1.00138	M2	#N/A	#N/A
RHOG	P84095	1	1	5.6178	0.228896	1.23085	1	Controles	Pacientes	Rho-related GTP-binding protein RhoG OS=Homo sapiens OX=9606 GN=RHOG PE=1 SV=1	338.299	505.661	515.859	570.416	483.984	619.333	-0.83105	0.040405	-0.714842	0.110379	0.549056	0.259176	0.378318	1.08833	0.788492	-1.04138	M8	M0	#N/A
TRIM7	Q9C029	3	1	17.0329	0.229092	1.50394	1	Controles	Pacientes	E3 ubiquitin-protein ligase TRIM7 OS=Homo sapiens OX=9606 GN=TRIM7 PE=1 SV=2	193.701	292.728	107.654	221.126	375.186	297.151	-0.495424	0.317664	-0.59473	0.213084	-0.0319581	0.952079	#N/A	#N/A	#N/A	#N/A	#N/A	#N/A	#N/A
RPL27A	P46776	9	7	73.0048	0.229097	1.43915	2	Controles	Pacientes	60S ribosomal protein L27a OS=Homo sapiens OX=9606 GN=RPL27A PE=1 SV=2	10950.6	14599.6	17982.3	27375.5	13911.4	21362.8	-0.613817	0.194909	-0.530591	0.278801	0.838226	0.0371394	0.152725	1.2059	0.559045	-1.04874	M10	#N/A	#N/A
HMGN5	P82970	2	2	8.5156	0.230456	1.37053	1	Pacientes	Controles	High mobility group nucleosome-binding domain-containing protein 5 OS=Homo sapiens OX=9606 GN=HMGN5 PE=1 SV=1	285.825	465.367	522.384	288.34	272.77	368.145	0.16685	0.752048	0.187367	0.722239	-0.417776	0.409795	0.0689872	-1.25309	0.841349	1.0428	M6	M0	#N/A
PSMC4	P43686	15	12	136.021	0.230503	1.39986	2	Pacientes	Controles	26S proteasome regulatory subunit 6B OS=Homo sapiens OX=9606 GN=PSMC4 PE=1 SV=2	9389.89	8798.93	5050.53	4580.9	6362.75	5657.58	0.480243	0.335016	0.659663	0.154033	-0.852492	0.031033	0.0978229	1.13334	0.172969	-1.08003	#N/A	#N/A	#N/A
POLD1	P28340	7	4	40.842	0.231008	1.26848	1	Pacientes	Controles	DNA polymerase delta catalytic subunit OS=Homo sapiens OX=9606 GN=POLD1 PE=1 SV=2	942.518	830.846	568.285	595.367	618.327	632.328	0.462495	0.355722	0.762152	0.07813	-0.730931	0.0988569	0.795377	-1.01455	0.667814	-1.04786	#N/A	M8	#N/A
NDC80	O14777	4	2	22.4796	0.231711	1.23785	1	Pacientes	Controles	Kinetochore protein NDC80 homolog OS=Homo sapiens OX=9606 GN=NDC80 PE=1 SV=1	508.531	457.038	341.495	384.5	294.336	377.081	0.337619	0.512814	0.806946	0.0523071	-0.535571	0.273454	0.549568	-1.05326	0.68808	1.08663	#N/A	M11	#N/A
SPTBN5	Q9NRC6	17	9	109.888	0.232185	1.15609	1	Pacientes	Controles	Spectrin beta chain_ non-erythrocytic 5 OS=Homo sapiens OX=9606 GN=SPTBN5 PE=1 SV=2	7222.09	6129.99	6945.04	4972.14	6917.54	5666.96	0.712725	0.111937	0.51033	0.300959	-0.607325	0.201017	#N/A	#N/A	#N/A	#N/A	#N/A	#N/A	#N/A
PYGL	P06737	6	1	33.1159	0.232578	1.47996	1	Controles	Pacientes	Glycogen phosphorylase_ liver form OS=Homo sapiens OX=9606 GN=PYGL PE=1 SV=4	248.159	128.349	202.652	188.546	368.585	300.003	-0.298646	0.565349	-0.348636	0.498234	0.267214	0.608719	0.883815	-1.02667	0.611388	-1.10899	M6	M13	#N/A
RAB33A	Q14088	1	1	4.8996	0.233319	1.84829	1	Controles	Pacientes	Ras-related protein Rab-33A OS=Homo sapiens OX=9606 GN=RAB33A PE=1 SV=2	103.514	942.273	658.06	985.094	1022.79	1141.32	-0.788725	0.0622402	-0.901949	0.0139497	0.411036	0.418168	0.856661	1.03331	0.248432	-1.12863	M11	M0	#N/A
PCBP1	Q15365;P57721	19	10	190.607	0.23332	1.35499	3	Pacientes	Controles	Poly(rC)-binding protein 1 OS=Homo sapiens OX=9606 GN=PCBP1 PE=1 SV=2	27941.8	47821.5	26492.9	25483.5	23911.1	26072	0.172984	0.743113	0.217718	0.678584	-0.71703	0.108779	0.0670062	1.12169	0.684848	-1.03969	#N/A	M0	#N/A
SHMT2	P34897	26	22	201.744	0.233501	1.31715	2	Pacientes	Controles	Serine hydroxymethyltransferase_ mitochondrial OS=Homo sapiens OX=9606 GN=SHMT2 PE=1 SV=3	20024.4	12833.9	11313	10689.2	11477.3	11368.9	0.569149	0.238459	0.864155	0.0264275	-0.530038	0.279397	0.433725	1.09922	0.322685	-1.1346	M9	M18	#N/A
DYNC1I2	Q13409	14	12	100.869	0.23368	1.43229	3	Pacientes	Controles	Cytoplasmic dynein 1 intermediate chain 2 OS=Homo sapiens OX=9606 GN=DYNC1I2 PE=1 SV=3	49912.7	28774.5	48686.6	39933.4	20825.2	28171.4	0.590092	0.217599	0.741254	0.091763	-0.00934821	0.985978	0.282188	1.17054	0.281182	-1.08331	M10	#N/A	#N/A
GSN	P06396	18	15	136.77	0.233791	1.24983	3	Pacientes	Controles	Gelsolin OS=Homo sapiens OX=9606 GN=GSN PE=1 SV=1	14828.6	20970.1	14911.9	10847.6	15571.2	14155.3	0.26536	0.611303	0.201122	0.702385	-0.896056	0.0156451	0.743532	-1.0666	0.923601	-1.0197	M4	M17	#N/A
EIF3J	O75822	7	6	54.7917	0.233841	1.2799	2	Pacientes	Controles	Eukaryotic translation initiation factor 3 subunit J OS=Homo sapiens OX=9606 GN=EIF3J PE=1 SV=2	3508.89	2497.42	2881.96	1700.42	2944.9	2299.2	0.672495	0.143325	0.639401	0.171603	-0.640532	0.170601	0.151937	1.16069	0.57341	-1.05499	M2	M9	#N/A
PTBP2	Q9UKA9	5	3	43.4148	0.234154	7.4853	1	Pacientes	Controles	Polypyrimidine tract-binding protein 2 OS=Homo sapiens OX=9606 GN=PTBP2 PE=1 SV=1	472.922	10147.9	1324.95	720.374	260.697	614.828	0.135675	0.797737	0.0984912	0.852741	-0.659361	0.154289	0.459815	1.08617	0.660711	1.05098	M7	M7	#N/A
THOP1	P52888	6	4	36.7343	0.234277	1.45171	2	Pacientes	Controles	Thimet oligopeptidase OS=Homo sapiens OX=9606 GN=THOP1 PE=1 SV=2	1832.23	1843.89	930.659	1008.45	1194.77	970.115	0.515695	0.29503	0.609246	0.199201	-0.800432	0.0557672	0.984714	1.00178	0.555145	-1.06	#N/A	M15	#N/A
APEH	P13798	18	15	110.441	0.235265	1.37045	3	Pacientes	Controles	Acylamino-acid-releasing enzyme OS=Homo sapiens OX=9606 GN=APEH PE=1 SV=4	15017.2	15348.6	8372.16	9463.81	8995.81	9807.1	0.382606	0.454095	0.661975	0.15208	-0.761846	0.0783221	0.686982	-1.03283	0.031425	-1.10901	#N/A	#N/A	#N/A
CCT3	P49368;Q16878	53	44	389.358	0.237285	1.23774	3	Pacientes	Controles	T-complex protein 1 subunit gamma OS=Homo sapiens OX=9606 GN=CCT3 PE=1 SV=4	45893.9	42099.3	29202	30284.5	33023.2	31377.4	0.494757	0.318419	0.705908	0.117017	-0.763949	0.0770037	0.177292	1.11027	0.0607758	-1.12776	#N/A	M9	#N/A
RPN1	P04843	17	14	153.455	0.237435	1.43599	2	Controles	Pacientes	Dolichyl-diphosphooligosaccharide--protein glycosyltransferase subunit 1 OS=Homo sapiens OX=9606 GN=RPN1 PE=1 SV=1	8428	14114.5	18798.4	17063	26215.2	16086.9	-0.241212	0.645199	-0.846164	0.0336779	0.398605	0.433759	0.229159	1.10302	0.50882	-1.0453	#N/A	#N/A	#N/A
PRKAR2A	P13861	1	1	5.8097	0.237538	1.84973	1	Controles	Pacientes	cAMP-dependent protein kinase type II-alpha regulatory subunit OS=Homo sapiens OX=9606 GN=PRKAR2A PE=1 SV=2	418.002	170.4	1705.5	1332.53	2037.84	872.75	-0.0516054	0.922661	-0.617813	0.191188	0.599914	0.208083	0.750153	1.02614	0.997422	-1.00039	#N/A	M0	#N/A
USP5	P45974	21	17	147.779	0.237757	1.21581	2	Pacientes	Controles	Ubiquitin carboxyl-terminal hydrolase 5 OS=Homo sapiens OX=9606 GN=USP5 PE=1 SV=2	25154.5	19340.9	22440.1	16166.5	15595.4	23292.4	0.16976	0.747805	0.824599	0.0434502	-0.433452	0.390541	0.506259	-1.0373	0.187415	-1.04853	#N/A	#N/A	#N/A
NACA	E9PAV3;Q13765;C9JTQ0;O15069;P0C7T7;P45954;Q07912;Q6ZNE9;Q6ZNL6;Q96P53	23	14	160.521	0.238041	1.25051	2	Pacientes	Controles	Nascent polypeptide-associated complex subunit alpha_ muscle-specific form OS=Homo sapiens OX=9606 GN=NACA PE=1 SV=1	50131.6	47082.5	32104.7	38426.3	32026.6	32959.5	0.478619	0.336892	0.70506	0.117656	-0.583967	0.223621	0.642563	1.03149	0.180833	-1.09286	#N/A	#N/A	#N/A
CAP2	P40123	15	9	106.06	0.23824	1.44177	2	Pacientes	Controles	Adenylyl cyclase-associated protein 2 OS=Homo sapiens OX=9606 GN=CAP2 PE=1 SV=1	2757.67	4016	1900.4	1708.66	1905.06	2402.55	0.153724	0.771231	0.409792	0.41972	-0.840345	0.0361998	0.403577	1.09556	0.905595	-1.01495	M0	M0	#N/A
ZGRF1	Q86YA3	6	2	37.274	0.238316	1.64775	1	Controles	Pacientes	Protein ZGRF1 OS=Homo sapiens OX=9606 GN=ZGRF1 PE=1 SV=3	29.4672	70.8625	1064.87	809.915	369.817	740.225	-0.336651	0.514101	-0.39016	0.444456	0.689698	0.129492	0.855234	-1.02047	0.603058	1.07283	M1	M0	#N/A
CCDC180	Q9P1Z9	3	1	23.3097	0.23933	1.53719	1	Controles	Pacientes	Coiled-coil domain-containing protein 180 OS=Homo sapiens OX=9606 GN=CCDC180 PE=2 SV=3	101.515	261.649	277.749	389.577	235.272	360.357	-0.754371	0.0830905	-0.709427	0.114382	0.682807	0.134961	#N/A	#N/A	#N/A	#N/A	#N/A	#N/A	#N/A
PBX2	P40425;P40424	2	1	11.2866	0.239657	1.52666	1	Controles	Pacientes	Pre-B-cell leukemia transcription factor 2 OS=Homo sapiens OX=9606 GN=PBX2 PE=1 SV=2	244.076	958.912	529.023	785.341	808.971	1049.88	-0.813876	0.0487394	-0.741607	0.0915246	0.185384	0.72511	0.633208	1.04053	0.846841	1.0134	#N/A	#N/A	#N/A
RBM23	Q86U06	3	1	16.277	0.24063	2.73248	1	Controles	Pacientes	Probable RNA-binding protein 23 OS=Homo sapiens OX=9606 GN=RBM23 PE=1 SV=1	405.411	0	102.26	382.592	477.909	526.699	-0.500416	0.312032	-0.265581	0.610994	0.549352	0.258866	0.351108	-1.04616	0.98391	-1.00134	#N/A	#N/A	#N/A
ADH5	P11766	19	16	135.222	0.240744	1.32847	2	Pacientes	Controles	Alcohol dehydrogenase class-3 OS=Homo sapiens OX=9606 GN=ADH5 PE=1 SV=4	24359.4	35409.4	20636.4	23500.4	15974.1	21050.2	0.173369	0.742552	0.364238	0.477804	-0.584635	0.222961	0.272396	1.07764	0.0459611	-1.11499	#N/A	#N/A	#N/A
PLD3	Q8IV08	12	10	109.375	0.24095	1.23281	2	Pacientes	Controles	Phospholipase D3 OS=Homo sapiens OX=9606 GN=PLD3 PE=1 SV=1	11272.7	7259.96	9705.46	7340.13	8576.51	6988.89	0.800438	0.0557639	0.733778	0.0968771	-0.325968	0.528366	0.961839	-1.00672	0.37067	-1.07952	M9	M16	#N/A
SRSF8	Q9BRL6	5	2	32.3127	0.241138	1.2795	2	Pacientes	Controles	Serine/arginine-rich splicing factor 8 OS=Homo sapiens OX=9606 GN=SRSF8 PE=1 SV=1	444.601	713.426	487.818	474.469	358.282	453.565	0.117463	0.824615	0.225457	0.667545	-0.560743	0.247044	#N/A	#N/A	#N/A	#N/A	#N/A	#N/A	#N/A
FANCA	O15360	3	1	15.5632	0.241169	1.54803	1	Pacientes	Controles	Fanconi anemia group A protein OS=Homo sapiens OX=9606 GN=FANCA PE=1 SV=2	1800.5	2326.77	1348.66	575.327	2021.13	940.888	0.524545	0.285346	0.255587	0.624968	-0.865964	0.0257446	0.743532	-1.03136	0.643565	-1.07604	#N/A	M11	#N/A
CBX5	P45973	5	2	37.4459	0.242189	1.4516	2	Controles	Pacientes	Chromobox protein homolog 5 OS=Homo sapiens OX=9606 GN=CBX5 PE=1 SV=1	3080.25	2042.64	5071.36	4891.3	3661.12	6245.6	-0.636568	0.174123	-0.332461	0.519682	0.719353	0.107092	0.789886	-1.01868	0.992446	1.00127	#N/A	#N/A	#N/A
SCCPDH	Q8NBX0	2	2	18.6217	0.243618	2.20639	1	Controles	Pacientes	Saccharopine dehydrogenase-like oxidoreductase OS=Homo sapiens OX=9606 GN=SCCPDH PE=1 SV=1	946.217	54.8829	4194.48	5982.5	2919.1	2561.86	-0.232016	0.658221	-0.507268	0.304363	0.924087	0.00842548	0.842956	-1.0184	0.611667	1.03872	#N/A	#N/A	#N/A
PPP2R1B	P30154	8	2	65.7284	0.243667	1.14028	1	Controles	Pacientes	Serine/threonine-protein phosphatase 2A 65 kDa regulatory subunit A beta isoform OS=Homo sapiens OX=9606 GN=PPP2R1B PE=1 SV=3	6950.62	7659.17	9857.63	9283.13	9257.22	9359.27	-0.456597	0.3627	-0.701277	0.120525	0.684659	0.133481	0.368272	1.08568	0.286557	-1.14872	M2	M6	#N/A
FXR1	P51114	17	12	116.955	0.24372	1.16954	3	Pacientes	Controles	Fragile X mental retardation syndrome-related protein 1 OS=Homo sapiens OX=9606 GN=FXR1 PE=1 SV=3	6010.06	8531.21	7620.06	6474.23	5935.37	6539.15	0.152047	0.773687	0.109228	0.836809	-0.505706	0.306105	0.372939	-1.04672	0.11479	-1.08572	#N/A	#N/A	#N/A
UBN2	Q6ZU65	3	1	24.8559	0.244466	1.14286	1	Pacientes	Controles	Ubinuclein-2 OS=Homo sapiens OX=9606 GN=UBN2 PE=1 SV=2	4493.12	5513.85	5024.77	5081.06	3863.36	4208.32	0.293565	0.572302	0.245459	0.639207	-0.233972	0.655446	0.396173	-1.10824	0.682366	1.03452	M1	#N/A	#N/A
EPN1	Q9Y6I3	3	2	23.9725	0.245153	1.28385	1	Pacientes	Controles	Epsin-1 OS=Homo sapiens OX=9606 GN=EPN1 PE=1 SV=2	3275.06	3069.96	1974.85	2086.3	1995.21	2398.89	0.318825	0.537966	0.748028	0.0872358	-0.736612	0.0949236	0.798335	1.02195	0.833216	1.01759	#N/A	#N/A	#N/A
PPP4R3A	Q6IN85	2	2	10.1255	0.245235	1.27052	1	Pacientes	Controles	Serine/threonine-protein phosphatase 4 regulatory subunit 3A OS=Homo sapiens OX=9606 GN=PPP4R3A PE=1 SV=1	2323.02	2700.03	1592.84	1691.83	1826.4	1688.99	0.388505	0.446562	0.474249	0.341958	-0.817469	0.0469358	0.860481	1.01487	0.589352	-1.03409	#N/A	#N/A	#N/A
ATP2A1	O14983	7	1	63.7287	0.245459	1.41499	2	Controles	Pacientes	Sarcoplasmic/endoplasmic reticulum calcium ATPase 1 OS=Homo sapiens OX=9606 GN=ATP2A1 PE=1 SV=1	34.2139	106.204	68.543	99.7828	99.4871	96.4086	-0.64267	0.168714	-0.863693	0.026603	0.281556	0.588826	#N/A	#N/A	#N/A	#N/A	#N/A	#N/A	#N/A
STK3	Q13188	4	1	22.8103	0.245546	1.19797	1	Controles	Pacientes	Serine/threonine-protein kinase 3 OS=Homo sapiens OX=9606 GN=STK3 PE=1 SV=2	646.951	797.377	645.238	674.035	971.9	857.295	-0.503125	0.308992	-0.662923	0.151282	-0.0307037	0.953959	0.406516	1.07184	0.880994	1.0235	M11	M17	#N/A
FLNC	Q14315	94	63	728.877	0.245603	1.60277	3	Pacientes	Controles	Filamin-C OS=Homo sapiens OX=9606 GN=FLNC PE=1 SV=3	25269.7	22498.5	10118.6	13383.1	12213.3	10520.4	0.535899	0.273104	0.699602	0.121805	-0.683214	0.134635	0.303067	1.17286	0.159132	-1.21071	M0	M0	#N/A
GPC4	O75487;Q9Y625	6	6	58.1425	0.246092	1.45732	1	Controles	Pacientes	Glypican-4 OS=Homo sapiens OX=9606 GN=GPC4 PE=1 SV=4	4433.9	2909.11	7040.3	8555.4	4909.98	7495.76	-0.491196	0.322462	-0.364478	0.477492	0.901596	0.0140486	0.925881	1.01912	0.0873804	-1.25109	M0	M8	#N/A
RPS10P5	Q9NQ39	7	1	52.388	0.246661	1.18684	1	Controles	Pacientes	Putative 40S ribosomal protein S10-like OS=Homo sapiens OX=9606 GN=RPS10P5 PE=5 SV=1	513.629	707.348	782.418	835.756	716.946	825.011	-0.687116	0.131529	-0.752417	0.0843579	0.650413	0.161955	#N/A	#N/A	#N/A	#N/A	#N/A	#N/A	#N/A
DGKI	O75912	4	2	23.5288	0.246882	1.13217	1	Controles	Pacientes	Diacylglycerol kinase iota OS=Homo sapiens OX=9606 GN=DGKI PE=1 SV=1	2349.31	1995.54	2786.37	2700.3	2773.88	2599.56	-0.20111	0.702402	-0.47297	0.343447	0.769507	0.0735675	#N/A	#N/A	0.950211	-1.01297	#N/A	M14	#N/A
RPL6	Q02878	17	13	161.313	0.246976	1.68141	3	Controles	Pacientes	60S ribosomal protein L6 OS=Homo sapiens OX=9606 GN=RPL6 PE=1 SV=3	7045.95	12472.4	16263.9	24760.5	10659.5	24744.7	-0.786122	0.063724	-0.510335	0.300954	0.737787	0.0941193	0.229179	1.20708	0.260021	-1.08343	M10	#N/A	#N/A
QPRT	Q15274	1	1	12.4982	0.247042	3.34884	1	Controles	Pacientes	Nicotinate-nucleotide pyrophosphorylase [carboxylating] OS=Homo sapiens OX=9606 GN=QPRT PE=1 SV=3	177.857	0	320.953	356.618	887.542	426.279	-0.284217	0.585154	-0.675254	0.141066	0.498286	0.31443	0.923776	-1.02163	0.868915	-1.02628	M0	M4	#N/A
MFN2	O95140	4	2	30.992	0.247226	1.81644	1	Pacientes	Controles	Mitofusin-2 OS=Homo sapiens OX=9606 GN=MFN2 PE=1 SV=3	2957.32	7507.14	8357.64	4341.18	2009.1	4011.82	0.235045	0.653925	0.190001	0.718428	-0.317031	0.540386	0.537771	1.04201	0.242445	-1.04686	#N/A	#N/A	#N/A
MAP7D1	Q3KQU3	3	2	16.786	0.247438	2.2749	1	Controles	Pacientes	MAP7 domain-containing protein 1 OS=Homo sapiens OX=9606 GN=MAP7D1 PE=1 SV=1	12.2207	510.013	238.882	672.654	347.226	711.583	-0.873849	0.0228673	-0.70093	0.120789	0.501563	0.310743	0.755951	1.02866	0.950211	1.00831	#N/A	#N/A	#N/A
CHMP4B	Q9H444	1	1	7.189	0.247648	1.41845	1	Pacientes	Controles	Charged multivesicular body protein 4b OS=Homo sapiens OX=9606 GN=CHMP4B PE=1 SV=1	15670.9	15402.4	9565.37	12170	5913.48	10566.5	0.282777	0.58714	0.716332	0.109288	-0.467121	0.350282	0.765987	1.02356	0.909913	1.00998	#N/A	#N/A	#N/A
CALM1	P0DP23;P0DP24;P0DP25	1	1	13.5392	0.247987	1.19182	1	Controles	Pacientes	Calmodulin-1 OS=Homo sapiens OX=9606 GN=CALM1 PE=1 SV=1	3930.55	4174.04	6096.78	5714.4	5221.98	5989.12	-0.5339	0.275244	-0.572948	0.234619	0.728822	0.100336	0.0491063	1.22887	0.177476	1.09915	M2	#N/A	#N/A
PDZRN3	Q9UPQ7	5	3	31.4635	0.248269	2.14435	1	Controles	Pacientes	E3 ubiquitin-protein ligase PDZRN3 OS=Homo sapiens OX=9606 GN=PDZRN3 PE=1 SV=2	541.449	65.8461	75.7098	923.954	260.854	279.793	-0.119053	0.822264	-0.0657542	0.901511	0.677098	0.139565	0.766841	1.05778	0.996764	1.00109	M0	M4	#N/A
ATP1A2	P50993	11	5	91.6033	0.249589	1.31967	2	Pacientes	Controles	Sodium/potassium-transporting ATPase subunit alpha-2 OS=Homo sapiens OX=9606 GN=ATP1A2 PE=1 SV=1	2172.61	3487.58	2183.05	2220.81	1540.24	2182.28	0.0879842	0.868364	0.284792	0.584361	-0.573714	0.233848	0.745309	-1.06852	0.137912	1.25661	M5	M14	#N/A
PSIP1	O75475	11	8	79.4661	0.249803	1.26387	2	Pacientes	Controles	PC4 and SFRS1-interacting protein OS=Homo sapiens OX=9606 GN=PSIP1 PE=1 SV=1	6852.51	10688.5	8509.91	7026.99	5491.01	8093.99	0.00179656	0.997305	0.251462	0.630757	-0.539973	0.268761	0.857072	-1.01398	0.931241	-1.00583	#N/A	#N/A	#N/A
SSR4	P51571	4	3	40.5863	0.249855	1.99326	2	Controles	Pacientes	Translocon-associated protein subunit delta OS=Homo sapiens OX=9606 GN=SSR4 PE=1 SV=1	303.648	33.0368	995.203	1007.16	557.398	1090.23	-0.531438	0.277889	-0.399618	0.432481	0.821086	0.0451517	0.633593	1.05073	0.0589141	-1.12308	M9	M0	#N/A
DUSP3	P51452	2	1	9.8697	0.250107	1.42172	1	Controles	Pacientes	Dual specificity protein phosphatase 3 OS=Homo sapiens OX=9606 GN=DUSP3 PE=1 SV=1	490.672	186.455	323.089	433.365	593.893	394.771	-0.0231258	0.965317	-0.21948	0.676066	0.447338	0.373752	0.795995	1.04005	0.962032	-1.0076	M0	M0	#N/A
PLXNB2	O15031	3	2	14.4851	0.25064	1.86693	1	Controles	Pacientes	Plexin-B2 OS=Homo sapiens OX=9606 GN=PLXNB2 PE=1 SV=3	439.162	45.1735	467.938	616.009	535.497	626.323	-0.4337	0.390238	-0.333702	0.518027	0.839491	0.0365772	0.450307	-1.06641	0.573923	-1.04948	#N/A	#N/A	#N/A
GMPS	P49915	33	27	253.324	0.250805	1.68821	3	Pacientes	Controles	GMP synthase [glutamine-hydrolyzing] OS=Homo sapiens OX=9606 GN=GMPS PE=1 SV=1	16268.2	15394.8	6099.08	6385.02	7403.27	8579.88	0.391119	0.443237	0.706565	0.116523	-0.804026	0.0538455	0.334717	1.05796	0.903125	1.00811	#N/A	#N/A	#N/A
ADD1	P35611	15	11	98.1864	0.250887	1.26241	3	Pacientes	Controles	Alpha-adducin OS=Homo sapiens OX=9606 GN=ADD1 PE=1 SV=2	11217	16738.8	10641.1	9298.89	9466.05	11809	0.0461906	0.930763	0.285162	0.583851	-0.775007	0.0702377	0.907618	1.00823	0.807792	-1.01095	#N/A	#N/A	#N/A
RBBP4	Q09028	10	3	101.866	0.251498	1.44557	3	Pacientes	Controles	Histone-binding protein RBBP4 OS=Homo sapiens OX=9606 GN=RBBP4 PE=1 SV=3	11781.5	17148.8	8117.02	8573.39	6597.54	10457.3	0.103822	0.844827	0.442835	0.379168	-0.727806	0.101051	0.497763	1.05716	0.289944	-1.07164	#N/A	#N/A	#N/A
RBBP7	Q16576	10	5	80.2515	0.251498	1.44557	3	Pacientes	Controles	Histone-binding protein RBBP7 OS=Homo sapiens OX=9606 GN=RBBP7 PE=1 SV=1	18407.2	26793.1	12681.9	13394.9	10307.9	16338.4	0.103822	0.844827	0.442835	0.379168	-0.727806	0.101051	0.436994	1.05123	0.420101	-1.06208	#N/A	#N/A	#N/A
BTF3	P20290	5	4	33.6221	0.251898	1.82067	2	Controles	Pacientes	Transcription factor BTF3 OS=Homo sapiens OX=9606 GN=BTF3 PE=1 SV=1	5257.76	872.138	6881.88	9244.87	8801.69	5643.63	-0.135553	0.797916	-0.476506	0.339338	0.852931	0.0308532	0.189871	1.09128	0.979125	1.00367	#N/A	M0	#N/A
SEC63	Q9UGP8	5	3	33.5262	0.252007	2.83277	1	Controles	Pacientes	Translocation protein SEC63 homolog OS=Homo sapiens OX=9606 GN=SEC63 PE=1 SV=2	238.037	305.22	607.305	667.962	346.705	2244.61	-0.872566	0.0233244	-0.260383	0.618252	0.356238	0.488248	0.308217	1.07397	0.238037	-1.05578	#N/A	#N/A	#N/A
CAT	P04040	5	3	27.8652	0.252539	1.20878	1	Pacientes	Controles	Catalase OS=Homo sapiens OX=9606 GN=CAT PE=1 SV=3	2659.34	2369.64	1794.98	1735.38	2150.72	1759.23	0.614364	0.194398	0.633445	0.176918	-0.762626	0.0778323	0.901489	-1.02361	0.731833	-1.04366	M0	M15	#N/A
SUGT1	Q9Y2Z0	11	7	66.8453	0.252758	1.34821	3	Pacientes	Controles	Protein SGT1 homolog OS=Homo sapiens OX=9606 GN=SUGT1 PE=1 SV=3	2786.43	4740.16	5171.68	3437.87	3079.08	2901.65	0.37141	0.468503	0.0641739	0.903871	-0.320689	0.535457	0.376222	1.08664	0.978819	1.00222	M10	#N/A	#N/A
TTBK1	Q5TCY1	3	1	22.4661	0.255243	1.37741	1	Pacientes	Controles	Tau-tubulin kinase 1 OS=Homo sapiens OX=9606 GN=TTBK1 PE=1 SV=2	965.733	897.734	1437.03	605.27	1174.66	616.231	0.686801	0.131779	0.184972	0.725707	-0.359436	0.484065	#N/A	#N/A	0.0934361	1.12294	#N/A	M1	#N/A
PSMB5	P28074	13	12	116.212	0.255591	1.53747	3	Pacientes	Controles	Proteasome subunit beta type-5 OS=Homo sapiens OX=9606 GN=PSMB5 PE=1 SV=3	23788.5	23712.3	10491.1	11994.9	13683.9	12040.1	0.471684	0.344946	0.63514	0.175398	-0.790094	0.0614665	0.0743087	1.17306	0.516677	-1.0482	M8	#N/A	#N/A
PGM3	O95394	2	2	5.6284	0.257241	1.32342	1	Pacientes	Controles	Phosphoacetylglucosamine mutase OS=Homo sapiens OX=9606 GN=PGM3 PE=1 SV=1	2148.25	2127.28	1549.67	1307.06	2088.94	1005.62	0.749428	0.0863132	0.349891	0.49658	-0.6992	0.122113	0.383269	1.05723	0.735482	-1.02606	#N/A	#N/A	#N/A
DYNC2H1	Q8NCM8	4	1	24.0385	0.257728	3.68966	1	Controles	Pacientes	Cytoplasmic dynein 2 heavy chain 1 OS=Homo sapiens OX=9606 GN=DYNC2H1 PE=1 SV=4	0	52.854	86.4234	345.427	53.6735	114.786	-0.424782	0.401151	-0.510227	0.301073	0.84718	0.0332466	0.411724	-1.10341	0.466542	1.07738	M1	M7	#N/A
KLC1	Q07866	18	10	121.413	0.258008	1.33644	3	Pacientes	Controles	Kinesin light chain 1 OS=Homo sapiens OX=9606 GN=KLC1 PE=1 SV=2	7176.7	7340.25	4111.72	4522.01	5132.08	4284.92	0.501734	0.310551	0.575729	0.231823	-0.786217	0.0636696	0.484339	1.05263	0.813947	1.02098	#N/A	#N/A	#N/A
EEF1B2	P24534	3	3	28.439	0.258262	1.23813	1	Controles	Pacientes	Elongation factor 1-beta OS=Homo sapiens OX=9606 GN=EEF1B2 PE=1 SV=3	12822	8582.05	9106.08	14001.5	10016.1	13757.9	-0.500167	0.312312	0.00206912	0.996896	0.623541	0.185906	0.166612	1.25421	0.865333	-1.02089	M10	M20	#N/A
EPS8	Q12929	4	3	22.8079	0.258927	1.44336	1	Controles	Pacientes	Epidermal growth factor receptor kinase substrate 8 OS=Homo sapiens OX=9606 GN=EPS8 PE=1 SV=1	555.516	572.761	447.305	498.357	1098.3	677.481	-0.222546	0.671691	-0.558348	0.249511	0.0345787	0.948153	0.573322	1.07344	0.219937	1.11868	M0	M0	#N/A
EIF4E	P06730	8	7	45.8231	0.259494	1.27444	2	Pacientes	Controles	Eukaryotic translation initiation factor 4E OS=Homo sapiens OX=9606 GN=EIF4E PE=1 SV=2	5946.58	4707.38	3469.21	3246.21	4089.77	3745.87	0.527416	0.282231	0.754293	0.0831412	-0.727005	0.101617	0.0864721	1.20331	0.68628	-1.0295	M10	#N/A	#N/A
CDK1	P06493;P24941	9	7	80.0355	0.259664	1.40073	2	Pacientes	Controles	Cyclin-dependent kinase 1 OS=Homo sapiens OX=9606 GN=CDK1 PE=1 SV=3	9082.17	8930.78	5015.92	4840.43	7233.99	4366.23	0.619797	0.189352	0.50317	0.308942	-0.791181	0.0608554	0.714004	1.03328	0.284315	1.19874	#N/A	M11	#N/A
DNAJA3	Q96EY1	3	2	15.6722	0.259743	1.22246	1	Pacientes	Controles	DnaJ homolog subfamily A member 3_ mitochondrial OS=Homo sapiens OX=9606 GN=DNAJA3 PE=1 SV=2	840.393	770.456	1035.62	824.929	543.07	796.88	0.275036	0.597849	0.54011	0.268615	-0.0113947	0.982909	0.283266	1.0671	0.899674	1.01217	#N/A	#N/A	#N/A
PFN2	P35080	6	4	50.8802	0.259782	1.48793	2	Pacientes	Controles	Profilin-2 OS=Homo sapiens OX=9606 GN=PFN2 PE=1 SV=3	11018.2	6325.21	4801.36	4111.82	5789.21	4981.89	0.572672	0.234897	0.808903	0.051288	-0.596243	0.21162	0.541166	1.04367	0.875909	-1.01379	#N/A	#N/A	#N/A
SAR1A	Q9NR31	5	5	24.5546	0.260023	1.71634	1	Pacientes	Controles	GTP-binding protein SAR1a OS=Homo sapiens OX=9606 GN=SAR1A PE=1 SV=1	8047.11	10262.9	3918.74	2293.19	3645.68	7012.38	0.0913203	0.8634	0.552912	0.255148	-0.853029	0.0308132	0.426111	1.05451	0.414157	-1.05175	#N/A	#N/A	#N/A
PYM1	Q9BRP8	1	1	6.1628	0.260136	2.30126	1	Controles	Pacientes	Partner of Y14 and mago OS=Homo sapiens OX=9606 GN=PYM1 PE=1 SV=1	7.0255	405.851	554.429	801.373	637.227	787.421	-0.765529	0.0760195	-0.880944	0.0204179	0.735977	0.0953601	0.525971	1.05323	0.714659	1.03285	#N/A	#N/A	#N/A
RPL12	P30050	6	5	64.6184	0.26039	1.57747	2	Controles	Pacientes	60S ribosomal protein L12 OS=Homo sapiens OX=9606 GN=RPL12 PE=1 SV=1	48696.9	35560.7	40886.3	65265.2	95843.3	36302.6	0.0459002	0.931198	-0.57197	0.235605	0.41235	0.416531	0.240474	1.23507	0.595578	-1.05023	M10	M0	M18
DCTN2	Q13561	11	9	95.4498	0.261319	1.24628	2	Pacientes	Controles	Dynactin subunit 2 OS=Homo sapiens OX=9606 GN=DCTN2 PE=1 SV=4	11845.8	14866.1	9008.23	9822.49	10278.1	8560.74	0.424751	0.401189	0.334204	0.517358	-0.749192	0.0864687	0.704716	-1.0238	0.461494	-1.03051	#N/A	#N/A	#N/A
COPS6	Q7L5N1	4	4	29.6797	0.261454	1.29078	2	Pacientes	Controles	COP9 signalosome complex subunit 6 OS=Homo sapiens OX=9606 GN=COPS6 PE=1 SV=1	4378.81	6861.49	4159.91	4693.26	3649.14	3588.5	0.271571	0.602657	0.201567	0.701744	-0.550496	0.257669	0.709387	1.02829	0.277833	-1.05146	#N/A	#N/A	#N/A
RAB5C	P51148	7	5	30.1755	0.261809	1.14628	2	Pacientes	Controles	Ras-related protein Rab-5C OS=Homo sapiens OX=9606 GN=RAB5C PE=1 SV=2	8333.32	7040.11	7178.76	6581.36	5476.15	7616.67	0.148146	0.779407	0.862908	0.0269031	-0.360416	0.482785	0.0618846	1.1509	0.802188	-1.02218	M8	#N/A	#N/A
ACTR3B	Q9P1U1;Q9C0K3	7	1	45.207	0.262649	1.36978	3	Pacientes	Controles	Actin-related protein 3B OS=Homo sapiens OX=9606 GN=ACTR3B PE=2 SV=1	1767.25	1301.86	870.336	948.735	1055.61	871.627	0.602801	0.205319	0.758936	0.0801635	-0.623215	0.186205	0.601708	1.05747	0.846588	-1.02022	M7	#N/A	#N/A
KTN1	Q86UP2	27	20	170.926	0.26284	1.47217	3	Controles	Pacientes	Kinectin OS=Homo sapiens OX=9606 GN=KTN1 PE=1 SV=1	1798.01	2117.71	3925.21	3884.16	2548.56	5110.45	-0.747317	0.0877061	-0.422671	0.403749	0.647554	0.164437	0.535371	1.05294	0.915684	-1.01033	#N/A	#N/A	#N/A
SF3B2	Q13435	13	12	84.8288	0.263032	1.17104	1	Pacientes	Controles	Splicing factor 3B subunit 2 OS=Homo sapiens OX=9606 GN=SF3B2 PE=1 SV=2	6807.8	5917.75	4684.11	4805.7	4806.26	5254.82	0.380722	0.45651	0.809836	0.050805	-0.671595	0.144065	0.962243	-1.00281	0.428084	-1.04124	#N/A	#N/A	#N/A
WDR5	P61964	5	3	29.4697	0.263169	1.23092	1	Pacientes	Controles	WD repeat-containing protein 5 OS=Homo sapiens OX=9606 GN=WDR5 PE=1 SV=1	2444.4	3566.31	2303.47	2177.22	2491.64	2085.61	0.327472	0.526351	0.147361	0.780559	-0.766356	0.0755071	0.562565	1.04348	0.32583	-1.05929	#N/A	#N/A	#N/A
SMARCA2	P51531	11	4	61.6201	0.26355	1.27741	1	Controles	Pacientes	Probable global transcription activator SNF2L2 OS=Homo sapiens OX=9606 GN=SMARCA2 PE=1 SV=2	511.546	923.033	433.024	804.749	763.991	816.945	-0.633012	0.177307	-0.591265	0.216454	0.0667927	0.89996	0.616111	1.09732	0.444737	-1.10627	M11	M0	#N/A
ZNF518B	Q9C0D4	3	2	24.4419	0.263911	1.56999	1	Pacientes	Controles	Zinc finger protein 518B OS=Homo sapiens OX=9606 GN=ZNF518B PE=1 SV=2	888.458	537.618	1429.09	656.288	522.155	640.147	0.502274	0.309945	0.470598	0.346213	-0.0395847	0.940654	0.712908	-1.03338	0.989205	1.00354	#N/A	M13	#N/A
P4HB	P07237;Q9Y4C1	46	44	399.863	0.264641	1.29653	3	Pacientes	Controles	Protein disulfide-isomerase OS=Homo sapiens OX=9606 GN=P4HB PE=1 SV=3	111296	93229.3	63623	66893.4	80158.7	59767.8	0.646106	0.165701	0.65755	0.155828	-0.684682	0.133463	0.627254	1.06829	0.823096	-1.03	M9	M4	#N/A
NUGGC	Q68CJ6	2	1	11.0704	0.264956	1.40725	1	Pacientes	Controles	Nuclear GTPase SLIP-GC OS=Homo sapiens OX=9606 GN=NUGGC PE=2 SV=3	7689.02	3786.02	4259.08	3792.04	4081.45	3307.3	0.682539	0.135175	0.825824	0.0428638	-0.37373	0.465505	#N/A	#N/A	#N/A	#N/A	#N/A	#N/A	#N/A
PFKM	P08237;Q8N7G0	29	20	213.927	0.265397	1.19043	2	Pacientes	Controles	ATP-dependent 6-phosphofructokinase_ muscle type OS=Homo sapiens OX=9606 GN=PFKM PE=1 SV=2	8022.14	6884.36	5323.24	5302.12	5997.46	5694	0.508184	0.303344	0.742329	0.0910376	-0.726566	0.101928	0.784325	-1.02044	0.688374	1.02288	#N/A	#N/A	#N/A
GPS1	Q13098	20	16	125.216	0.265566	1.24776	2	Pacientes	Controles	COP9 signalosome complex subunit 1 OS=Homo sapiens OX=9606 GN=GPS1 PE=1 SV=4	11216.1	9772.23	6875.92	6841.08	8380.33	7110.07	0.562255	0.24549	0.672537	0.14329	-0.755115	0.0826103	0.960028	1.0036	0.606875	-1.03681	#N/A	#N/A	#N/A
EIF3D	O15371	23	21	171.191	0.266167	1.36268	3	Pacientes	Controles	Eukaryotic translation initiation factor 3 subunit D OS=Homo sapiens OX=9606 GN=EIF3D PE=1 SV=1	11997.5	9123.33	6030.88	6761.64	7443.24	5720.34	0.634191	0.176249	0.725919	0.102386	-0.61611	0.19277	0.524149	1.05464	0.102257	-1.09794	#N/A	#N/A	#N/A
ETF1	P62495	4	3	27.2619	0.266642	1.12847	2	Pacientes	Controles	Eukaryotic peptide chain release factor subunit 1 OS=Homo sapiens OX=9606 GN=ETF1 PE=1 SV=3	4155.21	3411.58	3155.5	3272.2	3285.15	2944.29	0.707947	0.115487	0.760383	0.0792456	-0.460026	0.358637	0.0760999	1.18771	0.453101	-1.05352	M2	#N/A	M1
PSMC6	P62333	14	13	94.345	0.266863	1.36779	2	Controles	Pacientes	26S proteasome regulatory subunit 10B OS=Homo sapiens OX=9606 GN=PSMC6 PE=1 SV=1	3231.7	3506.49	7496.04	6727.74	7608.12	5133.62	-0.127358	0.809996	-0.680257	0.137009	0.662509	0.15163	0.212841	1.16646	0.36084	-1.0616	M10	#N/A	#N/A
EEF2	P13639;Q07820	105	83	833.981	0.267051	1.5031	3	Pacientes	Controles	Elongation factor 2 OS=Homo sapiens OX=9606 GN=EEF2 PE=1 SV=4	146201	119988	74295	75486.3	109145	41889.8	0.77062	0.0728883	0.531	0.27836	-0.631559	0.178616	0.989066	1.0013	0.37998	-1.08435	#N/A	#N/A	#N/A
TROVE2	P10155	19	14	165.076	0.267104	1.72413	3	Pacientes	Controles	60 kDa SS-A/Ro ribonucleoprotein OS=Homo sapiens OX=9606 GN=TROVE2 PE=1 SV=2	19970.6	31077.2	10237.2	16911.5	9428	9205.91	0.341294	0.507936	0.383555	0.452881	-0.599131	0.208835	0.857072	1.01882	0.989626	1.00162	M7	#N/A	#N/A
DHX36	Q9H2U1	4	4	19.1046	0.268038	1.31693	1	Controles	Pacientes	ATP-dependent DNA/RNA helicase DHX36 OS=Homo sapiens OX=9606 GN=DHX36 PE=1 SV=2	584.548	296.815	611.413	719.691	552.893	693.292	-0.384241	0.452004	-0.180853	0.731678	0.842623	0.0352022	0.613376	1.03906	0.935038	-1.00696	#N/A	#N/A	#N/A
RPL32	P62910	9	8	61.3444	0.268853	1.3713	2	Controles	Pacientes	60S ribosomal protein L32 OS=Homo sapiens OX=9606 GN=RPL32 PE=1 SV=2	3758.54	4337.71	6219.28	9049.21	4949.4	5632.29	-0.353396	0.491974	-0.517765	0.292754	0.883873	0.0194451	0.104196	1.24343	0.851475	-1.01914	M10	#N/A	#N/A
PAK1	Q13153;O75914	7	2	39.8174	0.269147	1.30019	2	Pacientes	Controles	Serine/threonine-protein kinase PAK 1 OS=Homo sapiens OX=9606 GN=PAK1 PE=1 SV=2	2075.38	2196.22	1282.84	1551.59	1207.38	1513.03	0.282391	0.587672	0.639297	0.171695	-0.650578	0.161812	0.671442	1.04282	0.426796	1.1011	M0	M13	#N/A
RPL30	P62888	5	3	45.1459	0.269282	1.3243	2	Controles	Pacientes	60S ribosomal protein L30 OS=Homo sapiens OX=9606 GN=RPL30 PE=1 SV=2	8252.96	17714.8	13846.1	17691.5	14389.7	20644.3	-0.857855	0.028872	-0.679255	0.137817	0.349636	0.496917	0.397116	1.05716	0.565355	-1.06432	#N/A	M19	#N/A
HSPA9	P38646	43	35	364.131	0.269535	1.44612	3	Pacientes	Controles	Stress-70 protein_ mitochondrial OS=Homo sapiens OX=9606 GN=HSPA9 PE=1 SV=2	29973.2	21498.2	14167.2	16424.8	10664.4	18300.3	0.327673	0.526081	0.864285	0.0263781	-0.510401	0.300881	0.14194	1.14182	0.549608	-1.05146	M2	#N/A	#N/A
PSMD11	O00231	22	13	163.365	0.270014	1.15274	3	Pacientes	Controles	26S proteasome non-ATPase regulatory subunit 11 OS=Homo sapiens OX=9606 GN=PSMD11 PE=1 SV=3	17126.8	14871.6	12680.9	11466.8	14371.2	12921.2	0.550112	0.258071	0.676634	0.139942	-0.772906	0.0715019	0.0640511	1.14216	0.487618	-1.04664	#N/A	#N/A	#N/A
CD276	Q5ZPR3	3	2	17.9622	0.270134	1.63052	1	Controles	Pacientes	CD276 antigen OS=Homo sapiens OX=9606 GN=CD276 PE=1 SV=1	4039.05	2405.4	6980.21	8035.5	4089.56	9764.14	-0.678259	0.138623	-0.294784	0.570632	0.749001	0.0865941	0.485828	1.05251	0.516746	-1.0687	#N/A	M8	#N/A
FKBP14	Q9NWM8	2	1	10.9225	0.270182	1.26072	1	Pacientes	Controles	Peptidyl-prolyl cis-trans isomerase FKBP14 OS=Homo sapiens OX=9606 GN=FKBP14 PE=1 SV=1	697.129	502.117	437.041	375.422	528.874	393.608	0.678874	0.138125	0.687589	0.131155	-0.633676	0.176711	0.569113	1.06906	0.840463	-1.0336	M9	M4	#N/A
DDX42	Q86XP3	3	2	24.6094	0.270489	1.43815	1	Controles	Pacientes	ATP-dependent RNA helicase DDX42 OS=Homo sapiens OX=9606 GN=DDX42 PE=1 SV=1	146.464	375.468	350.589	378.013	340.414	536.393	-0.879575	0.0208801	-0.666255	0.148491	0.365254	0.476483	0.707611	1.02103	0.303951	-1.05805	#N/A	#N/A	#N/A
PABPN1	Q86U42	7	5	50.1337	0.270693	1.44918	2	Controles	Pacientes	Polyadenylate-binding protein 2 OS=Homo sapiens OX=9606 GN=PABPN1 PE=1 SV=3	3561.56	2169.19	6966.54	6746.3	4566.47	7087.84	-0.484296	0.33035	-0.357346	0.486797	0.800681	0.0556327	0.109531	-1.09578	0.875909	-1.0186	#N/A	M15	#N/A
DCLK2	Q8N568	3	2	19.0417	0.27151	1.60191	1	Pacientes	Controles	Serine/threonine-protein kinase DCLK2 OS=Homo sapiens OX=9606 GN=DCLK2 PE=1 SV=4	486.45	1107.16	483.536	292.483	458.289	545.902	0.0886515	0.867371	0.180501	0.732189	-0.806074	0.0527644	0.402216	-1.12817	0.388709	1.08936	M0	M0	#N/A
HRAS	P01112;P01111;P01116	2	2	11.7521	0.272224	1.17244	1	Pacientes	Controles	GTPase HRas OS=Homo sapiens OX=9606 GN=HRAS PE=1 SV=1	6.30518	0	7938.64	4213.44	2303.55	259.429	0.26009	0.618662	-0.185627	0.724757	0.430502	0.39414	0.843797	1.02436	0.717268	-1.03524	M8	M0	#N/A
EPM2AIP1	Q7L775	3	2	15.0521	0.2723	1.53486	1	Pacientes	Controles	EPM2A-interacting protein 1 OS=Homo sapiens OX=9606 GN=EPM2AIP1 PE=1 SV=1	404.941	678.548	273.507	316.219	346.22	221.678	0.385404	0.450517	0.238643	0.648831	-0.725002	0.103038	0.211027	-1.09478	0.862461	1.01743	#N/A	#N/A	#N/A
HMGCS1	Q01581	31	27	257.359	0.272448	1.33272	3	Pacientes	Controles	Hydroxymethylglutaryl-CoA synthase_ cytoplasmic OS=Homo sapiens OX=9606 GN=HMGCS1 PE=1 SV=2	76053.3	99394.1	53459.3	52796.7	70210.1	48751.7	0.457851	0.361213	0.298224	0.565926	-0.816461	0.0474385	0.216405	1.17268	0.486865	1.12612	M2	M2	#N/A
EIF2AK2	P19525	2	2	11.9465	0.273208	1.25486	1	Controles	Pacientes	Interferon-induced_ double-stranded RNA-activated protein kinase OS=Homo sapiens OX=9606 GN=EIF2AK2 PE=1 SV=2	2996.87	1617.05	2467.11	2978.21	3359.08	2548.43	0.0101827	0.984727	-0.218765	0.677088	0.58191	0.225658	0.551819	1.04735	0.0184982	1.08744	#N/A	#N/A	#N/A
TRIO	O75962;O14981	7	3	40.2618	0.273442	1.36602	1	Pacientes	Controles	Triple functional domain protein OS=Homo sapiens OX=9606 GN=TRIO PE=1 SV=2	6291.16	3154	3846.92	3390.66	3487.36	2852.49	0.706095	0.116876	0.821326	0.0450344	-0.321721	0.534068	0.171815	1.14986	0.409948	1.0532	M0	#N/A	#N/A
ACTR3	P61158	22	18	197.94	0.27409	1.43365	3	Pacientes	Controles	Actin-related protein 3 OS=Homo sapiens OX=9606 GN=ACTR3 PE=1 SV=3	41960	34688.9	19689.9	18914.4	28198.3	20085.7	0.582598	0.224976	0.651144	0.161323	-0.762084	0.0781724	0.199229	1.14201	0.0519276	-1.15988	M2	M12	#N/A
SAMM50	Q9Y512	6	6	34.6801	0.274368	1.49664	2	Pacientes	Controles	Sorting and assembly machinery component 50 homolog OS=Homo sapiens OX=9606 GN=SAMM50 PE=1 SV=3	1603.9	3484.49	1872.15	1860.92	1064.24	1725.61	0.0837711	0.874637	0.195763	0.710106	-0.545844	0.26255	0.360306	1.04995	0.397477	-1.04599	#N/A	#N/A	#N/A
RANBP3	Q9H6Z4	3	2	16.612	0.275892	1.3974	1	Pacientes	Controles	Ran-binding protein 3 OS=Homo sapiens OX=9606 GN=RANBP3 PE=1 SV=1	4480.88	5501.24	2577.2	2957.75	3140.04	2889.82	0.364758	0.477128	0.468073	0.349166	-0.795084	0.0586834	0.694881	1.02078	0.504527	-1.04003	#N/A	#N/A	#N/A
BCLAF1	Q9NYF8	5	3	36.2318	0.276766	1.27942	1	Pacientes	Controles	Bcl-2-associated transcription factor 1 OS=Homo sapiens OX=9606 GN=BCLAF1 PE=1 SV=2	2534.94	3450.91	2209.53	2488.63	1557.72	2359.2	0.0898248	0.865625	0.409497	0.420088	-0.50986	0.30148	0.576981	1.03853	0.718686	-1.0318	#N/A	#N/A	#N/A
DHX15	O43143	35	31	260.118	0.276893	1.44805	3	Pacientes	Controles	Pre-mRNA-splicing factor ATP-dependent RNA helicase DHX15 OS=Homo sapiens OX=9606 GN=DHX15 PE=1 SV=2	28397.7	34592.3	15210.1	17650	17058.2	19295.4	0.286922	0.581428	0.526615	0.283099	-0.787997	0.0626536	0.261931	1.07622	0.208505	-1.06562	#N/A	#N/A	#N/A
SHROOM3	Q8TF72	2	1	13.1117	0.27732	1.34198	1	Controles	Pacientes	Protein Shroom3 OS=Homo sapiens OX=9606 GN=SHROOM3 PE=1 SV=2	270.759	313.102	154.001	261.451	414.282	314.463	-0.35844	0.485366	-0.489167	0.324775	-0.0563489	0.915566	0.728822	1.05081	0.0831608	-1.21631	M2	M18	#N/A
CAP1	Q01518	50	45	378.583	0.277763	1.33724	3	Pacientes	Controles	Adenylyl cyclase-associated protein 1 OS=Homo sapiens OX=9606 GN=CAP1 PE=1 SV=5	77417.4	65214.8	39835.7	43302.9	49085.1	44063.5	0.517993	0.292503	0.716935	0.108848	-0.716191	0.109391	0.0679891	1.19416	0.226884	-1.08389	M8	#N/A	#N/A
PPIA	P62937;Q9Y536	22	17	174.585	0.277842	1.20754	2	Pacientes	Controles	Peptidyl-prolyl cis-trans isomerase A OS=Homo sapiens OX=9606 GN=PPIA PE=1 SV=2	99607.6	90361.1	63885.4	67685.4	73292.8	69245.6	0.485489	0.328981	0.693553	0.126476	-0.733911	0.0967853	0.150913	1.20918	0.782857	-1.02532	M10	#N/A	#N/A
ANXA6	P08133	58	50	495.025	0.278418	1.31212	3	Controles	Pacientes	Annexin A6 OS=Homo sapiens OX=9606 GN=ANXA6 PE=1 SV=3	14093.9	13172.4	31182.5	26700.7	23311.1	26680.2	-0.367145	0.474027	-0.494175	0.319079	0.731947	0.0981485	0.958395	1.00983	0.197565	-1.10339	M9	M12	#N/A
VAPA	Q9P0L0	4	3	38.1896	0.278596	1.16442	2	Pacientes	Controles	Vesicle-associated membrane protein-associated protein A OS=Homo sapiens OX=9606 GN=VAPA PE=1 SV=3	5152.76	4604.59	5300.86	4703.22	3313.37	4915.3	0.159735	0.762436	0.697715	0.123254	-0.112115	0.832532	0.11449	1.12325	0.933323	1.00784	#N/A	#N/A	#N/A
TOR1A	O14656	1	1	5.6254	0.278601	1.30133	1	Controles	Pacientes	Torsin-1A OS=Homo sapiens OX=9606 GN=TOR1A PE=1 SV=1	488.658	632.792	1169.43	925.377	1093.31	962.514	-0.314133	0.5443	-0.684199	0.133848	0.569055	0.238554	0.303074	1.07427	0.231862	-1.06163	#N/A	#N/A	#N/A
PARK7	Q99497	18	16	163.046	0.278667	1.17091	3	Pacientes	Controles	Protein/nucleic acid deglycase DJ-1 OS=Homo sapiens OX=9606 GN=PARK7 PE=1 SV=2	31696.9	24124.7	21586.4	21632.5	21610.3	22866.3	0.479954	0.335349	0.866544	0.0255273	-0.522552	0.287516	0.251193	1.07812	0.488718	-1.03574	#N/A	#N/A	#N/A
RAB8A	P61006	6	1	47.5468	0.278678	1.56562	2	Controles	Pacientes	Ras-related protein Rab-8A OS=Homo sapiens OX=9606 GN=RAB8A PE=1 SV=1	149.425	325.161	1163.04	1091.84	627.387	844.67	-0.360065	0.483243	-0.527923	0.281683	0.756722	0.0815769	0.0849754	1.11335	0.864549	-1.01861	#N/A	#N/A	#N/A
DNAJB4	Q9UDY4	3	1	19.1681	0.278832	1.27847	2	Controles	Pacientes	DnaJ homolog subfamily B member 4 OS=Homo sapiens OX=9606 GN=DNAJB4 PE=1 SV=1	1083.86	667.84	1079.48	1432.15	1249.91	937.544	0.00344309	0.994835	-0.352648	0.492956	0.828317	0.0416825	0.914775	-1.01688	0.383918	-1.05878	M0	#N/A	#N/A
SEPT7	Q16181	27	19	231.492	0.279589	1.15851	3	Pacientes	Controles	Septin-7 OS=Homo sapiens OX=9606 GN=SEPT7 PE=1 SV=2	33402.1	26543.2	26633.4	21712	29574.9	23445.9	0.709612	0.114244	0.60629	0.201997	-0.625882	0.183765	0.118027	1.09596	0.433163	-1.0479	#N/A	#N/A	#N/A
FAM204A	Q9H8W3	3	2	13.3042	0.279777	1.57866	1	Controles	Pacientes	Protein FAM204A OS=Homo sapiens OX=9606 GN=FAM204A PE=1 SV=1	115.989	32.5266	373.657	326.619	253.121	244.594	-0.19171	0.715958	-0.429853	0.394933	0.790184	0.0614158	0.765827	-1.02339	0.301151	1.12093	#N/A	M3	#N/A
CAPN2	P17655	7	7	56.7383	0.280019	1.2621	2	Controles	Pacientes	Calpain-2 catalytic subunit OS=Homo sapiens OX=9606 GN=CAPN2 PE=1 SV=6	6671.37	6872.01	3570.97	6866.69	6855.49	7877.91	-0.617767	0.191231	-0.250103	0.632667	0.0866467	0.870355	0.227573	1.10524	0.989754	1.00201	M10	M6	#N/A
CRTAP	O75718	8	5	54.1149	0.280834	1.69397	2	Controles	Pacientes	Cartilage-associated protein OS=Homo sapiens OX=9606 GN=CRTAP PE=1 SV=1	458.85	590.356	693.429	578.727	1664.53	708.714	-0.114743	0.828641	-0.658792	0.154772	0.146523	0.781788	0.586084	-1.07123	0.589352	1.06649	M4	M0	#N/A
PEBP1	P30086	11	8	100.24	0.2812	1.45072	3	Pacientes	Controles	Phosphatidylethanolamine-binding protein 1 OS=Homo sapiens OX=9606 GN=PEBP1 PE=1 SV=3	25299.2	21039.4	11048.8	12379.5	13504.7	13673.6	0.456063	0.363334	0.744976	0.0892625	-0.722401	0.104896	0.803319	1.02525	0.287564	1.08502	#N/A	M1	#N/A
CRKL	P46109	4	4	28.6125	0.281891	1.83881	1	Pacientes	Controles	Crk-like protein OS=Homo sapiens OX=9606 GN=CRKL PE=1 SV=1	1798.85	6032.84	5439.69	2324.24	2389.4	2503.72	0.270841	0.603673	0.0760887	0.886087	-0.514721	0.296103	0.791499	-1.01673	0.950211	1.00488	#N/A	#N/A	#N/A
GLOD4	Q9HC38	9	8	69.0826	0.282166	1.46601	2	Pacientes	Controles	Glyoxalase domain-containing protein 4 OS=Homo sapiens OX=9606 GN=GLOD4 PE=1 SV=1	10315.5	14295.7	6016.44	6285.76	6513.88	8092.3	0.186565	0.723399	0.444713	0.376906	-0.812905	0.0492321	0.600965	1.04366	0.566179	-1.03908	#N/A	#N/A	#N/A
MVD	P53602	9	7	58.052	0.282683	1.1282	1	Pacientes	Controles	Diphosphomevalonate decarboxylase OS=Homo sapiens OX=9606 GN=MVD PE=1 SV=1	5835.03	6850.99	6560.2	6721.22	4983.15	5354.89	0.325777	0.528622	0.239872	0.647093	-0.096052	0.856365	0.246675	1.15193	0.0856933	1.21106	M8	M2	#N/A
TIPRL	O75663	2	2	11.7548	0.283707	1.33248	2	Pacientes	Controles	TIP41-like protein OS=Homo sapiens OX=9606 GN=TIPRL PE=1 SV=2	3090.12	3433.34	1870.19	1746.15	2497.39	2055.72	0.420262	0.40672	0.474438	0.341739	-0.879385	0.0209447	0.286155	1.07446	0.319879	-1.06887	#N/A	#N/A	#N/A
GSK3B	P49841	8	5	42.3844	0.283734	1.44397	1	Controles	Pacientes	Glycogen synthase kinase-3 beta OS=Homo sapiens OX=9606 GN=GSK3B PE=1 SV=2	6445.72	1179.24	762.795	4201.28	4245.86	3664.54	-0.00631803	0.990523	0.208809	0.691338	0.225517	0.667459	0.874805	-1.01303	0.220078	1.0621	#N/A	#N/A	#N/A
KDM5C	P41229	5	2	33.3071	0.284028	1.49127	1	Controles	Pacientes	Lysine-specific demethylase 5C OS=Homo sapiens OX=9606 GN=KDM5C PE=1 SV=2	584.389	565.643	154.169	755.711	614.097	575.112	-0.395928	0.43714	-0.307839	0.552828	0.306514	0.554628	0.854851	-1.00972	0.631921	-1.02724	#N/A	#N/A	#N/A
ADRM1	Q16186	6	5	55.0279	0.284202	1.47153	2	Pacientes	Controles	Proteasomal ubiquitin receptor ADRM1 OS=Homo sapiens OX=9606 GN=ADRM1 PE=1 SV=2	6628.96	5731.94	2883.39	2991.37	3969.05	3399.03	0.495639	0.31742	0.683834	0.134139	-0.777509	0.0687465	0.108126	1.1797	0.45739	-1.07533	M8	M8	#N/A
DDX24	Q9GZR7	6	3	42.6598	0.284537	1.4969	1	Controles	Pacientes	ATP-dependent RNA helicase DDX24 OS=Homo sapiens OX=9606 GN=DDX24 PE=1 SV=1	192.081	197.52	708.643	594.37	376.687	672.908	-0.497161	0.3157	-0.414616	0.413713	0.701651	0.12024	0.677939	1.02436	0.996175	-1.00048	#N/A	#N/A	#N/A
RNASEH2A	O75792	1	1	4.7372	0.284612	1.93328	1	Controles	Pacientes	Ribonuclease H2 subunit A OS=Homo sapiens OX=9606 GN=RNASEH2A PE=1 SV=2	53.8498	0	257.39	191.076	263.564	147.073	-0.125004	0.813471	-0.574127	0.233432	0.660347	0.153454	0.888323	1.01159	0.953347	1.00992	#N/A	M11	#N/A
XRCC1	P18887	3	1	15.7507	0.284811	1.62665	1	Controles	Pacientes	DNA repair protein XRCC1 OS=Homo sapiens OX=9606 GN=XRCC1 PE=1 SV=2	983.395	1252.35	288.345	875.182	1469.83	1760.8	-0.68996	0.129286	-0.371753	0.468059	-0.0467976	0.929855	0.24696	-1.09079	0.0186095	-1.1366	#N/A	M18	#N/A
RUNX3	Q13761	1	1	6.6299	0.285597	1.76211	1	Controles	Pacientes	Runt-related transcription factor 3 OS=Homo sapiens OX=9606 GN=RUNX3 PE=1 SV=2	2193.77	2291.79	5561.38	6982.12	2701.11	8020.6	-0.72346	0.104137	-0.376994	0.461299	0.741531	0.0915755	#N/A	#N/A	#N/A	#N/A	#N/A	#N/A	#N/A
CPNE7	Q9UBL6	2	1	12.708	0.285721	1.6843	1	Controles	Pacientes	Copine-7 OS=Homo sapiens OX=9606 GN=CPNE7 PE=1 SV=1	676.575	1909.02	233.839	1926.73	920.885	1901.15	-0.717336	0.108556	-0.419132	0.408117	0.214572	0.683082	#N/A	#N/A	0.00025632	1.64403	#N/A	M1	#N/A
OXSR1	O95747	9	4	55.9974	0.285743	1.365	3	Pacientes	Controles	Serine/threonine-protein kinase OSR1 OS=Homo sapiens OX=9606 GN=OXSR1 PE=1 SV=1	3016.86	4247.79	2048.16	1987.52	2374.97	2460.1	0.213658	0.68439	0.361352	0.481564	-0.844511	0.0343857	0.555337	1.02995	0.0959983	-1.08043	#N/A	#N/A	#N/A
EIF3F	O00303	4	4	27.1362	0.285998	1.07863	1	Controles	Pacientes	Eukaryotic translation initiation factor 3 subunit F OS=Homo sapiens OX=9606 GN=EIF3F PE=1 SV=1	8732.78	9126.92	7680.53	9005.07	9818.67	8724.61	-0.238359	0.649233	-0.502439	0.30976	0.0368907	0.944689	0.143997	1.18896	0.678924	1.032	M10	#N/A	#N/A
MYH10	P35580	154	95	1538.36	0.286863	1.44298	3	Controles	Pacientes	Myosin-10 OS=Homo sapiens OX=9606 GN=MYH10 PE=1 SV=3	31555.4	13788.1	47390.2	55929.8	40492.7	37390	-0.16317	0.757417	-0.376168	0.462362	0.906878	0.0126039	0.698101	1.0557	0.861145	-1.01989	M8	#N/A	#N/A
RPLP2	P05387	5	5	59.7229	0.287123	1.55394	2	Controles	Pacientes	60S acidic ribosomal protein P2 OS=Homo sapiens OX=9606 GN=RPLP2 PE=1 SV=1	12133.8	11241.9	12326.9	21256.3	9542.4	24681.2	-0.820091	0.0456394	-0.259524	0.619454	0.636728	0.17398	0.693802	1.03698	0.631519	-1.04665	#N/A	M0	M18
SCP2	P22307	2	2	9.7488	0.287507	1.41583	1	Pacientes	Controles	Non-specific lipid-transfer protein OS=Homo sapiens OX=9606 GN=SCP2 PE=1 SV=2	1614.72	1324.66	2864.27	1215.11	1321.25	1562.74	0.382456	0.454287	0.339546	0.510255	-0.113516	0.830457	0.869335	-1.01267	0.224196	-1.08148	#N/A	#N/A	#N/A
CCDC50	Q8IVM0	4	4	22.3481	0.2884	1.36794	1	Controles	Pacientes	Coiled-coil domain-containing protein 50 OS=Homo sapiens OX=9606 GN=CCDC50 PE=1 SV=1	1018.03	506.617	698.483	1383.25	840.192	817.676	-0.123065	0.816335	-0.125385	0.812909	0.777497	0.0687533	0.661399	1.05909	0.429924	-1.03708	M7	#N/A	#N/A
AP1G1	O43747	5	5	31.808	0.289806	1.66488	1	Controles	Pacientes	AP-1 complex subunit gamma-1 OS=Homo sapiens OX=9606 GN=AP1G1 PE=1 SV=5	2954.25	271.902	2099.39	2799.09	3092.36	2974.95	-0.237159	0.650931	-0.14753	0.780311	0.640256	0.170846	0.135192	1.06459	0.951234	-1.00371	#N/A	#N/A	#N/A
TMEM30A	Q9NV96	1	1	5.7992	0.291078	1.4129	1	Controles	Pacientes	Cell cycle control protein 50A OS=Homo sapiens OX=9606 GN=TMEM30A PE=1 SV=1	64.3787	101.88	633.415	404.06	370.434	355.363	-0.169693	0.747904	-0.463938	0.354022	0.594973	0.212849	0.224364	1.11118	0.839351	1.01708	M11	#N/A	#N/A
FRMD4B	Q9Y2L6	9	4	56.2152	0.292413	1.14808	1	Pacientes	Controles	FERM domain-containing protein 4B OS=Homo sapiens OX=9606 GN=FRMD4B PE=1 SV=4	2622.67	1968.37	1943.02	2064.86	1783.39	1843.06	0.573913	0.233647	0.849965	0.0320773	-0.271254	0.603098	0.898327	1.02609	0.119244	-1.24258	M7	M6	#N/A
CCAR1	Q8IX12	4	4	21.3047	0.292495	1.28402	1	Controles	Pacientes	Cell division cycle and apoptosis regulator protein 1 OS=Homo sapiens OX=9606 GN=CCAR1 PE=1 SV=2	2866.85	1378.58	1260.44	2562.41	2307	2200.26	-0.111946	0.832782	0.0856552	0.871831	0.387151	0.448288	0.398628	-1.05654	0.855258	-1.01563	#N/A	#N/A	#N/A
HSPA4L	O95757	14	6	91.309	0.292964	2.49148	2	Pacientes	Controles	Heat shock 70 kDa protein 4L OS=Homo sapiens OX=9606 GN=HSPA4L PE=1 SV=3	17270.1	19556.2	3553.63	5909.26	2638.5	7659.45	0.299352	0.564385	0.660978	0.152921	-0.741995	0.0912624	0.777327	-1.04104	0.950931	1.01344	M7	M0	#N/A
TLE1	Q04724;Q04727	2	2	10.8841	0.29322	1.45238	1	Pacientes	Controles	Transducin-like enhancer protein 1 OS=Homo sapiens OX=9606 GN=TLE1 PE=1 SV=2	2873.93	2201.74	1361.51	2028.97	950.648	1452.53	0.40955	0.420022	0.768929	0.0739218	-0.362158	0.480512	0.941777	1.01045	0.480158	-1.10507	M0	M0	#N/A
DEK	P35659	8	5	58.3768	0.293695	1.23558	3	Pacientes	Controles	Protein DEK OS=Homo sapiens OX=9606 GN=DEK PE=1 SV=1	5774.6	9098.73	6927.22	6213.89	4723.76	6706.37	-0.0113234	0.983016	0.208602	0.691636	-0.509036	0.302396	0.703624	1.04034	0.323979	-1.09391	#N/A	M12	#N/A
KHSRP	Q92945	29	20	239.292	0.296053	1.30455	3	Pacientes	Controles	Far upstream element-binding protein 2 OS=Homo sapiens OX=9606 GN=KHSRP PE=1 SV=4	13680	15744.9	8826.96	11160	7729.93	10431.9	0.215147	0.68226	0.559364	0.248464	-0.595052	0.212772	0.116513	1.07294	0.955619	-1.00523	#N/A	#N/A	#N/A
DNHD1	Q96M86	4	2	18.0432	0.2963	1.26482	1	Controles	Pacientes	Dynein heavy chain domain-containing protein 1 OS=Homo sapiens OX=9606 GN=DNHD1 PE=2 SV=2	1130.12	804.091	577.367	1271.91	995.66	909.123	-0.160443	0.761401	-0.0998158	0.850774	0.469306	0.347723	#N/A	#N/A	0.299261	1.14786	#N/A	M7	#N/A
KDELC1	Q6UW63	4	4	21.8103	0.296647	1.28213	1	Controles	Pacientes	KDEL motif-containing protein 1 OS=Homo sapiens OX=9606 GN=KDELC1 PE=1 SV=1	521.528	957.809	1025.18	929.705	1276.07	1005.34	-0.402251	0.429167	-0.882071	0.0200408	0.287789	0.580234	0.835894	1.01914	0.118552	-1.14887	#N/A	M16	#N/A
SEC23A	Q15436	17	11	114.822	0.297876	1.11581	3	Controles	Pacientes	Protein transport protein Sec23A OS=Homo sapiens OX=9606 GN=SEC23A PE=1 SV=2	9451.71	10886.4	13274.5	12860.7	12227.2	12417.2	-0.436654	0.386647	-0.711656	0.112726	0.683498	0.134408	0.924943	1.00793	0.69743	-1.04985	#N/A	M4	#N/A
GTF2F1	P35269	7	6	38.307	0.299731	1.37137	1	Pacientes	Controles	General transcription factor IIF subunit 1 OS=Homo sapiens OX=9606 GN=GTF2F1 PE=1 SV=2	2121.25	1728.85	1013.28	1055.77	1342.79	1147.82	0.51811	0.292375	0.70267	0.119465	-0.731575	0.0984077	0.70265	1.02131	0.541179	1.03511	#N/A	#N/A	#N/A
TBC1D1	Q86TI0	4	1	33.7545	0.299917	1.37882	1	Controles	Pacientes	TBC1 domain family member 1 OS=Homo sapiens OX=9606 GN=TBC1D1 PE=1 SV=2	3698.08	2656.8	9549.93	7452.03	6164.54	8313.27	-0.378332	0.459579	-0.389754	0.444972	0.692062	0.127638	0.914814	1.00952	0.496909	1.06221	#N/A	M13	#N/A
BAZ1A	Q9NRL2	4	2	16.4875	0.300064	1.19528	1	Pacientes	Controles	Bromodomain adjacent to zinc finger domain protein 1A OS=Homo sapiens OX=9606 GN=BAZ1A PE=1 SV=2	2852.38	2266.7	1797.68	1832.7	1980.11	1973.92	0.479722	0.335617	0.792946	0.0598687	-0.633139	0.177193	0.688991	1.04365	0.0209154	-1.25748	M7	M9	#N/A
EMD	P50402	2	2	11.3631	0.30022	1.33643	1	Controles	Pacientes	Emerin OS=Homo sapiens OX=9606 GN=EMD PE=1 SV=1	501.906	441.396	735.315	567.977	648.133	1027.24	-0.719338	0.107103	-0.308354	0.552128	0.384968	0.451074	0.375631	1.06291	0.861145	1.01472	#N/A	#N/A	#N/A
DNAJB11	Q9UBS4	5	3	29.4614	0.300841	1.35373	2	Controles	Pacientes	DnaJ homolog subfamily B member 11 OS=Homo sapiens OX=9606 GN=DNAJB11 PE=1 SV=1	849.435	1581.46	2403.21	2068.28	1854.1	2621.69	-0.67377	0.14228	-0.623028	0.186377	0.540785	0.267899	0.521375	1.07898	0.67881	-1.03202	M11	#N/A	#N/A
MYL9	P24844	9	3	67.6859	0.301409	1.25454	3	Pacientes	Controles	Myosin regulatory light polypeptide 9 OS=Homo sapiens OX=9606 GN=MYL9 PE=1 SV=4	2030.3	3049.01	1806.63	1907.84	1587.01	1993.96	0.0691703	0.89641	0.274553	0.598518	-0.655318	0.157734	0.578124	1.11559	0.120872	-1.28776	M8	M16	#N/A
IDI1	Q13907	6	3	44.6327	0.301936	1.52979	3	Controles	Pacientes	Isopentenyl-diphosphate Delta-isomerase 1 OS=Homo sapiens OX=9606 GN=IDI1 PE=1 SV=2	2355.38	1279.49	2028.51	3427.23	3671.18	1565.37	0.0824916	0.876543	-0.472779	0.343669	0.634029	0.176394	0.168869	1.19711	0.488718	1.1215	M2	M2	#N/A
RTF1	Q92541	7	5	37.3848	0.302115	1.0848	1	Controles	Pacientes	RNA polymerase-associated protein RTF1 homolog OS=Homo sapiens OX=9606 GN=RTF1 PE=1 SV=4	2802.45	3353.33	3172.29	3563.07	3081.34	3474.72	-0.744183	0.0897929	-0.627752	0.182062	0.521648	0.288502	0.245445	-1.07516	0.99185	1.00101	#N/A	#N/A	#N/A
TAGLN2	P37802	6	3	42.9559	0.302394	1.22271	1	Controles	Pacientes	Transgelin-2 OS=Homo sapiens OX=9606 GN=TAGLN2 PE=1 SV=3	6546.66	3303.04	4732.79	5510.69	6264.65	6054.76	-0.154635	0.769896	0.0101841	0.984724	0.433096	0.390974	0.272396	1.20569	0.000981667	-1.53125	M8	M8	#N/A
PMPCB	O75439	6	3	35.4047	0.302416	1.39701	3	Pacientes	Controles	Mitochondrial-processing peptidase subunit beta OS=Homo sapiens OX=9606 GN=PMPCB PE=1 SV=2	1901.22	848.917	1227.9	959.502	1032.74	855.295	0.6995	0.121883	0.81554	0.0479002	-0.288056	0.579867	0.575107	1.03779	0.141256	-1.09381	#N/A	#N/A	#N/A
SUGP2	Q8IX01	3	1	18.876	0.302578	1.57121	1	Controles	Pacientes	SURP and G-patch domain-containing protein 2 OS=Homo sapiens OX=9606 GN=SUGP2 PE=1 SV=2	105.564	276.949	999.278	923.371	454.028	793.691	-0.420168	0.406836	-0.481785	0.333238	0.730117	0.0994265	0.622427	-1.05	0.119645	1.05096	M1	#N/A	#N/A
TF	P02787	23	17	156.63	0.303167	1.32974	2	Pacientes	Controles	Serotransferrin OS=Homo sapiens OX=9606 GN=TF PE=1 SV=3	3851.83	5745.61	2909.28	3652.97	2779.4	2973	0.231388	0.659113	0.297573	0.566816	-0.609422	0.199035	#N/A	#N/A	0.498962	1.12266	#N/A	M2	#N/A
PDIA6	Q15084	27	25	270.5	0.303495	1.3844	3	Pacientes	Controles	Protein disulfide-isomerase A6 OS=Homo sapiens OX=9606 GN=PDIA6 PE=1 SV=1	82285.8	77358.8	46092.4	31047.5	51041.5	66522.3	0.185619	0.724769	0.655394	0.157669	-0.848959	0.0324971	0.0724641	1.24039	0.849663	1.03094	M8	M14	#N/A
HSP90B1	P14625	85	61	710.206	0.303989	1.3194	3	Controles	Pacientes	Endoplasmin OS=Homo sapiens OX=9606 GN=HSP90B1 PE=1 SV=1	123071	59573.2	48525.8	88597.8	94767.6	121640	-0.373178	0.466218	0.135239	0.798378	0.191127	0.716801	0.652925	1.06139	0.382424	-1.06662	M11	#N/A	#N/A
RAB1B	Q9H0U4;Q92928;Q9H082;P61018;Q6IQ22	13	3	104.399	0.304289	1.1287	3	Pacientes	Controles	Ras-related protein Rab-1B OS=Homo sapiens OX=9606 GN=RAB1B PE=1 SV=1	12539.3	11824.2	12364.6	11910.2	8581.16	12048.8	0.104002	0.84456	0.676445	0.140096	-0.127104	0.810371	0.198903	1.11215	0.738324	-1.02608	M11	#N/A	#N/A
KRT86	O43790;Q14533;A6NCN2;P78385;P78386	4	4	31.7526	0.304625	3.68715	2	Pacientes	Controles	Keratin_ type II cuticular Hb6 OS=Homo sapiens OX=9606 GN=KRT86 PE=1 SV=1	644.798	5293.75	713.882	559.984	699.869	544.367	0.143999	0.785495	0.0863515	0.870795	-0.681643	0.135894	#N/A	#N/A	#N/A	#N/A	#N/A	#N/A	#N/A
RCC1	P18754	4	2	39.1656	0.305426	1.47765	2	Pacientes	Controles	Regulator of chromosome condensation OS=Homo sapiens OX=9606 GN=RCC1 PE=1 SV=1	3757.47	3312.68	1559.9	1904.61	1999.04	1936.73	0.455214	0.364344	0.700592	0.121047	-0.722375	0.104915	0.356896	1.10696	0.0656519	-1.16478	M7	M18	#N/A
FUS	P35637	11	7	104.724	0.305665	1.49067	3	Controles	Pacientes	RNA-binding protein FUS OS=Homo sapiens OX=9606 GN=FUS PE=1 SV=1	6782.63	2561.67	11235.2	12940.9	7483.46	10252.9	-0.321378	0.53453	-0.298321	0.565793	0.892435	0.0167331	0.395326	1.06004	0.619223	-1.04747	#N/A	#N/A	#N/A
CLUH	O75153	5	4	31.3896	0.306134	1.8326	1	Pacientes	Controles	Clustered mitochondria protein homolog OS=Homo sapiens OX=9606 GN=CLUH PE=1 SV=2	5217.11	18216.6	15219.4	8387.22	4649.59	8055.11	0.174907	0.740316	0.111843	0.832935	-0.439409	0.383307	0.283266	1.12024	0.886147	1.01719	M8	M15	#N/A
KRT10	P13645;Q2M2I5;O76013;O76015	41	31	347.014	0.306382	2.2756	3	Pacientes	Controles	Keratin_ type I cytoskeletal 10 OS=Homo sapiens OX=9606 GN=KRT10 PE=1 SV=6	59779.6	54357.1	12059	20252.6	19454.1	15749.2	0.500524	0.31191	0.687228	0.131441	-0.731887	0.0981904	0.272428	1.12826	0.647411	-1.06302	M2	M0	#N/A
RPL17	P18621	9	6	92.0305	0.308042	1.29597	2	Controles	Pacientes	60S ribosomal protein L17 OS=Homo sapiens OX=9606 GN=RPL17 PE=1 SV=3	6228.49	3453.88	8896.61	8234.1	8647.4	7196.33	-0.100253	0.850124	-0.397389	0.435294	0.745437	0.0889555	0.151274	1.19068	#N/A	#N/A	M8	#N/A	#N/A
RPL36	Q9Y3U8	5	3	53.2667	0.30829	1.31835	2	Controles	Pacientes	60S ribosomal protein L36 OS=Homo sapiens OX=9606 GN=RPL36 PE=1 SV=3	8241.86	8943.3	10320.6	14853.1	7859.67	13549.5	-0.687807	0.130982	-0.36412	0.477959	0.768532	0.0741655	0.301046	1.08769	0.681922	-1.04456	#N/A	M19	#N/A
WDR31	Q8NA23	2	2	16.3056	0.309048	3.59836	1	Pacientes	Controles	WD repeat-containing protein 31 OS=Homo sapiens OX=9606 GN=WDR31 PE=2 SV=1	7090.85	8866.18	797.702	896.13	1229.23	2530.85	0.329849	0.52317	0.616493	0.192414	-0.835658	0.038293	#N/A	#N/A	0.413935	1.09006	#N/A	M0	#N/A
HLTF	Q14527	1	1	5.6813	0.30945	1.40071	1	Controles	Pacientes	Helicase-like transcription factor OS=Homo sapiens OX=9606 GN=HLTF PE=1 SV=2	93.5474	180.349	606.303	430.271	390.951	411.683	-0.277057	0.595048	-0.536908	0.272025	0.609978	0.198511	0.309314	-1.07755	0.292688	-1.10229	#N/A	M10	#N/A
DYNC1H1	Q14204	190	165	1474.51	0.309984	1.49449	3	Pacientes	Controles	Cytoplasmic dynein 1 heavy chain 1 OS=Homo sapiens OX=9606 GN=DYNC1H1 PE=1 SV=5	25623.6	42855.2	16776.5	18018.2	15762.9	23265.2	0.0837165	0.874719	0.34173	0.507359	-0.744695	0.0894506	0.994079	1.001	0.639952	1.03674	M1	#N/A	#N/A
PSMD6	Q15008	20	18	146.245	0.310404	1.48493	3	Pacientes	Controles	26S proteasome non-ATPase regulatory subunit 6 OS=Homo sapiens OX=9606 GN=PSMD6 PE=1 SV=1	10646.2	12484.3	5155.32	5356.44	5953.9	7738.31	0.213253	0.684969	0.562552	0.245186	-0.823909	0.043782	0.177507	1.07925	0.528194	-1.04566	#N/A	#N/A	#N/A
IGF2BP1	Q9NZI8	30	23	300.334	0.311027	1.32374	3	Controles	Pacientes	Insulin-like growth factor 2 mRNA-binding protein 1 OS=Homo sapiens OX=9606 GN=IGF2BP1 PE=1 SV=2	10122.1	19050.7	20709.3	27910.4	17285.4	20835.2	-0.527008	0.282673	-0.676935	0.139697	0.714363	0.11073	0.380288	1.08653	0.261036	-1.09949	#N/A	M18	#N/A
LIMA1	Q9UHB6	11	9	72.328	0.311531	1.39647	2	Controles	Pacientes	LIM domain and actin-binding protein 1 OS=Homo sapiens OX=9606 GN=LIMA1 PE=1 SV=1	4420.6	1183.69	1828.54	3153.72	4357.75	2868.28	0.0557384	0.916479	0.0102967	0.984555	0.29341	0.572515	0.404566	1.13203	0.0128419	-1.22953	M2	M18	#N/A
PPM1G	O15355	5	4	31.1808	0.311636	1.54417	2	Pacientes	Controles	Protein phosphatase 1G OS=Homo sapiens OX=9606 GN=PPM1G PE=1 SV=1	5505.01	5102.25	2144.23	2980.78	2426.07	2850.97	0.394214	0.43931	0.700211	0.121338	-0.678385	0.138521	0.333635	1.07076	0.190239	-1.08431	#N/A	#N/A	#N/A
SPATS2	Q86XZ4	1	1	5.9442	0.313308	1.40255	1	Controles	Pacientes	Spermatogenesis-associated serine-rich protein 2 OS=Homo sapiens OX=9606 GN=SPATS2 PE=1 SV=1	106.092	248.364	970.029	628.54	619.804	609.316	-0.232515	0.657512	-0.525054	0.284793	0.56922	0.238387	0.972665	1.00279	0.318701	-1.05183	#N/A	#N/A	#N/A
HDGFL2	Q7Z4V5	11	8	69.0247	0.313387	1.14598	1	Pacientes	Controles	Hepatoma-derived growth factor-related protein 2 OS=Homo sapiens OX=9606 GN=HDGFL2 PE=1 SV=1	4386.78	5022.77	6346.44	4523.36	4617.98	4607.56	0.347301	0.499994	0.0993901	0.851406	-0.162822	0.757925	0.314985	-1.08426	0.157614	-1.09039	#N/A	#N/A	#N/A
GYPC	P04921	1	1	7.5901	0.314947	1.74873	1	Controles	Pacientes	Glycophorin-C OS=Homo sapiens OX=9606 GN=GYPC PE=1 SV=1	176.241	481.152	1584.5	787.993	893.706	2238.77	-0.685673	0.132674	-0.376852	0.461481	0.372182	0.467504	0.407621	1.14164	0.624449	-1.08017	M9	M0	#N/A
HSPA13	P48723	2	2	19.3103	0.315204	1.34677	1	Controles	Pacientes	Heat shock 70 kDa protein 13 OS=Homo sapiens OX=9606 GN=HSPA13 PE=1 SV=1	1768.06	1271.85	1155	2201.41	1206.28	2241.87	-0.639795	0.171254	-0.052735	0.920971	0.578277	0.229274	0.654896	1.03356	0.540679	-1.05	#N/A	#N/A	#N/A
CSNK1A1L	Q8N752	1	1	4.205	0.316146	1.65448	1	Controles	Pacientes	Casein kinase I isoform alpha-like OS=Homo sapiens OX=9606 GN=CSNK1A1L PE=2 SV=2	29.9715	307.354	0	308.263	61.3481	188.487	-0.498192	0.314536	-0.371076	0.468935	0.178474	0.735131	#N/A	#N/A	#N/A	#N/A	#N/A	#N/A	#N/A
PGAM4	Q8N0Y7	6	1	72.5789	0.316149	1.24435	2	Controles	Pacientes	Probable phosphoglycerate mutase 4 OS=Homo sapiens OX=9606 GN=PGAM4 PE=3 SV=1	5725.54	3729.52	7850.43	7633.45	7673.52	6227.15	-0.0541815	0.918807	-0.419667	0.407456	0.770752	0.0728081	0.189552	-1.26013	#N/A	#N/A	M3	#N/A	#N/A
AARSD1	Q9BTE6	7	5	36.6999	0.316546	1.17801	2	Controles	Pacientes	Alanyl-tRNA editing protein Aarsd1 OS=Homo sapiens OX=9606 GN=AARSD1 PE=1 SV=2	2343.97	2652.55	3881.51	3819.95	3479.88	3158.52	-0.227718	0.664327	-0.656697	0.156555	0.751246	0.0851214	#N/A	#N/A	#N/A	#N/A	#N/A	#N/A	#N/A
ATXN10	Q9UBB4	8	6	59.084	0.316701	1.35126	3	Controles	Pacientes	Ataxin-10 OS=Homo sapiens OX=9606 GN=ATXN10 PE=1 SV=1	2834.05	3243.64	5027.37	5398.8	6294.23	3312.78	-0.00430318	0.993545	-0.73016	0.0993967	0.595628	0.212214	0.969285	1.00347	0.139212	-1.0699	#N/A	#N/A	#N/A
COL6A3	P12111	36	25	254.566	0.316949	1.30087	3	Controles	Pacientes	Collagen alpha-3(VI) chain OS=Homo sapiens OX=9606 GN=COL6A3 PE=1 SV=5	4776.52	6093.07	4585.12	5329.86	9365.31	5409.47	-0.127203	0.810224	-0.650835	0.16159	0.0214447	0.967838	0.903233	-1.02478	0.449735	1.14337	M9	M4	#N/A
DNM3	Q9UQ16	4	2	24.0056	0.317178	1.55028	1	Controles	Pacientes	Dynamin-3 OS=Homo sapiens OX=9606 GN=DNM3 PE=1 SV=4	4139.31	2819.19	4316.09	8010.98	6476.06	2991.7	0.0193417	0.970991	-0.511544	0.299614	0.764181	0.076859	#N/A	#N/A	0.0933936	1.22611	#N/A	M2	#N/A
PTGES3	Q15185	4	2	35.4773	0.317498	1.63472	1	Pacientes	Controles	Prostaglandin E synthase 3 OS=Homo sapiens OX=9606 GN=PTGES3 PE=1 SV=1	15262.9	5965.97	5846.35	5917.81	6836.82	3808	0.683629	0.134303	0.768246	0.074341	-0.373299	0.466061	0.0617261	1.19402	0.488366	-1.04406	M10	#N/A	#N/A
ENO1	P06733	64	54	515.607	0.317703	1.20038	3	Pacientes	Controles	Alpha-enolase OS=Homo sapiens OX=9606 GN=ENO1 PE=1 SV=2	234619	206754	157099	143998	202074	152496	0.602199	0.205893	0.540782	0.267902	-0.753209	0.0838433	0.168869	1.14645	0.882888	1.0303	M8	M0	#N/A
SUPT16H	Q9Y5B9	27	22	187.722	0.31788	1.32915	3	Controles	Pacientes	FACT complex subunit SPT16 OS=Homo sapiens OX=9606 GN=SUPT16H PE=1 SV=1	3932.83	7760.92	6435.77	8772.81	5659.75	9664.23	-0.846119	0.033697	-0.562668	0.245067	0.450236	0.37028	0.300998	1.06769	0.643836	-1.02511	#N/A	#N/A	#N/A
ITPA	Q9BY32	2	2	13.9168	0.318072	1.33102	1	Pacientes	Controles	Inosine triphosphate pyrophosphatase OS=Homo sapiens OX=9606 GN=ITPA PE=1 SV=2	1460.5	888.558	941.501	557.659	1195.89	718.661	0.67422	0.141911	0.572975	0.234592	-0.578419	0.229132	0.450307	1.08133	0.166699	-1.12261	M8	M9	#N/A
PSMD2	Q13200	34	30	312.011	0.318163	1.30008	3	Pacientes	Controles	26S proteasome non-ATPase regulatory subunit 2 OS=Homo sapiens OX=9606 GN=PSMD2 PE=1 SV=3	21390.7	19966.5	11481.8	12683.2	13871	14088.7	0.387587	0.447732	0.670911	0.144629	-0.75864	0.0803517	0.20834	1.08554	0.214777	-1.06894	#N/A	#N/A	#N/A
ARCN1	P48444	23	20	157.207	0.318616	1.18893	3	Pacientes	Controles	Coatomer subunit delta OS=Homo sapiens OX=9606 GN=ARCN1 PE=1 SV=1	16751.5	16456	11642.2	11601	14844.4	11277.5	0.579054	0.228498	0.464385	0.353495	-0.773504	0.071141	0.0719566	1.11047	0.650784	-1.03707	#N/A	#N/A	#N/A
LIG4	P49917	3	1	12.2609	0.319015	1.54967	1	Controles	Pacientes	DNA ligase 4 OS=Homo sapiens OX=9606 GN=LIG4 PE=1 SV=2	810.739	106.39	732.955	735.901	901.159	920.03	-0.255202	0.625507	-0.15331	0.771837	0.598604	0.209342	0.677939	1.04831	0.303951	1.07202	M2	#N/A	#N/A
RB1	P06400	4	3	20.971	0.319031	1.23667	1	Pacientes	Controles	Retinoblastoma-associated protein OS=Homo sapiens OX=9606 GN=RB1 PE=1 SV=2	6955.13	6800.81	4208.63	4936.11	4658.46	4932.01	0.357725	0.486302	0.651585	0.160942	-0.694576	0.12568	0.317399	1.10578	0.0702364	-1.11883	M7	M12	#N/A
ATP2B3	Q16720;O60293	5	1	36.6642	0.319137	1.19053	1	Controles	Pacientes	Plasma membrane calcium-transporting ATPase 3 OS=Homo sapiens OX=9606 GN=ATP2B3 PE=1 SV=3	298.951	537.715	358.313	482.339	504.828	435.488	-0.44769	0.373329	-0.776588	0.0692936	0.108695	0.8376	#N/A	#N/A	0.0122696	1.32307	#N/A	M1	#N/A
HADH	Q16836	4	4	26.8701	0.320999	1.1359	1	Pacientes	Controles	Hydroxyacyl-coenzyme A dehydrogenase_ mitochondrial OS=Homo sapiens OX=9606 GN=HADH PE=1 SV=3	4437.81	3920.57	3548.03	2943.54	4128.65	3409.74	0.577653	0.229897	0.515603	0.295132	-0.758808	0.0802451	0.396525	1.04081	0.490328	-1.04751	#N/A	#N/A	#N/A
LMCD1	Q9NZU5	2	1	15.4288	0.321173	1.18712	1	Pacientes	Controles	LIM and cysteine-rich domains protein 1 OS=Homo sapiens OX=9606 GN=LMCD1 PE=1 SV=1	2129.45	2786.43	3110.32	2689.75	1927.12	2144.21	0.290664	0.576282	0.12131	0.818927	-0.0385665	0.942179	0.561542	1.09379	0.882768	1.0364	M0	M0	#N/A
SMS	P52788	5	4	38.8888	0.321214	1.21416	2	Pacientes	Controles	Spermine synthase OS=Homo sapiens OX=9606 GN=SMS PE=1 SV=2	4681.93	3936.71	5492.73	5200.03	3192.86	3229.47	0.55282	0.255244	0.406608	0.423701	0.193255	0.713726	0.132286	1.30702	0.319742	-1.12129	M10	M6	#N/A
FTO	Q9C0B1	1	1	5.9083	0.322486	1.97169	1	Pacientes	Controles	Alpha-ketoglutarate-dependent dioxygenase FTO OS=Homo sapiens OX=9606 GN=FTO PE=1 SV=3	1337.66	2989.68	667.427	604.638	904.117	1024.49	0.157831	0.765219	0.262692	0.615026	-0.801843	0.0550091	0.868707	1.01431	0.638069	-1.03355	#N/A	#N/A	#N/A
CTGF	P29279	5	3	34.7544	0.323386	1.21004	1	Controles	Pacientes	Connective tissue growth factor OS=Homo sapiens OX=9606 GN=CTGF PE=1 SV=2	3385.98	2282.31	3090.03	3171.65	4410.4	3015.89	0.067617	0.898729	-0.342338	0.506553	0.356736	0.487595	0.235798	1.23714	0.776135	-1.06702	M2	M0	#N/A
VCL	P18206;Q6NXR4	91	80	719.604	0.323451	1.95109	3	Pacientes	Controles	Vinculin OS=Homo sapiens OX=9606 GN=VCL PE=1 SV=4	70666.6	74383.9	18954.6	27585.6	28980.1	27492.3	0.42259	0.403849	0.623279	0.186147	-0.77504	0.070218	0.445218	1.11033	0.00200661	-1.26712	M8	M18	#N/A
NPLOC4	Q8TAT6	3	2	14.3716	0.323771	1.51242	1	Pacientes	Controles	Nuclear protein localization protein 4 homolog OS=Homo sapiens OX=9606 GN=NPLOC4 PE=1 SV=3	1736.26	1268.18	641.616	904.885	733.232	772.622	0.485008	0.329533	0.775085	0.0701911	-0.56313	0.244594	0.168566	1.08599	0.675741	-1.03831	#N/A	#N/A	#N/A
HNRNPA0	Q13151	3	2	25.4798	0.324505	1.49659	2	Controles	Pacientes	Heterogeneous nuclear ribonucleoprotein A0 OS=Homo sapiens OX=9606 GN=HNRNPA0 PE=1 SV=1	5446.68	4279.31	16028.3	13471.2	7791.54	17281	-0.554651	0.253339	-0.321902	0.533825	0.66726	0.147654	0.68379	-1.02156	0.116822	-1.10102	#N/A	#N/A	#N/A
EIF2S2	P20042	12	11	103.639	0.324828	1.08452	3	Controles	Pacientes	Eukaryotic translation initiation factor 2 subunit 2 OS=Homo sapiens OX=9606 GN=EIF2S2 PE=1 SV=2	5740.65	5938.62	7180.27	6707.73	6524.48	7221.35	-0.567413	0.240222	-0.507969	0.303582	0.615954	0.192916	0.0629005	1.28155	0.448697	-1.06743	M10	M18	#N/A
AP1M1	Q9BXS5	7	6	46.4882	0.325153	1.29667	2	Pacientes	Controles	AP-1 complex subunit mu-1 OS=Homo sapiens OX=9606 GN=AP1M1 PE=1 SV=3	3529.35	6261.11	3479.32	3501.8	3128.22	3603.76	0.0849382	0.872899	0.152886	0.772458	-0.656268	0.156921	0.418799	1.04346	0.925698	1.00684	#N/A	#N/A	#N/A
DCD	P81605	1	1	6.0887	0.325723	2.47374	1	Pacientes	Controles	Dermcidin OS=Homo sapiens OX=9606 GN=DCD PE=1 SV=2	5021.95	7416.94	1127.36	1967.09	1454.48	2062.55	0.304806	0.556951	0.507001	0.304661	-0.774794	0.0703659	#N/A	#N/A	#N/A	#N/A	#N/A	#N/A	#N/A
AK3	Q9UIJ7	6	3	50.4809	0.326781	1.32168	1	Pacientes	Controles	GTP:AMP phosphotransferase AK3_ mitochondrial OS=Homo sapiens OX=9606 GN=AK3 PE=1 SV=4	2386.68	1434.07	1316.47	1572.42	1351.98	962.481	0.71219	0.112332	0.725769	0.102492	-0.2822	0.587937	0.532547	-1.05772	0.786543	-1.01886	M7	#N/A	#N/A
GNS	P15586	11	10	66.0754	0.327195	1.37112	3	Pacientes	Controles	N-acetylglucosamine-6-sulfatase OS=Homo sapiens OX=9606 GN=GNS PE=1 SV=3	14435.9	7763.13	6967.35	6918.31	6232.03	8121.63	0.422613	0.40382	0.877514	0.0215854	-0.417968	0.409556	0.667761	1.04364	0.275377	-1.06896	M4	#N/A	#N/A
COPS3	Q9UNS2	3	1	20.2301	0.327766	1.14125	1	Pacientes	Controles	COP9 signalosome complex subunit 3 OS=Homo sapiens OX=9606 GN=COPS3 PE=1 SV=3	2443.28	2414.45	1906.92	1795.22	1789.9	2342.3	0.00430647	0.99354	0.668987	0.14622	-0.704048	0.11842	0.247145	1.10143	0.216174	-1.06796	M2	#N/A	#N/A
SF3A1	Q15459	29	21	193.081	0.32792	1.36932	3	Pacientes	Controles	Splicing factor 3A subunit 1 OS=Homo sapiens OX=9606 GN=SF3A1 PE=1 SV=1	10699.3	12046	5875.66	6836.22	5517.14	8548.26	0.132136	0.80295	0.599144	0.208822	-0.710678	0.113451	0.22538	1.06568	0.398886	-1.05618	#N/A	#N/A	#N/A
NSUN2	Q08J23	7	4	54.1491	0.328559	1.12632	1	Pacientes	Controles	tRNA (cytosine(34)-C(5))-methyltransferase OS=Homo sapiens OX=9606 GN=NSUN2 PE=1 SV=2	1859.28	1851.22	1563.14	1341.18	1861.99	1479.01	0.553035	0.25502	0.346666	0.500831	-0.814613	0.048367	0.0953878	1.17352	0.798399	1.03103	M2	M0	#N/A
NDUFB11	Q9NX14	2	2	13.1411	0.329025	1.61759	1	Controles	Pacientes	NADH dehydrogenase [ubiquinone] 1 beta subcomplex subunit 11_ mitochondrial OS=Homo sapiens OX=9606 GN=NDUFB11 PE=1 SV=1	0	77.4166	599.249	554.016	132.841	407.709	-0.337877	0.512471	-0.36233	0.480289	0.710724	0.113418	0.708352	1.02715	0.718686	1.02161	#N/A	#N/A	#N/A
GART	P22102	40	28	259.683	0.329684	1.27398	3	Pacientes	Controles	Trifunctional purine biosynthetic protein adenosine-3 OS=Homo sapiens OX=9606 GN=GART PE=1 SV=1	46067.1	29915.9	53313.5	36244.5	27281.6	37964	0.402636	0.428683	0.640671	0.170478	-0.00496865	0.992547	0.152725	1.10133	0.173348	-1.08913	#N/A	#N/A	#N/A
BOLA2	Q9H3K6	2	1	12.0628	0.329718	1.29529	1	Controles	Pacientes	BolA-like protein 2 OS=Homo sapiens OX=9606 GN=BOLA2 PE=1 SV=1	1536.1	924.731	689.446	1318.3	1073.33	1688.88	-0.523022	0.287004	0.123202	0.816132	0.260674	0.617846	#N/A	#N/A	#N/A	#N/A	#N/A	#N/A	#N/A
FAF2	Q96CS3	2	2	18.9941	0.330017	1.29625	1	Controles	Pacientes	FAS-associated factor 2 OS=Homo sapiens OX=9606 GN=FAF2 PE=1 SV=2	173.761	50.8217	1937.18	1167.83	509.093	1125.27	-0.1887	0.72031	-0.229949	0.661155	0.580335	0.227222	0.243519	1.08477	0.67881	1.02399	#N/A	#N/A	#N/A
HMGB1	P09429;B2RPK0	13	5	120.078	0.330062	1.34723	3	Pacientes	Controles	High mobility group protein B1 OS=Homo sapiens OX=9606 GN=HMGB1 PE=1 SV=3	79524	85212.8	43080.3	44151.9	62013.5	48089.3	0.445006	0.376554	0.482801	0.332068	-0.833864	0.039109	0.0990359	1.15445	0.980798	-1.00281	#N/A	#N/A	#N/A
LMAN1	P49257	4	4	52.3762	0.330559	1.24417	1	Controles	Pacientes	Protein ERGIC-53 OS=Homo sapiens OX=9606 GN=LMAN1 PE=1 SV=2	1974.61	3377.42	4547.13	3939.79	3947.06	4429.35	-0.560535	0.247257	-0.718602	0.107636	0.502812	0.309342	0.54787	1.05484	0.584558	-1.06366	#N/A	M16	#N/A
PHB	P35232	9	6	77.3204	0.330745	1.41282	2	Controles	Pacientes	Prohibitin OS=Homo sapiens OX=9606 GN=PHB PE=1 SV=1	3096.72	4706.79	10396.8	10400.1	5754.58	9559.1	-0.496957	0.31593	-0.481833	0.333183	0.744405	0.0896446	0.154435	1.12146	0.27738	-1.07134	M8	#N/A	#N/A
PSMB2	P49721	7	5	43.6786	0.33131	1.22455	2	Pacientes	Controles	Proteasome subunit beta type-2 OS=Homo sapiens OX=9606 GN=PSMB2 PE=1 SV=1	3068.41	3178.49	2144.16	2057.06	2940.74	1854.56	0.614973	0.19383	0.337577	0.512869	-0.746194	0.0884517	0.0884679	1.11752	0.393919	-1.04374	#N/A	#N/A	#N/A
RBM25	P49756	1	1	10.4916	0.331573	1.28843	1	Controles	Pacientes	RNA-binding protein 25 OS=Homo sapiens OX=9606 GN=RBM25 PE=1 SV=3	1587.3	590.804	662.367	1057.85	1301.22	1300.68	-0.132684	0.802142	0.161389	0.760019	0.204509	0.697513	0.741116	-1.02254	0.534909	1.0362	#N/A	#N/A	#N/A
TXNDC17	Q9BRA2	1	1	7.2883	0.33257	1.54346	1	Controles	Pacientes	Thioredoxin domain-containing protein 17 OS=Homo sapiens OX=9606 GN=TXNDC17 PE=1 SV=1	1760.17	1265.11	1037.55	2374.24	1056.9	2839.66	-0.749756	0.0860978	-0.0933002	0.860456	0.517773	0.292745	0.259279	1.11946	0.786688	-1.03499	M8	M0	#N/A
TEX15	Q9BXT5	12	6	80.0022	0.333007	1.19133	2	Pacientes	Controles	Testis-expressed protein 15 OS=Homo sapiens OX=9606 GN=TEX15 PE=1 SV=2	1788.55	2273.55	2613.3	2217.6	1489.81	1895.92	0.201996	0.701127	0.185242	0.725315	-0.0185395	0.972194	#N/A	#N/A	#N/A	#N/A	#N/A	#N/A	#N/A
SNRPN	P63162;P14678	5	4	42.3687	0.333381	3.04954	1	Pacientes	Controles	Small nuclear ribonucleoprotein-associated protein N OS=Homo sapiens OX=9606 GN=SNRPN PE=1 SV=1	66767.4	50004.1	7315.29	11334.1	16242.7	13113.5	0.515681	0.295045	0.750997	0.0852843	-0.740722	0.0921227	0.931006	1.01642	0.76315	-1.03564	M0	M0	#N/A
KRT32	Q14532	4	1	25.1306	0.333463	1.4494	1	Pacientes	Controles	Keratin_ type I cuticular Ha2 OS=Homo sapiens OX=9606 GN=KRT32 PE=2 SV=3	2634.85	5733.25	2522.65	2344.48	2734.17	2435.34	0.169588	0.748057	0.0965994	0.855552	-0.719219	0.107189	#N/A	#N/A	#N/A	#N/A	#N/A	#N/A	#N/A
EIF6	P56537	6	6	36.1103	0.333809	1.08097	1	Pacientes	Controles	Eukaryotic translation initiation factor 6 OS=Homo sapiens OX=9606 GN=EIF6 PE=1 SV=1	5329.28	4250.76	4726.3	4414.83	4531.88	4288.05	0.711061	0.113167	0.770288	0.0730907	-0.241255	0.645139	0.230584	1.14237	0.500891	-1.05689	M8	M20	#N/A
RPL36A	P83881	4	2	28.4597	0.333908	1.38474	1	Pacientes	Controles	60S ribosomal protein L36a OS=Homo sapiens OX=9606 GN=RPL36A PE=1 SV=2	2196.4	4694.87	3441.24	3167.77	1753.65	2540.29	0.111492	0.833455	0.103716	0.844984	-0.359425	0.484078	0.72386	1.05204	0.84859	1.03556	M0	M0	#N/A
RAB4A	P20338	3	1	26.0091	0.333995	1.3312	2	Pacientes	Controles	Ras-related protein Rab-4A OS=Homo sapiens OX=9606 GN=RAB4A PE=1 SV=3	907.504	1443.83	984.143	522.366	1339.46	643.792	0.438835	0.384002	-0.00624493	0.990633	-0.737473	0.094334	0.153523	1.07896	0.966516	1.00494	#N/A	#N/A	#N/A
COX4I1	P13073	2	1	12.6981	0.334494	1.40016	1	Controles	Pacientes	Cytochrome c oxidase subunit 4 isoform 1_ mitochondrial OS=Homo sapiens OX=9606 GN=COX4I1 PE=1 SV=1	695.71	1302.57	1675.33	2058.99	1102.68	1981.96	-0.696156	0.124456	-0.545043	0.263394	0.688827	0.130178	0.756707	-1.02326	0.964149	1.00364	#N/A	#N/A	#N/A
ESD	P10768	11	7	86.5453	0.335466	1.13976	2	Controles	Pacientes	S-formylglutathione hydrolase OS=Homo sapiens OX=9606 GN=ESD PE=1 SV=2	8402.32	9206.12	11472.7	10327.4	12844	9974.02	-0.105792	0.841904	-0.729006	0.100206	0.405896	0.424593	0.185545	1.09195	0.179845	-1.10555	#N/A	M20	#N/A
RPL18	Q07020	14	11	100.281	0.336185	1.37072	2	Controles	Pacientes	60S ribosomal protein L18 OS=Homo sapiens OX=9606 GN=RPL18 PE=1 SV=2	21721	40603.1	44484.8	61261.4	32105	53039.1	-0.66968	0.145646	-0.564686	0.243002	0.68984	0.12938	0.688722	1.03499	0.567272	-1.05911	#N/A	M8	#N/A
ZNF207	O43670	5	4	31.4875	0.337046	1.36213	1	Pacientes	Controles	BUB3-interacting and GLEBS motif-containing protein ZNF207 OS=Homo sapiens OX=9606 GN=ZNF207 PE=1 SV=1	4101.76	3797.18	1960	2206.32	2635.03	2396.54	0.437008	0.386217	0.639488	0.171526	-0.765697	0.0759157	0.520975	1.03208	0.770642	-1.02033	#N/A	#N/A	#N/A
PSMB6	P28072	5	5	31.5748	0.337418	1.28787	1	Pacientes	Controles	Proteasome subunit beta type-6 OS=Homo sapiens OX=9606 GN=PSMB6 PE=1 SV=4	5354.31	4050.24	2939.01	2883.96	4128.43	2572.11	0.677657	0.139111	0.585121	0.222482	-0.623195	0.186223	0.245801	1.08286	0.385778	-1.06842	#N/A	M19	#N/A
USP25	Q9UHP3	2	1	12.1211	0.338209	1.4905	1	Controles	Pacientes	Ubiquitin carboxyl-terminal hydrolase 25 OS=Homo sapiens OX=9606 GN=USP25 PE=1 SV=4	121.986	249.726	29.3673	147.076	201.547	249.187	-0.637595	0.173208	-0.389946	0.444728	-0.15927	0.763115	0.539099	1.04539	0.184908	-1.10017	#N/A	M18	#N/A
ATPAF2	Q8N5M1	1	1	6.8914	0.338223	1.6195	1	Pacientes	Controles	ATP synthase mitochondrial F1 complex assembly factor 2 OS=Homo sapiens OX=9606 GN=ATPAF2 PE=1 SV=1	1717.44	545.51	1062.01	722.675	846.311	484.082	0.761414	0.0785946	0.759392	0.0798735	-0.250454	0.632174	0.682097	-1.03717	0.814901	-1.02684	M5	M0	#N/A
SF3B6	Q9Y3B4	1	1	5.9476	0.339012	1.37961	1	Pacientes	Controles	Splicing factor 3B subunit 6 OS=Homo sapiens OX=9606 GN=SF3B6 PE=1 SV=1	6270.32	11639.9	5631.44	5575.38	4418.67	7069.94	-0.0252738	0.962097	0.236738	0.651527	-0.661964	0.152089	0.410347	1.05773	0.0294638	-1.15387	#N/A	M9	#N/A
SSBP1	Q04837	5	5	51.4713	0.339376	1.37658	2	Pacientes	Controles	Single-stranded DNA-binding protein_ mitochondrial OS=Homo sapiens OX=9606 GN=SSBP1 PE=1 SV=1	13199.5	6750.23	6226.57	6186.2	6767.74	6061.53	0.577301	0.230249	0.815421	0.0479599	-0.41856	0.408824	0.0975558	1.13245	0.218691	-1.08733	#N/A	M9	#N/A
EIF5A	P63241;Q6IS14;Q9GZV4	8	6	67.3411	0.340606	1.31907	2	Controles	Pacientes	Eukaryotic translation initiation factor 5A-1 OS=Homo sapiens OX=9606 GN=EIF5A PE=1 SV=2	10234.7	4487.08	4214.78	10040.9	6226.15	8711.53	-0.256398	0.623831	0.161071	0.760483	0.472197	0.344348	0.194927	1.16143	0.105792	-1.111	M8	M16	#N/A
ADAR	P55265	15	11	94.9486	0.341015	1.12176	2	Pacientes	Controles	Double-stranded RNA-specific adenosine deaminase OS=Homo sapiens OX=9606 GN=ADAR PE=1 SV=4	4258.8	5235.35	3790.71	4176.44	3789.74	3876.68	0.199317	0.704984	0.26331	0.614162	-0.608659	0.199755	0.536827	-1.03264	0.534052	1.02311	#N/A	#N/A	#N/A
BRK1	Q8WUW1	1	1	5.3373	0.341146	1.88046	1	Controles	Pacientes	Protein BRICK1 OS=Homo sapiens OX=9606 GN=BRK1 PE=1 SV=1	1085.65	769.678	13358.9	13027.9	13440.5	2141.34	0.0899402	0.865454	-0.57531	0.232244	0.650689	0.161716	0.509169	1.03567	0.267104	-1.084	#N/A	M0	#N/A
HDHD5	Q9BXW7	1	1	5.4506	0.341296	1.53402	1	Controles	Pacientes	Haloacid dehalogenase-like hydrolase domain-containing 5 OS=Homo sapiens OX=9606 GN=HDHD5 PE=1 SV=1	816.911	198.366	162.095	469.367	954.2	382.541	0.138391	0.793738	-0.056594	0.9152	0.11348	0.830511	0.402416	1.07464	0.800057	-1.028	M8	M0	#N/A
U2AF2	P26368	6	5	74.0789	0.341971	1.31423	1	Pacientes	Controles	Splicing factor U2AF 65 kDa subunit OS=Homo sapiens OX=9606 GN=U2AF2 PE=1 SV=4	8843.12	17146	11077.5	9625.42	7292.2	11286.4	-0.0456817	0.931525	0.148771	0.77849	-0.558912	0.248929	0.261382	1.0701	0.250044	-1.06705	#N/A	#N/A	#N/A
ARL3	P36405	3	1	25.0664	0.343982	1.35493	2	Pacientes	Controles	ADP-ribosylation factor-like protein 3 OS=Homo sapiens OX=9606 GN=ARL3 PE=1 SV=2	22097	19820	10418.8	13019.6	13603	12003.5	0.48099	0.334154	0.65361	0.159198	-0.688276	0.130612	0.99124	1.00099	0.39044	1.04174	#N/A	#N/A	#N/A
COL6A1	P12109	3	2	13.7244	0.344135	1.3484	1	Controles	Pacientes	Collagen alpha-1(VI) chain OS=Homo sapiens OX=9606 GN=COL6A1 PE=1 SV=3	279.75	487.917	803.231	851.577	510.81	755.806	-0.526058	0.283702	-0.556193	0.25174	0.727512	0.101259	0.863927	-1.03437	0.217802	1.18306	M4	M0	#N/A
GNPDA1	P46926	5	1	33.1512	0.344279	5.22216	2	Pacientes	Controles	Glucosamine-6-phosphate isomerase 1 OS=Homo sapiens OX=9606 GN=GNPDA1 PE=1 SV=1	15214.1	19454.4	763.07	1595.5	783.575	4405.76	0.333664	0.518077	0.627323	0.182452	-0.813181	0.0490917	0.134712	1.21337	0.731424	-1.04424	M2	M10	#N/A
C7orf50	Q9BRJ6	5	3	48.7908	0.344687	1.28174	1	Controles	Pacientes	Uncharacterized protein C7orf50 OS=Homo sapiens OX=9606 GN=C7orf50 PE=1 SV=1	676.589	734.946	1599.7	1315.02	1034.85	1509.75	-0.483399	0.331381	-0.419746	0.407358	0.646993	0.164926	0.988607	1.00198	0.986511	-1.00197	M8	#N/A	#N/A
HNRNPF	P52597	14	10	122.676	0.344735	1.39944	3	Controles	Pacientes	Heterogeneous nuclear ribonucleoprotein F OS=Homo sapiens OX=9606 GN=HNRNPF PE=1 SV=3	7902.37	3579.94	22393.2	20547.4	13829.4	13029.7	-0.0992421	0.851626	-0.368678	0.472039	0.782348	0.0659034	0.185545	1.11914	0.227869	-1.09845	#N/A	M20	#N/A
GFPT1	Q06210	21	13	130.327	0.344748	1.76247	3	Pacientes	Controles	Glutamine--fructose-6-phosphate aminotransferase [isomerizing] 1 OS=Homo sapiens OX=9606 GN=GFPT1 PE=1 SV=3	60313.5	60063.7	18125.7	21827.8	31883.4	24873.2	0.450958	0.369417	0.602728	0.205388	-0.805037	0.0533104	0.640125	1.03523	0.828587	1.02751	#N/A	M4	#N/A
CNTFR	P26992	3	3	17.0325	0.345457	1.18765	1	Controles	Pacientes	Ciliary neurotrophic factor receptor subunit alpha OS=Homo sapiens OX=9606 GN=CNTFR PE=1 SV=2	1267.86	2135.69	1160.13	1774.78	1694.11	1951.17	-0.659492	0.154178	-0.518051	0.29244	-0.0238303	0.964261	0.654062	1.07349	0.965733	-1.00698	M0	M5	#N/A
SEC22B	O75396	7	4	44.7945	0.345887	1.20065	3	Pacientes	Controles	Vesicle-trafficking protein SEC22b OS=Homo sapiens OX=9606 GN=SEC22B PE=1 SV=4	4823.59	3670.14	3458.8	3817.62	2412.07	3725.34	0.241044	0.645436	0.829788	0.0409926	-0.213733	0.684282	#N/A	#N/A	#N/A	#N/A	#N/A	#N/A	#N/A
CCT2	P78371	45	39	388.88	0.346288	1.33254	3	Pacientes	Controles	T-complex protein 1 subunit beta OS=Homo sapiens OX=9606 GN=CCT2 PE=1 SV=4	51965.8	29451.3	26852.3	26967.9	32982.7	21299.9	0.703983	0.11847	0.708078	0.115389	-0.424959	0.400934	0.109531	1.16395	0.128034	-1.10924	M2	M9	#N/A
MALT1	Q9UDY8	11	11	71.964	0.346669	1.22175	2	Pacientes	Controles	Mucosa-associated lymphoid tissue lymphoma translocation protein 1 OS=Homo sapiens OX=9606 GN=MALT1 PE=1 SV=1	3259.65	2082.17	2952.45	1955.3	2880.32	1953.23	0.775466	0.069963	0.524807	0.285062	-0.339912	0.509769	0.892101	1.02549	0.000862079	-1.38771	M10	M8	#N/A
CSK	P41240	7	5	39.8505	0.347281	1.32347	1	Pacientes	Controles	Tyrosine-protein kinase CSK OS=Homo sapiens OX=9606 GN=CSK PE=1 SV=1	2590.23	3148.38	1677.21	1294	2495.3	1814	0.371446	0.468456	0.313403	0.545286	-0.887924	0.0181377	0.455339	1.05458	0.815311	-1.01646	#N/A	#N/A	#N/A
CAPZA2	P47755	10	5	68.5459	0.347367	1.15082	2	Pacientes	Controles	F-actin-capping protein subunit alpha-2 OS=Homo sapiens OX=9606 GN=CAPZA2 PE=1 SV=3	19130.2	26609.5	24838.4	23303.3	17617.3	20407.9	0.135521	0.797963	0.0888537	0.86707	-0.210912	0.688323	0.497729	1.0559	0.476124	-1.05257	#N/A	#N/A	#N/A
WDR1	O75083	36	29	305.168	0.347388	1.10379	3	Pacientes	Controles	WD repeat-containing protein 1 OS=Homo sapiens OX=9606 GN=WDR1 PE=1 SV=4	48152	38461.4	48970.4	39388.2	44546.4	38899.8	0.743847	0.0900177	0.516424	0.294228	-0.196596	0.708905	0.363062	1.11619	0.575371	-1.06314	M8	M0	#N/A
RPL15	P61313	22	20	167.616	0.348709	1.15711	3	Pacientes	Controles	60S ribosomal protein L15 OS=Homo sapiens OX=9606 GN=RPL15 PE=1 SV=2	13965.1	17647.1	16912.2	17209.3	10964.1	13762.5	0.166966	0.751878	0.216244	0.680689	-0.0541208	0.918898	0.218851	1.10613	0.520101	-1.0559	#N/A	#N/A	#N/A
RPL34	P49207	4	3	26.3382	0.34874	1.48287	1	Controles	Pacientes	60S ribosomal protein L34 OS=Homo sapiens OX=9606 GN=RPL34 PE=1 SV=3	171.316	359.635	406.243	668.699	274.502	446.537	-0.528934	0.28059	-0.541863	0.266755	0.75033	0.0857208	0.124574	1.1959	0.308279	-1.09116	M10	M19	#N/A
PSMC5	P62195	16	10	121.989	0.34897	1.18633	2	Pacientes	Controles	26S proteasome regulatory subunit 8 OS=Homo sapiens OX=9606 GN=PSMC5 PE=1 SV=1	6852.74	5601.12	6332.95	4480.32	7293.74	4062.05	0.781171	0.0665896	0.274781	0.598202	-0.455701	0.363765	0.175524	1.11132	0.185993	-1.065	#N/A	#N/A	#N/A
MDH1	P40925	14	11	110.465	0.348972	1.18091	2	Pacientes	Controles	Malate dehydrogenase_ cytoplasmic OS=Homo sapiens OX=9606 GN=MDH1 PE=1 SV=4	26669.2	32366.1	30213.5	18780	33957	22839.5	0.480963	0.334185	0.0290465	0.956443	-0.692349	0.127414	0.635958	-1.02863	0.934816	-1.01248	#N/A	M14	#N/A
HOXA9	P31269	1	1	4.7122	0.349395	1.22477	1	Controles	Pacientes	Homeobox protein Hox-A9 OS=Homo sapiens OX=9606 GN=HOXA9 PE=1 SV=4	171.487	401.973	245.069	336.79	316.241	349.479	-0.631277	0.17887	-0.688103	0.130749	0.0890116	0.866835	#N/A	#N/A	0.824866	-1.03036	#N/A	M20	#N/A
TRIM2	Q9C040	4	2	20.9969	0.349501	2.26346	1	Pacientes	Controles	Tripartite motif-containing protein 2 OS=Homo sapiens OX=9606 GN=TRIM2 PE=1 SV=1	83.0929	157.386	487.876	130.425	95.7789	95.5846	0.382016	0.454851	0.133208	0.801369	-0.0447621	0.932902	0.984384	-1.00278	0.242173	1.07801	M0	#N/A	#N/A
RPS6	P62753	14	11	70.8279	0.349546	1.23109	2	Controles	Pacientes	40S ribosomal protein S6 OS=Homo sapiens OX=9606 GN=RPS6 PE=1 SV=1	15077.5	20125	25100.2	28794.4	18612.5	26830.9	-0.629367	0.180596	-0.513768	0.297154	0.727041	0.101591	0.299683	1.09708	0.352808	-1.07589	#N/A	#N/A	#N/A
PSMC1	P62191	13	9	121.987	0.349665	1.24519	2	Pacientes	Controles	26S proteasome regulatory subunit 4 OS=Homo sapiens OX=9606 GN=PSMC1 PE=1 SV=1	10087	6560.63	6617.33	4567.34	7710.94	6405.55	0.549012	0.259222	0.677055	0.1396	-0.606419	0.201875	0.230584	1.23782	0.667249	-1.02857	M10	#N/A	#N/A
SEPT5	Q99719	1	1	5.7445	0.349811	1.44811	1	Controles	Pacientes	Septin-5 OS=Homo sapiens OX=9606 GN=SEPT5 PE=1 SV=1	269.743	858.624	609.002	520.838	917.123	1077.95	-0.726408	0.102039	-0.666006	0.148699	0.00609767	0.990854	0.85581	1.03391	#N/A	#N/A	#N/A	#N/A	#N/A
PSMD13	Q9UNM6	12	10	108.227	0.351013	1.35173	3	Pacientes	Controles	26S proteasome non-ATPase regulatory subunit 13 OS=Homo sapiens OX=9606 GN=PSMD13 PE=1 SV=2	37414.6	35992.2	18056.1	21897.6	22112.9	23653.1	0.352303	0.493408	0.651531	0.160988	-0.732208	0.0979666	0.189552	1.10021	0.164573	-1.08396	#N/A	#N/A	#N/A
TARS	P26639	34	28	251.862	0.351245	1.18331	3	Pacientes	Controles	Threonine--tRNA ligase_ cytoplasmic OS=Homo sapiens OX=9606 GN=TARS PE=1 SV=3	27603.9	39825.8	26196.1	23802	25703.9	29616.4	-0.00294828	0.995578	0.199855	0.704208	-0.769342	0.0736689	0.138537	1.1577	0.723491	-1.03915	M8	M15	#N/A
GNAI1	P63096	6	2	44.4365	0.352171	1.29832	2	Pacientes	Controles	Guanine nucleotide-binding protein G(i) subunit alpha-1 OS=Homo sapiens OX=9606 GN=GNAI1 PE=1 SV=2	520.001	896.057	981.632	582.122	522.819	741.825	0.0493943	0.925969	0.10252	0.846758	-0.349208	0.497481	0.610957	-1.0434	0.653892	1.05572	#N/A	M0	#N/A
PSMB1	P20618	10	7	93.5528	0.352233	1.34053	3	Pacientes	Controles	Proteasome subunit beta type-1 OS=Homo sapiens OX=9606 GN=PSMB1 PE=1 SV=2	11058.6	8557.35	5100.92	5435.03	6442.68	6560.4	0.419398	0.407788	0.746965	0.0879396	-0.688718	0.130264	0.332627	1.07428	0.321574	-1.07204	#N/A	#N/A	#N/A
VAT1L	Q9HCJ6	4	3	26.0167	0.35273	1.61628	1	Pacientes	Controles	Synaptic vesicle membrane protein VAT-1 homolog-like OS=Homo sapiens OX=9606 GN=VAT1L PE=1 SV=2	2909.37	9063.47	5026.02	2062.8	4358.71	4095.77	0.120685	0.819852	0.0247637	0.962862	-0.74197	0.0912795	0.459815	-1.12544	0.301151	1.15854	M0	M0	#N/A
FAM98A	Q8NCA5	1	1	6.6785	0.352977	1.21722	1	Pacientes	Controles	Protein FAM98A OS=Homo sapiens OX=9606 GN=FAM98A PE=1 SV=1	2765.04	1736.15	1865.31	1932.21	1415.61	1882.54	0.398468	0.433932	0.877873	0.0214619	-0.204147	0.698033	0.31121	1.13076	0.546468	-1.06223	M11	M9	#N/A
SRR	Q9GZT4	3	3	17.4434	0.353317	1.714	1	Controles	Pacientes	Serine racemase OS=Homo sapiens OX=9606 GN=SRR PE=1 SV=1	120.819	183.917	444.078	230.591	755.763	297.113	-0.0626013	0.906221	-0.641066	0.170129	0.224877	0.66837	0.961181	1.00808	0.895573	1.01898	M0	M0	#N/A
CDK6	Q00534	7	4	59.1148	0.353821	1.31218	2	Pacientes	Controles	Cyclin-dependent kinase 6 OS=Homo sapiens OX=9606 GN=CDK6 PE=1 SV=1	1185.42	1575.37	2141.99	916.925	1850.35	969.099	0.537567	0.271323	-0.0360649	0.945926	-0.377668	0.460432	0.0689872	1.28713	0.832368	-1.0413	M2	M0	#N/A
PAPSS1	O43252	8	3	49.4488	0.354119	1.12441	3	Controles	Pacientes	Bifunctional 3'-phosphoadenosine 5'-phosphosulfate synthase 1 OS=Homo sapiens OX=9606 GN=PAPSS1 PE=1 SV=2	10788.7	15682.4	11036.1	13603.4	13576	14994.2	-0.698101	0.122957	-0.578274	0.229276	-0.0147801	0.977832	0.716513	1.02993	0.413935	-1.05034	#N/A	#N/A	#N/A
SPTBN1	Q01082;P80303;Q9H2E6	83	67	607.232	0.35426	1.229	3	Controles	Pacientes	Spectrin beta chain_ non-erythrocytic 1 OS=Homo sapiens OX=9606 GN=SPTBN1 PE=1 SV=2	4113.44	6178.69	8088.03	8003.92	6063.7	8521.56	-0.655759	0.157356	-0.57202	0.235554	0.612223	0.196401	0.857813	-1.0245	0.702036	1.03713	M11	#N/A	#N/A
ARHGEF1	Q92888	7	4	40.9856	0.354486	1.47396	1	Pacientes	Controles	Rho guanine nucleotide exchange factor 1 OS=Homo sapiens OX=9606 GN=ARHGEF1 PE=1 SV=2	2097.62	3195.99	1169.09	1569.75	1478.48	1336.35	0.279725	0.591357	0.322017	0.53367	-0.718658	0.107595	0.955038	-1.00811	0.564932	-1.07129	M4	M0	#N/A
NOVA2	Q9UNW9;P51513	3	3	19.1099	0.354968	1.11187	1	Pacientes	Controles	RNA-binding protein Nova-2 OS=Homo sapiens OX=9606 GN=NOVA2 PE=1 SV=1	1565.56	1721.33	1785.16	1237.89	1752.82	1571	0.335065	0.516211	0.121931	0.81801	-0.683874	0.134107	0.609922	-1.08467	0.516062	-1.04455	M1	#N/A	#N/A
TMED10	P49755	4	2	35.579	0.35505	1.48527	2	Controles	Pacientes	Transmembrane emp24 domain-containing protein 10 OS=Homo sapiens OX=9606 GN=TMED10 PE=1 SV=2	1686.22	103.991	647.361	1661.22	870.689	1088.54	-0.0557505	0.916461	0.174405	0.741045	0.580216	0.227342	0.682097	1.03036	0.208505	-1.07056	#N/A	#N/A	#N/A
RPSA	P08865	11	9	74.5372	0.355665	1.20937	2	Pacientes	Controles	40S ribosomal protein SA OS=Homo sapiens OX=9606 GN=RPSA PE=1 SV=4	52408.8	50979.9	32990.7	38428.7	32547.6	41792.6	0.189811	0.718703	0.683768	0.134192	-0.625955	0.183699	0.272396	1.20646	0.15998	-1.06731	M10	#N/A	#N/A
RPL7A	P62424	20	12	168.061	0.35567	1.25459	2	Controles	Pacientes	60S ribosomal protein L7a OS=Homo sapiens OX=9606 GN=RPL7A PE=1 SV=2	15002	21024.7	28335.9	31272.7	19987.2	29488.5	-0.608285	0.200108	-0.520168	0.29012	0.718723	0.107548	0.274394	1.19397	0.352675	-1.08197	M10	M19	#N/A
CTNNB1	P35222	18	12	128.89	0.355862	2.00651	2	Pacientes	Controles	Catenin beta-1 OS=Homo sapiens OX=9606 GN=CTNNB1 PE=1 SV=1	4372.67	18107.6	4956.16	4307.02	4470.56	4896.08	0.103844	0.844794	0.0804573	0.879574	-0.67374	0.142304	0.36288	1.04412	0.496521	-1.07549	#N/A	M12	#N/A
UBE2M	P61081	3	1	15.224	0.357233	1.60902	1	Controles	Pacientes	NEDD8-conjugating enzyme Ubc12 OS=Homo sapiens OX=9606 GN=UBE2M PE=1 SV=1	4813.44	21.4893	3387.31	3734.68	4105.67	5389.43	-0.298561	0.565465	0.0101448	0.984783	0.527797	0.281819	0.102404	1.19047	0.360923	-1.04394	M10	#N/A	#N/A
KHDRBS1	Q07666	20	13	144.428	0.358796	1.23776	3	Pacientes	Controles	KH domain-containing_ RNA-binding_ signal transduction-associated protein 1 OS=Homo sapiens OX=9606 GN=KHDRBS1 PE=1 SV=1	38095.8	27579	20999.8	22165.5	22000.3	25859.6	0.358581	0.485182	0.826415	0.0425826	-0.550984	0.257159	0.762395	1.01566	0.0209258	-1.0768	#N/A	#N/A	#N/A
HSD17B10	Q99714	10	8	60.5255	0.358901	1.50913	2	Pacientes	Controles	3-hydroxyacyl-CoA dehydrogenase type-2 OS=Homo sapiens OX=9606 GN=HSD17B10 PE=1 SV=3	9198.01	14269.9	4940.27	5479.12	6763.66	6581.44	0.222836	0.671278	0.329715	0.52335	-0.809185	0.0511415	0.937486	1.00735	0.292631	-1.08954	#N/A	M9	#N/A
PIPSL	A2A3N6	4	1	43.1903	0.359099	1.25031	1	Pacientes	Controles	Putative PIP5K1A and PSMD4-like protein OS=Homo sapiens OX=9606 GN=PIPSL PE=5 SV=1	745.926	541.728	396.522	444.813	428.698	473.497	0.415048	0.413177	0.811546	0.0499257	-0.536752	0.272192	0.49342	-1.13422	#N/A	#N/A	M3	#N/A	#N/A
ORC2	Q13416	3	1	17.577	0.361099	1.23723	1	Controles	Pacientes	Origin recognition complex subunit 2 OS=Homo sapiens OX=9606 GN=ORC2 PE=1 SV=2	162.353	140.192	147.986	132.775	242.661	181.973	-0.184896	0.725816	-0.427084	0.398325	0.0361377	0.945817	0.934534	-1.00611	0.103555	-1.09674	#N/A	#N/A	#N/A
CPNE5	Q9HCH3;Q8IYJ1	3	2	19.0315	0.361505	1.25241	1	Pacientes	Controles	Copine-5 OS=Homo sapiens OX=9606 GN=CPNE5 PE=1 SV=2	1827.97	1050.26	1251.82	1185.95	842.015	1269.71	0.349591	0.496977	0.883655	0.0195167	-0.194805	0.711489	#N/A	#N/A	0.277833	1.14502	#N/A	M1	#N/A
TUBB2B	Q9BVA1	43	4	575.601	0.362719	1.4298	3	Pacientes	Controles	Tubulin beta-2B chain OS=Homo sapiens OX=9606 GN=TUBB2B PE=1 SV=1	59303.5	111023	149142	86036.9	60151.2	77247.8	0.241215	0.645195	0.0816915	0.877735	-0.144796	0.784324	0.351108	1.13105	0.835182	-1.02344	M7	#N/A	#N/A
RPL29	P47914	6	6	36.9895	0.36277	1.26949	2	Controles	Pacientes	60S ribosomal protein L29 OS=Homo sapiens OX=9606 GN=RPL29 PE=1 SV=2	9715.25	16600.2	16508.2	22708	13209.6	18446.7	-0.60078	0.207252	-0.579601	0.227954	0.658559	0.15497	0.469341	1.07759	0.0789536	-1.10554	M10	#N/A	#N/A
P4HA1	P13674	8	4	55.8256	0.362928	1.25859	3	Controles	Pacientes	Prolyl 4-hydroxylase subunit alpha-1 OS=Homo sapiens OX=9606 GN=P4HA1 PE=1 SV=2	3061.28	2966.36	2631.96	3260.07	4987.63	2651.15	0.0615687	0.907764	-0.541898	0.266718	0.15064	0.775749	0.335774	1.14841	0.67143	1.07039	M9	M2	#N/A
LRRC59	Q96AG4	14	12	114.906	0.363616	1.31231	2	Controles	Pacientes	Leucine-rich repeat-containing protein 59 OS=Homo sapiens OX=9606 GN=LRRC59 PE=1 SV=1	3175.88	4005.88	9844.13	9388.71	7044.22	5910.25	-0.129431	0.806938	-0.5385	0.270328	0.737474	0.0943332	0.0495766	1.16722	0.391663	-1.075	M8	M16	#N/A
DAPK3	O43293	2	1	10.2304	0.363773	1.36013	1	Controles	Pacientes	Death-associated protein kinase 3 OS=Homo sapiens OX=9606 GN=DAPK3 PE=1 SV=1	893.381	124.117	319.85	559.615	757.843	501.511	0.122865	0.81663	0.143441	0.786314	0.265087	0.611683	0.891472	1.02327	0.121945	-1.11843	M0	M18	#N/A
UBA2	Q9UBT2	14	12	113.617	0.363846	1.38624	2	Pacientes	Controles	SUMO-activating enzyme subunit 2 OS=Homo sapiens OX=9606 GN=UBA2 PE=1 SV=2	11190.7	13916.8	6110.04	6305.58	6429.1	9784.86	0.0644924	0.903396	0.504873	0.307036	-0.781558	0.0663639	0.142852	1.12726	0.231266	-1.07763	#N/A	#N/A	#N/A
TTLL12	Q14166	5	4	30.7003	0.364836	1.15064	2	Controles	Pacientes	Tubulin--tyrosine ligase-like protein 12 OS=Homo sapiens OX=9606 GN=TTLL12 PE=1 SV=2	2258.43	3172.07	2331.53	3431.46	2508.52	2991.35	-0.607242	0.201095	-0.501468	0.31085	0.375898	0.46271	0.449516	1.06194	0.354093	-1.08058	#N/A	M6	#N/A
MTG1	Q9BT17	4	1	20.9768	0.365285	1.35875	1	Controles	Pacientes	Mitochondrial ribosome-associated GTPase 1 OS=Homo sapiens OX=9606 GN=MTG1 PE=1 SV=2	312.358	992.212	3724.49	2469.68	1606.8	2756.74	-0.355501	0.489213	-0.411011	0.418199	0.559785	0.24803	0.425051	-1.10847	0.322884	1.16855	M0	M3	#N/A
POTEKP	Q9BYX7	9	2	89.1552	0.367128	2.93269	3	Pacientes	Controles	Putative beta-actin-like protein 3 OS=Homo sapiens OX=9606 GN=POTEKP PE=5 SV=1	68.4045	248.891	698.435	129.603	101.982	114.763	0.366088	0.4754	0.13042	0.805479	-0.124713	0.8139	#N/A	#N/A	#N/A	#N/A	#N/A	#N/A	#N/A
DPP3	Q9NY33	6	5	35.4319	0.367153	1.19828	2	Controles	Pacientes	Dipeptidyl peptidase 3 OS=Homo sapiens OX=9606 GN=DPP3 PE=1 SV=2	2669.58	1342.45	1695.27	2479.08	1968.11	2391.78	-0.210066	0.689536	0.185452	0.725011	0.510532	0.300736	0.766473	1.02989	0.512786	-1.06783	M8	M0	#N/A
GLRX5	Q86SX6	1	1	5.6781	0.367265	1.36734	1	Pacientes	Controles	Glutaredoxin-related protein 5_ mitochondrial OS=Homo sapiens OX=9606 GN=GLRX5 PE=1 SV=2	772.731	525.404	328.129	422.997	399.12	367.248	0.525016	0.284834	0.765486	0.0760464	-0.513279	0.297694	0.751407	1.02673	0.00726383	-1.10957	#N/A	#N/A	#N/A
HNRNPA1	P09651;Q32P51	26	16	232.179	0.367356	1.20969	3	Pacientes	Controles	Heterogeneous nuclear ribonucleoprotein A1 OS=Homo sapiens OX=9606 GN=HNRNPA1 PE=1 SV=5	59988.6	82611.8	101754	66105.9	59460.5	76430.2	0.0951401	0.85772	0.112364	0.832163	-0.204252	0.697883	0.305679	1.17713	0.276301	-1.09784	M10	M9	#N/A
PDLIM5	Q96HC4	17	13	151.687	0.367497	1.18183	3	Pacientes	Controles	PDZ and LIM domain protein 5 OS=Homo sapiens OX=9606 GN=PDLIM5 PE=1 SV=5	6727.61	4861.06	4177.07	4109.76	4712.76	4517.55	0.497907	0.314858	0.77853	0.068142	-0.55394	0.254078	0.235366	1.0984	0.567127	-1.07716	#N/A	M0	#N/A
PRKRA	O75569	2	1	18.1047	0.367542	1.16592	1	Controles	Pacientes	Interferon-inducible double-stranded RNA-dependent protein kinase activator A OS=Homo sapiens OX=9606 GN=PRKRA PE=1 SV=1	0	0	582.221	256.232	417.193	5.402	0.278041	0.593686	-0.366282	0.475147	0.366779	0.474502	0.237817	1.07108	0.468713	1.0404	#N/A	#N/A	#N/A
FLNA	P21333	167	133	1584.96	0.368513	1.18602	3	Controles	Pacientes	Filamin-A OS=Homo sapiens OX=9606 GN=FLNA PE=1 SV=4	64336	33904.1	59242.6	60610.1	66723.4	59444.3	-0.0224102	0.96639	-0.0872924	0.869394	0.579099	0.228453	0.326709	1.11293	0.0301233	-1.22678	M8	M18	#N/A
DDRGK1	Q96HY6	4	4	23.2966	0.368675	1.39528	1	Controles	Pacientes	DDRGK domain-containing protein 1 OS=Homo sapiens OX=9606 GN=DDRGK1 PE=1 SV=2	244.095	602.326	1053.47	868.537	626.154	1156.19	-0.652538	0.16012	-0.511428	0.299743	0.522357	0.287729	0.317399	-1.06759	0.981899	1.00232	#N/A	#N/A	#N/A
MCM6	Q14566	28	26	212.146	0.368786	1.68633	3	Pacientes	Controles	DNA replication licensing factor MCM6 OS=Homo sapiens OX=9606 GN=MCM6 PE=1 SV=1	24242	30864.3	8777.72	12138.8	10158.7	15586	0.207967	0.692548	0.535924	0.273076	-0.759033	0.0801017	0.410937	1.05959	0.55245	-1.07064	#N/A	M0	#N/A
MARCKS	P29966	16	13	140.397	0.369684	1.29763	1	Pacientes	Controles	Myristoylated alanine-rich C-kinase substrate OS=Homo sapiens OX=9606 GN=MARCKS PE=1 SV=4	95142.7	157416	86568.3	92899	61751.7	106692	-0.0695047	0.895911	0.271583	0.602642	-0.565022	0.242658	#N/A	#N/A	#N/A	#N/A	#N/A	#N/A	#N/A
RABL6	Q3YEC7	1	1	5.6216	0.370513	1.13826	1	Pacientes	Controles	Rab-like protein 6 OS=Homo sapiens OX=9606 GN=RABL6 PE=1 SV=2	582.599	743.372	716.04	489.226	721.467	583.287	0.357102	0.487116	-0.0358948	0.946181	-0.669535	0.145766	0.949466	-1.00491	0.997042	1.00046	#N/A	#N/A	#N/A
PSME3	P61289	3	3	25.7015	0.370715	1.21636	1	Pacientes	Controles	Proteasome activator complex subunit 3 OS=Homo sapiens OX=9606 GN=PSME3 PE=1 SV=1	2553.07	1730.76	1564.29	1423.66	1957.27	1426.97	0.658107	0.155354	0.650797	0.161623	-0.532504	0.276743	0.211798	1.09942	0.0152809	-1.14004	#N/A	M12	#N/A
EPB41	P11171	12	8	78.4419	0.371851	1.24706	2	Pacientes	Controles	Protein 4.1 OS=Homo sapiens OX=9606 GN=EPB41 PE=1 SV=4	3048.87	4434.66	4049.07	3586.53	1861.14	3800.12	-0.0873003	0.869382	0.285708	0.583099	-0.224429	0.669008	0.753835	-1.03926	0.467452	-1.06179	M0	M0	#N/A
ACTR1A	P61163;P42025	13	8	100.448	0.372164	1.11721	2	Pacientes	Controles	Alpha-centractin OS=Homo sapiens OX=9606 GN=ACTR1A PE=1 SV=1	20670.9	14993.4	16597.5	15054.5	16864.7	14859.7	0.694634	0.125635	0.726934	0.101667	-0.344372	0.503862	0.975324	1.00245	0.261043	-1.04575	#N/A	#N/A	#N/A
TM9SF3	Q9HD45	10	8	62.2946	0.372245	1.43222	1	Pacientes	Controles	Transmembrane 9 superfamily member 3 OS=Homo sapiens OX=9606 GN=TM9SF3 PE=1 SV=2	7655.26	6489.37	3036.36	3942.85	3901.92	4151.27	0.401178	0.430517	0.711084	0.11315	-0.678689	0.138275	0.24285	1.06967	0.663628	-1.02993	#N/A	#N/A	#N/A
GSTP1	P09211	15	13	107.534	0.372316	1.16219	2	Pacientes	Controles	Glutathione S-transferase P OS=Homo sapiens OX=9606 GN=GSTP1 PE=1 SV=2	96195	104605	68559	72374.3	83245.2	76150.3	0.342739	0.506022	0.430543	0.39409	-0.812534	0.0494214	0.240713	-1.1787	0.817706	1.02211	M6	#N/A	#N/A
ZNF24	P17028	2	2	12.5275	0.373347	1.42692	1	Controles	Pacientes	Zinc finger protein 24 OS=Homo sapiens OX=9606 GN=ZNF24 PE=1 SV=4	63.3881	227.266	327.256	268.81	216.174	396.724	-0.719832	0.106745	-0.561504	0.246261	0.429871	0.394912	0.766473	1.02963	0.915422	-1.01216	#N/A	#N/A	#N/A
QRICH1	Q2TAL8	1	1	11.8	0.373514	1.24961	1	Pacientes	Controles	Glutamine-rich protein 1 OS=Homo sapiens OX=9606 GN=QRICH1 PE=1 SV=1	1694.38	2194.55	1334.79	1090.72	1976.46	1113.09	0.470235	0.346636	0.115772	0.827117	-0.77019	0.0731503	0.77047	1.01648	0.882888	-1.0111	#N/A	#N/A	#N/A
EHD4	Q9H223	8	4	48.3779	0.373819	1.31743	2	Controles	Pacientes	EH domain-containing protein 4 OS=Homo sapiens OX=9606 GN=EHD4 PE=1 SV=1	1782.96	1391.62	1377.69	2404.02	2368.06	1225.19	0.110698	0.834631	-0.437207	0.385975	0.543217	0.265322	0.152725	1.2251	0.499878	-1.11471	M2	M0	#N/A
USP49	Q70CQ1	2	1	13.458	0.373901	Inf	1	Controles	Pacientes	Ubiquitin carboxyl-terminal hydrolase 49 OS=Homo sapiens OX=9606 GN=USP49 PE=1 SV=1	0	0	0	456.178	0	0	-0.203966	0.698293	-0.353874	0.491346	0.763306	0.0774056	0.309341	-1.14561	0.950211	-1.00753	M1	#N/A	#N/A
MATR3	P43243	40	34	360.442	0.374111	1.32823	3	Controles	Pacientes	Matrin-3 OS=Homo sapiens OX=9606 GN=MATR3 PE=1 SV=2	10615.5	10742.3	41486.8	33503.1	19728.9	30239.9	-0.293482	0.572416	-0.358392	0.485429	0.686209	0.132248	0.415452	1.04866	0.67698	-1.02948	#N/A	#N/A	#N/A
MARS	P56192	32	25	233.166	0.374798	2.91365	3	Pacientes	Controles	Methionine--tRNA ligase_ cytoplasmic OS=Homo sapiens OX=9606 GN=MARS PE=1 SV=2	131748	26259.8	13775.6	12127.1	36148	10683.1	0.591351	0.21637	0.764939	0.0763865	-0.440252	0.382288	0.302924	1.09515	0.520261	-1.07346	M8	M15	#N/A
TUBAL3	A6NHL2	6	1	83.6637	0.375924	1.48332	1	Controles	Pacientes	Tubulin alpha chain-like 3 OS=Homo sapiens OX=9606 GN=TUBAL3 PE=1 SV=2	459.648	0	5256.11	2802.75	5241.52	434.039	0.22879	0.662804	-0.454406	0.365305	0.409759	0.419761	#N/A	#N/A	#N/A	#N/A	#N/A	#N/A	#N/A
DLD	P09622	21	18	161.058	0.376213	1.32428	3	Pacientes	Controles	Dihydrolipoyl dehydrogenase_ mitochondrial OS=Homo sapiens OX=9606 GN=DLD PE=1 SV=2	21160.8	10463.1	11537.7	10191.8	9414.1	12986.4	0.382396	0.454364	0.874578	0.0226095	-0.34552	0.502345	0.919088	-1.00729	0.685071	-1.03539	#N/A	#N/A	#N/A
RANBP1	P43487	7	6	44.2837	0.376542	1.41872	2	Pacientes	Controles	Ran-specific GTPase-activating protein OS=Homo sapiens OX=9606 GN=RANBP1 PE=1 SV=1	34376.5	33781.2	14754.9	21575.2	17456	19410.5	0.359653	0.483781	0.633658	0.176727	-0.647022	0.1649	0.0611046	1.18047	0.391312	-1.03953	M2	#N/A	#N/A
RPL37A	P61513;A6NKH3	4	2	37.8787	0.3769	1.38112	3	Controles	Pacientes	60S ribosomal protein L37a OS=Homo sapiens OX=9606 GN=RPL37A PE=1 SV=2	633.546	1521.44	832.242	1875.85	858.373	1391.5	-0.598713	0.209237	-0.497214	0.31564	0.435354	0.388226	0.485834	1.06217	0.360923	-1.07497	#N/A	#N/A	#N/A
BLMH	Q13867	11	7	76.3792	0.377713	1.5842	2	Pacientes	Controles	Bleomycin hydrolase OS=Homo sapiens OX=9606 GN=BLMH PE=1 SV=1	3227.1	10127.4	4601.91	3153.93	4850.06	3330.73	0.194382	0.7121	-0.0167003	0.974952	-0.688948	0.130083	0.370367	1.0785	0.277075	-1.05993	M8	#N/A	#N/A
SND1	Q7KZF4	38	33	267.461	0.377822	1.22566	3	Controles	Pacientes	Staphylococcal nuclease domain-containing protein 1 OS=Homo sapiens OX=9606 GN=SND1 PE=1 SV=1	9633.44	6031.42	14357.8	12052	10791.5	13954.1	-0.358309	0.485538	-0.225719	0.667172	0.672238	0.143536	0.569113	1.05593	0.301212	-1.07449	#N/A	#N/A	#N/A
TOP1	P11387	14	12	97.3327	0.377913	1.08698	2	Controles	Pacientes	DNA topoisomerase 1 OS=Homo sapiens OX=9606 GN=TOP1 PE=1 SV=2	7294.52	6278.11	7393.84	6983.16	8584.96	7222.01	0.0264368	0.960354	-0.364278	0.477752	0.296556	0.568206	0.359424	1.064	0.0566523	-1.10238	#N/A	#N/A	#N/A
NAP1L4	Q99733	9	5	62.1739	0.378019	1.26359	2	Controles	Pacientes	Nucleosome assembly protein 1-like 4 OS=Homo sapiens OX=9606 GN=NAP1L4 PE=1 SV=1	2854.02	1672.77	3547.48	3787.63	3899.32	2515.61	0.10805	0.838556	-0.394756	0.438624	0.718919	0.107406	0.303113	1.05139	0.579144	-1.03534	#N/A	#N/A	#N/A
AP3M1	Q9Y2T2	5	5	35.0059	0.379631	1.46653	1	Pacientes	Controles	AP-3 complex subunit mu-1 OS=Homo sapiens OX=9606 GN=AP3M1 PE=1 SV=1	3684.24	3255.93	1438.27	1487.32	1676.53	2549.25	0.200071	0.703898	0.707056	0.116155	-0.739481	0.0929643	0.424216	1.05684	0.632721	-1.03318	#N/A	#N/A	#N/A
MDH2	P40926	26	23	206.926	0.379813	1.28748	3	Pacientes	Controles	Malate dehydrogenase_ mitochondrial OS=Homo sapiens OX=9606 GN=MDH2 PE=1 SV=3	48616.5	25128.7	42770.7	26080.8	37095.1	27323.1	0.723362	0.104208	0.628947	0.180978	-0.269263	0.605867	0.463298	1.06124	0.130304	-1.07289	#N/A	#N/A	#N/A
SSB	P05455	20	15	137.571	0.38087	1.45965	3	Pacientes	Controles	Lupus La protein OS=Homo sapiens OX=9606 GN=SSB PE=1 SV=2	21544	9015.58	9375.56	7880.44	11914.4	7564.62	0.642151	0.169171	0.733043	0.0973866	-0.414655	0.413665	0.133069	1.15197	0.44713	-1.07471	M10	M9	#N/A
TRIP13	Q15645	10	9	63.2018	0.381893	2.01412	2	Pacientes	Controles	Pachytene checkpoint protein 2 homolog OS=Homo sapiens OX=9606 GN=TRIP13 PE=1 SV=2	8416.66	15986.2	2830.55	3235.22	2497.1	7788.96	0.0220421	0.966942	0.385618	0.450244	-0.75205	0.0845971	0.14194	1.16122	0.95919	-1.01348	M8	M11	#N/A
TOP2A	P11388	13	7	79.0706	0.382413	1.23038	2	Controles	Pacientes	DNA topoisomerase 2-alpha OS=Homo sapiens OX=9606 GN=TOP2A PE=1 SV=3	844.611	1461.15	2065.11	1876.96	1532.17	1968.72	-0.549039	0.259194	-0.615031	0.193775	0.569099	0.23851	0.195447	-1.10821	0.266585	1.20409	#N/A	M11	#N/A
TBCC	Q15814	2	1	11.8467	0.382552	1.34565	1	Controles	Pacientes	Tubulin-specific chaperone C OS=Homo sapiens OX=9606 GN=TBCC PE=1 SV=2	208.937	95.2853	323.705	208.23	369.783	266.959	-0.0705766	0.894311	-0.374741	0.464202	0.415517	0.412595	0.484529	1.05553	0.820805	-1.02108	#N/A	#N/A	#N/A
EIF3I	Q13347	11	8	83.7254	0.382573	1.11843	3	Pacientes	Controles	Eukaryotic translation initiation factor 3 subunit I OS=Homo sapiens OX=9606 GN=EIF3I PE=1 SV=1	9347.46	7539.45	8383.33	7333.71	8991.73	6268.89	0.857267	0.0291052	0.398688	0.433654	-0.328361	0.525161	0.491293	1.04503	0.254419	-1.06287	#N/A	#N/A	#N/A
TOMM40	O96008	2	2	12.2159	0.384351	1.38638	1	Controles	Pacientes	Mitochondrial import receptor subunit TOM40 homolog OS=Homo sapiens OX=9606 GN=TOMM40 PE=1 SV=1	445.183	1049.33	2270.77	2098.65	1132.04	1989.41	-0.479377	0.336015	-0.486409	0.327928	0.66244	0.151688	0.0719566	1.22919	0.487587	-1.04187	M8	#N/A	#N/A
APOA2	P02652	1	1	5.2149	0.384413	1.3901	1	Controles	Pacientes	Apolipoprotein A-II OS=Homo sapiens OX=9606 GN=APOA2 PE=1 SV=1	459.287	21.3815	1397.66	1240.72	567.892	802.453	-0.107086	0.839985	-0.212897	0.68548	0.75416	0.0832269	#N/A	#N/A	#N/A	#N/A	#N/A	#N/A	#N/A
RTN3	O95197	2	2	10.4991	0.384506	1.21456	1	Pacientes	Controles	Reticulon-3 OS=Homo sapiens OX=9606 GN=RTN3 PE=1 SV=2	2287.02	2574.11	3480.42	2887.6	1613.46	2366.93	0.198889	0.7056	0.25133	0.630943	0.129285	0.807153	0.83994	1.01944	0.357328	1.06118	#N/A	#N/A	#N/A
KYAT3	Q6YP21	4	4	27.3774	0.38497	1.17357	2	Pacientes	Controles	Kynurenine--oxoglutarate transaminase 3 OS=Homo sapiens OX=9606 GN=KYAT3 PE=1 SV=1	4150.8	5911.33	6280.86	4933.26	5108.82	3883.82	0.47662	0.339206	-0.111132	0.833988	-0.249193	0.633948	0.406516	1.11429	0.443198	-1.13872	M0	M12	#N/A
EIF2S1	P05198	14	11	100.159	0.385113	1.17231	3	Controles	Pacientes	Eukaryotic translation initiation factor 2 subunit 1 OS=Homo sapiens OX=9606 GN=EIF2S1 PE=1 SV=3	5001.13	3356.26	5765.83	5683.98	6193.88	4678.92	0.0960972	0.856298	-0.343041	0.505622	0.66201	0.15205	0.183988	1.13352	0.228565	-1.08122	M2	#N/A	#N/A
KRT31	Q15323;O76009;Q14525;O76011;O76014	9	6	54.0905	0.385178	2.81385	2	Pacientes	Controles	Keratin_ type I cuticular Ha1 OS=Homo sapiens OX=9606 GN=KRT31 PE=1 SV=3	189.646	1160.27	161.605	158.961	241.045	137.167	0.155105	0.769209	0.0650075	0.902626	-0.684392	0.133694	#N/A	#N/A	#N/A	#N/A	#N/A	#N/A	#N/A
NCSTN	Q92542	1	1	6.5727	0.385587	1.42649	1	Controles	Pacientes	Nicastrin OS=Homo sapiens OX=9606 GN=NCSTN PE=1 SV=2	636.573	586.547	1033.41	1216.39	580.927	1421.6	-0.708829	0.114828	-0.272017	0.602039	0.686977	0.131639	0.876409	-1.01065	0.525082	-1.04065	#N/A	#N/A	#N/A
SH2D1B	O14796	1	1	10.9272	0.385986	1.70758	1	Controles	Pacientes	SH2 domain-containing protein 1B OS=Homo sapiens OX=9606 GN=SH2D1B PE=1 SV=2	759.381	1241.66	18486.1	20239.3	12492.4	2251.79	0.0796381	0.880795	-0.483457	0.331314	0.710575	0.113528	#N/A	#N/A	#N/A	#N/A	#N/A	#N/A	#N/A
ARF4	P18085	9	4	85.6618	0.387074	1.27306	2	Controles	Pacientes	ADP-ribosylation factor 4 OS=Homo sapiens OX=9606 GN=ARF4 PE=1 SV=3	7822.7	13101.1	18436.5	21335.6	12950	15822.4	-0.407895	0.422089	-0.582214	0.225357	0.740469	0.0922938	0.177609	1.11488	0.257667	-1.09184	#N/A	M16	#N/A
EIF3E	P60228	15	10	86.4288	0.388908	1.28248	3	Pacientes	Controles	Eukaryotic translation initiation factor 3 subunit E OS=Homo sapiens OX=9606 GN=EIF3E PE=1 SV=1	7549.52	10948.7	5361.69	5446.06	7099.12	6059.35	0.239767	0.647241	0.223078	0.670934	-0.811209	0.0500988	0.570054	-1.03993	0.231448	-1.12034	#N/A	M18	#N/A
CLIC1	O00299	22	20	186.574	0.390508	1.11998	3	Controles	Pacientes	Chloride intracellular channel protein 1 OS=Homo sapiens OX=9606 GN=CLIC1 PE=1 SV=4	68638.7	50423.5	44729	60963.6	65410.9	57068.8	-0.00581262	0.991281	0.0381796	0.942758	0.191123	0.716807	0.211324	1.18327	0.868966	-1.02754	M8	M17	#N/A
NOP56	O00567	14	10	97.0325	0.390577	1.29325	3	Pacientes	Controles	Nucleolar protein 56 OS=Homo sapiens OX=9606 GN=NOP56 PE=1 SV=4	80172.8	66465.4	38921.8	50893.3	50703.9	41886.2	0.531923	0.277368	0.654259	0.158641	-0.582408	0.225164	0.170341	1.15736	0.966397	-1.00387	M2	#N/A	#N/A
RRM1	P23921	41	33	308.832	0.390757	1.56186	3	Pacientes	Controles	Ribonucleoside-diphosphate reductase large subunit OS=Homo sapiens OX=9606 GN=RRM1 PE=1 SV=1	75683.7	77972.4	27174	42661.3	27872.8	45244.9	0.246944	0.637114	0.644379	0.167213	-0.653915	0.158936	0.538425	1.03749	0.924581	-1.01389	#N/A	M11	#N/A
PDCD6IP	Q8WUM4	19	14	132.159	0.391436	1.1906	3	Pacientes	Controles	Programmed cell death 6-interacting protein OS=Homo sapiens OX=9606 GN=PDCD6IP PE=1 SV=1	6642.19	10070.6	6873.56	6796.93	5252.75	7760.84	-0.123475	0.815729	0.217054	0.679532	-0.531198	0.278147	0.683711	-1.03429	0.0502394	-1.07393	#N/A	#N/A	#N/A
PARVA	Q9NVD7	2	1	19.9947	0.391609	1.32986	1	Controles	Pacientes	Alpha-parvin OS=Homo sapiens OX=9606 GN=PARVA PE=1 SV=1	1645.61	1527.14	1373.95	1334.16	2968.62	1743.7	-0.0896348	0.865908	-0.474646	0.341497	-0.00845899	0.987312	0.566233	1.06448	0.157933	-1.18305	M9	M16	#N/A
MYO7A	Q13402	5	3	30.4805	0.392601	1.19191	1	Controles	Pacientes	Unconventional myosin-VIIa OS=Homo sapiens OX=9606 GN=MYO7A PE=1 SV=2	1964.63	1031.74	2041.95	1884.11	2215.36	1905.77	-0.012045	0.981933	-0.16213	0.758936	0.563594	0.244118	#N/A	#N/A	0.703716	-1.08218	#N/A	M0	#N/A
POFUT1	Q9H488	1	1	5.9082	0.392648	1.17492	1	Controles	Pacientes	GDP-fucose protein O-fucosyltransferase 1 OS=Homo sapiens OX=9606 GN=POFUT1 PE=1 SV=1	4137.03	3751.47	5156.1	4277.75	6483.6	4564.99	-0.0125577	0.981164	-0.540615	0.268079	0.268628	0.60675	0.899315	-1.01382	0.0295815	-1.14038	M9	M0	#N/A
RPS4Y1	P22090	9	1	98.9518	0.392723	1.70958	2	Controles	Pacientes	40S ribosomal protein S4_ Y isoform 1 OS=Homo sapiens OX=9606 GN=RPS4Y1 PE=1 SV=2	75.7848	231.918	321.938	459.777	141.667	474.977	-0.744621	0.0894998	-0.459819	0.358883	0.659254	0.15438	0.823408	-1.04021	0.694968	1.06115	M0	M3	#N/A
HSP90AA5P	Q58FG0	17	6	136.549	0.393111	1.79147	3	Controles	Pacientes	Putative heat shock protein HSP 90-alpha A5 OS=Homo sapiens OX=9606 GN=HSP90AA5P PE=2 SV=1	1430.26	1064.47	7207.71	5476.2	10066.4	1838.98	0.117677	0.8243	-0.597961	0.209961	0.456255	0.363107	#N/A	#N/A	#N/A	#N/A	#N/A	#N/A	#N/A
ILK	Q13418	3	1	26.8078	0.393122	1.38882	1	Controles	Pacientes	Integrin-linked protein kinase OS=Homo sapiens OX=9606 GN=ILK PE=1 SV=2	5474.52	37.145	3645.28	3506.52	4988.78	4222.07	0.0227855	0.965828	0.0900584	0.865278	0.397954	0.43458	#N/A	#N/A	#N/A	#N/A	#N/A	#N/A	#N/A
RAB8B	Q92930	6	2	44.9066	0.394197	1.23035	2	Pacientes	Controles	Ras-related protein Rab-8B OS=Homo sapiens OX=9606 GN=RAB8B PE=1 SV=2	414.572	519.775	352.327	426.93	211.436	407.416	-0.0360913	0.945887	0.434094	0.389758	-0.318297	0.538678	0.82458	-1.02495	0.620947	-1.05217	M7	M20	#N/A
DNAJC8	O75937	6	3	33.747	0.395248	1.20079	1	Pacientes	Controles	DnaJ homolog subfamily C member 8 OS=Homo sapiens OX=9606 GN=DNAJC8 PE=1 SV=2	5004.22	4130.15	2898.51	3171.93	3728.52	3120.37	0.532365	0.276892	0.642968	0.168452	-0.643696	0.167812	0.157582	1.10711	0.520261	-1.04002	#N/A	#N/A	#N/A
NBPF6	Q5VWK0;Q96M43;Q86XG9	4	2	18.1321	0.39624	1.43592	1	Controles	Pacientes	Neuroblastoma breakpoint family member 6 OS=Homo sapiens OX=9606 GN=NBPF6 PE=2 SV=2	4382	4417.79	5037.62	9090.36	3425.9	7353.18	-0.607177	0.201157	-0.287218	0.581019	0.763331	0.07739	#N/A	#N/A	#N/A	#N/A	#N/A	#N/A	#N/A
NFRKB	Q6P4R8	5	2	23.0853	0.396795	1.16073	1	Controles	Pacientes	Nuclear factor related to kappa-B-binding protein OS=Homo sapiens OX=9606 GN=NFRKB PE=1 SV=2	388.462	297.692	207.013	312.461	359.881	364.383	-0.282255	0.587861	0.0498636	0.925267	-0.00891142	0.986633	0.27892	-1.07658	0.503627	-1.04505	#N/A	#N/A	#N/A
JAK1	P23458	2	1	13.3506	0.397348	1.25184	1	Controles	Pacientes	Tyrosine-protein kinase JAK1 OS=Homo sapiens OX=9606 GN=JAK1 PE=1 SV=2	6027.13	1701.63	3016.07	4083.81	5088.59	4278.43	0.0506343	0.924113	0.170839	0.746235	0.27837	0.59323	0.957729	-1.00792	0.0689288	1.13556	M4	M1	#N/A
HSPH1	Q92598	49	35	450.517	0.397413	1.19864	3	Pacientes	Controles	Heat shock protein 105 kDa OS=Homo sapiens OX=9606 GN=HSPH1 PE=1 SV=1	34916.3	36130.3	24287.6	26493.6	19621.4	33420.3	-0.0649345	0.902735	0.618528	0.190525	-0.536521	0.272438	0.480815	1.12344	0.126613	-1.13451	M2	M18	#N/A
AKT3	Q9Y243	6	1	47.261	0.397547	1.23946	1	Pacientes	Controles	RAC-gamma serine/threonine-protein kinase OS=Homo sapiens OX=9606 GN=AKT3 PE=1 SV=1	1015.97	1141.96	619.34	742.481	817.991	680.239	0.398114	0.434378	0.414238	0.414183	-0.73758	0.094261	0.794742	1.03006	0.473284	1.04726	M0	#N/A	#N/A
XPO7	Q9UIA9	8	5	50.9584	0.398065	1.37964	2	Pacientes	Controles	Exportin-7 OS=Homo sapiens OX=9606 GN=XPO7 PE=1 SV=3	3091.33	4990.51	2010.83	2373.56	2113.29	2828.6	0.0615011	0.907865	0.300733	0.5625	-0.715299	0.110044	0.967923	-1.00264	0.890699	-1.01028	#N/A	#N/A	#N/A
ANXA7	P20073	2	1	18.7928	0.398149	1.19789	1	Controles	Pacientes	Annexin A7 OS=Homo sapiens OX=9606 GN=ANXA7 PE=1 SV=3	2812.56	2564.83	3487.39	3169.99	4631.57	2817.49	0.0880582	0.868254	-0.572977	0.234589	0.324011	0.530991	0.249259	1.07561	0.796058	1.02068	#N/A	#N/A	#N/A
NUP107	P57740	12	8	76.2768	0.399265	1.19076	2	Pacientes	Controles	Nuclear pore complex protein Nup107 OS=Homo sapiens OX=9606 GN=NUP107 PE=1 SV=1	5567.04	4735.68	3316.3	3874.13	4186.64	3376.43	0.573441	0.234122	0.609798	0.19868	-0.585289	0.222316	0.93212	1.00626	0.415565	-1.05636	#N/A	#N/A	#N/A
COL14A1	Q05707	3	1	18.0374	0.399802	1.6328	1	Pacientes	Controles	Collagen alpha-1(XIV) chain OS=Homo sapiens OX=9606 GN=COL14A1 PE=1 SV=3	215.81	541.788	161.685	128.419	286.364	148.226	0.241716	0.644487	0.0511693	0.923313	-0.760442	0.0792084	0.712908	1.06441	0.00668803	-1.50457	M0	M16	#N/A
CAPZA1	P52907	13	7	114.871	0.399966	1.09827	3	Pacientes	Controles	F-actin-capping protein subunit alpha-1 OS=Homo sapiens OX=9606 GN=CAPZA1 PE=1 SV=3	16138.8	14522.9	13881.2	12639.8	16212.5	11705.2	0.754664	0.0829012	0.318533	0.53836	-0.531303	0.278034	0.305679	1.07267	0.128755	-1.10733	#N/A	M9	#N/A
PPM1A	P35813	1	1	5.6549	0.400094	1.23337	1	Pacientes	Controles	Protein phosphatase 1A OS=Homo sapiens OX=9606 GN=PPM1A PE=1 SV=1	768.599	1384.59	948.272	694.518	1008.37	811.741	0.199435	0.704813	-0.0577045	0.913539	-0.723444	0.104149	0.960967	-1.00444	0.438145	1.05352	#N/A	#N/A	#N/A
ORC1	Q13415	8	2	35.3573	0.400847	1.31945	1	Controles	Pacientes	Origin recognition complex subunit 1 OS=Homo sapiens OX=9606 GN=ORC1 PE=1 SV=2	78.948	240.183	59.4221	231.279	136.472	131.732	-0.346497	0.501055	-0.464017	0.353929	0.131788	0.803462	0.946314	1.00816	0.356497	-1.14336	M7	M0	#N/A
FRAS1	Q86XX4	4	3	39.0165	0.402153	1.22678	1	Controles	Pacientes	Extracellular matrix protein FRAS1 OS=Homo sapiens OX=9606 GN=FRAS1 PE=1 SV=2	7990.63	2515.78	3143.09	6119.61	5138.89	5486.44	-0.00898347	0.986525	0.286371	0.582186	0.32103	0.534998	0.752634	1.06432	0.404574	-1.0954	M4	M0	#N/A
RAC1	P63000;P60763;P15153	11	10	89.188	0.402752	1.11819	2	Controles	Pacientes	Ras-related C3 botulinum toxin substrate 1 OS=Homo sapiens OX=9606 GN=RAC1 PE=1 SV=1	10772.8	11907.6	15039.9	15933.7	12286.4	13958.5	-0.39777	0.434813	-0.489328	0.324591	0.789624	0.0617314	0.312046	1.09854	0.349049	-1.04818	M10	#N/A	#N/A
GMFB	P60983	4	1	25.5248	0.404615	1.25045	1	Pacientes	Controles	Glia maturation factor beta OS=Homo sapiens OX=9606 GN=GMFB PE=1 SV=2	5701.78	4060.63	2897.9	3027.18	3548.95	3548.46	0.426755	0.398728	0.759872	0.079569	-0.599464	0.208514	0.178207	1.10065	0.598156	-1.05914	#N/A	M12	#N/A
SSR1	P43307	1	1	6.7455	0.404706	1.20085	1	Controles	Pacientes	Translocon-associated protein subunit alpha OS=Homo sapiens OX=9606 GN=SSR1 PE=1 SV=3	547.357	0	1226.21	854.527	559.908	715.354	-0.00425493	0.993618	-0.0702187	0.894845	0.625289	0.184306	0.22617	1.14207	0.965969	-1.0054	M11	#N/A	#N/A
PNMA2	Q9UL42	7	5	39.9048	0.405079	1.3344	3	Pacientes	Controles	Paraneoplastic antigen Ma2 OS=Homo sapiens OX=9606 GN=PNMA2 PE=1 SV=2	20453.7	42136.5	29018	25787.9	13242.7	29620.4	-0.124217	0.814633	0.162127	0.75894	-0.39835	0.43408	0.81598	1.04638	0.0252476	1.16758	M0	M1	#N/A
PSME1	Q06323	5	5	36.4831	0.405087	1.14046	2	Pacientes	Controles	Proteasome activator complex subunit 1 OS=Homo sapiens OX=9606 GN=PSME1 PE=1 SV=1	2996.13	2129.82	2686.4	2541.6	2448.49	1860.09	0.834726	0.0387159	0.545106	0.263327	-0.0276999	0.958461	0.933582	1.01123	0.553049	1.05263	M0	M0	#N/A
GAPDHS	O14556	4	3	17.6714	0.405139	1.72232	1	Controles	Pacientes	Glyceraldehyde-3-phosphate dehydrogenase_ testis-specific OS=Homo sapiens OX=9606 GN=GAPDHS PE=1 SV=2	695.741	0	843.981	656.146	1716.61	279.145	0.23497	0.654032	-0.361897	0.480853	0.311477	0.547893	#N/A	#N/A	#N/A	#N/A	#N/A	#N/A	#N/A
C1QBP	Q07021	3	2	27.5944	0.406286	1.42439	2	Controles	Pacientes	Complement component 1 Q subcomponent-binding protein_ mitochondrial OS=Homo sapiens OX=9606 GN=C1QBP PE=1 SV=1	6742.12	926.73	7673.67	8555.19	4744.57	8553.99	-0.306907	0.554094	-0.0179634	0.973058	0.747368	0.0876726	0.0689872	1.20672	0.510659	-1.0464	M2	#N/A	#N/A
HSPA2	P54652	44	22	307.189	0.40632	1.14502	3	Pacientes	Controles	Heat shock-related 70 kDa protein 2 OS=Homo sapiens OX=9606 GN=HSPA2 PE=1 SV=1	5240.47	5932.04	3986.65	4836.93	3830.68	4571.58	0.121229	0.819048	0.459616	0.359123	-0.5198	0.290523	0.554732	-1.12241	0.617563	-1.09606	M0	M20	#N/A
COLGALT1	Q8NBJ5	14	9	92.1293	0.406528	3.59225	3	Pacientes	Controles	Procollagen galactosyltransferase 1 OS=Homo sapiens OX=9606 GN=COLGALT1 PE=1 SV=1	90981.7	210330	7383.77	8707.18	7438.03	69788.5	0.0811477	0.878546	0.383845	0.45251	-0.783556	0.0652021	0.469515	1.07663	0.791717	-1.03461	M9	M0	#N/A
CKAP4	Q07065	39	26	308.505	0.406897	1.14444	3	Controles	Pacientes	Cytoskeleton-associated protein 4 OS=Homo sapiens OX=9606 GN=CKAP4 PE=1 SV=2	7624.7	9437.27	13128.5	11600.8	10287.8	12662.6	-0.526459	0.283268	-0.519682	0.290653	0.571617	0.235962	0.580023	1.06809	0.140809	-1.12949	M9	M16	#N/A
NAA10	P41227;Q9BSU3	3	3	22.1073	0.407482	1.11568	1	Pacientes	Controles	N-alpha-acetyltransferase 10 OS=Homo sapiens OX=9606 GN=NAA10 PE=1 SV=1	2079.85	1754.37	1474.98	1571.67	1725.91	1461.11	0.615369	0.19346	0.619812	0.189338	-0.543428	0.265099	0.5873	1.0664	0.919694	-1.01331	M11	M15	#N/A
CRABP2	P29373	3	3	24.9198	0.407633	2.09088	1	Controles	Pacientes	Cellular retinoic acid-binding protein 2 OS=Homo sapiens OX=9606 GN=CRABP2 PE=1 SV=2	249.705	537.902	312.584	203.688	1210.4	886.276	-0.469889	0.347042	-0.605852	0.202413	-0.0202168	0.969679	0.752634	-1.06796	0.0335183	1.33428	M0	M0	#N/A
CFL2	Q9Y281	6	2	76.9144	0.408327	4.69757	2	Pacientes	Controles	Cofilin-2 OS=Homo sapiens OX=9606 GN=CFL2 PE=1 SV=1	5359.71	35642.3	1652.71	2223.43	2835.43	4021.31	0.118268	0.823425	0.139653	0.791883	-0.70595	0.116985	0.255184	1.08737	0.97428	-1.00442	#N/A	M7	#N/A
MOB1B	Q7L9L4;Q9H8S9	2	2	18.4846	0.409026	1.1713	1	Pacientes	Controles	MOB kinase activator 1B OS=Homo sapiens OX=9606 GN=MOB1B PE=1 SV=3	2530.61	2249.2	1868.92	1480.1	2613.06	1583.21	0.610416	0.198099	0.294399	0.57116	-0.653607	0.159201	0.177277	1.11054	0.849815	1.0277	#N/A	M0	#N/A
SMNDC1	O75940	2	2	11.0123	0.409606	1.16081	1	Pacientes	Controles	Survival of motor neuron-related-splicing factor 30 OS=Homo sapiens OX=9606 GN=SMNDC1 PE=1 SV=1	753.919	1156.32	776.4	785.341	723.475	805.647	0.0145728	0.978142	0.0854039	0.872206	-0.604555	0.203646	0.461277	1.0569	0.616394	1.04804	#N/A	M3	#N/A
PSMC2	P35998	30	27	217.508	0.4117	1.23807	3	Pacientes	Controles	26S proteasome regulatory subunit 7 OS=Homo sapiens OX=9606 GN=PSMC2 PE=1 SV=3	13691.1	11482.7	7375.11	7160.09	9681.27	9448.73	0.356851	0.487444	0.657508	0.155864	-0.749335	0.0863745	0.228414	1.08994	0.757426	-1.02329	#N/A	#N/A	#N/A
UBQLN2	Q9UHD9	3	1	17.9935	0.412181	1.27236	2	Controles	Pacientes	Ubiquilin-2 OS=Homo sapiens OX=9606 GN=UBQLN2 PE=1 SV=2	2208.14	977.838	268.964	1403.92	1410.09	1581.92	-0.131668	0.803639	0.253668	0.62766	0.0312253	0.953177	0.975324	-1.00202	0.743823	-1.0326	#N/A	#N/A	#N/A
MCM2	P49736	35	26	249.968	0.41338	1.15904	3	Pacientes	Controles	DNA replication licensing factor MCM2 OS=Homo sapiens OX=9606 GN=MCM2 PE=1 SV=4	12683.9	15884.3	10120.2	11127.4	9729.95	12522.2	-0.0322913	0.95158	0.372512	0.467078	-0.650257	0.16209	0.572026	1.05239	0.7964	-1.03861	#N/A	M11	#N/A
RBM8A	Q9Y5S9	1	1	6.2649	0.413912	1.16482	1	Controles	Pacientes	RNA-binding protein 8A OS=Homo sapiens OX=9606 GN=RBM8A PE=1 SV=1	4800.59	4342.19	3958.82	5365.15	3812.47	6083.43	-0.735872	0.0954321	-0.0211626	0.968261	0.419889	0.407181	#N/A	#N/A	#N/A	#N/A	#N/A	#N/A	#N/A
SMC1A	Q14683	18	12	99.3642	0.414015	1.19081	2	Pacientes	Controles	Structural maintenance of chromosomes protein 1A OS=Homo sapiens OX=9606 GN=SMC1A PE=1 SV=2	6105.54	9899.61	6574.08	6765.41	5261.02	6934.79	-0.0542043	0.918773	0.126595	0.811122	-0.506725	0.304968	0.800238	-1.01518	0.980261	-1.00283	#N/A	#N/A	#N/A
HNRNPDL	O14979	16	12	87.5805	0.41422	1.15627	2	Pacientes	Controles	Heterogeneous nuclear ribonucleoprotein D-like OS=Homo sapiens OX=9606 GN=HNRNPDL PE=1 SV=3	2976.32	4311.13	4498.46	3647.78	2980.71	3564.55	0.0733083	0.890235	0.021537	0.9677	-0.186739	0.723147	0.610613	1.04234	0.818665	-1.01834	#N/A	#N/A	#N/A
CCT6B	Q92526	8	2	70.0395	0.414666	1.27613	1	Pacientes	Controles	T-complex protein 1 subunit zeta-2 OS=Homo sapiens OX=9606 GN=CCT6B PE=1 SV=5	1032.83	1037.32	538.848	622.7	735.814	685.956	0.353197	0.492235	0.550648	0.25751	-0.771643	0.0722662	#N/A	#N/A	#N/A	#N/A	#N/A	#N/A	#N/A
COPG2	Q9UBF2	17	10	121.642	0.414736	1.6823	2	Pacientes	Controles	Coatomer subunit gamma-2 OS=Homo sapiens OX=9606 GN=COPG2 PE=1 SV=1	7565.42	10606.5	2713.28	3217.98	4039.17	5157.52	0.185388	0.725103	0.450394	0.370091	-0.816723	0.0473074	0.99039	-1.00123	0.342031	-1.07656	#N/A	M9	#N/A
NME2	P22392;O60361	13	8	161.198	0.41752	1.20663	2	Pacientes	Controles	Nucleoside diphosphate kinase B OS=Homo sapiens OX=9606 GN=NME2 PE=1 SV=1	29993.4	19498.5	18135.5	16272.3	23196	16578.3	0.640972	0.170212	0.626928	0.182811	-0.499477	0.313088	#N/A	#N/A	#N/A	#N/A	#N/A	#N/A	#N/A
RARS	P54136	28	22	188.19	0.418381	1.23357	3	Pacientes	Controles	Arginine--tRNA ligase_ cytoplasmic OS=Homo sapiens OX=9606 GN=RARS PE=1 SV=2	14568.5	10396.4	7670.99	8180.87	7963.84	10311.6	0.265781	0.610716	0.809571	0.0509421	-0.530511	0.278888	0.4783	1.04646	0.0552811	-1.09617	#N/A	#N/A	#N/A
P4HA2	O15460	11	8	68.0326	0.418754	1.24438	2	Controles	Pacientes	Prolyl 4-hydroxylase subunit alpha-2 OS=Homo sapiens OX=9606 GN=P4HA2 PE=1 SV=1	774.284	834.78	992.737	722.629	1407.06	1107.93	-0.280349	0.590493	-0.560458	0.247336	0.0599161	0.910233	0.726902	1.06917	0.880894	1.03441	M9	M4	#N/A
ZNF148	Q9UQR1	2	1	13.1471	0.419069	1.56756	1	Controles	Pacientes	Zinc finger protein 148 OS=Homo sapiens OX=9606 GN=ZNF148 PE=1 SV=2	10.1578	115.399	137.705	167.539	61.4142	183.725	-0.716825	0.108929	-0.514403	0.296454	0.524855	0.285009	0.866708	-1.01283	0.830946	1.01553	#N/A	#N/A	#N/A
MRPL28	Q13084	2	1	11.6134	0.419773	1.16639	1	Controles	Pacientes	39S ribosomal protein L28_ mitochondrial OS=Homo sapiens OX=9606 GN=MRPL28 PE=1 SV=4	269.393	38.6605	1075.1	452.696	557.092	603.5	-0.0366675	0.945023	-0.188072	0.721218	0.42994	0.394827	0.920236	-1.00843	0.608392	-1.03902	#N/A	#N/A	#N/A
MAPKAPK3	Q16644	2	1	11.3112	0.420229	1.44885	1	Pacientes	Controles	MAP kinase-activated protein kinase 3 OS=Homo sapiens OX=9606 GN=MAPKAPK3 PE=1 SV=1	1049.44	1653.67	587.41	502.555	1033.41	735.147	0.258727	0.620569	0.216955	0.679673	-0.845802	0.0338325	0.67115	-1.03496	0.874639	1.01952	#N/A	M0	#N/A
GNAI2	P04899;A8MTJ3;P19087	11	6	103.198	0.420262	1.42266	2	Pacientes	Controles	Guanine nucleotide-binding protein G(i) subunit alpha-2 OS=Homo sapiens OX=9606 GN=GNAI2 PE=1 SV=3	4242.97	7714.32	11658.7	6062.2	4294.86	6242.88	0.182351	0.729506	0.0835608	0.874951	-0.100381	0.849935	0.533527	1.0506	0.71933	-1.03773	#N/A	M17	#N/A
ILVBL	A1L0T0	3	3	19.0117	0.420642	1.29928	1	Controles	Pacientes	Acetolactate synthase-like protein OS=Homo sapiens OX=9606 GN=ILVBL PE=1 SV=2	295.097	79.5211	1168.98	1010.28	432.657	562.625	-0.0545667	0.918231	-0.233363	0.656309	0.715199	0.110117	0.862183	1.01189	0.862859	-1.01352	#N/A	#N/A	#N/A
IFITM1	P13164;Q01628;Q01629	2	1	16.3621	0.420699	1.43744	1	Controles	Pacientes	Interferon-induced transmembrane protein 1 OS=Homo sapiens OX=9606 GN=IFITM1 PE=1 SV=3	273.247	1207.09	832.32	1548.92	1151.37	624.008	-0.20207	0.701021	-0.744306	0.0897103	0.436605	0.386707	0.463922	1.14681	0.950211	1.01709	M5	M0	#N/A
GDI2	P50395	41	24	403.473	0.420761	1.17899	3	Pacientes	Controles	Rab GDP dissociation inhibitor beta OS=Homo sapiens OX=9606 GN=GDI2 PE=1 SV=2	54795.6	65534.7	41490.7	45413.8	55550.4	36289.6	0.515606	0.295128	0.173995	0.741641	-0.664616	0.149861	0.166732	1.07936	0.0685892	-1.12736	#N/A	M16	#N/A
MYRF	Q9Y2G1	3	1	19.3496	0.420834	1.24463	1	Controles	Pacientes	Myelin regulatory factor OS=Homo sapiens OX=9606 GN=MYRF PE=1 SV=3	498.242	436.814	1249.24	1130.67	721.17	866.805	-0.19039	0.717866	-0.353707	0.491565	0.743356	0.090347	0.569113	1.09838	0.416885	1.12685	M0	M0	#N/A
DNMT1	P26358	13	8	75.2902	0.421058	1.43438	1	Pacientes	Controles	DNA (cytosine-5)-methyltransferase 1 OS=Homo sapiens OX=9606 GN=DNMT1 PE=1 SV=2	2406.57	1622.5	4363.64	2681.19	1253.63	1916.3	0.377675	0.460423	0.338617	0.511488	0.184607	0.726236	0.29927	1.05803	0.993146	1.0009	#N/A	#N/A	#N/A
HNRNPLL	Q8WVV9	14	10	118.728	0.421059	1.1555	3	Pacientes	Controles	Heterogeneous nuclear ribonucleoprotein L-like OS=Homo sapiens OX=9606 GN=HNRNPLL PE=1 SV=1	2407.37	3113.29	3852.17	2749.32	2475.65	2886.55	0.132105	0.802996	0.0531761	0.920311	-0.107579	0.839254	0.910504	-1.00916	0.107643	-1.07913	#N/A	#N/A	#N/A
OCIAD1	Q9NX40	4	4	14.6306	0.421255	1.72751	1	Pacientes	Controles	OCIA domain-containing protein 1 OS=Homo sapiens OX=9606 GN=OCIAD1 PE=1 SV=1	385.707	1385.03	1459.61	695.686	535.65	638.608	0.231118	0.659495	0.028034	0.95796	-0.346725	0.500754	0.397077	1.05012	0.838447	1.01853	#N/A	#N/A	#N/A
NT5DC1	Q5TFE4	2	1	15.1734	0.421471	1.56338	1	Pacientes	Controles	5'-nucleotidase domain-containing protein 1 OS=Homo sapiens OX=9606 GN=NT5DC1 PE=1 SV=1	2658.83	2141.7	807.681	1111.3	1454.44	1021.48	0.513622	0.297316	0.643442	0.168035	-0.690516	0.128849	0.75578	-1.0284	0.880994	-1.02384	M0	M0	#N/A
HNRNPUL2	Q1KMD3	26	20	176.52	0.421867	1.08168	2	Pacientes	Controles	Heterogeneous nuclear ribonucleoprotein U-like protein 2 OS=Homo sapiens OX=9606 GN=HNRNPUL2 PE=1 SV=1	13745	13102.6	13387	12186.7	10420.3	14589.3	-0.173717	0.742045	0.61024	0.198265	-0.255085	0.625671	0.990035	-1.00093	0.855258	-1.01558	#N/A	#N/A	#N/A
ABCF2	Q9UG63	4	2	21.9735	0.422567	1.12668	1	Controles	Pacientes	ATP-binding cassette sub-family F member 2 OS=Homo sapiens OX=9606 GN=ABCF2 PE=1 SV=2	1723.55	1805.24	2478.22	2382.37	1901.12	2484.46	-0.539994	0.268738	-0.371336	0.468597	0.681144	0.136294	0.238189	1.08074	0.21506	-1.07933	#N/A	#N/A	#N/A
SNRPE	P62304	2	1	16.6411	0.422914	1.26857	2	Pacientes	Controles	Small nuclear ribonucleoprotein E OS=Homo sapiens OX=9606 GN=SNRPE PE=1 SV=1	7543.06	9059.46	4431.39	5799.71	4912.68	5868.47	0.170528	0.746687	0.462078	0.356214	-0.670284	0.145147	0.128896	1.2541	0.286557	-1.10269	M10	M9	#N/A
STAB1	Q9NY15	5	1	41.6118	0.423906	1.2511	1	Controles	Pacientes	Stabilin-1 OS=Homo sapiens OX=9606 GN=STAB1 PE=1 SV=3	432.743	584.819	811.726	900.572	517.779	870.268	-0.610657	0.197872	-0.428698	0.396347	0.694163	0.126001	#N/A	#N/A	#N/A	#N/A	#N/A	#N/A	#N/A
NARS	O43776	25	25	214.916	0.424954	1.18922	3	Pacientes	Controles	Asparagine--tRNA ligase_ cytoplasmic OS=Homo sapiens OX=9606 GN=NARS PE=1 SV=1	16126.3	20479.5	12585.8	11751.4	11924.4	17688.9	-0.148085	0.779496	0.384856	0.451218	-0.71452	0.110615	0.377883	1.0781	0.303951	-1.07618	#N/A	#N/A	#N/A
CCDC88A	Q3V6T2	5	3	29.4984	0.425287	1.15409	1	Controles	Pacientes	Girdin OS=Homo sapiens OX=9606 GN=CCDC88A PE=1 SV=2	3846.14	2021.23	2754.87	3586.07	3442.38	2922.36	0.117176	0.825041	0.084718	0.873227	0.506292	0.305452	0.305834	-1.08465	0.457076	1.07733	#N/A	M2	#N/A
CALD1	Q05682;Q12901;Q68DY1;Q6ZNG0;Q6ZR52;Q96N22;Q9UIE0;Q9UK11	44	36	358.819	0.428866	1.30234	2	Controles	Pacientes	Caldesmon OS=Homo sapiens OX=9606 GN=CALD1 PE=1 SV=3	46017.7	21421.6	16936.3	26970.6	51976	30939.5	0.0712051	0.893373	-0.033166	0.950269	0.0031873	0.995219	0.620944	1.06743	0.817122	-1.04936	M8	M16	#N/A
PSMC3	P17980	20	16	146.107	0.429227	1.2052	3	Pacientes	Controles	26S proteasome regulatory subunit 6A OS=Homo sapiens OX=9606 GN=PSMC3 PE=1 SV=3	26589	23342.6	15540.5	14669.8	22000	17655	0.45272	0.367314	0.527513	0.282126	-0.760898	0.0789199	0.440385	1.06405	0.0803688	-1.07941	#N/A	#N/A	#N/A
SEL1L	Q9UBV2	2	1	11.5883	0.42995	1.27355	1	Pacientes	Controles	Protein sel-1 homolog 1 OS=Homo sapiens OX=9606 GN=SEL1L PE=1 SV=3	380.366	186.146	335.646	209.443	257.693	241.246	0.605831	0.202433	0.705937	0.116995	-0.204642	0.697322	0.722202	1.03142	0.96447	1.00411	#N/A	#N/A	#N/A
PSMA5	P28066	9	9	56.3698	0.430151	1.21504	3	Pacientes	Controles	Proteasome subunit alpha type-5 OS=Homo sapiens OX=9606 GN=PSMA5 PE=1 SV=3	11978.3	7328.76	7125.05	7269.23	8622.65	5862.2	0.704539	0.118049	0.64851	0.163605	-0.358655	0.485085	0.176813	1.10707	0.643924	-1.0342	#N/A	#N/A	#N/A
ACTN1	P12814	68	40	766.749	0.43042	1.2142	3	Controles	Pacientes	Alpha-actinin-1 OS=Homo sapiens OX=9606 GN=ACTN1 PE=1 SV=2	88505.3	17578	30660.1	50721.3	53160.7	62152.1	-0.0164451	0.975335	0.361464	0.481418	0.185678	0.724684	0.115637	1.23453	0.0425661	-1.2464	M8	M16	#N/A
KIF5C	O60282	29	14	205.679	0.430668	1.21971	3	Pacientes	Controles	Kinesin heavy chain isoform 5C OS=Homo sapiens OX=9606 GN=KIF5C PE=1 SV=1	20202	34428.7	30129.5	27298.4	16441.7	25752	-0.0380031	0.943023	0.0965225	0.855666	-0.221727	0.67286	0.389873	1.09589	0.196702	1.08911	M0	#N/A	#N/A
PIWIL4	Q7Z3Z4	3	1	17.697	0.431109	1.10684	1	Pacientes	Controles	Piwi-like protein 4 OS=Homo sapiens OX=9606 GN=PIWIL4 PE=2 SV=2	3872.49	3790.58	2881.47	3070.92	3516.56	2939.24	0.51452	0.296325	0.430905	0.393647	-0.696051	0.124537	#N/A	#N/A	#N/A	#N/A	#N/A	#N/A	#N/A
PFDN4	Q9NQP4	2	2	13.1561	0.431189	1.18464	1	Controles	Pacientes	Prefoldin subunit 4 OS=Homo sapiens OX=9606 GN=PFDN4 PE=1 SV=1	1144.35	1007.15	626.567	993.945	943.775	1353.28	-0.617314	0.191651	0.0494496	0.925886	0.0107808	0.983829	0.569113	1.05055	0.436727	-1.07201	M2	M9	#N/A
PPME1	Q9Y570	6	2	38.9715	0.431656	1.17816	2	Pacientes	Controles	Protein phosphatase methylesterase 1 OS=Homo sapiens OX=9606 GN=PPME1 PE=1 SV=3	2944.74	4416.04	4941.89	3781.51	3326.18	3334.6	0.243082	0.642558	-0.0589715	0.911645	-0.14548	0.78332	0.187692	1.13663	0.0742324	-1.07036	M2	#N/A	#N/A
SNRNP40	Q96DI7	2	2	10.6821	0.432305	1.14424	1	Controles	Pacientes	U5 small nuclear ribonucleoprotein 40 kDa protein OS=Homo sapiens OX=9606 GN=SNRNP40 PE=1 SV=1	238.756	230.986	2124.05	1043.26	1281	643.66	0.129932	0.806198	-0.345416	0.502482	0.428546	0.396533	0.406516	1.06264	0.450858	-1.05828	#N/A	#N/A	#N/A
POLDIP3	Q9BY77	2	1	11.842	0.432963	1.22172	1	Pacientes	Controles	Polymerase delta-interacting protein 3 OS=Homo sapiens OX=9606 GN=POLDIP3 PE=1 SV=2	2023.99	1924.98	1116.11	1380.32	1427.92	1337.64	0.390216	0.444385	0.585291	0.222313	-0.676187	0.140305	0.575761	1.02752	0.115325	-1.08838	#N/A	#N/A	#N/A
ATP5ME	P56385	1	1	14.2047	0.432984	1.13957	1	Pacientes	Controles	ATP synthase subunit e_ mitochondrial OS=Homo sapiens OX=9606 GN=ATP5ME PE=1 SV=2	3208.06	4118.58	4429.39	3872.48	2663.64	3780.08	-0.0239776	0.96404	0.166444	0.752639	-0.0414531	0.937856	#N/A	#N/A	#N/A	#N/A	#N/A	#N/A	#N/A
FRMPD1	Q5SYB0	3	1	17.5562	0.433982	1.38041	1	Pacientes	Controles	FERM and PDZ domain-containing protein 1 OS=Homo sapiens OX=9606 GN=FRMPD1 PE=1 SV=1	11070.4	4671.29	10574.5	7268.33	6959.86	4835.84	0.753462	0.0836789	0.612872	0.195793	-0.026134	0.960808	#N/A	#N/A	#N/A	#N/A	#N/A	#N/A	#N/A
TPI1	P60174	28	24	229.757	0.434292	1.17159	3	Pacientes	Controles	Triosephosphate isomerase OS=Homo sapiens OX=9606 GN=TPI1 PE=1 SV=3	62054.4	51970.3	36948.8	43702.4	45911.6	39248.4	0.529321	0.280171	0.632247	0.177995	-0.559118	0.248716	0.212843	1.13927	0.862281	-1.03351	M10	M0	#N/A
NME1	P15531	11	4	97.7271	0.43457	1.26451	3	Pacientes	Controles	Nucleoside diphosphate kinase A OS=Homo sapiens OX=9606 GN=NME1 PE=1 SV=1	29905.1	19342.7	14586.2	15043.7	20322.1	15115.5	0.575984	0.231568	0.672859	0.143026	-0.536711	0.272235	0.0719566	1.24272	0.130304	-1.15104	M2	M10	#N/A
AP2M1	Q96CW1	17	11	122.331	0.435264	1.10718	2	Controles	Pacientes	AP-2 complex subunit mu OS=Homo sapiens OX=9606 GN=AP2M1 PE=1 SV=2	3601.33	3299.46	4797.86	4438.83	3823.88	4689.85	-0.432601	0.391578	-0.278121	0.593575	0.68851	0.130428	0.745643	1.02403	0.231448	-1.04492	#N/A	#N/A	#N/A
PGK1	P00558	24	19	226.579	0.435551	1.03741	2	Controles	Pacientes	Phosphoglycerate kinase 1 OS=Homo sapiens OX=9606 GN=PGK1 PE=1 SV=3	43350	38597.6	42677.4	42540	45074	41673.1	0.145169	0.783776	-0.171013	0.745981	0.457529	0.361595	0.166732	1.1207	0.830472	1.04538	#N/A	M2	#N/A
RPS4X	P62701;Q8TD47	24	16	213.452	0.43615	1.31977	2	Controles	Pacientes	40S ribosomal protein S4_ X isoform OS=Homo sapiens OX=9606 GN=RPS4X PE=1 SV=2	18662.2	29770.8	39591.2	43099	23445	49628.2	-0.732552	0.0977279	-0.408991	0.42072	0.581133	0.22643	0.5442	1.05734	0.100309	-1.13853	#N/A	M16	#N/A
HACD3	Q9P035	1	1	5.3101	0.436612	1.21546	1	Pacientes	Controles	Very-long-chain (3R)-3-hydroxyacyl-CoA dehydratase 3 OS=Homo sapiens OX=9606 GN=HACD3 PE=1 SV=2	2472.5	3296.23	1734.29	2168	1984	2020.97	0.183965	0.727166	0.292425	0.573866	-0.662037	0.152028	0.676167	1.02899	0.878631	1.012	#N/A	#N/A	#N/A
RCN1	Q15293	11	9	91.3703	0.437493	1.11536	3	Pacientes	Controles	Reticulocalbin-1 OS=Homo sapiens OX=9606 GN=RCN1 PE=1 SV=1	6939.42	7357.27	5652.77	5523.95	5109.46	7252.76	-0.178384	0.735262	0.532252	0.277014	-0.598644	0.209303	0.183382	1.13946	0.879339	-1.01749	M10	M0	#N/A
PSMD8	P48556	1	1	6.524	0.437515	1.50811	1	Controles	Pacientes	26S proteasome non-ATPase regulatory subunit 8 OS=Homo sapiens OX=9606 GN=PSMD8 PE=1 SV=2	363.477	77.7287	1422.35	479.11	1800.76	530.574	0.132191	0.802868	-0.433868	0.390035	0.257172	0.622746	0.334717	1.06923	0.225826	-1.0551	#N/A	#N/A	#N/A
MCMBP	Q9BTE3	5	3	31.2887	0.437622	1.24603	1	Pacientes	Controles	Mini-chromosome maintenance complex-binding protein OS=Homo sapiens OX=9606 GN=MCMBP PE=1 SV=2	2482.99	2674.99	1408.02	1680.59	2049.06	1539.86	0.439893	0.382721	0.405247	0.425406	-0.736909	0.0947198	0.157582	1.1192	0.406366	1.10466	#N/A	M3	#N/A
AIMP1	Q12904	5	4	35.9412	0.438131	1.11452	1	Pacientes	Controles	Aminoacyl tRNA synthase complex-interacting multifunctional protein 1 OS=Homo sapiens OX=9606 GN=AIMP1 PE=1 SV=2	3139.82	2554.09	2388.27	2016.04	2852.14	2383.54	0.521411	0.288761	0.527328	0.282326	-0.643958	0.167582	0.589583	1.04742	0.775811	-1.02637	#N/A	#N/A	#N/A
UHRF1BP1	Q6BDS2	3	2	16.6511	0.438538	1.26175	1	Pacientes	Controles	UHRF1-binding protein 1 OS=Homo sapiens OX=9606 GN=UHRF1BP1 PE=1 SV=1	122134	229416	183923	168741	89279.9	166370	-0.0858794	0.871498	0.116588	0.825911	-0.265839	0.610636	0.947524	-1.00836	0.743969	-1.03462	M0	M15	#N/A
CCDC186	Q7Z3E2	3	1	17.435	0.441865	1.21977	1	Controles	Pacientes	Coiled-coil domain-containing protein 186 OS=Homo sapiens OX=9606 GN=CCDC186 PE=1 SV=2	503.368	502.352	1957.39	1451.39	917.421	1245.49	-0.180012	0.732898	-0.315301	0.542721	0.627018	0.18273	0.61996	-1.06268	0.336547	1.10743	M1	M1	#N/A
UBA1	P22314	56	49	463.818	0.441923	1.15308	3	Pacientes	Controles	Ubiquitin-like modifier-activating enzyme 1 OS=Homo sapiens OX=9606 GN=UBA1 PE=1 SV=3	87623.1	74121.5	57090.3	63167.6	52184.8	74429.7	0.0789742	0.881785	0.762052	0.0781927	-0.464353	0.353533	0.989914	-1.0009	0.0706606	-1.04645	#N/A	#N/A	#N/A
PAIP1	Q9H074	3	3	23.9434	0.442041	1.31581	1	Pacientes	Controles	Polyadenylate-binding protein-interacting protein 1 OS=Homo sapiens OX=9606 GN=PAIP1 PE=1 SV=1	5635.1	4921.34	2489.63	3097.56	3390.69	3426.6	0.362898	0.479548	0.659295	0.154345	-0.692625	0.127198	0.131739	1.18455	0.34173	-1.06449	M10	#N/A	#N/A
CAPRIN1	Q14444	13	9	87.5862	0.442186	1.1303	3	Pacientes	Controles	Caprin-1 OS=Homo sapiens OX=9606 GN=CAPRIN1 PE=1 SV=2	16752.3	13141.5	11434.9	13172.4	10382.2	13009.8	0.258192	0.621319	0.805229	0.0532091	-0.287242	0.580987	0.369959	1.04126	0.0692057	-1.08401	#N/A	#N/A	#N/A
COL3A1	P02461	23	15	117.892	0.44336	1.19449	3	Controles	Pacientes	Collagen alpha-1(III) chain OS=Homo sapiens OX=9606 GN=COL3A1 PE=1 SV=4	11550.8	8462	5498.24	11851.3	7962.16	10659.1	-0.336961	0.513689	0.125682	0.81247	0.314101	0.544343	0.652365	1.0954	0.337267	1.16153	M9	M4	#N/A
CDH2	P19022	4	2	31.5572	0.443466	1.41415	2	Controles	Pacientes	Cadherin-2 OS=Homo sapiens OX=9606 GN=CDH2 PE=1 SV=4	1344.74	1024.58	3649.05	3345.68	1411.13	3754.05	-0.500297	0.312166	-0.246793	0.637327	0.6848	0.133369	0.948474	-1.00869	0.100787	-1.20268	M7	M6	#N/A
MYL6	P60660	5	3	40.7849	0.44377	1.18468	2	Controles	Pacientes	Myosin light polypeptide 6 OS=Homo sapiens OX=9606 GN=MYL6 PE=1 SV=2	9998.76	3927.41	4875.15	7957.94	6366.41	7949.17	-0.104186	0.844287	0.315834	0.542001	0.339437	0.510399	0.400942	1.12879	0.128755	-1.11484	M8	M9	#N/A
PHB2	Q99623	8	6	82.3099	0.444994	1.19175	1	Controles	Pacientes	Prohibitin-2 OS=Homo sapiens OX=9606 GN=PHB2 PE=1 SV=2	5936.77	8855.42	15025.8	12280.6	9883.81	13371.1	-0.451084	0.369267	-0.48129	0.333808	0.553687	0.254341	0.633459	1.03186	0.410397	-1.06229	#N/A	#N/A	#N/A
NBEAL2	Q6ZNJ1	5	3	32.4994	0.445796	1.06479	1	Controles	Pacientes	Neurobeachin-like protein 2 OS=Homo sapiens OX=9606 GN=NBEAL2 PE=1 SV=2	2451.95	2463.14	2326.8	2850.05	2263.16	2597.85	-0.488272	0.325797	-0.155785	0.768212	0.598184	0.209746	0.349643	-1.09907	0.0867021	1.1816	M1	M1	#N/A
DUT	P33316	5	5	41.3625	0.445872	1.30429	2	Pacientes	Controles	Deoxyuridine 5'-triphosphate nucleotidohydrolase_ mitochondrial OS=Homo sapiens OX=9606 GN=DUT PE=1 SV=4	6343.73	5329.53	2911.95	4414.65	2737.22	4030.62	0.256647	0.623482	0.711114	0.113128	-0.440862	0.38155	0.209927	1.1086	0.881297	-1.01594	M2	#N/A	#N/A
QDPR	P09417	1	1	6.4868	0.446156	1.36649	1	Pacientes	Controles	Dihydropteridine reductase OS=Homo sapiens OX=9606 GN=QDPR PE=1 SV=2	902.428	473.299	1134.13	665.111	824.241	347.366	0.782724	0.0656848	0.322248	0.533359	-0.0145271	0.978211	0.378635	1.09371	0.897206	-1.01886	M0	M0	#N/A
SGSM3	Q96HU1	3	1	22.8601	0.446751	1.5417	1	Pacientes	Controles	Small G protein signaling modulator 3 OS=Homo sapiens OX=9606 GN=SGSM3 PE=1 SV=1	82.3484	236.632	57.2985	161.616	4.89651	77.5549	-0.0202716	0.969597	0.120875	0.81957	-0.24732	0.636584	0.466518	-1.06463	0.869431	1.01568	M1	#N/A	#N/A
ZZEF1	O43149	8	2	38.5606	0.447885	1.18083	1	Controles	Pacientes	Zinc finger ZZ-type and EF-hand domain-containing protein 1 OS=Homo sapiens OX=9606 GN=ZZEF1 PE=1 SV=6	4169.27	8579.95	9890.71	9653.9	8134.63	8945.33	-0.464843	0.352957	-0.707705	0.115668	0.469238	0.347803	0.892884	1.01194	0.868616	1.01356	#N/A	#N/A	#N/A
DNAJB1	P25685	5	1	30.6499	0.448475	1.18153	2	Pacientes	Controles	DnaJ homolog subfamily B member 1 OS=Homo sapiens OX=9606 GN=DNAJB1 PE=1 SV=4	2624.36	2034.32	1542.15	1501.16	2096.85	1650.15	0.527273	0.282386	0.589743	0.217941	-0.639774	0.171272	0.876409	1.02774	0.382424	-1.12351	M7	M6	#N/A
NAP1L1	P55209	11	9	100.517	0.448475	1.11669	2	Pacientes	Controles	Nucleosome assembly protein 1-like 1 OS=Homo sapiens OX=9606 GN=NAP1L1 PE=1 SV=1	42295.8	45932.3	32579	37522.9	31314.5	39346.1	0.00504982	0.992425	0.50718	0.304461	-0.543492	0.265031	0.969394	-1.00393	0.315907	-1.07593	#N/A	#N/A	#N/A
DNAJA2	O60884	1	1	5.774	0.448483	1.14437	1	Controles	Pacientes	DnaJ homolog subfamily A member 2 OS=Homo sapiens OX=9606 GN=DNAJA2 PE=1 SV=1	1031.47	813.645	590.309	1090.2	866.324	830.511	-0.0926973	0.861352	0.0267637	0.959864	0.333343	0.518506	0.617139	1.04192	0.810126	-1.01799	#N/A	#N/A	#N/A
RPS17	P08708;Q15005	12	10	151.942	0.448756	1.16059	2	Controles	Pacientes	40S ribosomal protein S17 OS=Homo sapiens OX=9606 GN=RPS17 PE=1 SV=2	11353.4	15552.4	25926.5	22380.5	19543.6	19392.5	-0.226543	0.665999	-0.559464	0.248361	0.609966	0.198522	#N/A	#N/A	#N/A	#N/A	#N/A	#N/A	#N/A
LANCL2	Q9NS86	2	1	11.2438	0.448791	1.26845	1	Controles	Pacientes	LanC-like protein 2 OS=Homo sapiens OX=9606 GN=LANCL2 PE=1 SV=1	108.367	266.473	508.448	279.658	479.216	361.532	-0.199573	0.704615	-0.630462	0.179605	0.274576	0.598487	0.71169	1.04595	0.854444	-1.03492	M2	M20	#N/A
TP53BP1	Q12888	27	15	164.676	0.448868	1.06834	2	Controles	Pacientes	TP53-binding protein 1 OS=Homo sapiens OX=9606 GN=TP53BP1 PE=1 SV=2	2460.33	2700.25	2637.16	2456.49	3116.04	2758.08	-0.252671	0.629059	-0.61772	0.191275	-0.0828098	0.876069	0.199613	-1.11839	0.383918	-1.0472	M1	#N/A	#N/A
NUDCD3	Q8IVD9	9	5	55.796	0.44888	1.22268	2	Pacientes	Controles	NudC domain-containing protein 3 OS=Homo sapiens OX=9606 GN=NUDCD3 PE=1 SV=3	7934.15	7921.93	4400.09	5477.03	5298.99	5791.06	0.257012	0.62297	0.585953	0.221661	-0.684234	0.13382	0.615453	-1.02947	0.881655	-1.01018	#N/A	#N/A	#N/A
NTMT1	Q9BV86	1	1	13.1528	0.449434	1.36778	1	Controles	Pacientes	N-terminal Xaa-Pro-Lys N-methyltransferase 1 OS=Homo sapiens OX=9606 GN=NTMT1 PE=1 SV=3	357.257	112.548	354.188	416.875	491.434	218.736	0.222596	0.671621	-0.277428	0.594534	0.579963	0.227593	0.230584	1.11955	0.252396	-1.11153	M8	M8	#N/A
ABCF1	Q8NE71;Q7Z570	9	7	61.6169	0.449835	1.17131	1	Controles	Pacientes	ATP-binding cassette sub-family F member 1 OS=Homo sapiens OX=9606 GN=ABCF1 PE=1 SV=2	1408.72	914.289	1966.59	1706.5	1418.53	1899.44	-0.328849	0.524508	-0.142787	0.787275	0.669338	0.145929	0.291389	1.07184	0.830564	-1.01353	#N/A	#N/A	#N/A
SLC25A6	P12236	17	6	166.086	0.450023	1.36076	3	Controles	Pacientes	ADP/ATP translocase 3 OS=Homo sapiens OX=9606 GN=SLC25A6 PE=1 SV=4	8121.6	11244.5	14482.8	19267.1	8307.27	18485.8	-0.67956	0.137571	-0.370607	0.469541	0.689522	0.12963	#N/A	#N/A	#N/A	#N/A	#N/A	#N/A	#N/A
LAMP2	P13473	2	2	6.1807	0.450592	1.15877	1	Pacientes	Controles	Lysosome-associated membrane glycoprotein 2 OS=Homo sapiens OX=9606 GN=LAMP2 PE=1 SV=2	13807.6	10341.3	12183.2	11004	6967.63	13382.4	-0.0210324	0.968456	0.711817	0.112608	-0.0842198	0.873969	0.871531	1.01595	0.891331	-1.0119	#N/A	#N/A	#N/A
ALDH9A1	P49189	16	13	104.944	0.450847	1.21829	3	Pacientes	Controles	4-trimethylaminobutyraldehyde dehydrogenase OS=Homo sapiens OX=9606 GN=ALDH9A1 PE=1 SV=3	10473.1	10650.3	6184.14	5704.87	8096.83	8612.87	0.173668	0.742117	0.511872	0.299251	-0.834985	0.0385984	0.422002	1.06917	0.998679	-1.00024	M0	M0	#N/A
RAD21	O60216	4	2	22.0612	0.451117	1.27561	2	Controles	Pacientes	Double-strand-break repair protein rad21 homolog OS=Homo sapiens OX=9606 GN=RAD21 PE=1 SV=2	944.709	1513.75	2080.76	1825.02	1321.47	2643.8	-0.748397	0.0869925	-0.386649	0.448928	0.425902	0.399775	0.937486	1.00561	0.994153	1.0007	#N/A	#N/A	#N/A
TPM1	P09493	35	16	258.46	0.451405	1.16461	2	Controles	Pacientes	Tropomyosin alpha-1 chain OS=Homo sapiens OX=9606 GN=TPM1 PE=1 SV=2	11430.5	10588.5	8415.93	9127.14	14888	11429.8	-0.141301	0.78946	-0.310305	0.549483	-0.14765	0.780135	0.989897	1.00307	0.712363	-1.07819	M0	M4	#N/A
MTMR6	Q9Y217	2	1	11.5267	0.45168	1.28205	1	Pacientes	Controles	Myotubularin-related protein 6 OS=Homo sapiens OX=9606 GN=MTMR6 PE=1 SV=3	760.408	817.798	389.428	503.779	486.221	544.749	0.231783	0.658552	0.538435	0.270397	-0.712866	0.111832	0.800795	1.02531	0.119738	1.10342	M0	M1	#N/A
FAM49B	Q9NUQ9	4	2	28.8022	0.452985	1.11373	1	Pacientes	Controles	Protein FAM49B OS=Homo sapiens OX=9606 GN=FAM49B PE=1 SV=1	1204.91	1072.62	1286.79	1085.11	1306.1	809.145	0.828934	0.0413924	0.124874	0.813663	-0.153861	0.77103	0.269192	1.11185	0.815235	-1.0187	M2	#N/A	#N/A
VPS16	Q9H269	6	4	33.1339	0.453142	1.15052	1	Controles	Pacientes	Vacuolar protein sorting-associated protein 16 homolog OS=Homo sapiens OX=9606 GN=VPS16 PE=1 SV=2	3265.59	1488.15	1707.46	2561.79	2468.87	2403.12	0.0340787	0.948902	0.273296	0.600262	0.280676	0.590042	0.619197	-1.04339	0.867159	1.01229	#N/A	#N/A	#N/A
NUDT12	Q9BQG2	2	1	10.5099	0.453312	1.39451	1	Pacientes	Controles	Peroxisomal NADH pyrophosphatase NUDT12 OS=Homo sapiens OX=9606 GN=NUDT12 PE=1 SV=1	2472.25	1099.81	982.742	1089.09	1200.55	976.595	0.562075	0.245676	0.768199	0.07437	-0.361535	0.481325	0.654762	-1.075	0.581253	1.09372	M0	M7	#N/A
RPS20	P60866	3	2	34.6894	0.453675	1.05893	1	Pacientes	Controles	40S ribosomal protein S20 OS=Homo sapiens OX=9606 GN=RPS20 PE=1 SV=1	13105.6	11860.3	12001.4	12081.8	10184.6	12643.7	0.00548788	0.991768	0.735105	0.0959605	-0.118693	0.822796	0.876144	1.01543	0.354253	-1.09117	#N/A	M0	#N/A
G3BP1	Q13283	12	11	139.332	0.453895	1.05603	2	Controles	Pacientes	Ras GTPase-activating protein-binding protein 1 OS=Homo sapiens OX=9606 GN=G3BP1 PE=1 SV=1	12754	11727.2	13683	14597.1	12369.5	13336	-0.251153	0.631192	-0.182499	0.72929	0.862307	0.0271337	0.22575	1.07387	0.508521	-1.03661	#N/A	#N/A	#N/A
PICALM	Q13492	4	2	22.9889	0.454224	1.73701	2	Pacientes	Controles	Phosphatidylinositol-binding clathrin assembly protein OS=Homo sapiens OX=9606 GN=PICALM PE=1 SV=2	290.885	1580.87	1105.03	366.923	1150.81	196.003	0.381021	0.456127	-0.177591	0.736414	-0.538494	0.270334	0.144279	1.12755	0.102822	-1.08395	#N/A	#N/A	#N/A
LAMA5	O15230	8	4	52.8675	0.454508	1.16538	1	Controles	Pacientes	Laminin subunit alpha-5 OS=Homo sapiens OX=9606 GN=LAMA5 PE=1 SV=8	3743.96	1538.76	1959.48	2836	3051.15	2552.77	0.121158	0.819153	0.219634	0.675847	0.270203	0.604559	0.154083	-1.24368	0.958126	-1.0122	M1	M5	#N/A
RDH11	Q8TC12	3	3	18.9277	0.45604	1.26625	1	Controles	Pacientes	Retinol dehydrogenase 11 OS=Homo sapiens OX=9606 GN=RDH11 PE=1 SV=2	290.448	34.9701	513.941	345.798	457.703	259.343	0.174613	0.740743	-0.217271	0.679222	0.527119	0.282553	0.253596	1.08801	0.659963	-1.02542	#N/A	#N/A	#N/A
CUX1	Q13948	2	2	6.2306	0.456563	1.17974	1	Pacientes	Controles	Protein CASP OS=Homo sapiens OX=9606 GN=CUX1 PE=1 SV=2	2928.68	2410.44	1665.03	1834.15	2113.07	1989.82	0.411376	0.417745	0.666779	0.148055	-0.644904	0.166752	0.170369	-1.09902	0.688185	1.03373	#N/A	#N/A	#N/A
RPS14	P62263	9	7	61.4063	0.456829	1.09622	3	Controles	Pacientes	40S ribosomal protein S14 OS=Homo sapiens OX=9606 GN=RPS14 PE=1 SV=3	12750.2	15764.5	16594.9	17811	14022.3	17616.9	-0.661257	0.152686	-0.48848	0.325558	0.568345	0.239275	0.980612	-1.00323	0.432804	-1.08059	M8	M19	#N/A
TPT1	P13693	3	1	29.1678	0.456907	1.17866	1	Controles	Pacientes	Translationally-controlled tumor protein OS=Homo sapiens OX=9606 GN=TPT1 PE=1 SV=1	3233.99	1796.12	1644.17	2736.92	2072.79	3056.98	-0.325672	0.528762	0.281723	0.588595	0.281992	0.588224	0.376967	1.0782	0.302748	-1.09969	#N/A	M20	#N/A
FDPS	P14324	9	4	86.528	0.456917	1.20718	3	Pacientes	Controles	Farnesyl pyrophosphate synthase OS=Homo sapiens OX=9606 GN=FDPS PE=1 SV=4	22388.6	36311.9	22414	19232.5	30167.8	17793.1	0.354061	0.491101	-0.0779649	0.88329	-0.679106	0.137938	0.173286	1.12996	0.583413	1.08304	M8	M2	#N/A
EMC2	Q15006	3	3	27.9921	0.458052	1.04509	1	Controles	Pacientes	ER membrane protein complex subunit 2 OS=Homo sapiens OX=9606 GN=EMC2 PE=1 SV=1	68.6665	135.481	913.039	329.264	434.087	404.203	0.00218558	0.996722	-0.275739	0.596874	0.322453	0.533084	0.877879	-1.02049	0.759829	1.03869	M6	M7	#N/A
MT-CO2	P00403	2	2	19.4804	0.458199	1.47134	1	Controles	Pacientes	Cytochrome c oxidase subunit 2 OS=Homo sapiens OX=9606 GN=MT-CO2 PE=1 SV=1	1058.52	1715.27	1783.85	3158.98	1037.18	2509.7	-0.633647	0.176737	-0.39197	0.442157	0.698577	0.122591	0.93441	1.014	0.67395	-1.06488	M0	M5	#N/A
DNAJA1	P31689	9	9	75.2866	0.458245	1.18113	3	Controles	Pacientes	DnaJ homolog subfamily A member 1 OS=Homo sapiens OX=9606 GN=DNAJA1 PE=1 SV=2	4074.31	2915.07	4572.37	4070.66	5913.98	3671.32	0.164078	0.756092	-0.395604	0.437551	0.34842	0.498518	0.5886	1.08624	0.396654	-1.06623	M2	#N/A	#N/A
OFD1	O75665	3	2	24.6814	0.459584	2.01251	1	Pacientes	Controles	Oral-facial-digital syndrome 1 protein OS=Homo sapiens OX=9606 GN=OFD1 PE=1 SV=1	586.579	110.815	146.81	164.703	155.413	99.363	0.58807	0.21958	0.789575	0.0617596	-0.281563	0.588817	0.741525	-1.0314	0.78408	1.02374	M6	#N/A	#N/A
H2AFV	Q71UI9;P0C0S5	17	14	73.2654	0.459949	1.16769	2	Controles	Pacientes	Histone H2A.V OS=Homo sapiens OX=9606 GN=H2AFV PE=1 SV=3	16432.1	36231.7	23252.3	33736.4	24987.3	29923	-0.551166	0.256968	-0.582686	0.224889	0.17883	0.734615	0.7645	1.01685	0.202524	-1.07619	#N/A	#N/A	#N/A
RAE1	P78406	1	1	6.098	0.459986	1.11048	1	Controles	Pacientes	mRNA export factor OS=Homo sapiens OX=9606 GN=RAE1 PE=1 SV=1	2913.51	2453.22	4080.42	3741.55	3271.95	3477.35	-0.169747	0.747825	-0.29664	0.568092	0.740222	0.0924615	0.334722	1.06684	0.753739	-1.02418	#N/A	#N/A	#N/A
RFC5	P40937	3	1	21.1577	0.462546	12.04	1	Pacientes	Controles	Replication factor C subunit 5 OS=Homo sapiens OX=9606 GN=RFC5 PE=1 SV=1	4120.5	9715.65	30.2631	101.315	114.175	936.208	0.269233	0.605908	0.41781	0.409752	-0.812764	0.0493042	0.917666	-1.00972	0.995672	-1.00078	#N/A	M11	#N/A
ADSS	P30520	9	8	60.6563	0.462563	1.90805	2	Pacientes	Controles	Adenylosuccinate synthetase isozyme 2 OS=Homo sapiens OX=9606 GN=ADSS PE=1 SV=3	6909.52	30875.3	7367.88	6372.02	6260.73	11031.6	-0.0160617	0.975909	0.0788147	0.882023	-0.662281	0.151822	0.075998	1.14196	0.568346	-1.03701	M2	#N/A	#N/A
AP2B1	P63010	31	15	196.22	0.462615	2.12182	3	Controles	Pacientes	AP-2 complex subunit beta OS=Homo sapiens OX=9606 GN=AP2B1 PE=1 SV=1	7106.21	8165.89	7467.61	8215.65	5801.3	34232.6	-0.844238	0.0345031	-0.15269	0.772745	0.18875	0.720237	0.163945	1.06902	0.732552	1.02914	#N/A	#N/A	#N/A
YBX3	P16989	11	5	101.905	0.462943	1.12571	2	Pacientes	Controles	Y-box-binding protein 3 OS=Homo sapiens OX=9606 GN=YBX3 PE=1 SV=4	5100.08	6365.6	4422.04	5045.66	3851.08	5216.72	-0.0996396	0.851035	0.331243	0.521308	-0.46693	0.350506	0.0680237	1.18325	0.974755	-1.00598	M0	M0	#N/A
GFAP	P14136	2	1	14.3391	0.462967	2.52005	1	Pacientes	Controles	Glial fibrillary acidic protein OS=Homo sapiens OX=9606 GN=GFAP PE=1 SV=1	243202	135831	24522.4	49152.5	56704.3	54281.1	0.498051	0.314696	0.788821	0.0621862	-0.622188	0.187148	#N/A	#N/A	0.718686	-1.08038	#N/A	M17	#N/A
XRCC5	P13010	47	41	413.024	0.463134	1.34078	3	Pacientes	Controles	X-ray repair cross-complementing protein 5 OS=Homo sapiens OX=9606 GN=XRCC5 PE=1 SV=3	61843.6	78516.6	31786.1	37593.3	36206.9	54592.3	0.0277716	0.958353	0.457028	0.362189	-0.737778	0.0941252	0.468007	1.04397	0.0198435	-1.11316	#N/A	#N/A	#N/A
APPL1	Q9UKG1	5	1	32.5413	0.463459	7.63203	1	Controles	Pacientes	DCC-interacting protein 13-alpha OS=Homo sapiens OX=9606 GN=APPL1 PE=1 SV=1	8.12257	4.84132	3.67344	4.29023	118.316	4.37005	0.0193076	0.971042	-0.539391	0.26938	0.0783396	0.882731	0.7571	-1.02718	0.680216	1.02272	#N/A	#N/A	#N/A
RPLP0	P05388;Q8NHW5	18	15	148.987	0.465415	1.19214	3	Controles	Pacientes	60S acidic ribosomal protein P0 OS=Homo sapiens OX=9606 GN=RPLP0 PE=1 SV=1	20448.9	20900	74606.3	57065.7	43533.1	37635.6	-0.0147705	0.977846	-0.375215	0.463591	0.620901	0.188333	0.2111	1.20384	0.426796	-1.06611	M10	#N/A	#N/A
CXADR	P78310	6	2	35.6512	0.466046	1.17112	2	Pacientes	Controles	Coxsackievirus and adenovirus receptor OS=Homo sapiens OX=9606 GN=CXADR PE=1 SV=1	3622.3	3454.81	2252.55	3141.87	2205.46	2619.13	0.257401	0.622426	0.591584	0.216143	-0.367587	0.473454	0.640316	1.08822	0.842002	1.02464	M7	M14	#N/A
LRRC40	Q9H9A6	10	9	63.7634	0.466769	1.36055	2	Pacientes	Controles	Leucine-rich repeat-containing protein 40 OS=Homo sapiens OX=9606 GN=LRRC40 PE=1 SV=1	2381.53	5905.85	2978.75	3935.8	2206.01	2138.75	0.148047	0.779552	-0.0059733	0.99104	-0.345275	0.502668	0.971283	-1.00313	0.848709	-1.02033	#N/A	#N/A	#N/A
CDH23	Q9H251	5	3	33.4674	0.46707	1.15179	1	Controles	Pacientes	Cadherin-23 OS=Homo sapiens OX=9606 GN=CDH23 PE=1 SV=2	1727.18	2432.29	2600.94	2843.85	1999.45	2943.25	-0.706534	0.116547	-0.465707	0.351942	0.529073	0.280439	#N/A	#N/A	0.692508	1.08635	#N/A	M0	#N/A
STX12	Q86Y82	2	1	10.999	0.467489	1.22604	1	Controles	Pacientes	Syntaxin-12 OS=Homo sapiens OX=9606 GN=STX12 PE=1 SV=1	863.848	1049.61	1383.71	1618.22	889.385	1534.86	-0.60863	0.199782	-0.356345	0.488107	0.702724	0.119424	0.248178	1.09271	0.894833	1.01134	M10	#N/A	#N/A
CLPX	O76031	5	1	25.465	0.469253	2.09499	1	Pacientes	Controles	ATP-dependent Clp protease ATP-binding subunit clpX-like_ mitochondrial OS=Homo sapiens OX=9606 GN=CLPX PE=1 SV=2	1570.42	8204.68	10436.2	3722.29	2139.1	3786.06	0.22071	0.674311	0.0722797	0.891769	-0.284442	0.584844	0.344543	-1.04329	0.85413	-1.01416	#N/A	#N/A	#N/A
NAA50	Q9GZZ1	2	1	11.299	0.469309	1.39175	1	Pacientes	Controles	N-alpha-acetyltransferase 50 OS=Homo sapiens OX=9606 GN=NAA50 PE=1 SV=1	965.211	1086.65	413.259	812.148	481.638	477.454	0.34081	0.508577	0.459077	0.35976	-0.461347	0.357076	0.287852	1.08178	0.27091	-1.05058	#N/A	#N/A	#N/A
ECH1	Q13011	2	2	10.2911	0.46969	1.14825	2	Controles	Pacientes	Delta(3_5)-Delta(2_4)-dienoyl-CoA isomerase_ mitochondrial OS=Homo sapiens OX=9606 GN=ECH1 PE=1 SV=2	754.648	1437.77	1398.9	1207.93	1466.2	1449.59	-0.50766	0.303927	-0.754099	0.0832667	0.110975	0.83422	0.612768	-1.06357	0.382476	-1.07465	M4	M0	#N/A
UPP1	Q16831	2	1	17.5308	0.471362	2.25067	1	Pacientes	Controles	Uridine phosphorylase 1 OS=Homo sapiens OX=9606 GN=UPP1 PE=1 SV=1	2478.03	310.517	790.105	528.738	671.236	390.06	0.623109	0.186302	0.801268	0.055317	-0.287556	0.580555	0.321187	1.19986	0.269999	1.17939	M2	M0	#N/A
SF3B1	O75533	35	25	253.332	0.471484	1.04979	3	Pacientes	Controles	Splicing factor 3B subunit 1 OS=Homo sapiens OX=9606 GN=SF3B1 PE=1 SV=3	8521.22	7673.73	7410.57	6848.67	7707.94	7929.37	0.225377	0.667658	0.654372	0.158544	-0.647236	0.164715	0.72866	-1.01789	0.965681	-1.00332	#N/A	#N/A	#N/A
BYSL	Q13895	1	1	6.0843	0.473477	2.14277	1	Pacientes	Controles	Bystin OS=Homo sapiens OX=9606 GN=BYSL PE=1 SV=3	431.655	114.775	951.806	219.235	377.762	102.209	0.624939	0.184626	0.292506	0.573755	-0.0344844	0.948294	0.246675	1.15801	0.0314582	-1.16757	M2	M18	#N/A
IFT81	Q8WYA0	5	4	20.0422	0.473542	1.09126	1	Controles	Pacientes	Intraflagellar transport protein 81 homolog OS=Homo sapiens OX=9606 GN=IFT81 PE=1 SV=1	6466.28	5229.08	4859.18	5739.51	6912.02	5413.85	0.139271	0.792444	-0.102657	0.846556	0.0749358	0.887807	0.0925054	-1.13313	0.493754	-1.06457	#N/A	M9	#N/A
COTL1	Q14019	22	17	135.674	0.473599	1.18496	3	Controles	Pacientes	Coactosin-like protein OS=Homo sapiens OX=9606 GN=COTL1 PE=1 SV=3	29901.8	47438.7	31183.8	31436.4	53501.3	43659.7	-0.376776	0.46158	-0.591913	0.215822	-0.235191	0.653718	0.310151	1.18177	0.256284	-1.16264	M11	M16	#N/A
NOL6	Q9H6R4	4	2	29.9765	0.474032	1.18549	1	Controles	Pacientes	Nucleolar protein 6 OS=Homo sapiens OX=9606 GN=NOL6 PE=1 SV=2	260.31	618.715	646.293	541.055	569.103	698.085	-0.612488	0.196153	-0.661834	0.152199	0.208387	0.691944	0.175457	1.18332	0.463865	-1.06871	M2	M18	#N/A
DNAJC10	Q8IXB1	8	6	65.9666	0.475085	1.23488	1	Pacientes	Controles	DnaJ homolog subfamily C member 10 OS=Homo sapiens OX=9606 GN=DNAJC10 PE=1 SV=2	1401.48	802.456	1122.59	1495.01	783.562	415.226	0.623813	0.185657	0.381913	0.454983	0.231556	0.658873	0.396173	1.07146	0.893557	1.01549	#N/A	M0	#N/A
TECR	Q9NZ01	3	3	12.9647	0.475531	1.17983	1	Pacientes	Controles	Very-long-chain enoyl-CoA reductase OS=Homo sapiens OX=9606 GN=TECR PE=1 SV=1	2810.05	4918.43	3717.11	3655.89	2642.25	3402.9	-0.0366974	0.944979	0.0116148	0.982579	-0.342096	0.506874	0.151274	1.13127	0.973698	-1.00466	M10	M0	#N/A
MTREX	P42285	6	6	39.0133	0.476337	1.04704	2	Controles	Pacientes	Exosome RNA helicase MTR4 OS=Homo sapiens OX=9606 GN=MTREX PE=1 SV=3	2555	2549.01	2578.08	2440.87	2654.21	2948.36	-0.699332	0.122012	-0.184398	0.726539	-0.00160715	0.997589	#N/A	#N/A	#N/A	#N/A	#N/A	#N/A	#N/A
NCAPG	Q9BPX3	6	6	33.7682	0.477148	1.30757	1	Pacientes	Controles	Condensin complex subunit 3 OS=Homo sapiens OX=9606 GN=NCAPG PE=1 SV=1	3224.79	2477.43	1337.15	1695.35	1813.49	1874.73	0.375989	0.462593	0.710274	0.113752	-0.616212	0.192676	0.685883	-1.03896	0.893936	-1.03037	#N/A	M11	#N/A
EEA1	Q15075	7	5	49.2281	0.477354	1.09044	1	Pacientes	Controles	Early endosome antigen 1 OS=Homo sapiens OX=9606 GN=EEA1 PE=1 SV=2	10575.9	11149.7	8311.89	8884.47	10116	8545.57	0.430194	0.394516	0.296223	0.568661	-0.714436	0.110677	0.240713	1.13967	0.934816	-1.0103	M7	M0	#N/A
MAD2L1	Q13257	5	2	30.0902	0.477761	1.42242	1	Pacientes	Controles	Mitotic spindle assembly checkpoint protein MAD2A OS=Homo sapiens OX=9606 GN=MAD2L1 PE=1 SV=1	3691.31	2587.76	1221.71	1762.61	1746.51	1764.15	0.425588	0.40016	0.733518	0.0970573	-0.571287	0.236294	0.159262	1.12759	0.569598	-1.0924	M2	M11	#N/A
LDHC	P07864	6	5	33.5991	0.477964	1.91384	1	Pacientes	Controles	L-lactate dehydrogenase C chain OS=Homo sapiens OX=9606 GN=LDHC PE=1 SV=4	1.23514e+06	806359	210863	354396	432650	389835	0.471519	0.345137	0.743552	0.0902156	-0.644313	0.16727	#N/A	#N/A	#N/A	#N/A	#N/A	#N/A	#N/A
AP1B1	Q10567	19	8	119.738	0.478577	1.16878	3	Controles	Pacientes	AP-1 complex subunit beta-1 OS=Homo sapiens OX=9606 GN=AP1B1 PE=1 SV=2	5450.67	5227.35	2895.81	5194.72	4310.98	6359.15	-0.598384	0.209554	0.039068	0.941428	0.0217623	0.967362	0.854362	-1.01608	0.15998	-1.05555	#N/A	#N/A	#N/A
MTAP	Q13126	7	6	57.0493	0.478665	1.11676	2	Pacientes	Controles	S-methyl-5'-thioadenosine phosphorylase OS=Homo sapiens OX=9606 GN=MTAP PE=1 SV=2	3531.22	4208.77	3039.89	2644.24	3893.69	3114.91	0.294617	0.570861	0.104439	0.843912	-0.815914	0.0477126	0.346728	1.08178	0.927311	1.01175	M2	M4	#N/A
SAFB2	Q14151	17	8	107.589	0.478906	1.19854	1	Controles	Pacientes	Scaffold attachment factor B2 OS=Homo sapiens OX=9606 GN=SAFB2 PE=1 SV=1	1789.3	2090.08	2420.3	2657.23	1720.89	3172.31	-0.778773	0.0679987	-0.27113	0.603271	0.516859	0.293749	0.951382	-1.00684	0.941365	-1.00758	#N/A	#N/A	#N/A
BASP1	P80723	12	12	111.776	0.47897	1.22461	2	Pacientes	Controles	Brain acid soluble protein 1 OS=Homo sapiens OX=9606 GN=BASP1 PE=1 SV=2	15135.2	27992	20507.6	21191.4	11228.1	19544	-0.0976875	0.853935	0.0918404	0.862627	-0.256067	0.624295	0.337294	-1.09094	0.553424	1.04994	M4	#N/A	#N/A
CAMK2D	Q13557	18	7	131.82	0.479235	1.16388	2	Pacientes	Controles	Calcium/calmodulin-dependent protein kinase type II subunit delta OS=Homo sapiens OX=9606 GN=CAMK2D PE=1 SV=3	13694.4	8197.37	10518.3	9755.77	7546.59	10544.1	0.292846	0.573288	0.826807	0.0423962	-0.0838776	0.874479	0.839488	1.03259	0.462088	-1.07548	M8	M0	#N/A
POLR2B	P30876	12	7	82.7729	0.479446	1.23228	2	Pacientes	Controles	DNA-directed RNA polymerase II subunit RPB2 OS=Homo sapiens OX=9606 GN=POLR2B PE=1 SV=1	6174.74	3155.64	3608.78	3172.22	4073.9	3254.09	0.599661	0.208326	0.718125	0.107982	-0.341631	0.50749	0.755459	1.01807	0.0122512	-1.1023	#N/A	#N/A	#N/A
DCX	O43602	2	1	15.7175	0.480683	2.40682	1	Controles	Pacientes	Neuronal migration protein doublecortin OS=Homo sapiens OX=9606 GN=DCX PE=1 SV=4	27.0044	3.37255	39.0279	98.0217	7.60124	61.4223	-0.474941	0.341155	-0.226767	0.66568	0.849903	0.0321029	0.401372	-1.14858	0.738815	1.05057	M6	M2	#N/A
CYCS	P99999	2	2	14.8899	0.481764	1.56842	1	Pacientes	Controles	Cytochrome c OS=Homo sapiens OX=9606 GN=CYCS PE=1 SV=2	11925.6	5861.25	3087.8	3694.57	5464.85	4149.92	0.512818	0.298204	0.738443	0.0936712	-0.523436	0.286553	0.0925054	1.23778	0.844311	1.02737	M2	M14	#N/A
MROH2A	A6NES4	5	1	30.3574	0.481836	1.17412	1	Controles	Pacientes	Maestro heat-like repeat-containing protein family member 2A OS=Homo sapiens OX=9606 GN=MROH2A PE=4 SV=4	1853.85	1729.88	711.117	1646.76	1554.59	1841.33	-0.386182	0.449524	0.0323416	0.951505	-0.0810678	0.878665	#N/A	#N/A	#N/A	#N/A	#N/A	#N/A	#N/A
PKM	P14618	100	82	698.053	0.481911	1.20719	3	Controles	Pacientes	Pyruvate kinase PKM OS=Homo sapiens OX=9606 GN=PKM PE=1 SV=4	237119	43687.6	195384	196297	197612	180942	0.101129	0.848824	0.142085	0.788307	0.513245	0.297732	0.297883	1.07224	0.649538	-1.06025	#N/A	M0	#N/A
PAFAH1B2	P68402	2	2	13.2888	0.483565	1.16464	1	Pacientes	Controles	Platelet-activating factor acetylhydrolase IB subunit beta OS=Homo sapiens OX=9606 GN=PAFAH1B2 PE=1 SV=1	1359.09	1635.6	1590.46	983.791	2447.26	505.92	0.570997	0.236588	-0.169225	0.748585	-0.331366	0.521144	0.243366	1.08462	0.949087	1.00539	#N/A	#N/A	#N/A
DIP2A	Q14689	6	4	46.7591	0.483807	2.04311	1	Pacientes	Controles	Disco-interacting protein 2 homolog A OS=Homo sapiens OX=9606 GN=DIP2A PE=1 SV=2	290334	175885	42164.4	71923.6	97739.4	79165.2	0.495	0.318143	0.748934	0.0866381	-0.635543	0.175038	0.599623	-1.06235	0.3921	1.06948	M1	M5	#N/A
CENPJ	Q9HC77	4	1	19.6913	0.48407	1.19784	1	Controles	Pacientes	Centromere protein J OS=Homo sapiens OX=9606 GN=CENPJ PE=1 SV=2	324.296	1513.47	1108.87	1247.7	1196.01	1085.89	-0.389707	0.445032	-0.72818	0.100788	0.123973	0.814993	0.409977	-1.05107	0.720722	1.04626	#N/A	M10	#N/A
KRT6A	P02538;P48668	13	1	99.1809	0.485983	1.12406	2	Controles	Pacientes	Keratin_ type II cytoskeletal 6A OS=Homo sapiens OX=9606 GN=KRT6A PE=1 SV=3	408.057	344.958	208.502	364.149	366.415	350.243	-0.163876	0.756387	0.0526629	0.921079	-0.0154979	0.976755	#N/A	#N/A	#N/A	#N/A	#N/A	#N/A	#N/A
PGRMC2	O15173	1	1	6.7552	0.486894	1.12982	1	Controles	Pacientes	Membrane-associated progesterone receptor component 2 OS=Homo sapiens OX=9606 GN=PGRMC2 PE=1 SV=1	1220.3	1318.28	2115.17	2024.3	1521.18	1712.41	-0.24262	0.643211	-0.415623	0.412463	0.726885	0.101701	0.240713	1.06829	0.116577	-1.0991	#N/A	#N/A	#N/A
RPS23	P62266	9	5	60.0193	0.487581	1.20281	2	Controles	Pacientes	40S ribosomal protein S23 OS=Homo sapiens OX=9606 GN=RPS23 PE=1 SV=3	9578.95	18092.8	9689.32	18052.6	10497.3	16388.4	-0.621151	0.188102	-0.384357	0.451855	0.208209	0.6922	0.0281883	1.30953	0.332142	1.15502	M0	M14	#N/A
AP2A1	O95782	33	19	196.38	0.488608	1.16002	2	Pacientes	Controles	AP-2 complex subunit alpha-1 OS=Homo sapiens OX=9606 GN=AP2A1 PE=1 SV=3	4815.05	5525.98	7954.03	4934.95	4593.3	6243.14	0.0245376	0.963201	0.144128	0.785304	-0.0618163	0.907394	0.800547	-1.02666	0.363194	1.05219	M4	#N/A	#N/A
RPS16	P62249	9	6	55.9495	0.489103	1.22281	2	Controles	Pacientes	40S ribosomal protein S16 OS=Homo sapiens OX=9606 GN=RPS16 PE=1 SV=2	9951.44	17226.7	21577.3	23391.1	13522.3	22705.2	-0.603952	0.20422	-0.47153	0.345126	0.591534	0.216192	0.514614	1.06639	0.85608	1.02128	M10	M0	#N/A
DHCR24	Q15392	8	7	66.9652	0.489241	1.11397	1	Pacientes	Controles	Delta(24)-sterol reductase OS=Homo sapiens OX=9606 GN=DHCR24 PE=1 SV=2	8065.32	8096.97	6819.92	7219.43	4931.84	8479.65	-0.209062	0.690975	0.558533	0.24932	-0.2695	0.605537	0.205178	1.16254	0.876894	1.03335	M2	M2	#N/A
COPS4	Q9BT78	12	8	82.1812	0.489242	1.7719	3	Pacientes	Controles	COP9 signalosome complex subunit 4 OS=Homo sapiens OX=9606 GN=COPS4 PE=1 SV=1	21200.8	13328.7	3979.3	4991.37	10826.1	5915.54	0.529855	0.279595	0.655184	0.157848	-0.662282	0.151821	0.291987	1.06662	0.48056	-1.04769	#N/A	#N/A	#N/A
PAF1	Q8N7H5	2	1	15.3802	0.489593	1.18168	1	Controles	Pacientes	RNA polymerase II-associated factor 1 homolog OS=Homo sapiens OX=9606 GN=PAF1 PE=1 SV=2	989.358	1247.23	1351.21	1625.9	976.867	1636.87	-0.70437	0.118177	-0.341493	0.507673	0.598075	0.209851	0.737186	-1.02457	0.101609	-1.09569	#N/A	#N/A	#N/A
KPNA3	O00505	4	4	25.6961	0.490088	1.80436	1	Controles	Pacientes	Importin subunit alpha-4 OS=Homo sapiens OX=9606 GN=KPNA3 PE=1 SV=2	1864.08	5750.34	3396.67	4102.6	13209.8	2555.57	0.00472952	0.992906	-0.65758	0.155802	0.0268019	0.959807	0.17364	1.08072	0.352332	-1.05794	#N/A	#N/A	#N/A
SCD	O00767	3	3	26.48	0.490106	1.20209	1	Controles	Pacientes	Acyl-CoA desaturase OS=Homo sapiens OX=9606 GN=SCD PE=1 SV=2	612.643	496.891	1829.68	1462.9	832.842	1237.45	-0.187532	0.721999	-0.256977	0.623019	0.660821	0.153053	0.310209	1.10342	0.371756	1.13382	#N/A	M2	#N/A
OTUB1	Q96FW1	2	2	11.9938	0.490941	1.06943	1	Pacientes	Controles	Ubiquitin thioesterase OTUB1 OS=Homo sapiens OX=9606 GN=OTUB1 PE=1 SV=2	2874.21	3453.73	3345.89	3352.65	3066.5	2626.63	0.456766	0.3625	-0.134184	0.799931	-0.0732591	0.890308	0.777154	1.01458	0.756504	-1.02121	#N/A	#N/A	#N/A
CAPN1	P07384	7	6	46.6677	0.491744	1.10906	2	Pacientes	Controles	Calpain-1 catalytic subunit OS=Homo sapiens OX=9606 GN=CAPN1 PE=1 SV=1	3948.21	4571.55	5012.01	4711.99	3035.14	4454	-0.05671	0.915026	0.227922	0.664037	0.0914756	0.863169	0.267004	-1.12758	0.909413	-1.01035	M4	#N/A	#N/A
PHF7	Q9BWX1	1	1	5.0323	0.491757	1.11503	1	Controles	Pacientes	PHD finger protein 7 OS=Homo sapiens OX=9606 GN=PHF7 PE=1 SV=1	259.3	313.258	321.62	262.867	385.382	348.788	-0.375904	0.462703	-0.602945	0.20518	-0.0491976	0.926263	0.305106	-1.16452	0.398834	1.09688	M5	M3	#N/A
RABEP1	Q15276	6	2	23.8449	0.492894	1.28876	2	Pacientes	Controles	Rab GTPase-binding effector protein 1 OS=Homo sapiens OX=9606 GN=RABEP1 PE=1 SV=2	780.235	782.621	365.43	611.06	429.621	455.55	0.326291	0.527933	0.538478	0.270351	-0.485939	0.328465	0.221019	1.0651	0.939466	-1.00528	#N/A	#N/A	#N/A
LSS	P48449	25	17	182.173	0.493558	1.12646	3	Controles	Pacientes	Lanosterol synthase OS=Homo sapiens OX=9606 GN=LSS PE=1 SV=1	10331	14128.5	10941.8	14379.1	10360.7	15138.4	-0.766669	0.0753136	-0.339413	0.510431	0.265522	0.611077	0.585814	1.06333	0.675414	1.06171	M11	M2	#N/A
ATP2B1	P20020	3	1	16.3452	0.49436	1.16201	1	Pacientes	Controles	Plasma membrane calcium-transporting ATPase 1 OS=Homo sapiens OX=9606 GN=ATP2B1 PE=1 SV=4	98.9707	142.739	102.945	123.934	64.3297	108.34	-0.0996255	0.851056	0.206359	0.694856	-0.180825	0.731719	0.332812	-1.1074	0.590856	-1.07578	M6	M0	#N/A
CPOX	P36551	4	3	27.5561	0.495455	1.14985	1	Pacientes	Controles	Oxygen-dependent coproporphyrinogen-III oxidase_ mitochondrial OS=Homo sapiens OX=9606 GN=CPOX PE=1 SV=3	1147.43	770.315	911.324	652.518	1135.87	671.981	0.672866	0.143021	0.351738	0.494151	-0.391359	0.442933	0.979434	1.00302	0.659376	-1.04183	M0	M19	#N/A
HSPA8	P11142;O14645	81	58	671.937	0.495775	1.17023	3	Pacientes	Controles	Heat shock cognate 71 kDa protein OS=Homo sapiens OX=9606 GN=HSPA8 PE=1 SV=1	331727	346106	206657	263093	213287	279444	0.0750205	0.88768	0.555907	0.252036	-0.565629	0.242039	0.714033	1.07622	0.254798	-1.09327	M2	#N/A	#N/A
CYB5R3	P00387	8	6	64.6303	0.495811	1.065	2	Controles	Pacientes	NADH-cytochrome b5 reductase 3 OS=Homo sapiens OX=9606 GN=CYB5R3 PE=1 SV=3	2484.94	811.608	10325.4	4955.82	4015.68	5535.89	-0.0270069	0.9595	-0.127746	0.809423	0.448808	0.371989	0.89838	-1.0163	0.0791299	-1.17344	M4	M0	#N/A
TBCA	O75347	12	11	90.7636	0.497161	1.08972	2	Pacientes	Controles	Tubulin-specific chaperone A OS=Homo sapiens OX=9606 GN=TBCA PE=1 SV=3	19343	18781.3	19028.2	19059.4	13009.1	20378.6	-0.158183	0.764704	0.525424	0.284391	-0.0357882	0.946341	0.440857	1.06879	0.368798	1.08208	M8	M0	#N/A
FKBP1A	P62942	2	2	14.1063	0.498449	1.2542	2	Pacientes	Controles	Peptidyl-prolyl cis-trans isomerase FKBP1A OS=Homo sapiens OX=9606 GN=FKBP1A PE=1 SV=2	6595.17	5537.55	3057.03	4625.28	3552.25	3933.61	0.348959	0.497808	0.665622	0.149019	-0.467551	0.349778	0.160755	1.12849	0.104357	-1.07942	M8	#N/A	#N/A
RAB10	P61026	9	4	75.5254	0.49923	1.15373	3	Pacientes	Controles	Ras-related protein Rab-10 OS=Homo sapiens OX=9606 GN=RAB10 PE=1 SV=1	2006.39	2166.14	3189.64	2616.25	1904.38	1860.54	0.374601	0.464382	0.0679901	0.898172	0.237129	0.650973	0.514342	1.04812	0.111775	-1.09244	#N/A	#N/A	#N/A
CIAO1	O76071	3	3	16.4374	0.499534	1.0869	1	Controles	Pacientes	Probable cytosolic iron-sulfur protein assembly protein CIAO1 OS=Homo sapiens OX=9606 GN=CIAO1 PE=1 SV=1	1414.57	1040.94	1003.92	1308.22	1109.31	1342.54	-0.287129	0.581142	0.282554	0.587448	0.314408	0.543928	0.715491	1.01678	0.831835	-1.01341	#N/A	#N/A	#N/A
TUBB2A	Q13885	40	2	560.987	0.499914	1.29397	3	Pacientes	Controles	Tubulin beta-2A chain OS=Homo sapiens OX=9606 GN=TUBB2A PE=1 SV=1	25576	48151.3	60862.4	40410.9	28755.1	34847.3	0.171766	0.744885	-0.019319	0.971025	-0.0722352	0.891836	0.248437	1.22218	0.112604	1.16454	M8	M1	#N/A
DDB1	Q16531	16	13	100.325	0.500016	1.14302	2	Pacientes	Controles	DNA damage-binding protein 1 OS=Homo sapiens OX=9606 GN=DDB1 PE=1 SV=1	7487.96	6829.06	4704.21	4931.29	5265.11	6444.8	0.0839459	0.874377	0.645241	0.166457	-0.670658	0.144838	0.937486	-1.00309	0.12192	-1.04836	#N/A	#N/A	#N/A
PRPF6	O94906	18	13	106.178	0.501527	1.15135	2	Controles	Pacientes	Pre-mRNA-processing factor 6 OS=Homo sapiens OX=9606 GN=PRPF6 PE=1 SV=1	6130.18	4153.2	4017.55	4637.8	7049.4	4778.16	0.133261	0.801292	-0.098039	0.853413	0.0165692	0.975148	0.785906	-1.0117	0.53934	-1.04093	#N/A	#N/A	#N/A
RPS27	P42677;Q71UM5	5	4	43.7005	0.50164	1.17943	2	Controles	Pacientes	40S ribosomal protein S27 OS=Homo sapiens OX=9606 GN=RPS27 PE=1 SV=3	7371.24	7338.5	4478.07	8806.74	5401.72	8422.19	-0.554664	0.253326	-0.0206519	0.969027	0.284015	0.585433	0.304718	1.20694	0.528719	-1.06028	M10	M19	#N/A
RPS19	P39019	9	9	72.2514	0.502287	1.0734	3	Pacientes	Controles	40S ribosomal protein S19 OS=Homo sapiens OX=9606 GN=RPS19 PE=1 SV=2	13108.6	16512.2	16013	13746.2	12922.3	15844.7	-0.229968	0.661128	0.0500289	0.925019	-0.340166	0.509432	0.689521	1.03743	0.698468	-1.03738	#N/A	#N/A	#N/A
ATXN2L	Q8WWM7	14	8	85.1614	0.503151	1.07855	1	Pacientes	Controles	Ataxin-2-like protein OS=Homo sapiens OX=9606 GN=ATXN2L PE=1 SV=2	2811.72	3015.06	2246.54	2526.94	2603.97	2354.41	0.352015	0.493787	0.304615	0.55721	-0.640477	0.17065	0.969778	-1.00393	0.84452	-1.02598	#N/A	M8	#N/A
LARS	Q9P2J5	40	30	255.197	0.504326	1.1021	3	Pacientes	Controles	Leucine--tRNA ligase_ cytoplasmic OS=Homo sapiens OX=9606 GN=LARS PE=1 SV=2	17246.2	17676.2	20696.3	18479.7	12385.1	19601.3	-0.121298	0.818945	0.359299	0.484243	0.0824319	0.876632	0.346664	1.06939	0.0108811	-1.17602	#N/A	M18	#N/A
ZC3HAV1	Q7Z2W4	2	2	10.9119	0.504907	1.16992	1	Controles	Pacientes	Zinc finger CCCH-type antiviral protein 1 OS=Homo sapiens OX=9606 GN=ZC3HAV1 PE=1 SV=3	403.344	239.926	690.83	538.646	603.418	418.723	0.133122	0.801496	-0.318737	0.538086	0.578015	0.229535	0.934187	-1.01754	0.336941	-1.15422	M0	M0	#N/A
PLAA	Q9Y263	3	2	26.3861	0.505146	3.21616	1	Pacientes	Controles	Phospholipase A-2-activating protein OS=Homo sapiens OX=9606 GN=PLAA PE=1 SV=2	477.071	4429.85	304.259	265.733	285.65	1068.93	-0.0150417	0.977439	0.0921488	0.862168	-0.672009	0.143725	0.117724	1.0827	0.184839	-1.06263	#N/A	#N/A	#N/A
PPIL1	Q9Y3C6	4	3	23.5364	0.505619	1.11468	2	Pacientes	Controles	Peptidyl-prolyl cis-trans isomerase-like 1 OS=Homo sapiens OX=9606 GN=PPIL1 PE=1 SV=1	2008.05	2085.33	1413.92	1514.61	1758	1668.1	0.251658	0.630483	0.42286	0.403516	-0.77436	0.070626	0.27892	1.0994	0.928862	-1.00857	M2	#N/A	#N/A
GTF2E1	P29083	1	1	6.8212	0.505777	1.06755	1	Controles	Pacientes	General transcription factor IIE subunit 1 OS=Homo sapiens OX=9606 GN=GTF2E1 PE=1 SV=2	1594.8	1601.01	1311.57	1420.49	1749.54	1641.81	-0.289304	0.57815	-0.211933	0.686859	-0.279823	0.591221	0.688351	-1.03627	0.895529	-1.01567	#N/A	M0	#N/A
PRDX3	P30048	4	4	34.667	0.505823	1.12605	1	Controles	Pacientes	Thioredoxin-dependent peroxide reductase_ mitochondrial OS=Homo sapiens OX=9606 GN=PRDX3 PE=1 SV=3	6787.95	6005.86	11374.4	10468.6	8253.28	8492.6	-0.0967939	0.855263	-0.331703	0.520694	0.732356	0.0978635	0.660198	1.03854	0.743727	1.03567	#N/A	M0	#N/A
SEPT2	Q15019	12	12	129.62	0.506404	1.11976	3	Pacientes	Controles	Septin-2 OS=Homo sapiens OX=9606 GN=SEPT2 PE=1 SV=1	23807.7	19616.6	18242.5	13990.9	24673.9	16406.7	0.546279	0.262092	0.287217	0.581021	-0.578481	0.22907	0.203966	1.06012	0.716026	-1.02814	#N/A	#N/A	#N/A
TMOD3	Q9NYL9	2	2	18.1752	0.506737	1.11542	1	Pacientes	Controles	Tropomodulin-3 OS=Homo sapiens OX=9606 GN=TMOD3 PE=1 SV=1	3044.51	2525.81	2048.78	1976.92	2637.93	2215.86	0.468536	0.348624	0.534677	0.274411	-0.648035	0.164018	0.951466	1.00587	0.817122	-1.02904	#N/A	M0	#N/A
YBX1	P67809;Q9Y2T7	17	10	145.649	0.507776	1.13849	2	Controles	Pacientes	Nuclease-sensitive element-binding protein 1 OS=Homo sapiens OX=9606 GN=YBX1 PE=1 SV=3	32059.2	40629.1	38246.3	45790.2	31182.8	49325.4	-0.782489	0.0658214	-0.31075	0.548878	0.439086	0.383699	0.0516418	1.24432	0.492401	1.05342	M10	#N/A	#N/A
SMAP	O00193	3	2	14.7448	0.508268	1.08622	1	Controles	Pacientes	Small acidic protein OS=Homo sapiens OX=9606 GN=SMAP PE=1 SV=1	657.715	510.466	779.948	741.614	641.636	732.855	-0.210281	0.689228	-0.100262	0.85011	0.724961	0.103067	#N/A	#N/A	#N/A	#N/A	#N/A	#N/A	#N/A
EIF3L	Q9Y262	19	15	134.135	0.508507	1.12424	3	Pacientes	Controles	Eukaryotic translation initiation factor 3 subunit L OS=Homo sapiens OX=9606 GN=EIF3L PE=1 SV=1	9589.02	7957.12	6060.9	6982.22	7532.14	6483.94	0.510806	0.300432	0.603302	0.20484	-0.522723	0.28733	0.496563	-1.03988	0.356345	-1.08239	#N/A	M18	#N/A
LASP1	Q14847	13	12	90.4172	0.509723	1.13068	2	Controles	Pacientes	LIM and SH3 domain protein 1 OS=Homo sapiens OX=9606 GN=LASP1 PE=1 SV=2	15673.1	18282.2	10825.3	14918.2	20524	15190.4	-0.124044	0.814888	-0.374234	0.464855	-0.231535	0.658903	0.512017	1.08611	0.581253	-1.04744	M8	#N/A	#N/A
ARPC1B	O15143	8	5	49.6534	0.509998	1.25873	2	Pacientes	Controles	Actin-related protein 2/3 complex subunit 1B OS=Homo sapiens OX=9606 GN=ARPC1B PE=1 SV=3	1766.02	1703.26	3516.01	1940.06	1893.95	1715.49	0.393104	0.440718	0.101903	0.847675	0.0845142	0.873531	0.205801	1.18488	0.165916	-1.20064	M8	M0	#N/A
ERLIN1	O75477	5	2	34.2175	0.511336	1.18908	3	Controles	Pacientes	Erlin-1 OS=Homo sapiens OX=9606 GN=ERLIN1 PE=1 SV=1	257.049	734.527	1064.4	886.206	639.482	919.036	-0.45288	0.367123	-0.534242	0.274877	0.442323	0.379785	0.208892	1.11312	0.352263	-1.06385	M2	#N/A	#N/A
HELLS	Q9NRZ9	6	3	44.0161	0.511479	1.16583	2	Pacientes	Controles	Lymphoid-specific helicase OS=Homo sapiens OX=9606 GN=HELLS PE=1 SV=1	979.519	1299.42	736.575	734.747	842.121	1009.71	-0.0627451	0.906006	0.271498	0.602759	-0.769568	0.0735306	0.569113	1.05384	0.269106	-1.14018	#N/A	M0	#N/A
AASDHPPT	Q9NRN7	1	1	6.8367	0.51171	1.40329	1	Pacientes	Controles	L-aminoadipate-semialdehyde dehydrogenase-phosphopantetheinyl transferase OS=Homo sapiens OX=9606 GN=AASDHPPT PE=1 SV=2	3244.46	0	2020.37	941.254	1951.78	858.731	0.579264	0.228289	0.527745	0.281875	-0.0500629	0.924968	0.90406	1.01309	0.996253	-1.0008	M2	M14	#N/A
USP14	P54578	10	7	66.4169	0.511897	1.13621	2	Pacientes	Controles	Ubiquitin carboxyl-terminal hydrolase 14 OS=Homo sapiens OX=9606 GN=USP14 PE=1 SV=3	3694	4807.57	3756.97	3104.12	5224.18	2460.68	0.520829	0.289397	-0.135681	0.797727	-0.507393	0.304225	0.132476	1.09675	0.79282	-1.02456	#N/A	#N/A	#N/A
PPP1R7	Q15435	7	5	49.7481	0.513298	1.23148	1	Pacientes	Controles	Protein phosphatase 1 regulatory subunit 7 OS=Homo sapiens OX=9606 GN=PPP1R7 PE=1 SV=1	2597.75	2819.69	1402.76	1865.01	1522.52	2150.68	0.0598061	0.910398	0.535514	0.273515	-0.621182	0.188074	0.524149	1.04088	0.643171	-1.038	#N/A	#N/A	#N/A
DNM1L	O00429	23	18	163.417	0.513509	2.07644	3	Pacientes	Controles	Dynamin-1-like protein OS=Homo sapiens OX=9606 GN=DNM1L PE=1 SV=2	31110.4	84783.5	4575.19	5132.61	3835.22	49049.2	-0.174083	0.741513	0.265367	0.611293	-0.680234	0.137028	0.986883	-1.00133	0.809545	1.01398	#N/A	#N/A	#N/A
SUPT5H	O00267	10	9	60.9795	0.513986	1.50466	1	Pacientes	Controles	Transcription elongation factor SPT5 OS=Homo sapiens OX=9606 GN=SUPT5H PE=1 SV=1	16493.2	57570.3	48745.7	33353.8	17431.3	30834.3	0.0451598	0.932306	0.00056014	0.99916	-0.30446	0.557421	0.995878	1.00033	0.501535	-1.03195	#N/A	#N/A	#N/A
RBM42	Q9BTD8	3	1	27.9376	0.514196	1.13778	1	Controles	Pacientes	RNA-binding protein 42 OS=Homo sapiens OX=9606 GN=RBM42 PE=1 SV=1	305.493	527.851	833.942	587.573	649.065	660.36	-0.288718	0.578956	-0.568359	0.23926	0.364535	0.477418	0.88078	1.0142	0.052172	-1.12525	#N/A	M18	#N/A
ARPC5	O15511;Q9BPX5	4	2	25.5914	0.5143	1.25068	1	Pacientes	Controles	Actin-related protein 2/3 complex subunit 5 OS=Homo sapiens OX=9606 GN=ARPC5 PE=1 SV=3	4626.87	3530.3	2077.35	2532.35	3205.41	2445.38	0.500066	0.312426	0.605349	0.202891	-0.598637	0.209311	0.14262	1.16462	0.742279	-1.03816	M8	M0	#N/A
COPB1	P53618	37	31	310.272	0.515373	1.88521	3	Controles	Pacientes	Coatomer subunit beta OS=Homo sapiens OX=9606 GN=COPB1 PE=1 SV=3	23058.6	25711.5	15833.7	16944.1	20312.2	84535.6	-0.816866	0.0472361	-0.120141	0.820656	0.0763045	0.885765	0.215973	1.07495	0.275136	-1.07843	#N/A	#N/A	#N/A
OGA	O60502	4	2	30.179	0.51569	2.79491	1	Pacientes	Controles	Protein O-GlcNAcase OS=Homo sapiens OX=9606 GN=OGA PE=1 SV=2	609.738	354.727	3830.5	384.808	728.231	602.564	0.38417	0.452094	0.168164	0.750132	-0.0148311	0.977755	#N/A	#N/A	#N/A	#N/A	#N/A	#N/A	#N/A
CNTNAP1	P78357	3	2	15.3224	0.515865	1.1012	1	Controles	Pacientes	Contactin-associated protein 1 OS=Homo sapiens OX=9606 GN=CNTNAP1 PE=1 SV=1	511.322	343.055	545.119	492.373	578.358	470.4	0.159874	0.762232	-0.158872	0.763696	0.478861	0.336612	0.610985	-1.08856	0.968724	1.00716	M4	M0	#N/A
PARP1	P09874	50	41	419.318	0.516076	1.22234	3	Pacientes	Controles	Poly [ADP-ribose] polymerase 1 OS=Homo sapiens OX=9606 GN=PARP1 PE=1 SV=4	20221	38398	26998.8	22778.9	11946.6	35318.4	-0.352517	0.493128	0.159612	0.762614	-0.341938	0.507083	0.870137	1.01232	0.506429	-1.04494	#N/A	#N/A	#N/A
FAT2	Q9NYQ8	11	5	64.4307	0.5162	1.10872	1	Pacientes	Controles	Protocadherin Fat 2 OS=Homo sapiens OX=9606 GN=FAT2 PE=1 SV=2	3472.2	3787.64	2748.55	2425.05	3652.86	2949.11	0.306734	0.554329	0.191961	0.715595	-0.806854	0.0523551	#N/A	#N/A	#N/A	#N/A	#N/A	#N/A	#N/A
UBXN4	Q92575	1	1	5.9885	0.516594	1.53414	1	Pacientes	Controles	UBX domain-containing protein 4 OS=Homo sapiens OX=9606 GN=UBXN4 PE=1 SV=2	1911.61	484.125	712.352	1097.15	229.869	698.928	0.378112	0.459861	0.77104	0.0726329	-0.0219978	0.967009	0.44001	-1.03965	0.437291	-1.03523	#N/A	#N/A	#N/A
ADCY10	Q96PN6	6	2	34.5477	0.517114	1.05033	1	Controles	Pacientes	Adenylate cyclase type 10 OS=Homo sapiens OX=9606 GN=ADCY10 PE=1 SV=3	7648.61	2676.71	420.981	3521.91	4245.12	3520.17	0.158439	0.76433	0.418277	0.409174	-0.137883	0.794486	#N/A	#N/A	#N/A	#N/A	#N/A	#N/A	#N/A
AHCYL1	O43865;Q96HN2	17	10	100.992	0.517254	1.25305	1	Pacientes	Controles	S-adenosylhomocysteine hydrolase-like protein 1 OS=Homo sapiens OX=9606 GN=AHCYL1 PE=1 SV=2	9336.89	6860.66	4149.48	4986.83	6585.29	4665.92	0.532459	0.27679	0.590846	0.216863	-0.576285	0.231266	0.796633	-1.0163	0.998969	-1.00007	#N/A	#N/A	#N/A
NUP62	P37198	1	1	6.445	0.517856	1.27199	1	Controles	Pacientes	Nuclear pore glycoprotein p62 OS=Homo sapiens OX=9606 GN=NUP62 PE=1 SV=3	1013.48	37.1383	1830.57	1901.49	1339.71	423.663	0.281683	0.58865	-0.181043	0.731403	0.670017	0.145367	0.485694	1.03801	0.2256	-1.0744	#N/A	#N/A	#N/A
PPP1CA	P62136	13	3	117.846	0.518441	1.09277	3	Pacientes	Controles	Serine/threonine-protein phosphatase PP1-alpha catalytic subunit OS=Homo sapiens OX=9606 GN=PPP1CA PE=1 SV=1	3732.04	3314.14	3410.38	2393.45	4049.34	3126.1	0.439451	0.383256	0.221941	0.672554	-0.591989	0.215748	0.276959	1.0753	0.349773	-1.05999	#N/A	#N/A	#N/A
PROB1	E7EW31	5	3	27.1216	0.518731	1.26126	1	Pacientes	Controles	Proline-rich basic protein 1 OS=Homo sapiens OX=9606 GN=PROB1 PE=2 SV=2	976.351	986.054	476.003	986.063	455.144	492.11	0.307913	0.552727	0.418413	0.409007	-0.189303	0.719437	#N/A	#N/A	0.404464	1.1544	#N/A	M0	#N/A
CMYA5	Q8N3K9	7	6	42.5425	0.519207	1.32867	1	Pacientes	Controles	Cardiomyopathy-associated protein 5 OS=Homo sapiens OX=9606 GN=CMYA5 PE=1 SV=3	413.768	1001.84	990.767	716.61	533.243	561.267	0.177421	0.736661	-0.0846016	0.8734	-0.219016	0.676729	#N/A	#N/A	#N/A	#N/A	#N/A	#N/A	#N/A
ATP5MF	P56134	2	1	15.8991	0.519622	1.13702	1	Controles	Pacientes	ATP synthase subunit f_ mitochondrial OS=Homo sapiens OX=9606 GN=ATP5MF PE=1 SV=3	912.667	1024.2	5959.77	4547.94	2358.84	2071.85	0.0526958	0.921029	-0.28359	0.586018	0.597558	0.210349	#N/A	#N/A	#N/A	#N/A	#N/A	#N/A	#N/A
RCC2	Q9P258	26	21	243.144	0.521105	1.26246	3	Pacientes	Controles	Protein RCC2 OS=Homo sapiens OX=9606 GN=RCC2 PE=1 SV=2	15509.8	20434.2	8805.09	10614	12139.9	12692	0.131612	0.803722	0.330247	0.522638	-0.767075	0.0750622	0.445732	1.03457	0.0209154	-1.19504	#N/A	M18	#N/A
EPRS	P07814	48	42	323.412	0.521999	1.06514	3	Controles	Pacientes	Bifunctional glutamate/proline--tRNA ligase OS=Homo sapiens OX=9606 GN=EPRS PE=1 SV=5	9075.29	6657.04	7391.73	8027.91	7737.94	8864.61	-0.2467	0.637457	0.300856	0.562331	0.304802	0.556956	0.239906	1.07928	0.337196	-1.05503	#N/A	#N/A	#N/A
EIF4A1	P60842	34	15	352.759	0.523441	1.07833	3	Pacientes	Controles	Eukaryotic initiation factor 4A-I OS=Homo sapiens OX=9606 GN=EIF4A1 PE=1 SV=1	141518	116708	104897	102096	120408	114242	0.400282	0.431644	0.640847	0.170323	-0.579778	0.227777	0.354016	1.10456	0.269467	1.13506	M0	M5	#N/A
PFKL	P17858	13	8	93.376	0.523826	2.26827	2	Controles	Pacientes	ATP-dependent 6-phosphofructokinase_ liver type OS=Homo sapiens OX=9606 GN=PFKL PE=1 SV=6	20668.9	4342.82	2772.63	51198.7	5897.87	5925.9	-0.0593873	0.911024	-0.0960015	0.85644	0.658954	0.154635	0.812916	-1.01937	0.728407	1.04277	#N/A	M0	#N/A
MARCKSL1	P49006	7	5	58.2564	0.523828	1.26876	1	Pacientes	Controles	MARCKS-related protein OS=Homo sapiens OX=9606 GN=MARCKSL1 PE=1 SV=2	20556.3	40669.4	20724.9	28481.2	10107.4	26002.5	-0.153209	0.771984	0.15291	0.772422	-0.29387	0.571884	0.978181	-1.00183	0.14311	-1.08996	#N/A	#N/A	#N/A
API5	Q9BZZ5	13	7	100.568	0.524158	1.18638	3	Pacientes	Controles	Apoptosis inhibitor 5 OS=Homo sapiens OX=9606 GN=API5 PE=1 SV=3	3937.82	7418.59	5259.63	5255.34	3699.31	5050.99	-0.0881699	0.868088	-0.00284134	0.995738	-0.35584	0.488768	0.240197	1.08819	0.562666	-1.04238	#N/A	#N/A	#N/A
CHTOP	Q9Y3Y2	2	2	13.0993	0.524481	1.13608	1	Pacientes	Controles	Chromatin target of PRMT1 protein OS=Homo sapiens OX=9606 GN=CHTOP PE=1 SV=2	3306.52	4157.99	2594.68	3511.35	2424.48	2918.48	0.0665302	0.900352	0.276308	0.596086	-0.351985	0.493827	0.367122	1.05819	0.659502	1.02679	#N/A	#N/A	#N/A
GLB1	P16278	3	2	17.9952	0.526035	1.14247	1	Pacientes	Controles	Beta-galactosidase OS=Homo sapiens OX=9606 GN=GLB1 PE=1 SV=2	5050.88	3538.39	3022.9	3434.35	3704.51	3025.25	0.579913	0.227642	0.652874	0.159831	-0.378088	0.459892	0.677939	-1.04867	0.783296	-1.0193	M5	#N/A	#N/A
KLHDC8A	Q8IYD2	3	2	17.875	0.526972	1.26687	1	Pacientes	Controles	Kelch domain-containing protein 8A OS=Homo sapiens OX=9606 GN=KLHDC8A PE=2 SV=2	4647.63	2683.07	2037.17	2148.6	3471.55	1774.37	0.62875	0.181156	0.532	0.277284	-0.449013	0.371744	0.779634	1.05467	0.70723	-1.06653	M7	M8	#N/A
DNAJC9	Q8WXX5	3	2	17.2514	0.52699	1.13895	1	Controles	Pacientes	DnaJ homolog subfamily C member 9 OS=Homo sapiens OX=9606 GN=DNAJC9 PE=1 SV=1	619.607	758.846	1762.53	1357.29	994.112	1226.04	-0.193994	0.71266	-0.354633	0.49035	0.58316	0.224419	0.113583	1.1522	0.985011	-1.00196	M10	#N/A	#N/A
RSL1D1	O76021	6	4	54.6079	0.527464	1.22409	2	Controles	Pacientes	Ribosomal L1 domain-containing protein 1 OS=Homo sapiens OX=9606 GN=RSL1D1 PE=1 SV=3	628.769	1477.25	2603.57	2532.99	1257.87	1974.11	-0.34533	0.502596	-0.446804	0.374393	0.616512	0.192396	0.209927	1.13549	0.18434	-1.09252	M2	#N/A	#N/A
FSCN1	Q16658	53	51	368.319	0.528211	1.32716	3	Pacientes	Controles	Fascin OS=Homo sapiens OX=9606 GN=FSCN1 PE=1 SV=3	63985.3	141091	57119.7	58450.8	67837.5	71273.6	0.0172689	0.974099	0.0453898	0.931962	-0.685442	0.132858	0.718039	1.04181	0.680487	-1.05203	M4	M6	#N/A
ALDH1B1	P30837	4	3	30.589	0.530418	1.10948	2	Controles	Pacientes	Aldehyde dehydrogenase X_ mitochondrial OS=Homo sapiens OX=9606 GN=ALDH1B1 PE=1 SV=3	891.125	55.8084	1187.59	813.829	995.963	558.413	0.320848	0.535243	0.00961788	0.985574	0.450767	0.369645	0.596726	1.07027	0.88812	1.02223	M2	M0	#N/A
ADK	P55263	2	2	11.3372	0.530484	1.09087	2	Controles	Pacientes	Adenosine kinase OS=Homo sapiens OX=9606 GN=ADK PE=1 SV=2	277.871	85.3414	1236.52	583.988	835.81	325.302	0.240547	0.646139	-0.268792	0.606522	0.391676	0.442529	0.983619	-1.00227	0.887176	-1.01936	M0	M0	#N/A
MOGS	Q13724	3	1	17.9385	0.530573	1.16382	1	Controles	Pacientes	Mannosyl-oligosaccharide glucosidase OS=Homo sapiens OX=9606 GN=MOGS PE=1 SV=5	1029.86	1142.24	3604.03	2293.33	1596.77	2832.28	-0.305099	0.556552	-0.246662	0.63751	0.496348	0.316618	0.61622	-1.05249	0.464944	-1.05032	M1	#N/A	#N/A
MAP2	P11137	36	24	233.896	0.531452	1.25142	2	Pacientes	Controles	Microtubule-associated protein 2 OS=Homo sapiens OX=9606 GN=MAP2 PE=1 SV=4	7363.52	8239.24	3750.74	5578.97	5213.08	4673.2	0.318661	0.538188	0.420276	0.406702	-0.62505	0.184524	0.557842	-1.0761	0.660946	1.04202	M0	#N/A	#N/A
PPP4R2	Q9NY27	3	1	15.3894	0.531526	1.30944	1	Pacientes	Controles	Serine/threonine-protein phosphatase 4 regulatory subunit 2 OS=Homo sapiens OX=9606 GN=PPP4R2 PE=1 SV=3	126.465	300.005	293.287	138.137	227.286	184.247	0.187295	0.722342	-0.150041	0.776627	-0.487578	0.32659	0.665594	1.0377	0.32583	-1.06091	#N/A	#N/A	#N/A
UBE4B	O95155	4	4	20.1264	0.532181	1.51881	1	Controles	Pacientes	Ubiquitin conjugation factor E4 B OS=Homo sapiens OX=9606 GN=UBE4B PE=1 SV=1	791.369	194.923	1175.78	531.302	2079.32	673.156	0.146623	0.781641	-0.368848	0.471819	0.179946	0.732994	0.809587	-1.0221	0.100833	-1.0955	#N/A	#N/A	#N/A
ARL6IP4	Q66PJ3	1	1	6.9146	0.533754	1.13028	1	Controles	Pacientes	ADP-ribosylation factor-like protein 6-interacting protein 4 OS=Homo sapiens OX=9606 GN=ARL6IP4 PE=1 SV=2	788.406	1068.73	1227.3	1122.29	929.834	1434.16	-0.735953	0.0953767	-0.376092	0.46246	0.350846	0.495324	#N/A	#N/A	#N/A	#N/A	#N/A	#N/A	#N/A
RANBP9	Q96S59	2	2	12.9158	0.534591	1.09695	1	Pacientes	Controles	Ran-binding protein 9 OS=Homo sapiens OX=9606 GN=RANBP9 PE=1 SV=1	1923.6	1657.71	1377.28	1307.25	1802.45	1410.63	0.507463	0.304146	0.415355	0.412796	-0.632807	0.177491	0.147003	1.09286	0.328452	-1.0382	#N/A	#N/A	M1
SET	Q01105	8	1	94.6646	0.534851	1.18981	2	Pacientes	Controles	Protein SET OS=Homo sapiens OX=9606 GN=SET PE=1 SV=3	50781.8	37640.2	26273.5	35091.6	25238.5	36068.2	0.19559	0.710357	0.753892	0.0834002	-0.348715	0.49813	0.138548	1.15497	0.0645988	-1.08728	M10	#N/A	#N/A
SSRP1	Q08945	26	23	194.08	0.535393	2.88154	2	Pacientes	Controles	FACT complex subunit SSRP1 OS=Homo sapiens OX=9606 GN=SSRP1 PE=1 SV=1	4687.26	57172.1	7983.53	7488.01	4398.32	12351.7	0.0078491	0.988227	0.0532101	0.92026	-0.626585	0.183124	0.475586	1.04305	0.130742	-1.06877	#N/A	#N/A	#N/A
EIF3M	Q7L2H7	16	13	102.191	0.535734	1.18437	2	Pacientes	Controles	Eukaryotic translation initiation factor 3 subunit M OS=Homo sapiens OX=9606 GN=EIF3M PE=1 SV=1	9277.19	13110.1	6703.14	8024.26	8746.08	7791.48	0.174673	0.740656	0.156747	0.766806	-0.696808	0.123953	0.433361	1.07113	0.107704	-1.1569	#N/A	M6	#N/A
CCDC7	Q96M83	7	3	36.7937	0.536118	1.18208	1	Controles	Pacientes	Coiled-coil domain-containing protein 7 OS=Homo sapiens OX=9606 GN=CCDC7 PE=2 SV=3	282.856	120.507	427.532	342.538	398.735	240.91	0.219263	0.676376	-0.242279	0.643693	0.557131	0.250769	#N/A	#N/A	#N/A	#N/A	#N/A	#N/A	#N/A
SPATS2L	Q9NUQ6	2	2	12.977	0.53651	1.13506	1	Controles	Pacientes	SPATS2-like protein OS=Homo sapiens OX=9606 GN=SPATS2L PE=1 SV=2	1964.73	299.621	2843.54	2352.37	1678.62	1766.78	0.110811	0.834464	0.036726	0.944936	0.63088	0.179228	0.372182	1.1408	0.693113	-1.0473	M8	M0	#N/A
FIGNL1	Q6PIW4;O75351	4	3	21.1113	0.537359	1.37462	1	Controles	Pacientes	Fidgetin-like protein 1 OS=Homo sapiens OX=9606 GN=FIGNL1 PE=1 SV=2	5055.28	3966.21	3025.79	4043.34	3287.83	9229.25	-0.750549	0.0855773	0.0358443	0.946257	0.107852	0.838849	0.766841	1.03242	0.94177	-1.0135	M0	M14	#N/A
GNAT1	P11488	4	2	17.0324	0.537394	1.138	1	Controles	Pacientes	Guanine nucleotide-binding protein G(t) subunit alpha-1 OS=Homo sapiens OX=9606 GN=GNAT1 PE=1 SV=5	10.4412	101.124	82.6031	62.1536	68.6881	90.1229	-0.493165	0.320224	-0.569398	0.238207	-0.0247686	0.962855	#N/A	#N/A	#N/A	#N/A	#N/A	#N/A	#N/A
CPNE3	O75131;Q86YQ8;Q96A23	6	5	41.8122	0.538383	1.14369	1	Pacientes	Controles	Copine-3 OS=Homo sapiens OX=9606 GN=CPNE3 PE=1 SV=1	1448.32	2420.39	1961.75	1888.59	1353.92	1855.41	-0.126597	0.811119	-0.00382079	0.994269	-0.268947	0.606306	0.838932	-1.0155	0.950211	1.00813	#N/A	M0	#N/A
BFSP1	Q12934	3	2	15.1195	0.53843	1.25021	1	Pacientes	Controles	Filensin OS=Homo sapiens OX=9606 GN=BFSP1 PE=1 SV=3	10778.2	24028	18804.1	16032.2	9490.82	17357.9	-0.147964	0.779674	0.0167717	0.974845	-0.293473	0.572429	0.800238	1.04572	#N/A	#N/A	M9	#N/A	#N/A
RPL8	P62917	25	22	188.531	0.538632	1.1366	3	Controles	Pacientes	60S ribosomal protein L8 OS=Homo sapiens OX=9606 GN=RPL8 PE=1 SV=2	13020.4	20158.8	23468.9	24953.7	16730.9	22701.4	-0.509649	0.301715	-0.499303	0.313284	0.568201	0.239421	0.460353	1.06358	0.916955	-1.01447	#N/A	M19	#N/A
SERBP1	Q8NC51	26	22	203.169	0.539468	1.17636	3	Controles	Pacientes	Plasminogen activator inhibitor 1 RNA-binding protein OS=Homo sapiens OX=9606 GN=SERBP1 PE=1 SV=2	9846.34	8746.51	13922.1	14980.3	8642.09	14626.9	-0.488126	0.325963	-0.179016	0.734345	0.723994	0.103756	0.10134	1.14875	0.0653081	-1.10007	#N/A	#N/A	#N/A
EIF4A2	Q14240	35	16	272.979	0.539539	1.05993	3	Pacientes	Controles	Eukaryotic initiation factor 4A-II OS=Homo sapiens OX=9606 GN=EIF4A2 PE=1 SV=2	16924.5	14030	13657.9	12736.6	15037.7	14315.7	0.409548	0.420025	0.623232	0.18619	-0.53449	0.274611	0.98101	1.0027	0.569232	-1.03645	#N/A	#N/A	#N/A
VARS	P26640	41	31	257.613	0.540332	1.17741	3	Pacientes	Controles	Valine--tRNA ligase OS=Homo sapiens OX=9606 GN=VARS PE=1 SV=4	10864.8	7180.91	5823.48	5744.57	6548.38	7979.65	0.227723	0.66432	0.75794	0.0807983	-0.491209	0.322448	0.47317	1.065	0.0186095	-1.17052	#N/A	M18	#N/A
PDXK	O00764	4	3	27.5513	0.540717	1.46558	1	Controles	Pacientes	Pyridoxal kinase OS=Homo sapiens OX=9606 GN=PDXK PE=1 SV=1	1103.91	199.593	2036.68	1133.7	3090.01	671.588	0.243978	0.641295	-0.379763	0.457741	0.280336	0.590512	0.193658	1.11893	0.316117	1.08185	M8	M1	#N/A
RAN	P62826	19	16	139.966	0.541368	1.54416	2	Pacientes	Controles	GTP-binding nuclear protein Ran OS=Homo sapiens OX=9606 GN=RAN PE=1 SV=3	46534.9	32286.9	11383.5	17707.5	18297.1	22412.6	0.345599	0.50224	0.736236	0.0951819	-0.611276	0.197291	0.0670062	1.1981	0.266562	-1.06919	M10	#N/A	#N/A
RAB18	Q9NP72	3	3	18.263	0.54279	1.03094	2	Pacientes	Controles	Ras-related protein Rab-18 OS=Homo sapiens OX=9606 GN=RAB18 PE=1 SV=1	7919.32	8980.27	7978.07	7944.86	7887.49	8298.69	-0.170473	0.746768	0.038621	0.942097	-0.596377	0.21149	0.420004	1.06224	0.733796	-1.02219	#N/A	#N/A	#N/A
TMTC3	Q6ZXV5	4	2	23.1539	0.543662	1.17963	1	Controles	Pacientes	Transmembrane and TPR repeat-containing protein 3 OS=Homo sapiens OX=9606 GN=TMTC3 PE=1 SV=2	274.115	1061.33	543.616	546.485	982.149	687.956	-0.282135	0.588027	-0.627617	0.182184	-0.246261	0.638075	0.746246	-1.02866	0.285898	-1.11473	#N/A	M12	#N/A
PGLS	O95336	4	3	30.6022	0.543674	1.11494	2	Controles	Pacientes	6-phosphogluconolactonase OS=Homo sapiens OX=9606 GN=PGLS PE=1 SV=2	2485.62	4090.62	1817.15	2863.79	3500.26	2994.11	-0.296658	0.568067	-0.403362	0.427771	-0.300241	0.563172	0.552271	-1.05611	0.267104	-1.07738	M4	#N/A	#N/A
FLOT2	Q14254	3	3	16.4228	0.546722	1.09995	1	Controles	Pacientes	Flotillin-2 OS=Homo sapiens OX=9606 GN=FLOT2 PE=1 SV=2	2318.22	3205.81	3840.78	3506.95	2939.68	3854.21	-0.578749	0.228802	-0.479833	0.335489	0.438363	0.384574	0.815795	-1.02716	0.399756	-1.05983	M0	#N/A	#N/A
YAP1	P46937	2	1	11.6069	0.547886	1.09156	1	Controles	Pacientes	Transcriptional coactivator YAP1 OS=Homo sapiens OX=9606 GN=YAP1 PE=1 SV=2	698.625	1839.8	218.184	1071.05	775.442	1162.53	-0.389337	0.445503	-0.184589	0.726261	-0.280727	0.589971	0.903168	1.01298	0.289306	1.18164	#N/A	M7	#N/A
RPL4	P36578;O95271;Q86T90;Q86W24;Q8NDW8;Q8TDY4;Q96BQ5;Q9C0B9;Q9Y2F5	41	32	287.615	0.547952	1.17295	2	Controles	Pacientes	60S ribosomal protein L4 OS=Homo sapiens OX=9606 GN=RPL4 PE=1 SV=5	12491.4	26117.5	43320.5	41690.4	24632.4	29776.1	-0.243925	0.641369	-0.482381	0.332551	0.602943	0.205183	0.282136	1.15001	0.402529	-1.07283	M10	#N/A	#N/A
IARS	P41252	34	28	245.503	0.548347	1.11461	3	Controles	Pacientes	Isoleucine--tRNA ligase_ cytoplasmic OS=Homo sapiens OX=9606 GN=IARS PE=1 SV=2	14393.5	13410.2	22857.4	21598.5	15374.7	19494.2	-0.264247	0.612855	-0.262638	0.615101	0.721377	0.105632	0.108126	1.14013	0.242445	-1.08159	#N/A	#N/A	#N/A
[truncated: 625 more rows]

## Sheet: ST11B
Supplementary Table S11B - Upstream regulators of MNeur1-turquoise
[truncated: 183 more rows]

## Sheet: ST11C
Supplementary Table S11C - Upstream regulators of MNeur18-purple
[truncated: 46 more rows]
