# Supplementary material for: Transcriptome of iPSC-derived neuronal cells reveals a module of co-expressed genes consistently associated with autism spectrum disorder
Source: Mol Psychiatry. 2020 Feb 14;26(5):1589–605. doi: 10.1038/s41380-020-0669-9 (PMC8159745; doi:10.1038/s41380-020-0669-9)
Supplement: Supplementary file 17 — Supp Table S13 [file 41380_2020_669_MOESM17_ESM.xlsx]

## Sheet: ST13
Supplementary Table S13. Comparative analysis between MNeur1-turquoise and modules identified in other expression studies
		Supplementary Table 13A. List of genes considered as expressed in studies conducted neuronal cells and module-assigments
		Supplementary Table 13B - MNPC10-blue overlap with modules from other studies
		Supplementary Table 13C - MNeur1-turquoise and MNeur18-purple overlap with modules from other studies
		Supplementary Table 13D. List of genes considered as expressed in studies conducted with either iPSC-derived neuronal cells or fetal/neonatal brain samples, module-assigments and sfari and ID genes identification
		Supplementary Table S13E - Expressed genes in iPSC-derived neurons from this study and correspondent module-assigments in other studies conducted with iPSC-derived neurons or fetal/neonatal brain
		Supplementary Table S13F - List of genes with strong evidence of being part pf the module of synapse genes associated with ASD ("Consensus Module")

## Sheet: ST13A
Supplementary Table 13A. List of genes considered as expressed in studies conducted neuronal cells and module-assigments
Gene	Module				*In DeRosa et al., 2018, there was available information only from modules identified as ASD-associated
ENSG00000005243	mod7_Gupta
ENSG00000120533	mod0_Gupta
ENSG00000143815	mod5_Gupta
ENSG00000236264	mod0_Gupta
ENSG00000149476	mod0_Gupta
ENSG00000163288	mod0_Gupta
ENSG00000011600	mod11_Gupta
ENSG00000110442	mod10_Gupta
ENSG00000004142	mod6_Gupta
ENSG00000100441	mod5_Gupta
ENSG00000187239	mod3_Gupta
ENSG00000065534	mod3_Gupta
ENSG00000124313	mod2_Gupta
ENSG00000091732	mod0_Gupta
ENSG00000095319	mod3_Gupta
ENSG00000173264	mod0_Gupta
ENSG00000122545	mod3_Gupta
ENSG00000105875	mod0_Gupta
ENSG00000163683	mod9_Gupta
ENSG00000175115	mod2_Gupta
ENSG00000101335	mod0_Gupta
ENSG00000148826	mod3_Gupta
ENSG00000075539	mod3_Gupta
ENSG00000146556	mod0_Gupta
ENSG00000109466	mod0_Gupta
ENSG00000148082	mod1_Gupta
ENSG00000007520	mod4_Gupta
ENSG00000108278	mod0_Gupta
ENSG00000169900	mod0_Gupta
ENSG00000151948	mod1_Gupta
ENSG00000148572	mod2_Gupta
ENSG00000213213	mod0_Gupta
ENSG00000146411	mod0_Gupta
ENSG00000213337	mod1_Gupta
ENSG00000100242	mod3_Gupta
ENSG00000223482	mod0_Gupta
ENSG00000164548	mod0_Gupta
ENSG00000108826	mod9_Gupta
ENSG00000124172	mod4_Gupta
ENSG00000113810	mod5_Gupta
ENSG00000124608	mod2_Gupta
ENSG00000225131	mod5_Gupta
ENSG00000168040	mod0_Gupta
ENSG00000004799	mod7_Gupta
ENSG00000215908	mod1_Gupta
ENSG00000155265	mod1_Gupta
ENSG00000107185	mod2_Gupta
ENSG00000163319	mod0_Gupta
ENSG00000130312	mod0_Gupta
ENSG00000132932	mod6_Gupta
ENSG00000112237	mod0_Gupta
ENSG00000007516	mod0_Gupta
ENSG00000189223	mod0_Gupta
ENSG00000175643	mod0_Gupta
ENSG00000269696	mod0_Gupta
ENSG00000198157	mod9_Gupta
ENSG00000006740	mod2_Gupta
ENSG00000127588	mod1_Gupta
ENSG00000261594	mod2_Gupta
ENSG00000122958	mod0_Gupta
ENSG00000149932	mod4_Gupta
ENSG00000138834	mod2_Gupta
ENSG00000227081	mod4_Gupta
ENSG00000138193	mod5_Gupta
ENSG00000162231	mod0_Gupta
ENSG00000072864	mod3_Gupta
ENSG00000180992	mod4_Gupta
ENSG00000161542	mod0_Gupta
ENSG00000230457	mod8_Gupta
ENSG00000013573	mod0_Gupta
ENSG00000214253	mod4_Gupta
ENSG00000126581	mod0_Gupta
ENSG00000130529	mod0_Gupta
ENSG00000101367	mod7_Gupta
ENSG00000152332	mod0_Gupta
ENSG00000078687	mod9_Gupta
ENSG00000163162	mod0_Gupta
ENSG00000232626	mod12_Gupta
ENSG00000236279	mod1_Gupta
ENSG00000159788	mod1_Gupta
ENSG00000125510	mod1_Gupta
ENSG00000119559	mod4_Gupta
ENSG00000105464	mod2_Gupta
ENSG00000139174	mod1_Gupta
ENSG00000120697	mod0_Gupta
ENSG00000248487	mod1_Gupta
ENSG00000164112	mod1_Gupta
ENSG00000165533	mod0_Gupta
ENSG00000076662	mod0_Gupta
ENSG00000127990	mod3_Gupta
ENSG00000142279	mod0_Gupta
ENSG00000115947	mod0_Gupta
ENSG00000145335	mod2_Gupta
ENSG00000051128	mod4_Gupta
ENSG00000129219	mod7_Gupta
ENSG00000214087	mod10_Gupta
ENSG00000254377	mod1_Gupta
ENSG00000081386	mod0_Gupta
ENSG00000245532	mod4_Gupta
ENSG00000100968	mod0_Gupta
ENSG00000161996	mod0_Gupta
ENSG00000064547	mod0_Gupta
ENSG00000100360	mod6_Gupta
ENSG00000112130	mod10_Gupta
ENSG00000234912	mod0_Gupta
ENSG00000162004	mod0_Gupta
ENSG00000173598	mod6_Gupta
ENSG00000163877	mod0_Gupta
ENSG00000174886	mod4_Gupta
ENSG00000134574	mod4_Gupta
ENSG00000258472	mod10_Gupta
ENSG00000250321	mod0_Gupta
ENSG00000147316	mod0_Gupta
ENSG00000119203	mod1_Gupta
ENSG00000166091	mod3_Gupta
ENSG00000164327	mod0_Gupta
ENSG00000008256	mod2_Gupta
ENSG00000120837	mod0_Gupta
ENSG00000204655	mod3_Gupta
ENSG00000067066	mod5_Gupta
ENSG00000171865	mod1_Gupta
ENSG00000226852	mod1_Gupta
ENSG00000138085	mod5_Gupta
ENSG00000110619	mod8_Gupta
ENSG00000106617	mod2_Gupta
ENSG00000148737	mod0_Gupta
ENSG00000104435	mod1_Gupta
ENSG00000106052	mod9_Gupta
ENSG00000151503	mod0_Gupta
ENSG00000135766	mod3_Gupta
ENSG00000213885	mod4_Gupta
ENSG00000189171	mod7_Gupta
ENSG00000179776	mod0_Gupta
ENSG00000099256	mod3_Gupta
ENSG00000067057	mod1_Gupta
ENSG00000125352	mod0_Gupta
ENSG00000220008	mod0_Gupta
ENSG00000180879	mod4_Gupta
ENSG00000004975	mod3_Gupta
ENSG00000105427	mod0_Gupta
ENSG00000139880	mod0_Gupta
ENSG00000151694	mod0_Gupta
ENSG00000180357	mod0_Gupta
ENSG00000247271	mod4_Gupta
ENSG00000225968	mod1_Gupta
ENSG00000132846	mod4_Gupta
ENSG00000181827	mod0_Gupta
ENSG00000082269	mod0_Gupta
ENSG00000121769	mod1_Gupta
ENSG00000104915	mod0_Gupta
ENSG00000130204	mod1_Gupta
ENSG00000096384	mod0_Gupta
ENSG00000182674	mod2_Gupta
ENSG00000114316	mod8_Gupta
ENSG00000161243	mod2_Gupta
ENSG00000104356	mod8_Gupta
ENSG00000179292	mod3_Gupta
ENSG00000008324	mod0_Gupta
ENSG00000148331	mod6_Gupta
ENSG00000137274	mod0_Gupta
ENSG00000099284	mod1_Gupta
ENSG00000116062	mod3_Gupta
ENSG00000143970	mod0_Gupta
ENSG00000173230	mod8_Gupta
ENSG00000088899	mod1_Gupta
ENSG00000225536	mod12_Gupta
ENSG00000198160	mod5_Gupta
ENSG00000135835	mod0_Gupta
ENSG00000151692	mod3_Gupta
ENSG00000165566	mod3_Gupta
ENSG00000184508	mod4_Gupta
ENSG00000241061	mod4_Gupta
ENSG00000169976	mod4_Gupta
ENSG00000238741	mod1_Gupta
ENSG00000106633	mod5_Gupta
ENSG00000140416	mod8_Gupta
ENSG00000111321	mod5_Gupta
ENSG00000066455	mod3_Gupta
ENSG00000171291	mod0_Gupta
ENSG00000101166	mod0_Gupta
ENSG00000185100	mod0_Gupta
ENSG00000017483	mod1_Gupta
ENSG00000133997	mod1_Gupta
ENSG00000141576	mod1_Gupta
ENSG00000130714	mod1_Gupta
ENSG00000100271	mod6_Gupta
ENSG00000184524	mod1_Gupta
ENSG00000133422	mod0_Gupta
ENSG00000099917	mod0_Gupta
ENSG00000178381	mod10_Gupta
ENSG00000129566	mod3_Gupta
ENSG00000169598	mod3_Gupta
ENSG00000008283	mod1_Gupta
ENSG00000133247	mod0_Gupta
ENSG00000012822	mod0_Gupta
ENSG00000069345	mod1_Gupta
ENSG00000141639	mod0_Gupta
ENSG00000237214	mod4_Gupta
ENSG00000107672	mod0_Gupta
ENSG00000086712	mod0_Gupta
ENSG00000145920	mod1_Gupta
ENSG00000117523	mod8_Gupta
ENSG00000144583	mod1_Gupta
ENSG00000172339	mod4_Gupta
ENSG00000132975	mod1_Gupta
ENSG00000267811	mod0_Gupta
ENSG00000196652	mod0_Gupta
ENSG00000065268	mod10_Gupta
ENSG00000101049	mod3_Gupta
ENSG00000127920	mod5_Gupta
ENSG00000121073	mod0_Gupta
ENSG00000122008	mod0_Gupta
ENSG00000060688	mod0_Gupta
ENSG00000225695	mod0_Gupta
ENSG00000038532	mod1_Gupta
ENSG00000237943	mod3_Gupta
ENSG00000179859	mod0_Gupta
ENSG00000011243	mod0_Gupta
ENSG00000158470	mod2_Gupta
ENSG00000125107	mod0_Gupta
ENSG00000171587	mod2_Gupta
ENSG00000139220	mod6_Gupta
ENSG00000167543	mod5_Gupta
ENSG00000197122	mod2_Gupta
ENSG00000084234	mod0_Gupta
ENSG00000150712	mod2_Gupta
ENSG00000265298	mod0_Gupta
ENSG00000067836	mod1_Gupta
ENSG00000196391	mod0_Gupta
ENSG00000196233	mod0_Gupta
ENSG00000091664	mod1_Gupta
ENSG00000118046	mod0_Gupta
ENSG00000105229	mod9_Gupta
ENSG00000129187	mod0_Gupta
ENSG00000109133	mod0_Gupta
ENSG00000175970	mod0_Gupta
ENSG00000099282	mod3_Gupta
ENSG00000128011	mod2_Gupta
ENSG00000213462	mod0_Gupta
ENSG00000126561	mod5_Gupta
ENSG00000115204	mod0_Gupta
ENSG00000072858	mod6_Gupta
ENSG00000131634	mod0_Gupta
ENSG00000188153	mod3_Gupta
ENSG00000147364	mod0_Gupta
ENSG00000145495	mod6_Gupta
ENSG00000159784	mod2_Gupta
ENSG00000081665	mod0_Gupta
ENSG00000263327	mod4_Gupta
ENSG00000218502	mod12_Gupta
ENSG00000254690	mod0_Gupta
ENSG00000143321	mod0_Gupta
ENSG00000255909	mod4_Gupta
ENSG00000177181	mod1_Gupta
ENSG00000133460	mod1_Gupta
ENSG00000138095	mod6_Gupta
ENSG00000056097	mod0_Gupta
ENSG00000152700	mod3_Gupta
ENSG00000159692	mod1_Gupta
ENSG00000247092	mod0_Gupta
ENSG00000145919	mod0_Gupta
ENSG00000144118	mod1_Gupta
ENSG00000175279	mod1_Gupta
ENSG00000095906	mod0_Gupta
ENSG00000184388	mod0_Gupta
ENSG00000164161	mod3_Gupta
ENSG00000161800	mod0_Gupta
ENSG00000231074	mod0_Gupta
ENSG00000142453	mod6_Gupta
ENSG00000116127	mod0_Gupta
ENSG00000088298	mod5_Gupta
ENSG00000123595	mod0_Gupta
ENSG00000117713	mod0_Gupta
ENSG00000092931	mod0_Gupta
ENSG00000082482	mod2_Gupta
ENSG00000171202	mod0_Gupta
ENSG00000173175	mod2_Gupta
ENSG00000148123	mod3_Gupta
ENSG00000198944	mod2_Gupta
ENSG00000162998	mod0_Gupta
ENSG00000139651	mod0_Gupta
ENSG00000182327	mod0_Gupta
ENSG00000142459	mod2_Gupta
ENSG00000196544	mod0_Gupta
ENSG00000167393	mod4_Gupta
ENSG00000017427	mod8_Gupta
ENSG00000106992	mod9_Gupta
ENSG00000153310	mod0_Gupta
ENSG00000176845	mod5_Gupta
ENSG00000064419	mod0_Gupta
ENSG00000085274	mod0_Gupta
ENSG00000116957	mod1_Gupta
ENSG00000189221	mod7_Gupta
ENSG00000134250	mod7_Gupta
ENSG00000152520	mod0_Gupta
ENSG00000215021	mod0_Gupta
ENSG00000232677	mod6_Gupta
ENSG00000066322	mod3_Gupta
ENSG00000104518	mod5_Gupta
ENSG00000141378	mod4_Gupta
ENSG00000144158	mod4_Gupta
ENSG00000004534	mod0_Gupta
ENSG00000211584	mod3_Gupta
ENSG00000068976	mod7_Gupta
ENSG00000143952	mod0_Gupta
ENSG00000196923	mod9_Gupta
ENSG00000100138	mod6_Gupta
ENSG00000140320	mod2_Gupta
ENSG00000102924	mod2_Gupta
ENSG00000133195	mod3_Gupta
ENSG00000196911	mod0_Gupta
ENSG00000176907	mod0_Gupta
ENSG00000125740	mod6_Gupta
ENSG00000117477	mod8_Gupta
ENSG00000152931	mod1_Gupta
ENSG00000167085	mod5_Gupta
ENSG00000243859	mod0_Gupta
ENSG00000187240	mod0_Gupta
ENSG00000169213	mod6_Gupta
ENSG00000115350	mod4_Gupta
ENSG00000128578	mod2_Gupta
ENSG00000197712	mod4_Gupta
ENSG00000139644	mod7_Gupta
ENSG00000118412	mod9_Gupta
ENSG00000164494	mod0_Gupta
ENSG00000226666	mod12_Gupta
ENSG00000168329	mod0_Gupta
ENSG00000149485	mod9_Gupta
ENSG00000196405	mod1_Gupta
ENSG00000048471	mod5_Gupta
ENSG00000160049	mod8_Gupta
ENSG00000115107	mod5_Gupta
ENSG00000267422	mod3_Gupta
ENSG00000078403	mod0_Gupta
ENSG00000080573	mod7_Gupta
ENSG00000178927	mod5_Gupta
ENSG00000064995	mod8_Gupta
ENSG00000260822	mod1_Gupta
ENSG00000156968	mod0_Gupta
ENSG00000164031	mod1_Gupta
ENSG00000139675	mod0_Gupta
ENSG00000177479	mod1_Gupta
ENSG00000177519	mod2_Gupta
ENSG00000187123	mod0_Gupta
ENSG00000151320	mod2_Gupta
ENSG00000105976	mod0_Gupta
ENSG00000104825	mod9_Gupta
ENSG00000077782	mod5_Gupta
ENSG00000100225	mod3_Gupta
ENSG00000181722	mod7_Gupta
ENSG00000160072	mod4_Gupta
ENSG00000107954	mod6_Gupta
ENSG00000188735	mod1_Gupta
ENSG00000145020	mod0_Gupta
ENSG00000112562	mod0_Gupta
ENSG00000138311	mod1_Gupta
ENSG00000197937	mod0_Gupta
ENSG00000171858	mod4_Gupta
ENSG00000171793	mod6_Gupta
ENSG00000106400	mod4_Gupta
ENSG00000206560	mod3_Gupta
ENSG00000135164	mod0_Gupta
ENSG00000146416	mod0_Gupta
ENSG00000167799	mod0_Gupta
ENSG00000231764	mod6_Gupta
ENSG00000162129	mod0_Gupta
ENSG00000154832	mod0_Gupta
ENSG00000165113	mod9_Gupta
ENSG00000124772	mod6_Gupta
ENSG00000138642	mod0_Gupta
ENSG00000069966	mod1_Gupta
ENSG00000114812	mod2_Gupta
ENSG00000172939	mod3_Gupta
ENSG00000111331	mod5_Gupta
ENSG00000049883	mod5_Gupta
ENSG00000068885	mod2_Gupta
ENSG00000111907	mod7_Gupta
ENSG00000165966	mod0_Gupta
ENSG00000106484	mod5_Gupta
ENSG00000141696	mod8_Gupta
ENSG00000115252	mod2_Gupta
ENSG00000173868	mod1_Gupta
ENSG00000068724	mod5_Gupta
ENSG00000143158	mod10_Gupta
ENSG00000006451	mod0_Gupta
ENSG00000110075	mod0_Gupta
ENSG00000154511	mod0_Gupta
ENSG00000198862	mod0_Gupta
ENSG00000168092	mod1_Gupta
ENSG00000059378	mod5_Gupta
ENSG00000183527	mod1_Gupta
ENSG00000101246	mod0_Gupta
ENSG00000165525	mod9_Gupta
ENSG00000124098	mod9_Gupta
ENSG00000105122	mod11_Gupta
ENSG00000205771	mod8_Gupta
ENSG00000231799	mod0_Gupta
ENSG00000144230	mod3_Gupta
ENSG00000167770	mod6_Gupta
ENSG00000109861	mod4_Gupta
ENSG00000159267	mod0_Gupta
ENSG00000100154	mod0_Gupta
ENSG00000225706	mod1_Gupta
ENSG00000178764	mod3_Gupta
ENSG00000086758	mod0_Gupta
ENSG00000119509	mod0_Gupta
ENSG00000119446	mod0_Gupta
ENSG00000168385	mod3_Gupta
ENSG00000177613	mod3_Gupta
ENSG00000255098	mod10_Gupta
ENSG00000198931	mod5_Gupta
ENSG00000084463	mod0_Gupta
ENSG00000042429	mod0_Gupta
ENSG00000065183	mod0_Gupta
ENSG00000111144	mod0_Gupta
ENSG00000100926	mod5_Gupta
ENSG00000256802	mod0_Gupta
ENSG00000255384	mod0_Gupta
ENSG00000198756	mod0_Gupta
ENSG00000147588	mod7_Gupta
ENSG00000197921	mod0_Gupta
ENSG00000175662	mod2_Gupta
ENSG00000129197	mod0_Gupta
ENSG00000131788	mod2_Gupta
ENSG00000213015	mod0_Gupta
ENSG00000151611	mod0_Gupta
ENSG00000196914	mod2_Gupta
ENSG00000184486	mod0_Gupta
ENSG00000230629	mod4_Gupta
ENSG00000165410	mod3_Gupta
ENSG00000140319	mod0_Gupta
ENSG00000249353	mod9_Gupta
ENSG00000173653	mod0_Gupta
ENSG00000125968	mod5_Gupta
ENSG00000133789	mod0_Gupta
ENSG00000154114	mod0_Gupta
ENSG00000255823	mod0_Gupta
ENSG00000132313	mod0_Gupta
ENSG00000182379	mod1_Gupta
ENSG00000164898	mod4_Gupta
ENSG00000186591	mod5_Gupta
ENSG00000231770	mod3_Gupta
ENSG00000152078	mod0_Gupta
ENSG00000167081	mod0_Gupta
ENSG00000197901	mod0_Gupta
ENSG00000133313	mod3_Gupta
ENSG00000160305	mod0_Gupta
ENSG00000109610	mod7_Gupta
ENSG00000042753	mod10_Gupta
ENSG00000147255	mod7_Gupta
ENSG00000126464	mod2_Gupta
ENSG00000125843	mod0_Gupta
ENSG00000179091	mod1_Gupta
ENSG00000119777	mod0_Gupta
ENSG00000143603	mod5_Gupta
ENSG00000160948	mod4_Gupta
ENSG00000128524	mod4_Gupta
ENSG00000161021	mod3_Gupta
ENSG00000156232	mod0_Gupta
ENSG00000176125	mod0_Gupta
ENSG00000121060	mod0_Gupta
ENSG00000218227	mod4_Gupta
ENSG00000134121	mod2_Gupta
ENSG00000047365	mod3_Gupta
ENSG00000166863	mod1_Gupta
ENSG00000170581	mod5_Gupta
ENSG00000187653	mod4_Gupta
ENSG00000132970	mod2_Gupta
ENSG00000100083	mod0_Gupta
ENSG00000167695	mod0_Gupta
ENSG00000225190	mod0_Gupta
ENSG00000196793	mod0_Gupta
ENSG00000006611	mod3_Gupta
ENSG00000143157	mod3_Gupta
ENSG00000167968	mod0_Gupta
ENSG00000007237	mod2_Gupta
ENSG00000065609	mod1_Gupta
ENSG00000107362	mod3_Gupta
ENSG00000198482	mod2_Gupta
ENSG00000116213	mod0_Gupta
ENSG00000225138	mod1_Gupta
ENSG00000136158	mod0_Gupta
ENSG00000147813	mod10_Gupta
ENSG00000130775	mod3_Gupta
ENSG00000163848	mod0_Gupta
ENSG00000119953	mod0_Gupta
ENSG00000144061	mod9_Gupta
ENSG00000042286	mod5_Gupta
ENSG00000242028	mod0_Gupta
ENSG00000250461	mod9_Gupta
ENSG00000082438	mod0_Gupta
ENSG00000114982	mod0_Gupta
ENSG00000133639	mod5_Gupta
ENSG00000143147	mod0_Gupta
ENSG00000125814	mod1_Gupta
ENSG00000225830	mod0_Gupta
ENSG00000007384	mod0_Gupta
ENSG00000162552	mod2_Gupta
ENSG00000204564	mod1_Gupta
ENSG00000160828	mod8_Gupta
ENSG00000204525	mod11_Gupta
ENSG00000110025	mod0_Gupta
ENSG00000101126	mod2_Gupta
ENSG00000132702	mod3_Gupta
ENSG00000180769	mod0_Gupta
ENSG00000160445	mod2_Gupta
ENSG00000198932	mod1_Gupta
ENSG00000129925	mod5_Gupta
ENSG00000228305	mod10_Gupta
ENSG00000092964	mod0_Gupta
ENSG00000091490	mod0_Gupta
ENSG00000148842	mod2_Gupta
ENSG00000108773	mod6_Gupta
ENSG00000168439	mod0_Gupta
ENSG00000255302	mod10_Gupta
ENSG00000068120	mod4_Gupta
ENSG00000197858	mod0_Gupta
ENSG00000077238	mod11_Gupta
ENSG00000104522	mod10_Gupta
ENSG00000124788	mod2_Gupta
ENSG00000175787	mod1_Gupta
ENSG00000183060	mod1_Gupta
ENSG00000169085	mod1_Gupta
ENSG00000162522	mod2_Gupta
ENSG00000072952	mod7_Gupta
ENSG00000145911	mod1_Gupta
ENSG00000112200	mod0_Gupta
ENSG00000100311	mod0_Gupta
ENSG00000248835	mod0_Gupta
ENSG00000148950	mod0_Gupta
ENSG00000182180	mod8_Gupta
ENSG00000130477	mod1_Gupta
ENSG00000186787	mod1_Gupta
ENSG00000066777	mod0_Gupta
ENSG00000080819	mod3_Gupta
ENSG00000110628	mod0_Gupta
ENSG00000124422	mod2_Gupta
ENSG00000107021	mod2_Gupta
ENSG00000132694	mod1_Gupta
ENSG00000140983	mod1_Gupta
ENSG00000182247	mod0_Gupta
ENSG00000119912	mod4_Gupta
ENSG00000160606	mod7_Gupta
ENSG00000167645	mod0_Gupta
ENSG00000235162	mod5_Gupta
ENSG00000073969	mod2_Gupta
ENSG00000119283	mod0_Gupta
ENSG00000137288	mod4_Gupta
ENSG00000127463	mod1_Gupta
ENSG00000149262	mod5_Gupta
ENSG00000128335	mod9_Gupta
ENSG00000121988	mod0_Gupta
ENSG00000168005	mod1_Gupta
ENSG00000147669	mod0_Gupta
ENSG00000178445	mod0_Gupta
ENSG00000078061	mod7_Gupta
ENSG00000155393	mod0_Gupta
ENSG00000107147	mod1_Gupta
ENSG00000147576	mod7_Gupta
ENSG00000214297	mod12_Gupta
ENSG00000128274	mod5_Gupta
ENSG00000110651	mod7_Gupta
ENSG00000215217	mod5_Gupta
ENSG00000070476	mod3_Gupta
ENSG00000167220	mod2_Gupta
ENSG00000086848	mod0_Gupta
ENSG00000130158	mod0_Gupta
ENSG00000217130	mod0_Gupta
ENSG00000196683	mod4_Gupta
ENSG00000156482	mod4_Gupta
ENSG00000023041	mod0_Gupta
ENSG00000152689	mod3_Gupta
ENSG00000134910	mod5_Gupta
ENSG00000185418	mod3_Gupta
ENSG00000125611	mod4_Gupta
ENSG00000182103	mod7_Gupta
ENSG00000112282	mod0_Gupta
ENSG00000221866	mod2_Gupta
ENSG00000140006	mod0_Gupta
ENSG00000117616	mod3_Gupta
ENSG00000255112	mod2_Gupta
ENSG00000059804	mod6_Gupta
ENSG00000185485	mod0_Gupta
ENSG00000139722	mod0_Gupta
ENSG00000170142	mod0_Gupta
ENSG00000034152	mod4_Gupta
ENSG00000116205	mod0_Gupta
ENSG00000157766	mod11_Gupta
ENSG00000166704	mod0_Gupta
ENSG00000163528	mod1_Gupta
ENSG00000162244	mod4_Gupta
ENSG00000183580	mod7_Gupta
ENSG00000080845	mod6_Gupta
ENSG00000204435	mod4_Gupta
ENSG00000109270	mod1_Gupta
ENSG00000100124	mod1_Gupta
ENSG00000152022	mod5_Gupta
ENSG00000185507	mod5_Gupta
ENSG00000051825	mod10_Gupta
ENSG00000188243	mod5_Gupta
ENSG00000242498	mod0_Gupta
ENSG00000177614	mod2_Gupta
ENSG00000172007	mod0_Gupta
ENSG00000138433	mod9_Gupta
ENSG00000169896	mod11_Gupta
ENSG00000151376	mod6_Gupta
ENSG00000243660	mod0_Gupta
ENSG00000138399	mod1_Gupta
ENSG00000266037	mod10_Gupta
ENSG00000165526	mod0_Gupta
ENSG00000085231	mod6_Gupta
ENSG00000082805	mod0_Gupta
ENSG00000094914	mod3_Gupta
ENSG00000100151	mod1_Gupta
ENSG00000155897	mod7_Gupta
ENSG00000154640	mod0_Gupta
ENSG00000171817	mod6_Gupta
ENSG00000164934	mod5_Gupta
ENSG00000144677	mod7_Gupta
ENSG00000099250	mod5_Gupta
ENSG00000157933	mod0_Gupta
ENSG00000182890	mod0_Gupta
ENSG00000260563	mod0_Gupta
ENSG00000109390	mod4_Gupta
ENSG00000244045	mod0_Gupta
ENSG00000197982	mod4_Gupta
ENSG00000059377	mod11_Gupta
ENSG00000009844	mod2_Gupta
ENSG00000163050	mod0_Gupta
ENSG00000162378	mod6_Gupta
ENSG00000198909	mod0_Gupta
ENSG00000102226	mod2_Gupta
ENSG00000086589	mod5_Gupta
ENSG00000122126	mod2_Gupta
ENSG00000148120	mod3_Gupta
ENSG00000213859	mod5_Gupta
ENSG00000120526	mod0_Gupta
ENSG00000125482	mod9_Gupta
ENSG00000139116	mod1_Gupta
ENSG00000092108	mod0_Gupta
ENSG00000125170	mod1_Gupta
ENSG00000102908	mod0_Gupta
ENSG00000173020	mod1_Gupta
ENSG00000130522	mod0_Gupta
ENSG00000241935	mod0_Gupta
ENSG00000005022	mod0_Gupta
ENSG00000257647	mod1_Gupta
ENSG00000160014	mod1_Gupta
ENSG00000137776	mod9_Gupta
ENSG00000138386	mod4_Gupta
ENSG00000263753	mod0_Gupta
ENSG00000235859	mod8_Gupta
ENSG00000106351	mod0_Gupta
ENSG00000155846	mod1_Gupta
ENSG00000167395	mod0_Gupta
ENSG00000106355	mod0_Gupta
ENSG00000066027	mod7_Gupta
ENSG00000126106	mod10_Gupta
ENSG00000128602	mod7_Gupta
ENSG00000102904	mod1_Gupta
ENSG00000139496	mod0_Gupta
ENSG00000060718	mod0_Gupta
ENSG00000107960	mod0_Gupta
ENSG00000107290	mod3_Gupta
ENSG00000226243	mod0_Gupta
ENSG00000178982	mod4_Gupta
ENSG00000087263	mod9_Gupta
ENSG00000197170	mod1_Gupta
ENSG00000173692	mod8_Gupta
ENSG00000152133	mod9_Gupta
ENSG00000243554	mod5_Gupta
ENSG00000143376	mod2_Gupta
ENSG00000257103	mod3_Gupta
ENSG00000125266	mod8_Gupta
ENSG00000139636	mod6_Gupta
ENSG00000112078	mod5_Gupta
ENSG00000184156	mod6_Gupta
ENSG00000050438	mod2_Gupta
ENSG00000005889	mod0_Gupta
ENSG00000141985	mod0_Gupta
ENSG00000100918	mod0_Gupta
ENSG00000128253	mod0_Gupta
ENSG00000006283	mod2_Gupta
ENSG00000138468	mod0_Gupta
ENSG00000126012	mod2_Gupta
ENSG00000108774	mod7_Gupta
ENSG00000156959	mod2_Gupta
ENSG00000163013	mod2_Gupta
ENSG00000157693	mod1_Gupta
ENSG00000182831	mod0_Gupta
ENSG00000121417	mod0_Gupta
ENSG00000115041	mod1_Gupta
ENSG00000261824	mod0_Gupta
ENSG00000108591	mod0_Gupta
ENSG00000144320	mod0_Gupta
ENSG00000205364	mod5_Gupta
ENSG00000234742	mod0_Gupta
ENSG00000173171	mod0_Gupta
ENSG00000048707	mod2_Gupta
ENSG00000103051	mod0_Gupta
ENSG00000053372	mod8_Gupta
ENSG00000159873	mod0_Gupta
ENSG00000168748	mod1_Gupta
ENSG00000198721	mod4_Gupta
ENSG00000163931	mod5_Gupta
ENSG00000053501	mod4_Gupta
ENSG00000188690	mod8_Gupta
ENSG00000131165	mod5_Gupta
ENSG00000101457	mod0_Gupta
ENSG00000143442	mod0_Gupta
ENSG00000169562	mod3_Gupta
ENSG00000133805	mod3_Gupta
ENSG00000254682	mod0_Gupta
ENSG00000174903	mod0_Gupta
ENSG00000073905	mod6_Gupta
ENSG00000197451	mod0_Gupta
ENSG00000170144	mod0_Gupta
ENSG00000140025	mod6_Gupta
ENSG00000169891	mod1_Gupta
ENSG00000144730	mod7_Gupta
ENSG00000158850	mod0_Gupta
ENSG00000115053	mod3_Gupta
ENSG00000123575	mod0_Gupta
ENSG00000174059	mod3_Gupta
ENSG00000173207	mod4_Gupta
ENSG00000147853	mod0_Gupta
ENSG00000133985	mod2_Gupta
ENSG00000137843	mod2_Gupta
ENSG00000165389	mod0_Gupta
ENSG00000129103	mod0_Gupta
ENSG00000168216	mod3_Gupta
ENSG00000164022	mod9_Gupta
ENSG00000128708	mod4_Gupta
ENSG00000137185	mod0_Gupta
ENSG00000013306	mod5_Gupta
ENSG00000134575	mod6_Gupta
ENSG00000167178	mod2_Gupta
ENSG00000155868	mod0_Gupta
ENSG00000153237	mod8_Gupta
ENSG00000122376	mod0_Gupta
ENSG00000160050	mod10_Gupta
ENSG00000075826	mod0_Gupta
ENSG00000128581	mod6_Gupta
ENSG00000109654	mod0_Gupta
ENSG00000186162	mod1_Gupta
ENSG00000170854	mod0_Gupta
ENSG00000214063	mod5_Gupta
ENSG00000138449	mod0_Gupta
ENSG00000118418	mod7_Gupta
ENSG00000123684	mod1_Gupta
ENSG00000117362	mod7_Gupta
ENSG00000175931	mod2_Gupta
ENSG00000151490	mod6_Gupta
ENSG00000180964	mod8_Gupta
ENSG00000063176	mod1_Gupta
ENSG00000084733	mod5_Gupta
ENSG00000145526	mod1_Gupta
ENSG00000198576	mod1_Gupta
ENSG00000213965	mod1_Gupta
ENSG00000162738	mod3_Gupta
ENSG00000054523	mod2_Gupta
ENSG00000172824	mod3_Gupta
ENSG00000120049	mod1_Gupta
ENSG00000214391	mod12_Gupta
ENSG00000187961	mod1_Gupta
ENSG00000188343	mod1_Gupta
ENSG00000188321	mod0_Gupta
ENSG00000144152	mod1_Gupta
ENSG00000177105	mod3_Gupta
ENSG00000126950	mod1_Gupta
ENSG00000185813	mod1_Gupta
ENSG00000011143	mod0_Gupta
ENSG00000157510	mod0_Gupta
ENSG00000205517	mod0_Gupta
ENSG00000206561	mod1_Gupta
ENSG00000117600	mod2_Gupta
ENSG00000179889	mod0_Gupta
ENSG00000131584	mod2_Gupta
ENSG00000167642	mod1_Gupta
ENSG00000266962	mod0_Gupta
ENSG00000186205	mod7_Gupta
ENSG00000141013	mod1_Gupta
ENSG00000145194	mod2_Gupta
ENSG00000100146	mod3_Gupta
ENSG00000226210	mod0_Gupta
ENSG00000119231	mod6_Gupta
ENSG00000180440	mod6_Gupta
ENSG00000080822	mod3_Gupta
ENSG00000167615	mod3_Gupta
ENSG00000164024	mod1_Gupta
ENSG00000187773	mod3_Gupta
ENSG00000176463	mod3_Gupta
ENSG00000142611	mod0_Gupta
ENSG00000139291	mod8_Gupta
ENSG00000132329	mod7_Gupta
ENSG00000167797	mod5_Gupta
ENSG00000173269	mod3_Gupta
ENSG00000173566	mod1_Gupta
ENSG00000125966	mod2_Gupta
ENSG00000061918	mod1_Gupta
ENSG00000196730	mod2_Gupta
ENSG00000198331	mod0_Gupta
ENSG00000169379	mod9_Gupta
ENSG00000198252	mod0_Gupta
ENSG00000166592	mod0_Gupta
ENSG00000064607	mod2_Gupta
ENSG00000205189	mod0_Gupta
ENSG00000174669	mod0_Gupta
ENSG00000004866	mod0_Gupta
ENSG00000186648	mod2_Gupta
ENSG00000165478	mod3_Gupta
ENSG00000163961	mod9_Gupta
ENSG00000138942	mod0_Gupta
ENSG00000160200	mod7_Gupta
ENSG00000166579	mod1_Gupta
ENSG00000234825	mod0_Gupta
ENSG00000225137	mod9_Gupta
ENSG00000087903	mod3_Gupta
ENSG00000168243	mod6_Gupta
ENSG00000160051	mod1_Gupta
ENSG00000183010	mod5_Gupta
ENSG00000176715	mod4_Gupta
ENSG00000099956	mod0_Gupta
ENSG00000138670	mod0_Gupta
ENSG00000091409	mod7_Gupta
ENSG00000051620	mod5_Gupta
ENSG00000125869	mod6_Gupta
ENSG00000187796	mod4_Gupta
ENSG00000106536	mod1_Gupta
ENSG00000174405	mod2_Gupta
ENSG00000149260	mod0_Gupta
ENSG00000260917	mod2_Gupta
ENSG00000197930	mod0_Gupta
ENSG00000130558	mod2_Gupta
ENSG00000146007	mod6_Gupta
ENSG00000206145	mod0_Gupta
ENSG00000229689	mod0_Gupta
ENSG00000106086	mod0_Gupta
ENSG00000151952	mod2_Gupta
ENSG00000143033	mod8_Gupta
ENSG00000185742	mod1_Gupta
ENSG00000136938	mod9_Gupta
ENSG00000214694	mod0_Gupta
ENSG00000100347	mod8_Gupta
ENSG00000105514	mod0_Gupta
ENSG00000104872	mod10_Gupta
ENSG00000197217	mod1_Gupta
ENSG00000137364	mod8_Gupta
ENSG00000129990	mod1_Gupta
ENSG00000116954	mod5_Gupta
ENSG00000188242	mod0_Gupta
ENSG00000173402	mod7_Gupta
ENSG00000176261	mod4_Gupta
ENSG00000148356	mod0_Gupta
ENSG00000133661	mod0_Gupta
ENSG00000239672	mod10_Gupta
ENSG00000175213	mod0_Gupta
ENSG00000166189	mod12_Gupta
ENSG00000182749	mod0_Gupta
ENSG00000103342	mod0_Gupta
ENSG00000146216	mod2_Gupta
ENSG00000013392	mod1_Gupta
ENSG00000163607	mod0_Gupta
ENSG00000138771	mod0_Gupta
ENSG00000107537	mod0_Gupta
ENSG00000130520	mod10_Gupta
ENSG00000102316	mod0_Gupta
ENSG00000171813	mod2_Gupta
ENSG00000139410	mod4_Gupta
ENSG00000152382	mod2_Gupta
ENSG00000151917	mod8_Gupta
ENSG00000163728	mod0_Gupta
ENSG00000153107	mod1_Gupta
ENSG00000142549	mod1_Gupta
ENSG00000015153	mod8_Gupta
ENSG00000117242	mod0_Gupta
ENSG00000138434	mod3_Gupta
ENSG00000226742	mod0_Gupta
ENSG00000221946	mod1_Gupta
ENSG00000168484	mod0_Gupta
ENSG00000179761	mod7_Gupta
ENSG00000131730	mod0_Gupta
ENSG00000111911	mod0_Gupta
ENSG00000185986	mod2_Gupta
ENSG00000009694	mod0_Gupta
ENSG00000183199	mod1_Gupta
ENSG00000109819	mod1_Gupta
ENSG00000127415	mod0_Gupta
ENSG00000166435	mod0_Gupta
ENSG00000240950	mod12_Gupta
ENSG00000166681	mod0_Gupta
ENSG00000196935	mod7_Gupta
ENSG00000158792	mod1_Gupta
ENSG00000069122	mod0_Gupta
ENSG00000140459	mod7_Gupta
ENSG00000090661	mod4_Gupta
ENSG00000133114	mod1_Gupta
ENSG00000138796	mod5_Gupta
ENSG00000213654	mod11_Gupta
ENSG00000130429	mod11_Gupta
ENSG00000013523	mod2_Gupta
ENSG00000171282	mod2_Gupta
ENSG00000108107	mod4_Gupta
ENSG00000108406	mod0_Gupta
ENSG00000254615	mod6_Gupta
ENSG00000169813	mod3_Gupta
ENSG00000188352	mod1_Gupta
ENSG00000112280	mod0_Gupta
ENSG00000119522	mod0_Gupta
ENSG00000072121	mod0_Gupta
ENSG00000151806	mod0_Gupta
ENSG00000164776	mod5_Gupta
ENSG00000008517	mod0_Gupta
ENSG00000119042	mod2_Gupta
ENSG00000236852	mod9_Gupta
ENSG00000145832	mod3_Gupta
ENSG00000135547	mod3_Gupta
ENSG00000188811	mod0_Gupta
ENSG00000103199	mod1_Gupta
ENSG00000147180	mod2_Gupta
ENSG00000162769	mod6_Gupta
ENSG00000171877	mod3_Gupta
ENSG00000123989	mod2_Gupta
ENSG00000224126	mod0_Gupta
ENSG00000113460	mod0_Gupta
ENSG00000091137	mod6_Gupta
ENSG00000172613	mod0_Gupta
ENSG00000174482	mod6_Gupta
ENSG00000178162	mod8_Gupta
ENSG00000261088	mod1_Gupta
ENSG00000143466	mod5_Gupta
ENSG00000120925	mod6_Gupta
ENSG00000152092	mod2_Gupta
ENSG00000233111	mod12_Gupta
ENSG00000116991	mod0_Gupta
ENSG00000032444	mod0_Gupta
ENSG00000028203	mod0_Gupta
ENSG00000103089	mod3_Gupta
ENSG00000167110	mod1_Gupta
ENSG00000235711	mod1_Gupta
ENSG00000162062	mod1_Gupta
ENSG00000163660	mod0_Gupta
ENSG00000259787	mod1_Gupta
ENSG00000173545	mod9_Gupta
ENSG00000174437	mod2_Gupta
ENSG00000131795	mod0_Gupta
ENSG00000160789	mod5_Gupta
ENSG00000203805	mod5_Gupta
ENSG00000043143	mod2_Gupta
ENSG00000126261	mod0_Gupta
ENSG00000137106	mod3_Gupta
ENSG00000161558	mod0_Gupta
ENSG00000178074	mod8_Gupta
ENSG00000228328	mod12_Gupta
ENSG00000140522	mod7_Gupta
ENSG00000120805	mod2_Gupta
ENSG00000123810	mod1_Gupta
ENSG00000161149	mod0_Gupta
ENSG00000166261	mod0_Gupta
ENSG00000213190	mod6_Gupta
ENSG00000114127	mod10_Gupta
ENSG00000102595	mod0_Gupta
ENSG00000120738	mod1_Gupta
ENSG00000177374	mod3_Gupta
ENSG00000099954	mod0_Gupta
ENSG00000235453	mod7_Gupta
ENSG00000069275	mod8_Gupta
ENSG00000258429	mod0_Gupta
ENSG00000169814	mod0_Gupta
ENSG00000260244	mod2_Gupta
ENSG00000266282	mod12_Gupta
ENSG00000140391	mod0_Gupta
ENSG00000169223	mod4_Gupta
ENSG00000017373	mod1_Gupta
ENSG00000172531	mod0_Gupta
ENSG00000100099	mod0_Gupta
ENSG00000196305	mod0_Gupta
ENSG00000233223	mod4_Gupta
ENSG00000164209	mod0_Gupta
ENSG00000168710	mod7_Gupta
ENSG00000198265	mod5_Gupta
ENSG00000128654	mod0_Gupta
ENSG00000135709	mod2_Gupta
ENSG00000177301	mod1_Gupta
ENSG00000185728	mod6_Gupta
ENSG00000173517	mod0_Gupta
ENSG00000132669	mod7_Gupta
ENSG00000198830	mod0_Gupta
ENSG00000204682	mod7_Gupta
ENSG00000069696	mod1_Gupta
ENSG00000113593	mod2_Gupta
ENSG00000142546	mod4_Gupta
ENSG00000165060	mod0_Gupta
ENSG00000172346	mod1_Gupta
ENSG00000127554	mod0_Gupta
ENSG00000108557	mod2_Gupta
ENSG00000100320	mod2_Gupta
ENSG00000112769	mod4_Gupta
ENSG00000122824	mod6_Gupta
ENSG00000119865	mod0_Gupta
ENSG00000136247	mod0_Gupta
ENSG00000164543	mod7_Gupta
ENSG00000176014	mod5_Gupta
ENSG00000163635	mod0_Gupta
ENSG00000126003	mod0_Gupta
ENSG00000107815	mod0_Gupta
ENSG00000113569	mod0_Gupta
ENSG00000139718	mod2_Gupta
ENSG00000087448	mod8_Gupta
ENSG00000173456	mod2_Gupta
ENSG00000185800	mod2_Gupta
ENSG00000100201	mod0_Gupta
ENSG00000146063	mod3_Gupta
ENSG00000218891	mod0_Gupta
ENSG00000170876	mod0_Gupta
ENSG00000149269	mod1_Gupta
ENSG00000183773	mod7_Gupta
ENSG00000099899	mod0_Gupta
ENSG00000137880	mod10_Gupta
ENSG00000186017	mod0_Gupta
ENSG00000130307	mod0_Gupta
ENSG00000186352	mod9_Gupta
ENSG00000112658	mod2_Gupta
ENSG00000068383	mod1_Gupta
ENSG00000242574	mod11_Gupta
ENSG00000162654	mod0_Gupta
ENSG00000179104	mod3_Gupta
ENSG00000029363	mod9_Gupta
ENSG00000185291	mod0_Gupta
ENSG00000089327	mod4_Gupta
ENSG00000048405	mod0_Gupta
ENSG00000134717	mod0_Gupta
ENSG00000235698	mod0_Gupta
ENSG00000118322	mod3_Gupta
ENSG00000157045	mod4_Gupta
ENSG00000179954	mod5_Gupta
ENSG00000255366	mod0_Gupta
ENSG00000055044	mod8_Gupta
ENSG00000080802	mod2_Gupta
ENSG00000100731	mod2_Gupta
ENSG00000109790	mod0_Gupta
ENSG00000089289	mod4_Gupta
ENSG00000153786	mod2_Gupta
ENSG00000113716	mod0_Gupta
ENSG00000188157	mod2_Gupta
ENSG00000132965	mod11_Gupta
ENSG00000169306	mod9_Gupta
ENSG00000177600	mod4_Gupta
ENSG00000056558	mod3_Gupta
ENSG00000155304	mod6_Gupta
ENSG00000112561	mod3_Gupta
ENSG00000166897	mod2_Gupta
ENSG00000164877	mod7_Gupta
ENSG00000116661	mod4_Gupta
ENSG00000154358	mod6_Gupta
ENSG00000109062	mod7_Gupta
ENSG00000138074	mod0_Gupta
ENSG00000130827	mod0_Gupta
ENSG00000197536	mod5_Gupta
ENSG00000143751	mod0_Gupta
ENSG00000017797	mod9_Gupta
ENSG00000198625	mod0_Gupta
ENSG00000117525	mod7_Gupta
ENSG00000226308	mod7_Gupta
ENSG00000164794	mod1_Gupta
ENSG00000105723	mod2_Gupta
ENSG00000213757	mod4_Gupta
ENSG00000124641	mod0_Gupta
ENSG00000066044	mod0_Gupta
ENSG00000198093	mod0_Gupta
ENSG00000164054	mod5_Gupta
ENSG00000126785	mod7_Gupta
ENSG00000146592	mod5_Gupta
ENSG00000064787	mod3_Gupta
ENSG00000103528	mod6_Gupta
ENSG00000179832	mod1_Gupta
ENSG00000177156	mod4_Gupta
ENSG00000196152	mod0_Gupta
ENSG00000198727	mod0_Gupta
ENSG00000171471	mod0_Gupta
ENSG00000179918	mod0_Gupta
ENSG00000182670	mod6_Gupta
ENSG00000155275	mod0_Gupta
ENSG00000206527	mod2_Gupta
ENSG00000066697	mod0_Gupta
ENSG00000167588	mod3_Gupta
ENSG00000170909	mod11_Gupta
ENSG00000119431	mod8_Gupta
ENSG00000070018	mod0_Gupta
ENSG00000112305	mod8_Gupta
ENSG00000105499	mod0_Gupta
ENSG00000129351	mod2_Gupta
ENSG00000151092	mod0_Gupta
ENSG00000118600	mod0_Gupta
ENSG00000249673	mod0_Gupta
ENSG00000112378	mod0_Gupta
ENSG00000100427	mod7_Gupta
ENSG00000135316	mod0_Gupta
ENSG00000175826	mod4_Gupta
ENSG00000182544	mod12_Gupta
ENSG00000109920	mod9_Gupta
ENSG00000143434	mod1_Gupta
ENSG00000100292	mod5_Gupta
ENSG00000228887	mod0_Gupta
ENSG00000163389	mod0_Gupta
ENSG00000230562	mod9_Gupta
ENSG00000206579	mod6_Gupta
ENSG00000120693	mod5_Gupta
ENSG00000110906	mod0_Gupta
ENSG00000107949	mod7_Gupta
ENSG00000182173	mod3_Gupta
ENSG00000146457	mod4_Gupta
ENSG00000146463	mod0_Gupta
ENSG00000129245	mod2_Gupta
ENSG00000228205	mod4_Gupta
ENSG00000176974	mod0_Gupta
ENSG00000173436	mod10_Gupta
ENSG00000152558	mod3_Gupta
ENSG00000226781	mod0_Gupta
ENSG00000047410	mod9_Gupta
ENSG00000165643	mod1_Gupta
ENSG00000129480	mod0_Gupta
ENSG00000158122	mod0_Gupta
ENSG00000268205	mod4_Gupta
ENSG00000141526	mod5_Gupta
ENSG00000022567	mod1_Gupta
ENSG00000156261	mod0_Gupta
ENSG00000163378	mod0_Gupta
ENSG00000104067	mod3_Gupta
ENSG00000137491	mod11_Gupta
ENSG00000168461	mod7_Gupta
ENSG00000131435	mod5_Gupta
ENSG00000164091	mod6_Gupta
ENSG00000048991	mod6_Gupta
ENSG00000178342	mod1_Gupta
ENSG00000155034	mod6_Gupta
ENSG00000183475	mod0_Gupta
ENSG00000121904	mod1_Gupta
ENSG00000148297	mod9_Gupta
ENSG00000182871	mod3_Gupta
ENSG00000215475	mod2_Gupta
ENSG00000175274	mod2_Gupta
ENSG00000253431	mod8_Gupta
ENSG00000056050	mod0_Gupta
ENSG00000071626	mod0_Gupta
ENSG00000151366	mod6_Gupta
ENSG00000221963	mod5_Gupta
ENSG00000108479	mod4_Gupta
ENSG00000123349	mod4_Gupta
ENSG00000174939	mod0_Gupta
ENSG00000141084	mod0_Gupta
ENSG00000164077	mod6_Gupta
ENSG00000179195	mod3_Gupta
ENSG00000164061	mod2_Gupta
ENSG00000254911	mod0_Gupta
ENSG00000174227	mod0_Gupta
ENSG00000167716	mod0_Gupta
ENSG00000070761	mod1_Gupta
ENSG00000188573	mod1_Gupta
ENSG00000238247	mod9_Gupta
ENSG00000164418	mod2_Gupta
ENSG00000055609	mod0_Gupta
ENSG00000213938	mod8_Gupta
ENSG00000144791	mod5_Gupta
ENSG00000042493	mod5_Gupta
ENSG00000155959	mod0_Gupta
ENSG00000118473	mod2_Gupta
ENSG00000173706	mod0_Gupta
ENSG00000066739	mod2_Gupta
ENSG00000129535	mod0_Gupta
ENSG00000183444	mod5_Gupta
ENSG00000124217	mod1_Gupta
ENSG00000175387	mod5_Gupta
ENSG00000179083	mod8_Gupta
ENSG00000130348	mod0_Gupta
ENSG00000025293	mod8_Gupta
ENSG00000167693	mod5_Gupta
ENSG00000143850	mod2_Gupta
ENSG00000163159	mod0_Gupta
ENSG00000046651	mod4_Gupta
ENSG00000159352	mod4_Gupta
ENSG00000164347	mod0_Gupta
ENSG00000204624	mod2_Gupta
ENSG00000188130	mod6_Gupta
ENSG00000168002	mod5_Gupta
ENSG00000131378	mod0_Gupta
ENSG00000140931	mod5_Gupta
ENSG00000075945	mod1_Gupta
ENSG00000157570	mod0_Gupta
ENSG00000259417	mod0_Gupta
ENSG00000187134	mod0_Gupta
ENSG00000198890	mod2_Gupta
ENSG00000041988	mod0_Gupta
ENSG00000158669	mod0_Gupta
ENSG00000134897	mod0_Gupta
ENSG00000269044	mod1_Gupta
ENSG00000163040	mod1_Gupta
ENSG00000109832	mod6_Gupta
ENSG00000258986	mod1_Gupta
ENSG00000167635	mod0_Gupta
ENSG00000263053	mod1_Gupta
ENSG00000171988	mod8_Gupta
ENSG00000142186	mod1_Gupta
ENSG00000179833	mod0_Gupta
ENSG00000143493	mod0_Gupta
ENSG00000135924	mod3_Gupta
ENSG00000136928	mod1_Gupta
ENSG00000066427	mod0_Gupta
ENSG00000101349	mod1_Gupta
ENSG00000257218	mod0_Gupta
ENSG00000235098	mod3_Gupta
ENSG00000090316	mod1_Gupta
ENSG00000103549	mod0_Gupta
ENSG00000154548	mod6_Gupta
ENSG00000164975	mod0_Gupta
ENSG00000115977	mod8_Gupta
ENSG00000243199	mod4_Gupta
ENSG00000233621	mod0_Gupta
ENSG00000175906	mod1_Gupta
ENSG00000197147	mod1_Gupta
ENSG00000102974	mod0_Gupta
ENSG00000101544	mod0_Gupta
ENSG00000167123	mod3_Gupta
ENSG00000106263	mod4_Gupta
ENSG00000109458	mod3_Gupta
ENSG00000127328	mod0_Gupta
ENSG00000103404	mod3_Gupta
ENSG00000087077	mod7_Gupta
ENSG00000260018	mod4_Gupta
ENSG00000149532	mod0_Gupta
ENSG00000139767	mod2_Gupta
ENSG00000136895	mod1_Gupta
ENSG00000169241	mod4_Gupta
ENSG00000141646	mod5_Gupta
ENSG00000153012	mod0_Gupta
ENSG00000138279	mod0_Gupta
ENSG00000130164	mod0_Gupta
ENSG00000124479	mod7_Gupta
ENSG00000005801	mod0_Gupta
ENSG00000186260	mod2_Gupta
ENSG00000134697	mod0_Gupta
ENSG00000214706	mod0_Gupta
ENSG00000165280	mod0_Gupta
ENSG00000137770	mod0_Gupta
ENSG00000136478	mod0_Gupta
ENSG00000170017	mod5_Gupta
ENSG00000108272	mod1_Gupta
ENSG00000198793	mod2_Gupta
ENSG00000160293	mod2_Gupta
ENSG00000171103	mod0_Gupta
ENSG00000243069	mod7_Gupta
ENSG00000178464	mod4_Gupta
ENSG00000018510	mod3_Gupta
ENSG00000110274	mod0_Gupta
ENSG00000169047	mod2_Gupta
ENSG00000169247	mod3_Gupta
ENSG00000168876	mod10_Gupta
ENSG00000170745	mod1_Gupta
ENSG00000167700	mod1_Gupta
ENSG00000248049	mod0_Gupta
ENSG00000075089	mod0_Gupta
ENSG00000176619	mod0_Gupta
ENSG00000225663	mod10_Gupta
ENSG00000163960	mod9_Gupta
ENSG00000100055	mod11_Gupta
ENSG00000158169	mod0_Gupta
ENSG00000094880	mod0_Gupta
ENSG00000141456	mod0_Gupta
ENSG00000123144	mod4_Gupta
ENSG00000145632	mod1_Gupta
ENSG00000058063	mod0_Gupta
ENSG00000130311	mod6_Gupta
ENSG00000240395	mod0_Gupta
ENSG00000159200	mod3_Gupta
ENSG00000186417	mod3_Gupta
ENSG00000130055	mod7_Gupta
ENSG00000163386	mod0_Gupta
ENSG00000092529	mod3_Gupta
ENSG00000130165	mod0_Gupta
ENSG00000104320	mod0_Gupta
ENSG00000188229	mod0_Gupta
ENSG00000130723	mod2_Gupta
ENSG00000197603	mod0_Gupta
ENSG00000143793	mod9_Gupta
ENSG00000213760	mod1_Gupta
ENSG00000180921	mod2_Gupta
ENSG00000183726	mod0_Gupta
ENSG00000152082	mod4_Gupta
ENSG00000106701	mod2_Gupta
ENSG00000137962	mod0_Gupta
ENSG00000135744	mod7_Gupta
ENSG00000112851	mod7_Gupta
ENSG00000136861	mod9_Gupta
ENSG00000103353	mod2_Gupta
ENSG00000205323	mod0_Gupta
ENSG00000073711	mod0_Gupta
ENSG00000109906	mod8_Gupta
ENSG00000120256	mod2_Gupta
ENSG00000048392	mod0_Gupta
ENSG00000090060	mod0_Gupta
ENSG00000234616	mod1_Gupta
ENSG00000135372	mod0_Gupta
ENSG00000162840	mod5_Gupta
ENSG00000109171	mod0_Gupta
ENSG00000223496	mod1_Gupta
ENSG00000141380	mod3_Gupta
ENSG00000168591	mod6_Gupta
ENSG00000077157	mod2_Gupta
ENSG00000204237	mod4_Gupta
ENSG00000138696	mod7_Gupta
ENSG00000147799	mod1_Gupta
ENSG00000126264	mod11_Gupta
ENSG00000105607	mod7_Gupta
ENSG00000105402	mod1_Gupta
ENSG00000137502	mod3_Gupta
ENSG00000186469	mod6_Gupta
ENSG00000184144	mod3_Gupta
ENSG00000223573	mod6_Gupta
ENSG00000204138	mod5_Gupta
ENSG00000181039	mod1_Gupta
ENSG00000182500	mod7_Gupta
ENSG00000226415	mod0_Gupta
ENSG00000160888	mod0_Gupta
ENSG00000267508	mod0_Gupta
ENSG00000130881	mod1_Gupta
ENSG00000039523	mod0_Gupta
ENSG00000066248	mod1_Gupta
ENSG00000131828	mod1_Gupta
ENSG00000144331	mod1_Gupta
ENSG00000164070	mod8_Gupta
ENSG00000153147	mod0_Gupta
ENSG00000154310	mod0_Gupta
ENSG00000084070	mod2_Gupta
ENSG00000113658	mod9_Gupta
ENSG00000123146	mod3_Gupta
ENSG00000142686	mod1_Gupta
ENSG00000108055	mod9_Gupta
ENSG00000159640	mod1_Gupta
ENSG00000185115	mod0_Gupta
ENSG00000124444	mod0_Gupta
ENSG00000204227	mod0_Gupta
ENSG00000152767	mod7_Gupta
ENSG00000174109	mod6_Gupta
ENSG00000171503	mod0_Gupta
ENSG00000221829	mod0_Gupta
ENSG00000110492	mod5_Gupta
ENSG00000255135	mod4_Gupta
ENSG00000074266	mod0_Gupta
ENSG00000109919	mod0_Gupta
ENSG00000177556	mod4_Gupta
ENSG00000078725	mod2_Gupta
ENSG00000213904	mod4_Gupta
ENSG00000117394	mod3_Gupta
ENSG00000132589	mod6_Gupta
ENSG00000130024	mod3_Gupta
ENSG00000205246	mod4_Gupta
ENSG00000105983	mod0_Gupta
ENSG00000176946	mod8_Gupta
ENSG00000182230	mod10_Gupta
ENSG00000147526	mod8_Gupta
ENSG00000258947	mod2_Gupta
ENSG00000165118	mod0_Gupta
ENSG00000153933	mod6_Gupta
ENSG00000101438	mod1_Gupta
ENSG00000204851	mod1_Gupta
ENSG00000165819	mod2_Gupta
ENSG00000137601	mod9_Gupta
ENSG00000197971	mod3_Gupta
ENSG00000168564	mod0_Gupta
ENSG00000005238	mod0_Gupta
ENSG00000055208	mod5_Gupta
ENSG00000158106	mod6_Gupta
ENSG00000235117	mod0_Gupta
ENSG00000110446	mod11_Gupta
ENSG00000063601	mod2_Gupta
ENSG00000169760	mod0_Gupta
ENSG00000160179	mod3_Gupta
ENSG00000010282	mod3_Gupta
ENSG00000131013	mod8_Gupta
ENSG00000112039	mod0_Gupta
ENSG00000133794	mod1_Gupta
ENSG00000145451	mod2_Gupta
ENSG00000145675	mod1_Gupta
ENSG00000106689	mod7_Gupta
ENSG00000138041	mod0_Gupta
ENSG00000181045	mod2_Gupta
ENSG00000100372	mod0_Gupta
ENSG00000106772	mod2_Gupta
ENSG00000235944	mod0_Gupta
ENSG00000168772	mod0_Gupta
ENSG00000184258	mod9_Gupta
ENSG00000166839	mod0_Gupta
ENSG00000140859	mod1_Gupta
ENSG00000100285	mod1_Gupta
ENSG00000197182	mod0_Gupta
ENSG00000164615	mod0_Gupta
ENSG00000196872	mod1_Gupta
ENSG00000136875	mod8_Gupta
ENSG00000085377	mod1_Gupta
ENSG00000158201	mod0_Gupta
ENSG00000143390	mod2_Gupta
ENSG00000101343	mod6_Gupta
ENSG00000125650	mod6_Gupta
ENSG00000177839	mod0_Gupta
ENSG00000241889	mod0_Gupta
ENSG00000106733	mod0_Gupta
ENSG00000136161	mod0_Gupta
ENSG00000153531	mod1_Gupta
ENSG00000246100	mod0_Gupta
ENSG00000157856	mod0_Gupta
ENSG00000072210	mod5_Gupta
ENSG00000152208	mod0_Gupta
ENSG00000152467	mod1_Gupta
ENSG00000107282	mod2_Gupta
ENSG00000113361	mod1_Gupta
ENSG00000023572	mod0_Gupta
ENSG00000166750	mod0_Gupta
ENSG00000178187	mod0_Gupta
ENSG00000151079	mod2_Gupta
ENSG00000163069	mod3_Gupta
ENSG00000179912	mod2_Gupta
ENSG00000185651	mod5_Gupta
ENSG00000115808	mod3_Gupta
ENSG00000071894	mod1_Gupta
ENSG00000255153	mod0_Gupta
ENSG00000152223	mod0_Gupta
ENSG00000162613	mod0_Gupta
ENSG00000160539	mod1_Gupta
ENSG00000124787	mod10_Gupta
ENSG00000124228	mod8_Gupta
ENSG00000171621	mod3_Gupta
ENSG00000102471	mod1_Gupta
ENSG00000108883	mod0_Gupta
ENSG00000148408	mod2_Gupta
ENSG00000246922	mod0_Gupta
ENSG00000143418	mod3_Gupta
ENSG00000197006	mod6_Gupta
ENSG00000125818	mod0_Gupta
ENSG00000201098	mod0_Gupta
ENSG00000103066	mod11_Gupta
ENSG00000136950	mod1_Gupta
ENSG00000106868	mod0_Gupta
ENSG00000204839	mod0_Gupta
ENSG00000250988	mod0_Gupta
ENSG00000108021	mod8_Gupta
ENSG00000173674	mod0_Gupta
ENSG00000125744	mod1_Gupta
ENSG00000108946	mod2_Gupta
ENSG00000087299	mod8_Gupta
ENSG00000198483	mod7_Gupta
ENSG00000244119	mod0_Gupta
ENSG00000018699	mod4_Gupta
ENSG00000198585	mod3_Gupta
ENSG00000131669	mod11_Gupta
ENSG00000261461	mod0_Gupta
ENSG00000087301	mod0_Gupta
ENSG00000170954	mod0_Gupta
ENSG00000160808	mod5_Gupta
ENSG00000075618	mod3_Gupta
ENSG00000155980	mod0_Gupta
ENSG00000090013	mod5_Gupta
ENSG00000072506	mod4_Gupta
ENSG00000125249	mod2_Gupta
ENSG00000176396	mod2_Gupta
ENSG00000074590	mod1_Gupta
ENSG00000243964	mod4_Gupta
ENSG00000171497	mod0_Gupta
ENSG00000134294	mod3_Gupta
ENSG00000068001	mod0_Gupta
ENSG00000100979	mod7_Gupta
ENSG00000166780	mod1_Gupta
ENSG00000088888	mod5_Gupta
ENSG00000163867	mod0_Gupta
ENSG00000036054	mod3_Gupta
ENSG00000132356	mod0_Gupta
ENSG00000115255	mod9_Gupta
ENSG00000164758	mod3_Gupta
ENSG00000184232	mod7_Gupta
ENSG00000146083	mod2_Gupta
ENSG00000172113	mod5_Gupta
ENSG00000006210	mod2_Gupta
ENSG00000097007	mod3_Gupta
ENSG00000182326	mod5_Gupta
ENSG00000104903	mod11_Gupta
ENSG00000145861	mod1_Gupta
ENSG00000171224	mod6_Gupta
ENSG00000132321	mod8_Gupta
ENSG00000134153	mod0_Gupta
ENSG00000120162	mod3_Gupta
ENSG00000107872	mod1_Gupta
ENSG00000104967	mod2_Gupta
ENSG00000166206	mod2_Gupta
ENSG00000164741	mod3_Gupta
ENSG00000065559	mod2_Gupta
ENSG00000218208	mod10_Gupta
ENSG00000172315	mod5_Gupta
ENSG00000154059	mod0_Gupta
ENSG00000197713	mod0_Gupta
ENSG00000186951	mod7_Gupta
ENSG00000139597	mod0_Gupta
ENSG00000158747	mod6_Gupta
ENSG00000116117	mod4_Gupta
ENSG00000137547	mod0_Gupta
ENSG00000069399	mod5_Gupta
ENSG00000100897	mod6_Gupta
ENSG00000112592	mod0_Gupta
ENSG00000181924	mod4_Gupta
ENSG00000062598	mod2_Gupta
ENSG00000162144	mod0_Gupta
ENSG00000166710	mod11_Gupta
ENSG00000164053	mod0_Gupta
ENSG00000100330	mod0_Gupta
ENSG00000136156	mod3_Gupta
ENSG00000133606	mod1_Gupta
ENSG00000171606	mod3_Gupta
ENSG00000229132	mod5_Gupta
ENSG00000151474	mod0_Gupta
ENSG00000251562	mod9_Gupta
ENSG00000113356	mod9_Gupta
ENSG00000165125	mod1_Gupta
ENSG00000121361	mod5_Gupta
ENSG00000116254	mod1_Gupta
ENSG00000035681	mod0_Gupta
ENSG00000181191	mod2_Gupta
ENSG00000171530	mod9_Gupta
ENSG00000262814	mod4_Gupta
ENSG00000169908	mod5_Gupta
ENSG00000101109	mod0_Gupta
ENSG00000125285	mod3_Gupta
ENSG00000164011	mod4_Gupta
ENSG00000213080	mod0_Gupta
ENSG00000135655	mod0_Gupta
ENSG00000132434	mod0_Gupta
ENSG00000163104	mod0_Gupta
ENSG00000134815	mod5_Gupta
ENSG00000065135	mod7_Gupta
ENSG00000149218	mod3_Gupta
ENSG00000256463	mod3_Gupta
ENSG00000163251	mod3_Gupta
ENSG00000162873	mod0_Gupta
ENSG00000188917	mod0_Gupta
ENSG00000254004	mod0_Gupta
ENSG00000111843	mod0_Gupta
ENSG00000126777	mod9_Gupta
ENSG00000158865	mod3_Gupta
ENSG00000169093	mod10_Gupta
ENSG00000033867	mod8_Gupta
ENSG00000021776	mod0_Gupta
ENSG00000196876	mod1_Gupta
ENSG00000119669	mod2_Gupta
ENSG00000054654	mod0_Gupta
ENSG00000179051	mod3_Gupta
ENSG00000205940	mod12_Gupta
ENSG00000169715	mod7_Gupta
ENSG00000167996	mod3_Gupta
ENSG00000130479	mod0_Gupta
ENSG00000124762	mod5_Gupta
ENSG00000161956	mod1_Gupta
ENSG00000188211	mod6_Gupta
ENSG00000250479	mod4_Gupta
ENSG00000143126	mod2_Gupta
ENSG00000006530	mod1_Gupta
ENSG00000182809	mod6_Gupta
ENSG00000137841	mod11_Gupta
ENSG00000117155	mod1_Gupta
ENSG00000136940	mod0_Gupta
ENSG00000176697	mod2_Gupta
ENSG00000177042	mod0_Gupta
ENSG00000179837	mod2_Gupta
ENSG00000136531	mod6_Gupta
ENSG00000224165	mod0_Gupta
ENSG00000226478	mod0_Gupta
ENSG00000104856	mod5_Gupta
ENSG00000204386	mod0_Gupta
ENSG00000163026	mod0_Gupta
ENSG00000137309	mod8_Gupta
ENSG00000116783	mod0_Gupta
ENSG00000124523	mod0_Gupta
ENSG00000181523	mod0_Gupta
ENSG00000181873	mod0_Gupta
ENSG00000225783	mod1_Gupta
ENSG00000102393	mod0_Gupta
ENSG00000104221	mod0_Gupta
ENSG00000089280	mod0_Gupta
ENSG00000236540	mod0_Gupta
ENSG00000167625	mod0_Gupta
ENSG00000171984	mod0_Gupta
ENSG00000082146	mod0_Gupta
ENSG00000136717	mod3_Gupta
ENSG00000198208	mod1_Gupta
ENSG00000103269	mod1_Gupta
ENSG00000114126	mod0_Gupta
ENSG00000138621	mod9_Gupta
ENSG00000198010	mod1_Gupta
ENSG00000148411	mod3_Gupta
ENSG00000120156	mod0_Gupta
ENSG00000122971	mod7_Gupta
ENSG00000140374	mod7_Gupta
ENSG00000205808	mod1_Gupta
ENSG00000105366	mod11_Gupta
ENSG00000180822	mod0_Gupta
ENSG00000116161	mod10_Gupta
ENSG00000125304	mod0_Gupta
ENSG00000163827	mod6_Gupta
ENSG00000165475	mod3_Gupta
ENSG00000160785	mod1_Gupta
ENSG00000083168	mod9_Gupta
ENSG00000168818	mod0_Gupta
ENSG00000114923	mod6_Gupta
ENSG00000134056	mod0_Gupta
ENSG00000152377	mod3_Gupta
ENSG00000101945	mod0_Gupta
ENSG00000196605	mod0_Gupta
ENSG00000136381	mod0_Gupta
ENSG00000157985	mod0_Gupta
ENSG00000141219	mod0_Gupta
ENSG00000231025	mod0_Gupta
ENSG00000134594	mod3_Gupta
ENSG00000163634	mod1_Gupta
ENSG00000120742	mod5_Gupta
ENSG00000188783	mod5_Gupta
ENSG00000011638	mod0_Gupta
ENSG00000090372	mod2_Gupta
ENSG00000164187	mod6_Gupta
ENSG00000236333	mod6_Gupta
ENSG00000175785	mod3_Gupta
ENSG00000155876	mod2_Gupta
ENSG00000198468	mod0_Gupta
ENSG00000188878	mod0_Gupta
ENSG00000163344	mod4_Gupta
ENSG00000175221	mod5_Gupta
ENSG00000133401	mod2_Gupta
ENSG00000152818	mod0_Gupta
ENSG00000230291	mod0_Gupta
ENSG00000121406	mod2_Gupta
ENSG00000169087	mod0_Gupta
ENSG00000163517	mod3_Gupta
ENSG00000173465	mod10_Gupta
ENSG00000154582	mod10_Gupta
ENSG00000166266	mod6_Gupta
ENSG00000093167	mod9_Gupta
ENSG00000133315	mod4_Gupta
ENSG00000204642	mod5_Gupta
ENSG00000260081	mod10_Gupta
ENSG00000122550	mod2_Gupta
ENSG00000263878	mod1_Gupta
ENSG00000106236	mod2_Gupta
ENSG00000176890	mod3_Gupta
ENSG00000203727	mod8_Gupta
ENSG00000108469	mod0_Gupta
ENSG00000176749	mod2_Gupta
ENSG00000103222	mod0_Gupta
ENSG00000126267	mod4_Gupta
ENSG00000225648	mod0_Gupta
ENSG00000151778	mod1_Gupta
ENSG00000132004	mod1_Gupta
ENSG00000101452	mod0_Gupta
ENSG00000095002	mod2_Gupta
ENSG00000169727	mod0_Gupta
ENSG00000226698	mod4_Gupta
ENSG00000154146	mod1_Gupta
ENSG00000175084	mod0_Gupta
ENSG00000155090	mod0_Gupta
ENSG00000178950	mod0_Gupta
ENSG00000152291	mod8_Gupta
ENSG00000196456	mod0_Gupta
ENSG00000187630	mod4_Gupta
ENSG00000107959	mod6_Gupta
ENSG00000155097	mod6_Gupta
ENSG00000142920	mod1_Gupta
ENSG00000123119	mod1_Gupta
ENSG00000116874	mod0_Gupta
ENSG00000163686	mod3_Gupta
ENSG00000187535	mod0_Gupta
ENSG00000237172	mod3_Gupta
ENSG00000100599	mod11_Gupta
ENSG00000154118	mod1_Gupta
ENSG00000141582	mod2_Gupta
ENSG00000174791	mod6_Gupta
ENSG00000151065	mod0_Gupta
ENSG00000146776	mod1_Gupta
ENSG00000053254	mod7_Gupta
ENSG00000085514	mod11_Gupta
ENSG00000239382	mod8_Gupta
ENSG00000221890	mod2_Gupta
ENSG00000143772	mod7_Gupta
ENSG00000170906	mod4_Gupta
ENSG00000106615	mod0_Gupta
ENSG00000105583	mod4_Gupta
ENSG00000176531	mod0_Gupta
ENSG00000111799	mod0_Gupta
ENSG00000147650	mod2_Gupta
ENSG00000198216	mod2_Gupta
ENSG00000181588	mod3_Gupta
ENSG00000064115	mod2_Gupta
ENSG00000118997	mod0_Gupta
ENSG00000181896	mod0_Gupta
ENSG00000075035	mod1_Gupta
ENSG00000164751	mod7_Gupta
ENSG00000137642	mod0_Gupta
ENSG00000217950	mod1_Gupta
ENSG00000133884	mod3_Gupta
ENSG00000261185	mod1_Gupta
ENSG00000237289	mod1_Gupta
ENSG00000136144	mod3_Gupta
ENSG00000174145	mod2_Gupta
ENSG00000198919	mod6_Gupta
ENSG00000068878	mod0_Gupta
ENSG00000132294	mod1_Gupta
ENSG00000213866	mod0_Gupta
ENSG00000077147	mod0_Gupta
ENSG00000220785	mod0_Gupta
ENSG00000213199	mod0_Gupta
ENSG00000163902	mod5_Gupta
ENSG00000214456	mod7_Gupta
ENSG00000101901	mod0_Gupta
ENSG00000221909	mod0_Gupta
ENSG00000184205	mod2_Gupta
ENSG00000077549	mod11_Gupta
ENSG00000214174	mod0_Gupta
ENSG00000100889	mod0_Gupta
ENSG00000138709	mod8_Gupta
ENSG00000156050	mod0_Gupta
ENSG00000145016	mod0_Gupta
ENSG00000105701	mod1_Gupta
ENSG00000102241	mod0_Gupta
ENSG00000107438	mod5_Gupta
ENSG00000184209	mod0_Gupta
ENSG00000171604	mod0_Gupta
ENSG00000047932	mod0_Gupta
ENSG00000168118	mod0_Gupta
ENSG00000134375	mod6_Gupta
ENSG00000171863	mod4_Gupta
ENSG00000066422	mod1_Gupta
ENSG00000172732	mod0_Gupta
ENSG00000102755	mod11_Gupta
ENSG00000095370	mod0_Gupta
ENSG00000133872	mod2_Gupta
ENSG00000075651	mod3_Gupta
ENSG00000198795	mod0_Gupta
ENSG00000125827	mod6_Gupta
ENSG00000153823	mod0_Gupta
ENSG00000197448	mod5_Gupta
ENSG00000183628	mod10_Gupta
ENSG00000138767	mod0_Gupta
ENSG00000167772	mod7_Gupta
ENSG00000096654	mod1_Gupta
ENSG00000078549	mod7_Gupta
ENSG00000103550	mod8_Gupta
ENSG00000177565	mod1_Gupta
ENSG00000204314	mod2_Gupta
ENSG00000171566	mod0_Gupta
ENSG00000111785	mod0_Gupta
ENSG00000265666	mod0_Gupta
ENSG00000128285	mod6_Gupta
ENSG00000108423	mod0_Gupta
ENSG00000254373	mod4_Gupta
ENSG00000070831	mod0_Gupta
ENSG00000115020	mod0_Gupta
ENSG00000186960	mod0_Gupta
ENSG00000164414	mod0_Gupta
ENSG00000221968	mod5_Gupta
ENSG00000113558	mod0_Gupta
ENSG00000131069	mod3_Gupta
ENSG00000254317	mod1_Gupta
ENSG00000230453	mod0_Gupta
ENSG00000135317	mod2_Gupta
ENSG00000101290	mod2_Gupta
ENSG00000116396	mod6_Gupta
ENSG00000244754	mod9_Gupta
ENSG00000137845	mod0_Gupta
ENSG00000135930	mod0_Gupta
ENSG00000112294	mod0_Gupta
ENSG00000131095	mod5_Gupta
ENSG00000055950	mod0_Gupta
ENSG00000197045	mod5_Gupta
ENSG00000120708	mod4_Gupta
ENSG00000057663	mod0_Gupta
ENSG00000163428	mod0_Gupta
ENSG00000144935	mod2_Gupta
ENSG00000095397	mod3_Gupta
ENSG00000149809	mod0_Gupta
ENSG00000164880	mod6_Gupta
ENSG00000174938	mod1_Gupta
ENSG00000170616	mod1_Gupta
ENSG00000079432	mod2_Gupta
ENSG00000177868	mod0_Gupta
ENSG00000163597	mod4_Gupta
ENSG00000217576	mod0_Gupta
ENSG00000131626	mod9_Gupta
ENSG00000139579	mod8_Gupta
ENSG00000107249	mod5_Gupta
ENSG00000186409	mod8_Gupta
ENSG00000204442	mod1_Gupta
ENSG00000118260	mod5_Gupta
ENSG00000113838	mod0_Gupta
ENSG00000006756	mod0_Gupta
ENSG00000174238	mod2_Gupta
ENSG00000113648	mod0_Gupta
ENSG00000105605	mod2_Gupta
ENSG00000160695	mod2_Gupta
ENSG00000256060	mod10_Gupta
ENSG00000100814	mod10_Gupta
ENSG00000049618	mod0_Gupta
ENSG00000234899	mod4_Gupta
ENSG00000162520	mod0_Gupta
ENSG00000011198	mod5_Gupta
ENSG00000198783	mod0_Gupta
ENSG00000088812	mod2_Gupta
ENSG00000198513	mod2_Gupta
ENSG00000006377	mod1_Gupta
ENSG00000152457	mod8_Gupta
ENSG00000243156	mod0_Gupta
ENSG00000123411	mod0_Gupta
ENSG00000163348	mod0_Gupta
ENSG00000102898	mod0_Gupta
ENSG00000127663	mod2_Gupta
ENSG00000104728	mod3_Gupta
ENSG00000183775	mod8_Gupta
ENSG00000205763	mod9_Gupta
ENSG00000182934	mod2_Gupta
ENSG00000120029	mod0_Gupta
ENSG00000135940	mod4_Gupta
ENSG00000084764	mod1_Gupta
ENSG00000188010	mod4_Gupta
ENSG00000172046	mod1_Gupta
ENSG00000132561	mod5_Gupta
ENSG00000184307	mod6_Gupta
ENSG00000166902	mod0_Gupta
ENSG00000250568	mod4_Gupta
ENSG00000103460	mod6_Gupta
ENSG00000165659	mod2_Gupta
ENSG00000184203	mod0_Gupta
ENSG00000151332	mod0_Gupta
ENSG00000188549	mod3_Gupta
ENSG00000164221	mod9_Gupta
ENSG00000259673	mod0_Gupta
ENSG00000224383	mod0_Gupta
ENSG00000112249	mod0_Gupta
ENSG00000148296	mod9_Gupta
ENSG00000196865	mod0_Gupta
ENSG00000213523	mod4_Gupta
ENSG00000204991	mod2_Gupta
ENSG00000213741	mod4_Gupta
ENSG00000147654	mod10_Gupta
ENSG00000165997	mod0_Gupta
ENSG00000257727	mod4_Gupta
ENSG00000100578	mod5_Gupta
ENSG00000077454	mod3_Gupta
ENSG00000109736	mod0_Gupta
ENSG00000132763	mod1_Gupta
ENSG00000128463	mod0_Gupta
ENSG00000198466	mod6_Gupta
ENSG00000177432	mod1_Gupta
ENSG00000131389	mod3_Gupta
ENSG00000143183	mod5_Gupta
ENSG00000186470	mod5_Gupta
ENSG00000246067	mod0_Gupta
ENSG00000149541	mod4_Gupta
ENSG00000165434	mod6_Gupta
ENSG00000156976	mod1_Gupta
ENSG00000149531	mod4_Gupta
ENSG00000139679	mod11_Gupta
ENSG00000197780	mod1_Gupta
ENSG00000167232	mod8_Gupta
ENSG00000215030	mod5_Gupta
ENSG00000204323	mod3_Gupta
ENSG00000167513	mod0_Gupta
ENSG00000006128	mod6_Gupta
ENSG00000213619	mod10_Gupta
ENSG00000142910	mod0_Gupta
ENSG00000197879	mod0_Gupta
ENSG00000222041	mod6_Gupta
ENSG00000234925	mod1_Gupta
ENSG00000232888	mod0_Gupta
ENSG00000100532	mod7_Gupta
ENSG00000179242	mod8_Gupta
ENSG00000139645	mod2_Gupta
ENSG00000182578	mod11_Gupta
ENSG00000189339	mod2_Gupta
ENSG00000184182	mod4_Gupta
ENSG00000168214	mod7_Gupta
ENSG00000228589	mod0_Gupta
ENSG00000092929	mod5_Gupta
ENSG00000050030	mod6_Gupta
ENSG00000090905	mod9_Gupta
ENSG00000206418	mod2_Gupta
ENSG00000181789	mod2_Gupta
ENSG00000166068	mod0_Gupta
ENSG00000081818	mod0_Gupta
ENSG00000100632	mod0_Gupta
ENSG00000167508	mod6_Gupta
ENSG00000110871	mod0_Gupta
ENSG00000172379	mod2_Gupta
ENSG00000198242	mod4_Gupta
ENSG00000255397	mod2_Gupta
ENSG00000166578	mod0_Gupta
ENSG00000065427	mod4_Gupta
ENSG00000180233	mod5_Gupta
ENSG00000141258	mod2_Gupta
ENSG00000173163	mod4_Gupta
ENSG00000197226	mod3_Gupta
ENSG00000099901	mod0_Gupta
ENSG00000188674	mod2_Gupta
ENSG00000143153	mod1_Gupta
ENSG00000166073	mod2_Gupta
ENSG00000139233	mod9_Gupta
ENSG00000112640	mod2_Gupta
ENSG00000114353	mod5_Gupta
ENSG00000119703	mod0_Gupta
ENSG00000205903	mod2_Gupta
ENSG00000090776	mod5_Gupta
ENSG00000174579	mod0_Gupta
ENSG00000157214	mod2_Gupta
ENSG00000159256	mod0_Gupta
ENSG00000204136	mod4_Gupta
ENSG00000136937	mod0_Gupta
ENSG00000225099	mod1_Gupta
ENSG00000085982	mod7_Gupta
ENSG00000213995	mod0_Gupta
ENSG00000119729	mod0_Gupta
ENSG00000188566	mod3_Gupta
ENSG00000260521	mod12_Gupta
ENSG00000164715	mod2_Gupta
ENSG00000156973	mod0_Gupta
ENSG00000198822	mod3_Gupta
ENSG00000180592	mod0_Gupta
ENSG00000240857	mod0_Gupta
ENSG00000188021	mod2_Gupta
ENSG00000112759	mod1_Gupta
ENSG00000167522	mod8_Gupta
ENSG00000241506	mod8_Gupta
ENSG00000188559	mod5_Gupta
ENSG00000255545	mod0_Gupta
ENSG00000085788	mod1_Gupta
ENSG00000006062	mod0_Gupta
ENSG00000165714	mod0_Gupta
ENSG00000105173	mod8_Gupta
ENSG00000256211	mod1_Gupta
ENSG00000159479	mod10_Gupta
ENSG00000141560	mod0_Gupta
ENSG00000151846	mod0_Gupta
ENSG00000145428	mod1_Gupta
ENSG00000137802	mod2_Gupta
ENSG00000121871	mod2_Gupta
ENSG00000169918	mod0_Gupta
ENSG00000109472	mod7_Gupta
ENSG00000129295	mod0_Gupta
ENSG00000118507	mod4_Gupta
ENSG00000184574	mod11_Gupta
ENSG00000175768	mod10_Gupta
ENSG00000213178	mod4_Gupta
ENSG00000187325	mod0_Gupta
ENSG00000115415	mod5_Gupta
ENSG00000105519	mod3_Gupta
ENSG00000170185	mod0_Gupta
ENSG00000139832	mod5_Gupta
ENSG00000240616	mod0_Gupta
ENSG00000141504	mod4_Gupta
ENSG00000176248	mod1_Gupta
ENSG00000131188	mod6_Gupta
ENSG00000185834	mod4_Gupta
ENSG00000177485	mod0_Gupta
ENSG00000169871	mod5_Gupta
ENSG00000101193	mod2_Gupta
ENSG00000166823	mod6_Gupta
ENSG00000117153	mod0_Gupta
ENSG00000205531	mod3_Gupta
ENSG00000130489	mod10_Gupta
ENSG00000023228	mod1_Gupta
ENSG00000218739	mod10_Gupta
ENSG00000082068	mod8_Gupta
ENSG00000169375	mod0_Gupta
ENSG00000114805	mod0_Gupta
ENSG00000185924	mod2_Gupta
ENSG00000122778	mod2_Gupta
ENSG00000263426	mod0_Gupta
ENSG00000128050	mod0_Gupta
ENSG00000134716	mod3_Gupta
ENSG00000242327	mod12_Gupta
ENSG00000235257	mod0_Gupta
ENSG00000074603	mod1_Gupta
ENSG00000182796	mod5_Gupta
ENSG00000134548	mod3_Gupta
ENSG00000066926	mod0_Gupta
ENSG00000068354	mod1_Gupta
ENSG00000071205	mod6_Gupta
ENSG00000089057	mod2_Gupta
ENSG00000087206	mod0_Gupta
ENSG00000253626	mod0_Gupta
ENSG00000139687	mod5_Gupta
ENSG00000090989	mod0_Gupta
ENSG00000054267	mod9_Gupta
ENSG00000251369	mod0_Gupta
ENSG00000105726	mod0_Gupta
ENSG00000133104	mod3_Gupta
ENSG00000227036	mod7_Gupta
ENSG00000196704	mod0_Gupta
[truncated: 127,984 more rows]

## Sheet: ST13B
Supplementary Table 13B - MNPC10-blue overlap with modules from other studies
	InputCategories.x	UserDefinedCategories	Type	CorrectedPvalues	oddsratio	NumGenes	CategoryGenes	InputCategories.y	yesother.yesM1	yesother.nonM1	nonother.yesM1	non.other.nonM1
	M10	mod4_Gupta__C:/Users/karin/Dropbox/Arquivos_genomica_autistas/RNAseq/RNAseq_files/Resultados_finais/enrichment_analysis/modules_allStudies_final.csv	User	4.41e-32	7.42438	77	ENSG00000005075, ENSG00000018699, ENSG00000049449, ENSG00000071082, ENSG00000089009, ENSG00000089157, ENSG00000100380, ENSG00000100911, ENSG00000102309, ENSG00000105193, ENSG00000105640, ENSG00000108298, ENSG00000109475, ENSG00000110700, ENSG00000110958, ENSG00000111229, ENSG00000111832, ENSG00000112306, ENSG00000114391, ENSG00000114942, ENSG00000115268, ENSG00000115541, ENSG00000116251, ENSG0000…	M10	77	683	150	9882
	M10	M14_Parikshak2013__C:/Users/karin/Dropbox/Arquivos_genomica_autistas/RNAseq/RNAseq_files/Resultados_finais/enrichment_analysis/modules_allStudies_final.csv	User	1.79e-21	6.22675	57	ENSG00000037241, ENSG00000071082, ENSG00000089009, ENSG00000089157, ENSG00000100316, ENSG00000100380, ENSG00000105193, ENSG00000105640, ENSG00000108106, ENSG00000108298, ENSG00000109475, ENSG00000110700, ENSG00000112306, ENSG00000114391, ENSG00000114942, ENSG00000115268, ENSG00000116251, ENSG00000118181, ENSG00000119335, ENSG00000122406, ENSG00000125691, ENSG00000130741, ENSG00000134419, ENSG0000…	M10	57	533	202	11766
	M10	21_Parikshak2016__C:/Users/karin/Dropbox/Arquivos_genomica_autistas/RNAseq/RNAseq_files/Resultados_finais/enrichment_analysis/modules_allStudies_final.csv	User	7.16e-20	16.0183	28	ENSG00000105640, ENSG00000108298, ENSG00000109475, ENSG00000110700, ENSG00000112306, ENSG00000114391, ENSG00000118181, ENSG00000125691, ENSG00000134419, ENSG00000136942, ENSG00000142541, ENSG00000142937, ENSG00000143947, ENSG00000145425, ENSG00000147403, ENSG00000147604, ENSG00000156508, ENSG00000162244, ENSG00000163682, ENSG00000166441, ENSG00000167526, ENSG00000177954, ENSG00000184575, ENSG0000…	M10	28	89	212	10803
	M10	9_Voineagu__C:/Users/karin/Dropbox/Arquivos_genomica_autistas/RNAseq/RNAseq_files/Resultados_finais/enrichment_analysis/modules_allStudies_final.csv	User	3.13e-19	11.1986	29	ENSG00000071082, ENSG00000089157, ENSG00000100316, ENSG00000105640, ENSG00000108298, ENSG00000110700, ENSG00000111832, ENSG00000112306, ENSG00000114391, ENSG00000114942, ENSG00000115268, ENSG00000122026, ENSG00000125691, ENSG00000134419, ENSG00000140988, ENSG00000142541, ENSG00000145425, ENSG00000147604, ENSG00000149273, ENSG00000156508, ENSG00000166441, ENSG00000167526, ENSG00000176386, ENSG0000…	M10	29	110	145	6166
	M10	midnightblue_Tylee__C:/Users/karin/Dropbox/Arquivos_genomica_autistas/RNAseq/RNAseq_files/Resultados_finais/enrichment_analysis/modules_allStudies_final.csv	User	3.93e-14	13.1846	23	ENSG00000071082, ENSG00000089009, ENSG00000089157, ENSG00000105193, ENSG00000108298, ENSG00000114391, ENSG00000118181, ENSG00000134419, ENSG00000136942, ENSG00000137818, ENSG00000144713, ENSG00000147604, ENSG00000163682, ENSG00000164610, ENSG00000166441, ENSG00000167526, ENSG00000173113, ENSG00000174444, ENSG00000177954, ENSG00000188846, ENSG00000198755, ENSG00000198918, ENSG00000231500	M10	23	91	172	8984
	M10	brown_Tylee__C:/Users/karin/Dropbox/Arquivos_genomica_autistas/RNAseq/RNAseq_files/Resultados_finais/enrichment_analysis/modules_allStudies_final.csv	User	8.65e-13	4.60265	48	ENSG00000037241, ENSG00000048544, ENSG00000077380, ENSG00000100519, ENSG00000100564, ENSG00000102309, ENSG00000108010, ENSG00000109475, ENSG00000111832, ENSG00000113558, ENSG00000115539, ENSG00000115541, ENSG00000116161, ENSG00000116251, ENSG00000119335, ENSG00000125870, ENSG00000127184, ENSG00000131876, ENSG00000132341, ENSG00000134056, ENSG00000134597, ENSG00000136938, ENSG00000138385, ENSG0000…	M10	48	601	147	8474
	M10	saddlebrown_Schafer__C:/Users/karin/Dropbox/Arquivos_genomica_autistas/RNAseq/RNAseq_files/Resultados_finais/enrichment_analysis/modules_allStudies_final.csv	User	4.3e-06	4.13416	26	ENSG00000037241, ENSG00000065978, ENSG00000071082, ENSG00000082146, ENSG00000089009, ENSG00000096384, ENSG00000100564, ENSG00000102309, ENSG00000106615, ENSG00000106682, ENSG00000108010, ENSG00000109475, ENSG00000111229, ENSG00000113558, ENSG00000116251, ENSG00000125691, ENSG00000134056, ENSG00000134597, ENSG00000136938, ENSG00000147604, ENSG00000161654, ENSG00000164610, ENSG00000188612, ENSG0000…	M10	26	315	212	10621
	M10	2_Voineagu__C:/Users/karin/Dropbox/Arquivos_genomica_autistas/RNAseq/RNAseq_files/Resultados_finais/enrichment_analysis/modules_allStudies_final.csv	User	0.000191752	1.93377	37	ENSG00000037241, ENSG00000089009, ENSG00000100564, ENSG00000105993, ENSG00000106615, ENSG00000109475, ENSG00000111229, ENSG00000111832, ENSG00000114942, ENSG00000116161, ENSG00000116251, ENSG00000118181, ENSG00000119335, ENSG00000119979, ENSG00000125870, ENSG00000127184, ENSG00000131876, ENSG00000132341, ENSG00000134058, ENSG00000135070, ENSG00000138495, ENSG00000139343, ENSG00000147687, ENSG0000…	M10	37	774	136	5502

## Sheet: ST13C
Supplementary Table 13C - MNeur1-turquoise and MNeur18-purple overlap with modules from other studies
	InputCategories.x	UserDefinedCategories	Type	CorrectedPvalues	oddsratio	NumGenes	CategoryGenes	InputCategories.y	yesother.yesM1	yesother.nonM1	nonother.yesM1	non.other.nonM1
	M1	lightyellow_Schafer__C:/Users/karin/Dropbox/Arquivos_genomica_autistas/RNAseq/RNAseq_files/Resultados_finais/enrichment_analysis/modules_allStudies_final.csv	User	3.10144e-80	8.72509	196	ENSG00000004777, ENSG00000008056, ENSG00000008735, ENSG00000011347, ENSG00000054356, ENSG00000058404, ENSG00000059915, ENSG00000067606, ENSG00000067842, ENSG00000069424, ENSG00000073150, ENSG00000073670, ENSG00000074317, ENSG00000075340, ENSG00000076864, ENSG00000077080, ENSG00000084764, ENSG00000088808, ENSG00000089847, ENSG00000099308, ENSG00000099365, ENSG00000099814, ENSG00000099822, ENSG0000…	M1	196	827	299	11011
	M1	brown_Mariani__C:/Users/karin/Dropbox/Arquivos_genomica_autistas/RNAseq/RNAseq_files/Resultados_finais/enrichment_analysis/modules_allStudies_final.csv	User	1.12832e-48	6.45279	145	ENSG00000008056, ENSG00000010404, ENSG00000011347, ENSG00000019505, ENSG00000049759, ENSG00000054356, ENSG00000058404, ENSG00000059915, ENSG00000067842, ENSG00000073910, ENSG00000074317, ENSG00000076864, ENSG00000084764, ENSG00000086300, ENSG00000089057, ENSG00000099365, ENSG00000100321, ENSG00000100678, ENSG00000101098, ENSG00000101298, ENSG00000102003, ENSG00000103056, ENSG00000104863, ENSG0000…	M1	145	723	313	10074
	M1	mod1_Gupta__C:/Users/karin/Dropbox/Arquivos_genomica_autistas/RNAseq/RNAseq_files/Resultados_finais/enrichment_analysis/modules_allStudies_final.csv	User	8.00952e-31	3.82209	158	ENSG00000006047, ENSG00000006071, ENSG00000010818, ENSG00000011347, ENSG00000050748, ENSG00000058404, ENSG00000059915, ENSG00000067057, ENSG00000067842, ENSG00000068831, ENSG00000069966, ENSG00000072071, ENSG00000073150, ENSG00000074317, ENSG00000075035, ENSG00000075340, ENSG00000077080, ENSG00000084764, ENSG00000088808, ENSG00000089220, ENSG00000089847, ENSG00000097021, ENSG00000099365, ENSG0000…	M1	158	1253	320	9700
	M1	CD1_Gandal__C:/Users/karin/Dropbox/Arquivos_genomica_autistas/RNAseq/RNAseq_files/Resultados_finais/enrichment_analysis/modules_allStudies_final.csv	User	3.22951e-22	4.50002	118	ENSG00000006071, ENSG00000008056, ENSG00000008735, ENSG00000049759, ENSG00000054356, ENSG00000058404, ENSG00000059915, ENSG00000067606, ENSG00000067842, ENSG00000068831, ENSG00000069424, ENSG00000072062, ENSG00000073670, ENSG00000074317, ENSG00000075340, ENSG00000076864, ENSG00000084764, ENSG00000088808, ENSG00000089057, ENSG00000089220, ENSG00000095203, ENSG00000099814, ENSG00000099822, ENSG0000…	M1	118	919	198	6941
	M1	M17_Parikshak2013__C:/Users/karin/Dropbox/Arquivos_genomica_autistas/RNAseq/RNAseq_files/Resultados_finais/enrichment_analysis/modules_allStudies_final.csv	User	2.16606e-20	4.1034	87	ENSG00000006047, ENSG00000040731, ENSG00000058404, ENSG00000059915, ENSG00000067057, ENSG00000071073, ENSG00000072062, ENSG00000073150, ENSG00000073670, ENSG00000073803, ENSG00000073910, ENSG00000088808, ENSG00000089177, ENSG00000089847, ENSG00000099814, ENSG00000101098, ENSG00000101180, ENSG00000104833, ENSG00000106089, ENSG00000106123, ENSG00000106327, ENSG00000107679, ENSG00000108960, ENSG0000…	M1	87	557	464	12192
	M1	M19_DeRosa35__C:/Users/karin/Dropbox/Arquivos_genomica_autistas/RNAseq/RNAseq_files/Resultados_finais/enrichment_analysis/modules_allStudies_final.csv	User	1.66412e-15	11.7497	36	ENSG00000054356, ENSG00000076864, ENSG00000101333, ENSG00000104833, ENSG00000110675, ENSG00000110786, ENSG00000124194, ENSG00000125895, ENSG00000128011, ENSG00000130643, ENSG00000131242, ENSG00000135144, ENSG00000135454, ENSG00000138623, ENSG00000145242, ENSG00000148408, ENSG00000153823, ENSG00000154447, ENSG00000155265, ENSG00000156959, ENSG00000157087, ENSG00000158806, ENSG00000160460, ENSG0000…	M1	36	108	57	2014
	M1	mod2_Gupta__C:/Users/karin/Dropbox/Arquivos_genomica_autistas/RNAseq/RNAseq_files/Resultados_finais/enrichment_analysis/modules_allStudies_final.csv	User	7.37519e-15	2.82592	115	ENSG00000004777, ENSG00000005379, ENSG00000008056, ENSG00000008735, ENSG00000010404, ENSG00000018236, ENSG00000040731, ENSG00000054356, ENSG00000067606, ENSG00000069424, ENSG00000072062, ENSG00000073670, ENSG00000073910, ENSG00000076864, ENSG00000089057, ENSG00000099308, ENSG00000099814, ENSG00000100321, ENSG00000100678, ENSG00000101204, ENSG00000101298, ENSG00000103034, ENSG00000103056, ENSG0000…	M1	115	1104	363	9849
	M1	12_Voineagu__C:/Users/karin/Dropbox/Arquivos_genomica_autistas/RNAseq/RNAseq_files/Resultados_finais/enrichment_analysis/modules_allStudies_final.csv	User	2.73629e-14	5.33448	45	ENSG00000008735, ENSG00000058404, ENSG00000067057, ENSG00000067842, ENSG00000073150, ENSG00000074317, ENSG00000077080, ENSG00000095203, ENSG00000099849, ENSG00000100604, ENSG00000103723, ENSG00000110171, ENSG00000111674, ENSG00000124194, ENSG00000124772, ENSG00000130822, ENSG00000135423, ENSG00000135709, ENSG00000136828, ENSG00000137218, ENSG00000139190, ENSG00000143845, ENSG00000144711, ENSG0000…	M1	45	206	264	6450
	M1	M16_Parikshak2013__C:/Users/karin/Dropbox/Arquivos_genomica_autistas/RNAseq/RNAseq_files/Resultados_finais/enrichment_analysis/modules_allStudies_final.csv	User	7.53187e-14	4.09905	60	ENSG00000018236, ENSG00000067606, ENSG00000067842, ENSG00000084764, ENSG00000089220, ENSG00000097021, ENSG00000100678, ENSG00000101210, ENSG00000103723, ENSG00000104863, ENSG00000105409, ENSG00000105520, ENSG00000105649, ENSG00000107130, ENSG00000107518, ENSG00000107954, ENSG00000110076, ENSG00000110427, ENSG00000111674, ENSG00000114279, ENSG00000116675, ENSG00000116741, ENSG00000117600, ENSG0000…	M1	60	369	491	12380
	M1	M13_Parikshak2013__C:/Users/karin/Dropbox/Arquivos_genomica_autistas/RNAseq/RNAseq_files/Resultados_finais/enrichment_analysis/modules_allStudies_final.csv	User	6.06409e-13	4.00223	58	ENSG00000008056, ENSG00000010404, ENSG00000050748, ENSG00000054356, ENSG00000069424, ENSG00000074317, ENSG00000075035, ENSG00000079819, ENSG00000086300, ENSG00000095203, ENSG00000099308, ENSG00000100321, ENSG00000102003, ENSG00000103034, ENSG00000103154, ENSG00000103811, ENSG00000106976, ENSG00000108176, ENSG00000108387, ENSG00000112796, ENSG00000113100, ENSG00000113327, ENSG00000116661, ENSG0000…	M1	58	364	493	12385
	M1	25_Parikshak2016__C:/Users/karin/Dropbox/Arquivos_genomica_autistas/RNAseq/RNAseq_files/Resultados_finais/enrichment_analysis/modules_allStudies_final.csv	User	1.01688e-10	2.90653	75	ENSG00000010404, ENSG00000010818, ENSG00000040731, ENSG00000049759, ENSG00000054356, ENSG00000089057, ENSG00000095203, ENSG00000100678, ENSG00000101098, ENSG00000103056, ENSG00000103154, ENSG00000106089, ENSG00000107954, ENSG00000108960, ENSG00000110076, ENSG00000110675, ENSG00000111670, ENSG00000112541, ENSG00000113391, ENSG00000116852, ENSG00000117600, ENSG00000129355, ENSG00000129990, ENSG0000…	M1	75	646	444	11117
	M1	16_Parikshak2016__C:/Users/karin/Dropbox/Arquivos_genomica_autistas/RNAseq/RNAseq_files/Resultados_finais/enrichment_analysis/modules_allStudies_final.csv	User	2.54651e-09	4.22389	40	ENSG00000050748, ENSG00000069966, ENSG00000075340, ENSG00000084764, ENSG00000097021, ENSG00000100321, ENSG00000101210, ENSG00000105409, ENSG00000106123, ENSG00000110427, ENSG00000116675, ENSG00000124140, ENSG00000128872, ENSG00000130477, ENSG00000135709, ENSG00000139182, ENSG00000144711, ENSG00000145335, ENSG00000145362, ENSG00000152061, ENSG00000153558, ENSG00000155093, ENSG00000156453, ENSG0000…	M1	40	228	479	11535
	M1	pink_Mariani__C:/Users/karin/Dropbox/Arquivos_genomica_autistas/RNAseq/RNAseq_files/Resultados_finais/enrichment_analysis/modules_allStudies_final.csv	User	5.60202e-08	3.22472	53	ENSG00000001461, ENSG00000010818, ENSG00000018236, ENSG00000050748, ENSG00000073150, ENSG00000082805, ENSG00000099822, ENSG00000100604, ENSG00000107317, ENSG00000107679, ENSG00000110169, ENSG00000112541, ENSG00000112715, ENSG00000113742, ENSG00000116675, ENSG00000119227, ENSG00000124772, ENSG00000135423, ENSG00000137727, ENSG00000137965, ENSG00000141404, ENSG00000143845, ENSG00000149575, ENSG0000…	M1	53	421	405	10376
	M1	8_Voineagu__C:/Users/karin/Dropbox/Arquivos_genomica_autistas/RNAseq/RNAseq_files/Resultados_finais/enrichment_analysis/modules_allStudies_final.csv	User	1.87375e-07	3.98965	34	ENSG00000054356, ENSG00000100321, ENSG00000100678, ENSG00000101210, ENSG00000103034, ENSG00000103056, ENSG00000105649, ENSG00000106089, ENSG00000114279, ENSG00000119227, ENSG00000123643, ENSG00000124507, ENSG00000129355, ENSG00000129990, ENSG00000130477, ENSG00000130558, ENSG00000135622, ENSG00000137267, ENSG00000139505, ENSG00000153558, ENSG00000154162, ENSG00000155093, ENSG00000157087, ENSG0000…	M1	34	200	275	6456
	M1	17_Parikshak2016__C:/Users/karin/Dropbox/Arquivos_genomica_autistas/RNAseq/RNAseq_files/Resultados_finais/enrichment_analysis/modules_allStudies_final.csv	User	7.31155e-06	4.16098	28	ENSG00000011347, ENSG00000072071, ENSG00000099308, ENSG00000099814, ENSG00000103723, ENSG00000105613, ENSG00000105642, ENSG00000105649, ENSG00000107560, ENSG00000116254, ENSG00000116544, ENSG00000123643, ENSG00000124507, ENSG00000124772, ENSG00000149679, ENSG00000152954, ENSG00000154118, ENSG00000161243, ENSG00000163704, ENSG00000164715, ENSG00000169783, ENSG00000171450, ENSG00000177875, ENSG0000…	M1	28	159	491	11604
	M1	mod6_Gupta__C:/Users/karin/Dropbox/Arquivos_genomica_autistas/RNAseq/RNAseq_files/Resultados_finais/enrichment_analysis/modules_allStudies_final.csv	User	7.3034e-05	2.49916	52	ENSG00000019505, ENSG00000049759, ENSG00000086300, ENSG00000095203, ENSG00000101098, ENSG00000101180, ENSG00000103154, ENSG00000105520, ENSG00000105642, ENSG00000105737, ENSG00000107954, ENSG00000108960, ENSG00000111670, ENSG00000114279, ENSG00000116396, ENSG00000116741, ENSG00000116983, ENSG00000124194, ENSG00000124772, ENSG00000130822, ENSG00000135144, ENSG00000135447, ENSG00000137727, ENSG0000…	M1	52	510	426	10443
	M1	tan_Mariani__C:/Users/karin/Dropbox/Arquivos_genomica_autistas/RNAseq/RNAseq_files/Resultados_finais/enrichment_analysis/modules_allStudies_final.csv	User	7.64213e-05	3.55558	31	ENSG00000068831, ENSG00000089847, ENSG00000099308, ENSG00000101445, ENSG00000106327, ENSG00000108387, ENSG00000111674, ENSG00000116396, ENSG00000122574, ENSG00000124374, ENSG00000124507, ENSG00000127561, ENSG00000132359, ENSG00000135740, ENSG00000138028, ENSG00000138030, ENSG00000141750, ENSG00000157782, ENSG00000158458, ENSG00000158555, ENSG00000164715, ENSG00000167103, ENSG00000167549, ENSG0000…	M1	31	216	427	10581
	M1	CD13_Gandal__C:/Users/karin/Dropbox/Arquivos_genomica_autistas/RNAseq/RNAseq_files/Resultados_finais/enrichment_analysis/modules_allStudies_final.csv	User	8.319e-05	5.99065	19	ENSG00000010818, ENSG00000069966, ENSG00000073910, ENSG00000107518, ENSG00000110427, ENSG00000111674, ENSG00000130830, ENSG00000135423, ENSG00000139190, ENSG00000145362, ENSG00000149575, ENSG00000153558, ENSG00000154162, ENSG00000157445, ENSG00000162374, ENSG00000165868, ENSG00000171735, ENSG00000172348, ENSG00000196876	M1	19	83	297	7777
	M1	blue_Mariani__C:/Users/karin/Dropbox/Arquivos_genomica_autistas/RNAseq/RNAseq_files/Resultados_finais/enrichment_analysis/modules_allStudies_final.csv	User	0.0126181	1.84864	80	ENSG00000004777, ENSG00000008735, ENSG00000047634, ENSG00000069424, ENSG00000069966, ENSG00000073803, ENSG00000075035, ENSG00000075340, ENSG00000077080, ENSG00000101204, ENSG00000101210, ENSG00000103034, ENSG00000103723, ENSG00000105613, ENSG00000105737, ENSG00000107560, ENSG00000109436, ENSG00000113391, ENSG00000116852, ENSG00000124194, ENSG00000126217, ENSG00000127585, ENSG00000128268, ENSG0000…	M1	80	1109	378	9688
	M1	10_Parikshak2016__C:/Users/karin/Dropbox/Arquivos_genomica_autistas/RNAseq/RNAseq_files/Resultados_finais/enrichment_analysis/modules_allStudies_final.csv	User	0.0166491	2.85935	26	ENSG00000067057, ENSG00000067842, ENSG00000069424, ENSG00000074317, ENSG00000077080, ENSG00000100604, ENSG00000104863, ENSG00000106976, ENSG00000107518, ENSG00000110786, ENSG00000112796, ENSG00000113327, ENSG00000123360, ENSG00000130830, ENSG00000135423, ENSG00000135631, ENSG00000144290, ENSG00000149575, ENSG00000157445, ENSG00000158828, ENSG00000163577, ENSG00000163995, ENSG00000171735, ENSG0000…	M1	26	213	493	11550
	M1	4_Parikshak2016__C:/Users/karin/Dropbox/Arquivos_genomica_autistas/RNAseq/RNAseq_files/Resultados_finais/enrichment_analysis/modules_allStudies_final.csv	User	0.0188805	2.91063	25	ENSG00000008056, ENSG00000072062, ENSG00000073150, ENSG00000099365, ENSG00000099822, ENSG00000116396, ENSG00000129159, ENSG00000131398, ENSG00000137218, ENSG00000139910, ENSG00000141750, ENSG00000142549, ENSG00000157782, ENSG00000158856, ENSG00000165813, ENSG00000166448, ENSG00000166862, ENSG00000167281, ENSG00000168993, ENSG00000171368, ENSG00000172350, ENSG00000181982, ENSG00000223459, ENSG0000…	M1	25	201	494	11562
	M18	M3_Parikshak2013__C:/Users/karin/Dropbox/Arquivos_genomica_autistas/RNAseq/RNAseq_files/Resultados_finais/enrichment_analysis/modules_allStudies_final.csv	User	3.24874e-05	3.37934	33	ENSG00000040633, ENSG00000074266, ENSG00000092847, ENSG00000095319, ENSG00000099821, ENSG00000102221, ENSG00000105202, ENSG00000110060, ENSG00000112578, ENSG00000124571, ENSG00000126254, ENSG00000133884, ENSG00000134686, ENSG00000140598, ENSG00000141101, ENSG00000143321, ENSG00000143398, ENSG00000143493, ENSG00000145919, ENSG00000149480, ENSG00000154380, ENSG00000158321, ENSG00000159217, ENSG0000…	M18	33	777	155	12335
	M18	red_Mariani__C:/Users/karin/Dropbox/Arquivos_genomica_autistas/RNAseq/RNAseq_files/Resultados_finais/enrichment_analysis/modules_allStudies_final.csv	User	0.00178433	2.76161	33	ENSG00000003056, ENSG00000010165, ENSG00000025772, ENSG00000035403, ENSG00000066855, ENSG00000072736, ENSG00000108423, ENSG00000109534, ENSG00000112276, ENSG00000112578, ENSG00000114491, ENSG00000115484, ENSG00000118960, ENSG00000120656, ENSG00000126254, ENSG00000132382, ENSG00000133704, ENSG00000135083, ENSG00000141101, ENSG00000141380, ENSG00000151718, ENSG00000169230, ENSG00000172053, ENSG0000…	M18	33	927	131	10164

## Sheet: ST13D
Supplementary Table 13D. List of genes considered as expressed in studies conducted with either iPSC-derived neuronal cells or fetal/neonatal brain samples, module-assigments and sfari/ID genes identification
Schafer et al., 2019										Parikshak et al., 2013										Mariani et al., 2015									DeRosa et al., 2018
Ensembl	Gene	Module	Sfari	ID_griesi	Sfari_2019	ID_2019	Gene_type			Ensembl	Gene	Module	sfari	ID_griesi	Sfari_2019	ID_2019	Gene_type			Ensembl	Module	sfari	ID_Griesi	Sfari_2019	ID_2019	Gene_type			Ensembl	Gene	Module	sfari	ID_Griesi	Sfari_2019	ID_2019	Gene_type
ENSG00000000003	TSPAN6	brown4	#N/A	#N/A	#N/A	#N/A	protein_coding			ENSG00000000003	TSPAN6	-	#N/A	#N/A	#N/A	#N/A	protein_coding			ENSG00000000003	red_Mariani	#N/A	#N/A	#N/A	#N/A	protein_coding			ENSG00000004766	VPS50	M19_DeRosa35	#N/A	#N/A	#N/A	#N/A	protein_coding
ENSG00000000005	TNMD	brown4	#N/A	#N/A	#N/A	#N/A	protein_coding			ENSG00000000005	TNMD	-	#N/A	#N/A	#N/A	#N/A	protein_coding			ENSG00000000419	red_Mariani	#N/A	3	#N/A	known	protein_coding			ENSG00000021574	SPAST	M19_DeRosa35	2	#N/A	2	known	protein_coding
ENSG00000000419	DPM1	tan	#N/A	3	#N/A	known	protein_coding			ENSG00000000419	DPM1	-	#N/A	3	#N/A	known	protein_coding			ENSG00000000457	salmon_Mariani	#N/A	#N/A	#N/A	#N/A	protein_coding			ENSG00000023171	GRAMD1B	M19_DeRosa35	#N/A	#N/A	#N/A	#N/A	protein_coding
ENSG00000000457	SCYL3	brown4	#N/A	#N/A	#N/A	#N/A	protein_coding			ENSG00000000457	SCYL3	-	#N/A	#N/A	#N/A	#N/A	protein_coding			ENSG00000000460	turquoise_Mariani	#N/A	#N/A	#N/A	#N/A	protein_coding			ENSG00000033122	LRRC7	M19_DeRosa35	#N/A	#N/A	#N/A	#N/A	protein_coding
ENSG00000000460	C1orf112	black	#N/A	#N/A	#N/A	#N/A	protein_coding			ENSG00000000460	C1orf112	M11	#N/A	#N/A	#N/A	#N/A	protein_coding			ENSG00000000971	purple_Mariani	#N/A	#N/A	#N/A	#N/A	protein_coding			ENSG00000054356	PTPRN	M19_DeRosa35	#N/A	#N/A	#N/A	#N/A	protein_coding
ENSG00000000938	FGR	black	#N/A	#N/A	#N/A	#N/A	protein_coding			ENSG00000000938	FGR	-	#N/A	#N/A	#N/A	#N/A	protein_coding			ENSG00000001036	greenyellow_Mariani	#N/A	#N/A	#N/A	#N/A	protein_coding			ENSG00000058335	RASGRF1	M19_DeRosa35	#N/A	#N/A	#N/A	#N/A	protein_coding
ENSG00000000971	CFH	black	#N/A	#N/A	#N/A	#N/A	protein_coding			ENSG00000000971	CFH	M18	#N/A	#N/A	#N/A	#N/A	protein_coding			ENSG00000001084	grey_Mariani	#N/A	#N/A	#N/A	#N/A	protein_coding			ENSG00000061676	NCKAP1	M19_DeRosa35	2	#N/A	2	#N/A	protein_coding
ENSG00000001036	FUCA2	black	#N/A	#N/A	#N/A	#N/A	protein_coding			ENSG00000001036	FUCA2	M1	#N/A	#N/A	#N/A	#N/A	protein_coding			ENSG00000001167	grey_Mariani	#N/A	#N/A	#N/A	#N/A	protein_coding			ENSG00000063015	SEZ6	M19_DeRosa35	#N/A	#N/A	#N/A	#N/A	protein_coding
ENSG00000001084	GCLC	brown4	#N/A	#N/A	#N/A	#N/A	protein_coding			ENSG00000001084	GCLC	M4	#N/A	#N/A	#N/A	#N/A	protein_coding			ENSG00000001461	pink_Mariani	#N/A	#N/A	#N/A	#N/A	protein_coding			ENSG00000073969	NSF	M19_DeRosa35	#N/A	#N/A	#N/A	#N/A	protein_coding
ENSG00000001167	NFYA	floralwhite	#N/A	#N/A	#N/A	#N/A	protein_coding			ENSG00000001167	NFYA	M3	#N/A	#N/A	#N/A	#N/A	protein_coding			ENSG00000001497	turquoise_Mariani	#N/A	1	#N/A	#N/A	protein_coding			ENSG00000074211	PPP2R2C	M19_DeRosa35	#N/A	#N/A	#N/A	#N/A	protein_coding
ENSG00000001460	STPG1	brown4	#N/A	#N/A	#N/A	#N/A	protein_coding			ENSG00000001460	C1ORF201	M13	#N/A	#N/A	#N/A	#N/A	protein_coding			ENSG00000001561	brown_Mariani	#N/A	#N/A	#N/A	#N/A	protein_coding			ENSG00000076864	RAP1GAP	M19_DeRosa35	#N/A	#N/A	#N/A	#N/A	protein_coding
ENSG00000001461	NIPAL3	brown4	#N/A	#N/A	#N/A	#N/A	protein_coding			ENSG00000001461	NIPAL3	-	#N/A	#N/A	#N/A	#N/A	protein_coding			ENSG00000001617	yellow_Mariani	#N/A	#N/A	#N/A	#N/A	protein_coding			ENSG00000077063	CTTNBP2	M19_DeRosa35	3	#N/A	3	high_candidate	protein_coding
ENSG00000001497	LAS1L	black	#N/A	1	#N/A	#N/A	protein_coding			ENSG00000001497	LAS1L	-	#N/A	1	#N/A	#N/A	protein_coding			ENSG00000001626	yellow_Mariani	#N/A	#N/A	#N/A	#N/A	protein_coding			ENSG00000080224	EPHA6	M19_DeRosa35	#N/A	#N/A	#N/A	#N/A	protein_coding
ENSG00000001561	ENPP4	lightsteelblue1	#N/A	#N/A	#N/A	#N/A	protein_coding			ENSG00000001561	ENPP4	-	#N/A	#N/A	#N/A	#N/A	protein_coding			ENSG00000001629	pink_Mariani	#N/A	#N/A	#N/A	#N/A	protein_coding			ENSG00000100580	TMED8	M19_DeRosa35	#N/A	#N/A	#N/A	#N/A	protein_coding
ENSG00000001617	SEMA3F	skyblue3	#N/A	#N/A	#N/A	#N/A	protein_coding			ENSG00000001617	SEMA3F	M3	#N/A	#N/A	#N/A	#N/A	protein_coding			ENSG00000001630	purple_Mariani	#N/A	#N/A	#N/A	#N/A	protein_coding			ENSG00000101333	PLCB4	M19_DeRosa35	#N/A	#N/A	#N/A	#N/A	protein_coding
ENSG00000001626	CFTR	tan	#N/A	#N/A	#N/A	#N/A	protein_coding			ENSG00000001629	ANKIB1	-	#N/A	#N/A	#N/A	#N/A	protein_coding			ENSG00000001631	red_Mariani	#N/A	#N/A	#N/A	#N/A	protein_coding			ENSG00000101958	GLRA2	M19_DeRosa35	#N/A	#N/A	4	#N/A	protein_coding
ENSG00000001629	ANKIB1	black	#N/A	#N/A	#N/A	#N/A	protein_coding			ENSG00000001630	CYP51A1	-	#N/A	#N/A	#N/A	#N/A	protein_coding			ENSG00000002016	tan_Mariani	#N/A	#N/A	#N/A	#N/A	protein_coding			ENSG00000103540	CCP110	M19_DeRosa35	#N/A	#N/A	#N/A	#N/A	protein_coding
ENSG00000001630	CYP51A1	saddlebrown	#N/A	#N/A	#N/A	#N/A	protein_coding			ENSG00000001631	KRIT1	-	#N/A	#N/A	#N/A	#N/A	protein_coding			ENSG00000002330	pink_Mariani	#N/A	#N/A	#N/A	#N/A	protein_coding			ENSG00000104643	MTMR9	M19_DeRosa35	#N/A	#N/A	#N/A	#N/A	protein_coding
ENSG00000001631	KRIT1	black	#N/A	#N/A	#N/A	#N/A	protein_coding			ENSG00000002016	RAD52	M6	#N/A	#N/A	#N/A	#N/A	protein_coding			ENSG00000002549	red_Mariani	#N/A	#N/A	#N/A	#N/A	protein_coding			ENSG00000104833	TUBB4A	M19_DeRosa35	#N/A	1	#N/A	known	protein_coding
ENSG00000002016	RAD52	brown4	#N/A	#N/A	#N/A	#N/A	protein_coding			ENSG00000002330	BAD	M4	#N/A	#N/A	#N/A	#N/A	protein_coding			ENSG00000002587	grey_Mariani	#N/A	#N/A	#N/A	#N/A	protein_coding			ENSG00000105696	TMEM59L	M19_DeRosa35	#N/A	#N/A	#N/A	#N/A	protein_coding
ENSG00000002330	BAD	brown4	#N/A	#N/A	#N/A	#N/A	protein_coding			ENSG00000002549	LAP3	-	#N/A	#N/A	#N/A	#N/A	protein_coding			ENSG00000002746	brown_Mariani	#N/A	#N/A	#N/A	#N/A	protein_coding			ENSG00000106537	TSPAN13	M19_DeRosa35	#N/A	#N/A	#N/A	#N/A	protein_coding
ENSG00000002549	LAP3	brown4	#N/A	#N/A	#N/A	#N/A	protein_coding			ENSG00000002587	HS3ST1	-	#N/A	#N/A	#N/A	#N/A	protein_coding			ENSG00000002822	turquoise_Mariani	#N/A	#N/A	#N/A	#N/A	protein_coding			ENSG00000108309	RUNDC3A	M19_DeRosa35	#N/A	#N/A	#N/A	#N/A	protein_coding
ENSG00000002586	CD99	brown4	#N/A	#N/A	#N/A	#N/A	protein_coding			ENSG00000002745	WNT16	M18	#N/A	#N/A	#N/A	#N/A	protein_coding			ENSG00000002834	greenyellow_Mariani	#N/A	#N/A	#N/A	#N/A	protein_coding			ENSG00000109654	TRIM2	M19_DeRosa35	#N/A	#N/A	#N/A	#N/A	protein_coding
ENSG00000002587	HS3ST1	tan	#N/A	#N/A	#N/A	#N/A	protein_coding			ENSG00000002746	HECW1	-	#N/A	#N/A	#N/A	#N/A	protein_coding			ENSG00000002919	magenta_Mariani	#N/A	#N/A	#N/A	#N/A	protein_coding			ENSG00000109771	LRP2BP	M19_DeRosa35	#N/A	#N/A	#N/A	#N/A	protein_coding
ENSG00000002726	AOC1	brown4	#N/A	#N/A	#N/A	#N/A	protein_coding			ENSG00000002822	MAD1L1	M14	#N/A	#N/A	#N/A	#N/A	protein_coding			ENSG00000002933	purple_Mariani	#N/A	#N/A	#N/A	#N/A	protein_coding			ENSG00000109991	P2RX3	M19_DeRosa35	#N/A	#N/A	#N/A	#N/A	protein_coding
ENSG00000002745	WNT16	brown4	#N/A	#N/A	#N/A	#N/A	protein_coding			ENSG00000002834	LASP1	M5	#N/A	#N/A	#N/A	#N/A	protein_coding			ENSG00000003056	red_Mariani	#N/A	#N/A	#N/A	#N/A	protein_coding			ENSG00000110675	ELMOD1	M19_DeRosa35	#N/A	#N/A	#N/A	#N/A	protein_coding
ENSG00000002746	HECW1	brown4	#N/A	#N/A	#N/A	#N/A	protein_coding			ENSG00000002919	SNX11	-	#N/A	#N/A	#N/A	#N/A	protein_coding			ENSG00000003096	pink_Mariani	#N/A	#N/A	#N/A	#N/A	protein_coding			ENSG00000110786	PTPN5	M19_DeRosa35	#N/A	#N/A	#N/A	#N/A	protein_coding
ENSG00000002822	MAD1L1	black	#N/A	#N/A	#N/A	#N/A	protein_coding			ENSG00000002933	TMEM176A	-	#N/A	#N/A	#N/A	#N/A	protein_coding			ENSG00000003137	lightcyan_Mariani	#N/A	#N/A	#N/A	#N/A	protein_coding			ENSG00000112599	GUCA1B	M19_DeRosa35	#N/A	#N/A	#N/A	#N/A	protein_coding
ENSG00000002834	LASP1	black	#N/A	#N/A	#N/A	#N/A	protein_coding			ENSG00000003056	M6PR	M17	#N/A	#N/A	#N/A	#N/A	protein_coding			ENSG00000003147	yellow_Mariani	4	#N/A	3	#N/A	protein_coding			ENSG00000117016	RIMS3	M19_DeRosa35	4	#N/A	4	#N/A	protein_coding
ENSG00000002919	SNX11	black	#N/A	#N/A	#N/A	#N/A	protein_coding			ENSG00000003096	KLHL13	-	#N/A	#N/A	#N/A	#N/A	protein_coding			ENSG00000003249	blue_Mariani	#N/A	#N/A	#N/A	#N/A	protein_coding			ENSG00000117598	PLPPR5	M19_DeRosa35	#N/A	#N/A	#N/A	#N/A	protein_coding
ENSG00000002933	TMEM176A	tan	#N/A	#N/A	#N/A	#N/A	protein_coding			ENSG00000003137	CYP26B1	-	#N/A	#N/A	#N/A	#N/A	protein_coding			ENSG00000003393	turquoise_Mariani	#N/A	#N/A	#N/A	#N/A	protein_coding			ENSG00000122592	HOXA7	M19_DeRosa35	#N/A	#N/A	#N/A	#N/A	protein_coding
ENSG00000003056	M6PR	brown4	#N/A	#N/A	#N/A	#N/A	protein_coding			ENSG00000003147	ICA1	M17	4	#N/A	3	#N/A	protein_coding			ENSG00000003400	green_Mariani	#N/A	#N/A	#N/A	#N/A	protein_coding			ENSG00000122733	KIAA1045	M19_DeRosa35	#N/A	#N/A	#N/A	#N/A	protein_coding
ENSG00000003096	KLHL13	brown4	#N/A	#N/A	#N/A	#N/A	protein_coding			ENSG00000003249	DBNDD1	-	#N/A	#N/A	#N/A	#N/A	protein_coding			ENSG00000003402	green_Mariani	#N/A	#N/A	#N/A	#N/A	protein_coding			ENSG00000124194	GDAP1L1	M19_DeRosa35	#N/A	#N/A	#N/A	#N/A	protein_coding
ENSG00000003137	CYP26B1	lightyellow	#N/A	#N/A	#N/A	#N/A	protein_coding			ENSG00000003393	ALS2	-	#N/A	#N/A	#N/A	#N/A	protein_coding			ENSG00000003436	green_Mariani	#N/A	#N/A	#N/A	#N/A	protein_coding			ENSG00000124493	GRM4	M19_DeRosa35	#N/A	#N/A	#N/A	#N/A	protein_coding
ENSG00000003147	ICA1	black	4	#N/A	3	#N/A	protein_coding			ENSG00000003400	CASP10	-	#N/A	#N/A	#N/A	#N/A	protein_coding			ENSG00000003756	grey_Mariani	#N/A	#N/A	#N/A	#N/A	protein_coding			ENSG00000125388	GRK4	M19_DeRosa35	#N/A	#N/A	#N/A	#N/A	protein_coding
ENSG00000003249	DBNDD1	black	#N/A	#N/A	#N/A	#N/A	protein_coding			ENSG00000003402	CFLAR	-	#N/A	#N/A	#N/A	#N/A	protein_coding			ENSG00000003987	brown_Mariani	#N/A	#N/A	#N/A	#N/A	protein_coding			ENSG00000125462	C1orf61	M19_DeRosa35	#N/A	#N/A	#N/A	#N/A	protein_coding
ENSG00000003393	ALS2	black	#N/A	#N/A	#N/A	#N/A	protein_coding			ENSG00000003436	TFPI	M18	#N/A	#N/A	#N/A	#N/A	protein_coding			ENSG00000003989	yellow_Mariani	#N/A	#N/A	#N/A	#N/A	protein_coding			ENSG00000125895	TMEM74B	M19_DeRosa35	#N/A	#N/A	#N/A	#N/A	protein_coding
ENSG00000003400	CASP10	black	#N/A	#N/A	#N/A	#N/A	protein_coding			ENSG00000003509	NDUFAF7	-	#N/A	#N/A	#N/A	#N/A	protein_coding			ENSG00000004059	salmon_Mariani	#N/A	#N/A	#N/A	#N/A	protein_coding			ENSG00000126861	OMG	M19_DeRosa35	#N/A	#N/A	#N/A	#N/A	protein_coding
ENSG00000003402	CFLAR	black	#N/A	#N/A	#N/A	#N/A	protein_coding			ENSG00000003756	RBM5	M6	#N/A	#N/A	#N/A	#N/A	protein_coding			ENSG00000004139	blue_Mariani	#N/A	#N/A	#N/A	#N/A	protein_coding			ENSG00000128011	LRFN1	M19_DeRosa35	#N/A	#N/A	#N/A	#N/A	protein_coding
ENSG00000003436	TFPI	black	#N/A	#N/A	#N/A	#N/A	protein_coding			ENSG00000003987	MTMR7	M16	#N/A	#N/A	#N/A	#N/A	protein_coding			ENSG00000004142	grey_Mariani	#N/A	#N/A	#N/A	#N/A	antisense			ENSG00000130584	ZBTB46	M19_DeRosa35	#N/A	#N/A	#N/A	#N/A	protein_coding
ENSG00000003509	NDUFAF7	brown4	#N/A	#N/A	#N/A	#N/A	protein_coding			ENSG00000003989	SLC7A2	M18	#N/A	#N/A	#N/A	#N/A	protein_coding			ENSG00000004399	green_Mariani	#N/A	#N/A	#N/A	#N/A	protein_coding			ENSG00000130638	ATXN10	M19_DeRosa35	#N/A	#N/A	#N/A	#N/A	protein_coding
ENSG00000003756	RBM5	lightyellow	#N/A	#N/A	#N/A	#N/A	protein_coding			ENSG00000004059	ARF5	-	#N/A	#N/A	#N/A	#N/A	protein_coding			ENSG00000004455	green_Mariani	#N/A	#N/A	#N/A	#N/A	protein_coding			ENSG00000130643	CALY	M19_DeRosa35	#N/A	#N/A	#N/A	#N/A	protein_coding
ENSG00000003987	MTMR7	lightyellow	#N/A	#N/A	#N/A	#N/A	protein_coding			ENSG00000004139	SARM1	-	#N/A	#N/A	#N/A	#N/A	protein_coding			ENSG00000004478	red_Mariani	#N/A	#N/A	#N/A	#N/A	protein_coding			ENSG00000131242	RAB11FIP4	M19_DeRosa35	#N/A	#N/A	#N/A	#N/A	protein_coding
ENSG00000003989	SLC7A2	brown4	#N/A	#N/A	#N/A	#N/A	protein_coding			ENSG00000004142	POLDIP2	-	#N/A	#N/A	#N/A	#N/A	antisense			ENSG00000004487	turquoise_Mariani	#N/A	#N/A	#N/A	#N/A	protein_coding			ENSG00000133878	DUSP26	M19_DeRosa35	#N/A	#N/A	#N/A	#N/A	protein_coding
ENSG00000004059	ARF5	black	#N/A	#N/A	#N/A	#N/A	protein_coding			ENSG00000004399	PLXND1	-	#N/A	#N/A	#N/A	#N/A	protein_coding			ENSG00000004534	grey_Mariani	#N/A	#N/A	#N/A	#N/A	protein_coding			ENSG00000135116	HRK	M19_DeRosa35	#N/A	#N/A	#N/A	#N/A	protein_coding
ENSG00000004139	SARM1	black	#N/A	#N/A	#N/A	#N/A	protein_coding			ENSG00000004455	AK2	M8	#N/A	#N/A	#N/A	#N/A	protein_coding			ENSG00000004660	tan_Mariani	#N/A	#N/A	#N/A	#N/A	protein_coding			ENSG00000135144	DTX1	M19_DeRosa35	#N/A	#N/A	#N/A	#N/A	protein_coding
ENSG00000004142	POLDIP2	lightyellow	#N/A	#N/A	#N/A	#N/A	protein_coding			ENSG00000004468	CD38	M15	#N/A	#N/A	4	#N/A	protein_coding			ENSG00000004700	red_Mariani	#N/A	#N/A	#N/A	#N/A	protein_coding			ENSG00000135454	B4GALNT1	M19_DeRosa35	#N/A	#N/A	#N/A	known	protein_coding
ENSG00000004399	PLXND1	black	#N/A	#N/A	#N/A	#N/A	protein_coding			ENSG00000004478	FKBP4	M9	#N/A	#N/A	#N/A	#N/A	protein_coding			ENSG00000004776	yellow_Mariani	#N/A	#N/A	#N/A	#N/A	protein_coding			ENSG00000136710	CCDC115	M19_DeRosa35	#N/A	#N/A	#N/A	#N/A	protein_coding
ENSG00000004455	AK2	magenta	#N/A	#N/A	#N/A	#N/A	protein_coding			ENSG00000004487	KDM1A	M3	#N/A	#N/A	#N/A	#N/A	protein_coding			ENSG00000004777	blue_Mariani	#N/A	#N/A	#N/A	#N/A	protein_coding			ENSG00000138623	SEMA7A	M19_DeRosa35	#N/A	#N/A	#N/A	#N/A	protein_coding
ENSG00000004468	CD38	brown4	#N/A	#N/A	4	#N/A	protein_coding			ENSG00000004534	RBM6	M6	#N/A	#N/A	#N/A	#N/A	protein_coding			ENSG00000004779	red_Mariani	#N/A	#N/A	#N/A	#N/A	protein_coding			ENSG00000139351	SYCP3	M19_DeRosa35	#N/A	#N/A	#N/A	#N/A	protein_coding
ENSG00000004478	FKBP4	saddlebrown	#N/A	#N/A	#N/A	#N/A	protein_coding			ENSG00000004660	CAMKK1	M17	#N/A	#N/A	#N/A	#N/A	protein_coding			ENSG00000004799	purple_Mariani	#N/A	#N/A	#N/A	#N/A	protein_coding			ENSG00000144747	TMF1	M19_DeRosa35	#N/A	#N/A	#N/A	#N/A	protein_coding
ENSG00000004487	KDM1A	black	#N/A	#N/A	#N/A	#N/A	protein_coding			ENSG00000004700	RECQL	M3	#N/A	#N/A	#N/A	#N/A	protein_coding			ENSG00000004838	grey60_Mariani	#N/A	#N/A	#N/A	#N/A	protein_coding			ENSG00000145242	EPHA5	M19_DeRosa35	#N/A	#N/A	#N/A	#N/A	protein_coding
ENSG00000004534	RBM6	black	#N/A	#N/A	#N/A	#N/A	protein_coding			ENSG00000004766	VPS50	-	#N/A	#N/A	#N/A	#N/A	protein_coding			ENSG00000004846	grey_Mariani	#N/A	#N/A	#N/A	#N/A	protein_coding			ENSG00000145451	GLRA3	M19_DeRosa35	#N/A	#N/A	#N/A	#N/A	protein_coding
ENSG00000004660	CAMKK1	black	#N/A	#N/A	#N/A	#N/A	protein_coding			ENSG00000004776	HSPB6	M13	#N/A	#N/A	#N/A	#N/A	protein_coding			ENSG00000004848	turquoise_Mariani	S	2	#N/A	known	protein_coding			ENSG00000148408	CACNA1B	M19_DeRosa35	#N/A	#N/A	4	#N/A	protein_coding
ENSG00000004700	RECQL	magenta	#N/A	#N/A	#N/A	#N/A	protein_coding			ENSG00000004777	ARHGAP33	-	#N/A	#N/A	#N/A	#N/A	protein_coding			ENSG00000004864	red_Mariani	#N/A	#N/A	#N/A	#N/A	protein_coding			ENSG00000148488	ST8SIA6	M19_DeRosa35	#N/A	#N/A	#N/A	#N/A	protein_coding
ENSG00000004776	HSPB6	magenta	#N/A	#N/A	#N/A	#N/A	protein_coding			ENSG00000004779	NDUFAB1	M4	#N/A	#N/A	#N/A	#N/A	protein_coding			ENSG00000004866	pink_Mariani	4	#N/A	4	#N/A	protein_coding			ENSG00000151468	CCDC3	M19_DeRosa35	#N/A	#N/A	#N/A	#N/A	protein_coding
ENSG00000004777	ARHGAP33	brown4	#N/A	#N/A	#N/A	#N/A	protein_coding			ENSG00000004799	PDK4	-	#N/A	#N/A	#N/A	#N/A	protein_coding			ENSG00000004897	black_Mariani	#N/A	#N/A	#N/A	#N/A	protein_coding			ENSG00000152689	RASGRP3	M19_DeRosa35	#N/A	#N/A	#N/A	#N/A	protein_coding
ENSG00000004779	NDUFAB1	black	#N/A	#N/A	#N/A	#N/A	protein_coding			ENSG00000004838	ZMYND10	M13	#N/A	#N/A	#N/A	#N/A	protein_coding			ENSG00000004948	turquoise_Mariani	#N/A	#N/A	#N/A	#N/A	protein_coding			ENSG00000153714	LURAP1L	M19_DeRosa35	#N/A	#N/A	#N/A	#N/A	protein_coding
ENSG00000004799	PDK4	brown4	#N/A	#N/A	#N/A	#N/A	protein_coding			ENSG00000004848	ARX	M11	S	2	#N/A	known	protein_coding			ENSG00000004961	red_Mariani	#N/A	2	#N/A	known	protein_coding			ENSG00000153823	PID1	M19_DeRosa35	#N/A	#N/A	#N/A	#N/A	protein_coding
ENSG00000004809	SLC22A16	lightyellow	#N/A	#N/A	#N/A	#N/A	protein_coding			ENSG00000004864	SLC25A13	-	#N/A	#N/A	#N/A	#N/A	protein_coding			ENSG00000004975	red_Mariani	#N/A	#N/A	#N/A	#N/A	protein_coding			ENSG00000153975	ZUFSP	M19_DeRosa35	#N/A	#N/A	#N/A	#N/A	protein_coding
ENSG00000004838	ZMYND10	brown4	#N/A	#N/A	#N/A	#N/A	protein_coding			ENSG00000004866	ST7	M14	4	#N/A	4	#N/A	protein_coding			ENSG00000005001	yellow_Mariani	#N/A	#N/A	#N/A	#N/A	protein_coding			ENSG00000153982	GDPD1	M19_DeRosa35	#N/A	#N/A	#N/A	#N/A	protein_coding
ENSG00000004846	ABCB5	brown4	#N/A	#N/A	#N/A	#N/A	protein_coding			ENSG00000004897	CDC27	-	#N/A	#N/A	#N/A	#N/A	protein_coding			ENSG00000005007	red_Mariani	#N/A	#N/A	#N/A	#N/A	protein_coding			ENSG00000154447	SH3RF1	M19_DeRosa35	#N/A	#N/A	#N/A	#N/A	protein_coding
ENSG00000004848	ARX	brown4	S	2	#N/A	known	protein_coding			ENSG00000004939	SLC4A1	-	#N/A	#N/A	#N/A	#N/A	protein_coding			ENSG00000005020	yellow_Mariani	#N/A	#N/A	#N/A	#N/A	protein_coding			ENSG00000155265	GOLGA7B	M19_DeRosa35	#N/A	#N/A	#N/A	#N/A	protein_coding
ENSG00000004864	SLC25A13	black	#N/A	#N/A	#N/A	#N/A	protein_coding			ENSG00000004961	HCCS	-	#N/A	2	#N/A	known	protein_coding			ENSG00000005022	green_Mariani	#N/A	#N/A	#N/A	#N/A	protein_coding			ENSG00000155858	LSM11	M19_DeRosa35	#N/A	#N/A	#N/A	#N/A	protein_coding
ENSG00000004866	ST7	salmon	4	#N/A	4	#N/A	protein_coding			ENSG00000004975	DVL2	M3	#N/A	#N/A	#N/A	#N/A	protein_coding			ENSG00000005073	green_Mariani	#N/A	#N/A	#N/A	#N/A	protein_coding			ENSG00000155897	ADCY8	M19_DeRosa35	#N/A	#N/A	#N/A	#N/A	protein_coding
ENSG00000004897	CDC27	tan	#N/A	#N/A	#N/A	#N/A	protein_coding			ENSG00000005001	PRSS22	-	#N/A	#N/A	#N/A	#N/A	protein_coding			ENSG00000005075	grey_Mariani	#N/A	#N/A	#N/A	#N/A	protein_coding			ENSG00000156097	GPR61	M19_DeRosa35	#N/A	#N/A	#N/A	#N/A	protein_coding
ENSG00000004939	SLC4A1	tan	#N/A	#N/A	#N/A	#N/A	protein_coding			ENSG00000005007	UPF1	M3	#N/A	#N/A	#N/A	#N/A	protein_coding			ENSG00000005100	turquoise_Mariani	#N/A	#N/A	#N/A	#N/A	protein_coding			ENSG00000156486	KCNS2	M19_DeRosa35	#N/A	#N/A	#N/A	#N/A	protein_coding
ENSG00000004948	CALCR	black	#N/A	#N/A	#N/A	#N/A	protein_coding			ENSG00000005020	SKAP2	M13	#N/A	#N/A	#N/A	#N/A	protein_coding			ENSG00000005102	lightgreen_Mariani	#N/A	#N/A	#N/A	#N/A	protein_coding			ENSG00000156564	LRFN2	M19_DeRosa35	#N/A	#N/A	4	#N/A	protein_coding
ENSG00000004961	HCCS	lightcyan1	#N/A	2	#N/A	known	protein_coding			ENSG00000005022	SLC25A5	-	#N/A	#N/A	#N/A	#N/A	protein_coding			ENSG00000005108	brown_Mariani	#N/A	#N/A	#N/A	#N/A	protein_coding			ENSG00000156959	LHFPL4	M19_DeRosa35	#N/A	#N/A	#N/A	#N/A	protein_coding
ENSG00000004975	DVL2	brown4	#N/A	#N/A	#N/A	#N/A	protein_coding			ENSG00000005059	MCUB	-	#N/A	#N/A	#N/A	#N/A	protein_coding			ENSG00000005156	turquoise_Mariani	#N/A	#N/A	#N/A	#N/A	protein_coding			ENSG00000157087	ATP2B2	M19_DeRosa35	3	#N/A	3	#N/A	protein_coding
ENSG00000005001	PRSS22	brown4	#N/A	#N/A	#N/A	#N/A	protein_coding			ENSG00000005075	POLR2J	M11	#N/A	#N/A	#N/A	#N/A	protein_coding			ENSG00000005175	turquoise_Mariani	#N/A	#N/A	#N/A	#N/A	protein_coding			ENSG00000157214	STEAP2	M19_DeRosa35	#N/A	#N/A	#N/A	#N/A	protein_coding
ENSG00000005007	UPF1	tan	#N/A	#N/A	#N/A	#N/A	protein_coding			ENSG00000005100	DHX33	-	#N/A	#N/A	#N/A	#N/A	protein_coding			ENSG00000005187	green_Mariani	#N/A	#N/A	#N/A	#N/A	protein_coding			ENSG00000157693	TMEM268	M19_DeRosa35	#N/A	#N/A	#N/A	#N/A	protein_coding
ENSG00000005020	SKAP2	brown4	#N/A	#N/A	#N/A	#N/A	protein_coding			ENSG00000005108	THSD7A	-	#N/A	#N/A	#N/A	#N/A	protein_coding			ENSG00000005194	turquoise_Mariani	#N/A	#N/A	#N/A	#N/A	protein_coding			ENSG00000158806	NPM2	M19_DeRosa35	#N/A	#N/A	#N/A	#N/A	protein_coding
ENSG00000005022	SLC25A5	brown4	#N/A	#N/A	#N/A	#N/A	protein_coding			ENSG00000005156	LIG3	M3	#N/A	#N/A	#N/A	#N/A	protein_coding			ENSG00000005243	purple_Mariani	#N/A	#N/A	#N/A	#N/A	protein_coding			ENSG00000160460	SPTBN4	M19_DeRosa35	#N/A	#N/A	#N/A	#N/A	protein_coding
ENSG00000005073	HOXA11	black	#N/A	#N/A	#N/A	#N/A	protein_coding			ENSG00000005175	RPAP3	-	#N/A	#N/A	#N/A	#N/A	protein_coding			ENSG00000005249	brown_Mariani	#N/A	#N/A	#N/A	#N/A	protein_coding			ENSG00000161647	MPP3	M19_DeRosa35	#N/A	1	#N/A	#N/A	protein_coding
ENSG00000005075	POLR2J	black	#N/A	#N/A	#N/A	#N/A	protein_coding			ENSG00000005187	ACSM3	-	#N/A	#N/A	#N/A	#N/A	protein_coding			ENSG00000005302	red_Mariani	#N/A	#N/A	#N/A	#N/A	protein_coding			ENSG00000163053	SLC16A14	M19_DeRosa35	#N/A	#N/A	#N/A	#N/A	protein_coding
ENSG00000005100	DHX33	brown4	#N/A	#N/A	#N/A	#N/A	protein_coding			ENSG00000005189	REXO5	M11	#N/A	#N/A	#N/A	#N/A	protein_coding			ENSG00000005339	cyan_Mariani	#N/A	3	#N/A	known	protein_coding			ENSG00000163083	INHBB	M19_DeRosa35	#N/A	#N/A	#N/A	#N/A	protein_coding
ENSG00000005102	MEOX1	black	#N/A	#N/A	#N/A	#N/A	protein_coding			ENSG00000005194	CIAPIN1	M5	#N/A	#N/A	#N/A	#N/A	protein_coding			ENSG00000005421	yellow_Mariani	3	#N/A	3	#N/A	protein_coding			ENSG00000163485	ADORA1	M19_DeRosa35	#N/A	#N/A	#N/A	#N/A	protein_coding
ENSG00000005108	THSD7A	black	#N/A	#N/A	#N/A	#N/A	protein_coding			ENSG00000005206	SPPL2B	M12	#N/A	#N/A	#N/A	#N/A	protein_coding			ENSG00000005448	black_Mariani	#N/A	#N/A	#N/A	#N/A	protein_coding			ENSG00000163673	DCLK3	M19_DeRosa35	#N/A	#N/A	#N/A	#N/A	protein_coding
ENSG00000005156	LIG3	brown4	#N/A	#N/A	#N/A	#N/A	protein_coding			ENSG00000005238	FAM214B	-	#N/A	#N/A	#N/A	#N/A	protein_coding			ENSG00000005469	turquoise_Mariani	#N/A	#N/A	#N/A	#N/A	protein_coding			ENSG00000164176	EDIL3	M19_DeRosa35	#N/A	#N/A	#N/A	#N/A	protein_coding
ENSG00000005175	RPAP3	black	#N/A	#N/A	#N/A	#N/A	protein_coding			ENSG00000005243	COPZ2	M18	#N/A	#N/A	#N/A	#N/A	protein_coding			ENSG00000005471	turquoise_Mariani	#N/A	#N/A	#N/A	#N/A	protein_coding			ENSG00000164683	HEY1	M19_DeRosa35	#N/A	#N/A	#N/A	#N/A	protein_coding
ENSG00000005187	ACSM3	brown4	#N/A	#N/A	#N/A	#N/A	protein_coding			ENSG00000005249	PRKAR2B	-	#N/A	#N/A	#N/A	#N/A	protein_coding			ENSG00000005486	blue_Mariani	#N/A	#N/A	#N/A	#N/A	protein_coding			ENSG00000164796	CSMD3	M19_DeRosa35	#N/A	#N/A	#N/A	#N/A	protein_coding
ENSG00000005194	CIAPIN1	brown4	#N/A	#N/A	#N/A	#N/A	protein_coding			ENSG00000005302	MSL3	-	#N/A	#N/A	#N/A	#N/A	protein_coding			ENSG00000005513	tan_Mariani	#N/A	#N/A	#N/A	#N/A	protein_coding			ENSG00000165379	LRFN5	M19_DeRosa35	4	#N/A	4	#N/A	protein_coding
ENSG00000005206	SPPL2B	brown4	#N/A	#N/A	#N/A	#N/A	protein_coding			ENSG00000005339	CREBBP	M2	#N/A	3	#N/A	known	protein_coding			ENSG00000005700	lightgreen_Mariani	#N/A	#N/A	#N/A	#N/A	protein_coding			ENSG00000165606	DRGX	M19_DeRosa35	#N/A	#N/A	#N/A	#N/A	protein_coding
ENSG00000005238	FAM214B	brown4	#N/A	#N/A	#N/A	#N/A	protein_coding			ENSG00000005379	BZRAP1	-	4	#N/A	4	#N/A	protein_coding			ENSG00000005801	turquoise_Mariani	#N/A	#N/A	#N/A	#N/A	protein_coding			ENSG00000166128	RAB8B	M19_DeRosa35	#N/A	#N/A	#N/A	#N/A	protein_coding
ENSG00000005243	COPZ2	brown4	#N/A	#N/A	#N/A	#N/A	protein_coding			ENSG00000005381	MPO	M18	#N/A	#N/A	#N/A	#N/A	protein_coding			ENSG00000005810	brown_Mariani	#N/A	#N/A	#N/A	#N/A	protein_coding			ENSG00000166405	RIC3	M19_DeRosa35	#N/A	#N/A	#N/A	#N/A	protein_coding
ENSG00000005249	PRKAR2B	brown4	#N/A	#N/A	#N/A	#N/A	protein_coding			ENSG00000005436	GCFC2	-	#N/A	#N/A	#N/A	#N/A	protein_coding			ENSG00000005812	greenyellow_Mariani	#N/A	#N/A	#N/A	#N/A	protein_coding			ENSG00000166780	C16orf45	M19_DeRosa35	#N/A	#N/A	#N/A	#N/A	protein_coding
ENSG00000005302	MSL3	brown4	#N/A	#N/A	#N/A	#N/A	protein_coding			ENSG00000005448	WDR54	M14	#N/A	#N/A	#N/A	#N/A	protein_coding			ENSG00000005882	blue_Mariani	#N/A	#N/A	#N/A	#N/A	protein_coding			ENSG00000166848	TERF2IP	M19_DeRosa35	#N/A	#N/A	#N/A	#N/A	protein_coding
ENSG00000005339	CREBBP	brown4	#N/A	3	#N/A	known	protein_coding			ENSG00000005469	CROT	M17	#N/A	#N/A	#N/A	#N/A	protein_coding			ENSG00000005884	yellow_Mariani	#N/A	#N/A	#N/A	#N/A	protein_coding			ENSG00000167081	PBX3	M19_DeRosa35	#N/A	#N/A	#N/A	#N/A	protein_coding
ENSG00000005381	MPO	brown4	#N/A	#N/A	#N/A	#N/A	protein_coding			ENSG00000005471	ABCB4	M8	#N/A	#N/A	#N/A	#N/A	protein_coding			ENSG00000005889	salmon_Mariani	#N/A	#N/A	#N/A	#N/A	protein_coding			ENSG00000168453	HR	M19_DeRosa35	#N/A	#N/A	#N/A	#N/A	protein_coding
ENSG00000005421	PON1	brown4	3	#N/A	3	#N/A	protein_coding			ENSG00000005483	KMT2E	M2	3	#N/A	3	#N/A	protein_coding			ENSG00000005893	yellow_Mariani	#N/A	2	#N/A	known	protein_coding			ENSG00000168824	HGNC:18790	M19_DeRosa35	#N/A	#N/A	#N/A	#N/A	protein_coding
ENSG00000005436	GCFC2	lightyellow	#N/A	#N/A	#N/A	#N/A	protein_coding			ENSG00000005486	RHBDD2	M13	#N/A	#N/A	#N/A	#N/A	protein_coding			ENSG00000005961	midnightblue_Mariani	#N/A	#N/A	#N/A	#N/A	protein_coding			ENSG00000168843	FSTL5	M19_DeRosa35	#N/A	#N/A	#N/A	#N/A	protein_coding
ENSG00000005448	WDR54	brown4	#N/A	#N/A	#N/A	#N/A	protein_coding			ENSG00000005513	SOX8	M1	#N/A	#N/A	#N/A	#N/A	protein_coding			ENSG00000005981	greenyellow_Mariani	#N/A	#N/A	#N/A	#N/A	protein_coding			ENSG00000169740	ZNF32	M19_DeRosa35	#N/A	#N/A	#N/A	#N/A	protein_coding
ENSG00000005469	CROT	lightyellow	#N/A	#N/A	#N/A	#N/A	protein_coding			ENSG00000005700	IBTK	-	#N/A	#N/A	#N/A	#N/A	protein_coding			ENSG00000006007	grey_Mariani	#N/A	#N/A	#N/A	#N/A	protein_coding			ENSG00000169855	ROBO1	M19_DeRosa35	#N/A	#N/A	#N/A	#N/A	protein_coding
ENSG00000005471	ABCB4	tan	#N/A	#N/A	#N/A	#N/A	protein_coding			ENSG00000005801	ZNF195	M3	#N/A	#N/A	#N/A	#N/A	protein_coding			ENSG00000006016	pink_Mariani	#N/A	#N/A	#N/A	#N/A	protein_coding			ENSG00000170113	NIPA1	M19_DeRosa35	#N/A	#N/A	4	#N/A	protein_coding
ENSG00000005483	KMT2E	tan	3	#N/A	3	#N/A	protein_coding			ENSG00000005810	MYCBP2	-	#N/A	#N/A	#N/A	#N/A	protein_coding			ENSG00000006025	pink_Mariani	#N/A	#N/A	#N/A	#N/A	protein_coding			ENSG00000170122	FOXD4	M19_DeRosa35	#N/A	#N/A	#N/A	#N/A	protein_coding
ENSG00000005486	RHBDD2	brown4	#N/A	#N/A	#N/A	#N/A	protein_coding			ENSG00000005812	FBXL3	-	#N/A	#N/A	#N/A	#N/A	protein_coding			ENSG00000006042	black_Mariani	#N/A	#N/A	#N/A	#N/A	protein_coding			ENSG00000171303	KCNK3	M19_DeRosa35	#N/A	#N/A	#N/A	#N/A	protein_coding
ENSG00000005513	SOX8	black	#N/A	#N/A	#N/A	#N/A	protein_coding			ENSG00000005844	ITGAL	M18	#N/A	#N/A	#N/A	#N/A	protein_coding			ENSG00000006047	turquoise_Mariani	#N/A	#N/A	#N/A	#N/A	protein_coding			ENSG00000171791	BCL2	M19_DeRosa35	#N/A	#N/A	#N/A	#N/A	protein_coding
ENSG00000005700	IBTK	brown4	#N/A	#N/A	#N/A	#N/A	protein_coding			ENSG00000005882	PDK2	-	#N/A	#N/A	#N/A	#N/A	protein_coding			ENSG00000006062	grey_Mariani	#N/A	#N/A	#N/A	#N/A	protein_coding			ENSG00000172375	C2CD2L	M19_DeRosa35	#N/A	#N/A	#N/A	#N/A	protein_coding
ENSG00000005801	ZNF195	brown4	#N/A	#N/A	#N/A	#N/A	protein_coding			ENSG00000005884	ITGA3	-	#N/A	#N/A	#N/A	#N/A	protein_coding			ENSG00000006071	grey_Mariani	#N/A	2	#N/A	known	protein_coding			ENSG00000172461	FUT9	M19_DeRosa35	#N/A	#N/A	#N/A	#N/A	protein_coding
ENSG00000005810	MYCBP2	brown4	#N/A	#N/A	#N/A	#N/A	protein_coding			ENSG00000005889	ZFX	-	#N/A	#N/A	#N/A	#N/A	protein_coding			ENSG00000006116	brown_Mariani	#N/A	#N/A	#N/A	#N/A	protein_coding			ENSG00000172985	SH3RF3	M19_DeRosa35	#N/A	#N/A	#N/A	#N/A	protein_coding
ENSG00000005812	FBXL3	black	#N/A	#N/A	#N/A	#N/A	protein_coding			ENSG00000005893	LAMP2	M13	#N/A	2	#N/A	known	protein_coding			ENSG00000006118	blue_Mariani	#N/A	#N/A	#N/A	#N/A	protein_coding			ENSG00000173210	ABLIM3	M19_DeRosa35	#N/A	#N/A	#N/A	#N/A	protein_coding
ENSG00000005844	ITGAL	black	#N/A	#N/A	#N/A	#N/A	protein_coding			ENSG00000005955	#N/A	-	#N/A	#N/A	3	#N/A	protein_coding			ENSG00000006125	brown_Mariani	#N/A	#N/A	#N/A	#N/A	protein_coding			ENSG00000174145	NWD2	M19_DeRosa35	#N/A	#N/A	#N/A	#N/A	protein_coding
ENSG00000005882	PDK2	brown4	#N/A	#N/A	#N/A	#N/A	protein_coding			ENSG00000005961	ITGA2B	M11	#N/A	#N/A	#N/A	#N/A	protein_coding			ENSG00000006128	brown_Mariani	#N/A	#N/A	#N/A	#N/A	protein_coding			ENSG00000174279	#N/A	M19_DeRosa35	#N/A	#N/A	#N/A	#N/A	#N/A
ENSG00000005884	ITGA3	brown4	#N/A	#N/A	#N/A	#N/A	protein_coding			ENSG00000005981	ASB4	-	#N/A	#N/A	#N/A	#N/A	protein_coding			ENSG00000006194	grey_Mariani	#N/A	#N/A	#N/A	#N/A	protein_coding			ENSG00000174521	TTC9B	M19_DeRosa35	#N/A	#N/A	#N/A	#N/A	protein_coding
ENSG00000005889	ZFX	brown4	#N/A	#N/A	#N/A	#N/A	protein_coding			ENSG00000006007	GDE1	M4	#N/A	#N/A	#N/A	#N/A	protein_coding			ENSG00000006210	blue_Mariani	#N/A	#N/A	#N/A	#N/A	protein_coding			ENSG00000175087	PDIK1L	M19_DeRosa35	#N/A	#N/A	#N/A	#N/A	protein_coding
ENSG00000005893	LAMP2	brown4	#N/A	2	#N/A	known	protein_coding			ENSG00000006015	C19orf60	-	#N/A	#N/A	#N/A	#N/A	protein_coding			ENSG00000006282	purple_Mariani	#N/A	#N/A	#N/A	#N/A	protein_coding			ENSG00000176387	HSD11B2	M19_DeRosa35	#N/A	#N/A	#N/A	#N/A	protein_coding
ENSG00000005961	ITGA2B	brown4	#N/A	#N/A	#N/A	#N/A	protein_coding			ENSG00000006016	CRLF1	-	#N/A	#N/A	#N/A	#N/A	protein_coding			ENSG00000006283	brown_Mariani	4	1	4	#N/A	protein_coding			ENSG00000176454	LPCAT4	M19_DeRosa35	#N/A	#N/A	#N/A	#N/A	protein_coding
ENSG00000005981	ASB4	brown4	#N/A	#N/A	#N/A	#N/A	protein_coding			ENSG00000006025	OSBPL7	M12	#N/A	#N/A	#N/A	#N/A	protein_coding			ENSG00000006327	green_Mariani	#N/A	#N/A	#N/A	#N/A	protein_coding			ENSG00000176723	ZNF843	M19_DeRosa35	#N/A	#N/A	#N/A	#N/A	protein_coding
ENSG00000006007	GDE1	brown4	#N/A	#N/A	#N/A	#N/A	protein_coding			ENSG00000006042	TMEM98	M3	#N/A	#N/A	#N/A	#N/A	protein_coding			ENSG00000006377	magenta_Mariani	4	#N/A	4	#N/A	protein_coding			ENSG00000176884	GRIN1	M19_DeRosa35	3	#N/A	3	known	protein_coding
ENSG00000006016	CRLF1	brown4	#N/A	#N/A	#N/A	#N/A	protein_coding			ENSG00000006047	YBX2	M17	#N/A	#N/A	#N/A	#N/A	protein_coding			ENSG00000006432	tan_Mariani	#N/A	#N/A	#N/A	#N/A	protein_coding			ENSG00000177453	NIM1K	M19_DeRosa35	#N/A	#N/A	#N/A	#N/A	protein_coding
ENSG00000006025	OSBPL7	brown4	#N/A	#N/A	#N/A	#N/A	protein_coding			ENSG00000006062	MAP3K14	-	#N/A	#N/A	#N/A	#N/A	protein_coding			ENSG00000006451	grey_Mariani	#N/A	#N/A	#N/A	#N/A	protein_coding			ENSG00000179057	IGSF22	M19_DeRosa35	#N/A	#N/A	#N/A	#N/A	protein_coding
ENSG00000006042	TMEM98	brown4	#N/A	#N/A	#N/A	#N/A	protein_coding			ENSG00000006071	ABCC8	M12	#N/A	2	#N/A	known	protein_coding			ENSG00000006453	green_Mariani	#N/A	#N/A	#N/A	#N/A	protein_coding			ENSG00000179902	C1orf194	M19_DeRosa35	#N/A	#N/A	#N/A	#N/A	protein_coding
ENSG00000006047	YBX2	brown4	#N/A	#N/A	#N/A	#N/A	protein_coding			ENSG00000006075	CCL3	-	#N/A	#N/A	#N/A	#N/A	protein_coding			ENSG00000006468	magenta_Mariani	#N/A	#N/A	#N/A	#N/A	protein_coding			ENSG00000179935	LINC00652	M19_DeRosa35	#N/A	#N/A	#N/A	#N/A	lincRNA
ENSG00000006062	MAP3K14	brown4	#N/A	#N/A	#N/A	#N/A	protein_coding			ENSG00000006114	#N/A	M5	#N/A	#N/A	#N/A	#N/A	protein_coding			ENSG00000006530	turquoise_Mariani	#N/A	#N/A	#N/A	known	protein_coding			ENSG00000182103	FAM181B	M19_DeRosa35	#N/A	#N/A	#N/A	#N/A	protein_coding
ENSG00000006071	ABCC8	black	#N/A	2	#N/A	known	protein_coding			ENSG00000006116	CACNG3	M16	#N/A	#N/A	#N/A	#N/A	protein_coding			ENSG00000006534	pink_Mariani	#N/A	#N/A	#N/A	#N/A	processed_transcript			ENSG00000182247	UBE2E2	M19_DeRosa35	#N/A	#N/A	#N/A	#N/A	protein_coding
ENSG00000006116	CACNG3	black	#N/A	#N/A	#N/A	#N/A	protein_coding			ENSG00000006118	TMEM132A	-	#N/A	#N/A	#N/A	#N/A	protein_coding			ENSG00000006576	lightcyan_Mariani	#N/A	#N/A	#N/A	#N/A	protein_coding			ENSG00000182670	TTC3	M19_DeRosa35	#N/A	#N/A	#N/A	#N/A	protein_coding
ENSG00000006118	TMEM132A	lightcyan1	#N/A	#N/A	#N/A	#N/A	protein_coding			ENSG00000006125	AP2B1	-	#N/A	#N/A	#N/A	#N/A	protein_coding			ENSG00000006607	darkred_Mariani	#N/A	#N/A	#N/A	#N/A	protein_coding			ENSG00000182759	MAFA	M19_DeRosa35	#N/A	#N/A	#N/A	#N/A	protein_coding
ENSG00000006125	AP2B1	black	#N/A	#N/A	#N/A	#N/A	protein_coding			ENSG00000006128	TAC1	M13	#N/A	#N/A	#N/A	#N/A	protein_coding			ENSG00000006611	purple_Mariani	#N/A	#N/A	#N/A	#N/A	protein_coding			ENSG00000182901	RGS7	M19_DeRosa35	4	1	4	#N/A	protein_coding
ENSG00000006128	TAC1	brown4	#N/A	#N/A	#N/A	#N/A	protein_coding			ENSG00000006194	ZNF263	M5	#N/A	#N/A	#N/A	#N/A	protein_coding			ENSG00000006625	red_Mariani	#N/A	#N/A	#N/A	#N/A	protein_coding			ENSG00000183117	CSMD1	M19_DeRosa35	#N/A	#N/A	4	#N/A	protein_coding
ENSG00000006194	ZNF263	black	#N/A	#N/A	#N/A	#N/A	protein_coding			ENSG00000006210	CX3CL1	M13	#N/A	#N/A	#N/A	#N/A	protein_coding			ENSG00000006634	turquoise_Mariani	#N/A	#N/A	#N/A	#N/A	protein_coding			ENSG00000183317	EPHA10	M19_DeRosa35	#N/A	#N/A	#N/A	#N/A	protein_coding
ENSG00000006210	CX3CL1	lightyellow	#N/A	#N/A	#N/A	#N/A	protein_coding			ENSG00000006282	SPATA20	M17	#N/A	#N/A	#N/A	#N/A	protein_coding			ENSG00000006638	tan_Mariani	#N/A	#N/A	#N/A	#N/A	protein_coding			ENSG00000184402	SS18L1	M19_DeRosa35	#N/A	#N/A	#N/A	#N/A	protein_coding
ENSG00000006282	SPATA20	brown4	#N/A	#N/A	#N/A	#N/A	protein_coding			ENSG00000006283	CACNA1G	M17	4	1	4	#N/A	protein_coding			ENSG00000006652	turquoise_Mariani	#N/A	#N/A	#N/A	#N/A	protein_coding			ENSG00000184792	OSBP2	M19_DeRosa35	#N/A	#N/A	#N/A	#N/A	protein_coding
ENSG00000006283	CACNA1G	black	4	1	4	#N/A	protein_coding			ENSG00000006327	TNFRSF12A	-	#N/A	#N/A	#N/A	#N/A	protein_coding			ENSG00000006695	green_Mariani	#N/A	2	#N/A	known	protein_coding			ENSG00000185615	PDIA2	M19_DeRosa35	#N/A	#N/A	#N/A	#N/A	protein_coding
ENSG00000006327	TNFRSF12A	black	#N/A	#N/A	#N/A	#N/A	protein_coding			ENSG00000006377	DLX6	-	4	#N/A	4	#N/A	protein_coding			ENSG00000006704	turquoise_Mariani	#N/A	#N/A	#N/A	#N/A	protein_coding			ENSG00000186231	KLHL32	M19_DeRosa35	#N/A	#N/A	#N/A	#N/A	protein_coding
ENSG00000006377	DLX6	brown4	4	#N/A	4	#N/A	protein_coding			ENSG00000006432	MAP3K9	-	#N/A	#N/A	#N/A	#N/A	protein_coding			ENSG00000006712	cyan_Mariani	#N/A	#N/A	#N/A	#N/A	protein_coding			ENSG00000186472	PCLO	M19_DeRosa35	#N/A	#N/A	#N/A	known	protein_coding
ENSG00000006432	MAP3K9	salmon	#N/A	#N/A	#N/A	#N/A	protein_coding			ENSG00000006451	RALA	-	#N/A	#N/A	#N/A	#N/A	protein_coding			ENSG00000006715	cyan_Mariani	#N/A	#N/A	#N/A	#N/A	protein_coding			ENSG00000186487	MYT1L	M19_DeRosa35	1	#N/A	1	high_candidate	protein_coding
ENSG00000006451	RALA	brown4	#N/A	#N/A	#N/A	#N/A	protein_coding			ENSG00000006453	BAIAP2L1	-	#N/A	#N/A	#N/A	#N/A	protein_coding			ENSG00000006740	pink_Mariani	#N/A	#N/A	#N/A	#N/A	protein_coding			ENSG00000187260	WDR86	M19_DeRosa35	#N/A	#N/A	#N/A	#N/A	protein_coding
ENSG00000006453	BAIAP2L1	black	#N/A	#N/A	#N/A	#N/A	protein_coding			ENSG00000006459	KDM7A	-	#N/A	#N/A	#N/A	#N/A	protein_coding			ENSG00000006744	turquoise_Mariani	#N/A	#N/A	#N/A	high_candidate	protein_coding			ENSG00000188580	NKAIN2	M19_DeRosa35	#N/A	#N/A	#N/A	#N/A	protein_coding
ENSG00000006459	KDM7A	black	#N/A	#N/A	#N/A	#N/A	protein_coding			ENSG00000006468	ETV1	-	#N/A	#N/A	#N/A	#N/A	protein_coding			ENSG00000006747	pink_Mariani	#N/A	#N/A	#N/A	#N/A	protein_coding			ENSG00000188848	BEND4	M19_DeRosa35	#N/A	#N/A	#N/A	#N/A	protein_coding
ENSG00000006468	ETV1	lightyellow	#N/A	#N/A	#N/A	#N/A	protein_coding			ENSG00000006530	AGK	M16	#N/A	#N/A	#N/A	known	protein_coding			ENSG00000006756	darkred_Mariani	#N/A	#N/A	#N/A	#N/A	protein_coding			ENSG00000196104	SPOCK3	M19_DeRosa35	#N/A	#N/A	#N/A	#N/A	protein_coding
ENSG00000006530	AGK	lightyellow	#N/A	#N/A	#N/A	known	protein_coding			ENSG00000006534	ALDH3B1	M18	#N/A	#N/A	#N/A	#N/A	processed_transcript			ENSG00000006757	lightgreen_Mariani	#N/A	#N/A	#N/A	#N/A	protein_coding			ENSG00000196911	KPNA5	M19_DeRosa35	#N/A	#N/A	#N/A	#N/A	protein_coding
ENSG00000006534	ALDH3B1	darkmagenta	#N/A	#N/A	#N/A	#N/A	protein_coding			ENSG00000006576	PHTF2	-	#N/A	#N/A	#N/A	#N/A	protein_coding			ENSG00000006831	yellow_Mariani	#N/A	#N/A	#N/A	#N/A	protein_coding			ENSG00000197006	METTL9	M19_DeRosa35	#N/A	#N/A	#N/A	#N/A	protein_coding
ENSG00000006555	TTC22	darkmagenta	#N/A	#N/A	#N/A	#N/A	protein_coding			ENSG00000006607	FARP2	-	#N/A	#N/A	#N/A	#N/A	protein_coding			ENSG00000006837	magenta_Mariani	#N/A	#N/A	#N/A	#N/A	protein_coding			ENSG00000197959	DNM3	M19_DeRosa35	#N/A	#N/A	#N/A	#N/A	protein_coding
ENSG00000006576	PHTF2	lightyellow	#N/A	#N/A	#N/A	#N/A	protein_coding			ENSG00000006611	USH1C	M13	#N/A	#N/A	#N/A	#N/A	protein_coding			ENSG00000007001	brown_Mariani	#N/A	#N/A	#N/A	#N/A	protein_coding			ENSG00000198133	TMEM229B	M19_DeRosa35	#N/A	#N/A	#N/A	#N/A	protein_coding
ENSG00000006606	CCL26	lightyellow	#N/A	#N/A	#N/A	#N/A	protein_coding			ENSG00000006625	GGCT	-	#N/A	#N/A	#N/A	#N/A	protein_coding			ENSG00000007047	brown_Mariani	#N/A	#N/A	#N/A	#N/A	protein_coding			ENSG00000198455	ZXDB	M19_DeRosa35	#N/A	#N/A	#N/A	#N/A	protein_coding
ENSG00000006607	FARP2	lightyellow	#N/A	#N/A	#N/A	#N/A	protein_coding			ENSG00000006634	DBF4	M11	#N/A	#N/A	#N/A	#N/A	protein_coding			ENSG00000007062	red_Mariani	#N/A	#N/A	#N/A	#N/A	protein_coding			ENSG00000200742	0	M19_DeRosa35	#N/A	#N/A	#N/A	#N/A	misc_RNA
ENSG00000006611	USH1C	salmon	#N/A	#N/A	#N/A	#N/A	protein_coding			ENSG00000006638	TBXA2R	-	#N/A	#N/A	#N/A	#N/A	protein_coding			ENSG00000007080	turquoise_Mariani	#N/A	#N/A	#N/A	#N/A	protein_coding			ENSG00000203819	0	M19_DeRosa35	#N/A	#N/A	#N/A	#N/A	pseudogene
ENSG00000006625	GGCT	saddlebrown	#N/A	#N/A	#N/A	#N/A	protein_coding			ENSG00000006652	IFRD1	-	#N/A	#N/A	#N/A	#N/A	protein_coding			ENSG00000007129	grey_Mariani	#N/A	#N/A	#N/A	#N/A	protein_coding			ENSG00000204128	C2orf72	M19_DeRosa35	#N/A	#N/A	#N/A	#N/A	protein_coding
ENSG00000006634	DBF4	brown4	#N/A	#N/A	#N/A	#N/A	protein_coding			ENSG00000006695	COX10	-	#N/A	2	#N/A	known	protein_coding			ENSG00000007168	blue_Mariani	#N/A	2	#N/A	known	protein_coding			ENSG00000204130	RUFY2	M19_DeRosa35	#N/A	#N/A	#N/A	#N/A	protein_coding
ENSG00000006638	TBXA2R	brown4	#N/A	#N/A	#N/A	#N/A	protein_coding			ENSG00000006704	GTF2IRD1	-	#N/A	#N/A	#N/A	#N/A	protein_coding			ENSG00000007171	turquoise_Mariani	#N/A	#N/A	#N/A	#N/A	protein_coding			ENSG00000204241	RP11-713P17.3	M19_DeRosa35	#N/A	#N/A	#N/A	#N/A	lincRNA
ENSG00000006652	IFRD1	brown4	#N/A	#N/A	#N/A	#N/A	protein_coding			ENSG00000006712	PAF1	-	#N/A	#N/A	#N/A	#N/A	protein_coding			ENSG00000007174	grey60_Mariani	#N/A	#N/A	#N/A	#N/A	protein_coding			ENSG00000206052	DOK6	M19_DeRosa35	#N/A	#N/A	#N/A	#N/A	protein_coding
ENSG00000006695	COX10	brown4	#N/A	2	#N/A	known	protein_coding			ENSG00000006715	VPS41	M17	#N/A	#N/A	#N/A	#N/A	protein_coding			ENSG00000007202	turquoise_Mariani	#N/A	#N/A	#N/A	#N/A	protein_coding			ENSG00000221946	FXYD7	M19_DeRosa35	#N/A	#N/A	#N/A	#N/A	protein_coding
ENSG00000006704	GTF2IRD1	saddlebrown	#N/A	#N/A	#N/A	#N/A	protein_coding			ENSG00000006740	ARHGAP44	-	#N/A	#N/A	#N/A	#N/A	protein_coding			ENSG00000007216	yellow_Mariani	#N/A	#N/A	#N/A	#N/A	protein_coding			ENSG00000224167	RP3-522D1.1	M19_DeRosa35	#N/A	#N/A	#N/A	#N/A	lincRNA
ENSG00000006712	PAF1	lightcyan1	#N/A	#N/A	#N/A	#N/A	protein_coding			ENSG00000006744	ELAC2	M14	#N/A	#N/A	#N/A	high_candidate	protein_coding			ENSG00000007237	grey_Mariani	#N/A	#N/A	#N/A	#N/A	protein_coding			ENSG00000225465	RFPL1S	M19_DeRosa35	#N/A	#N/A	#N/A	#N/A	antisense
ENSG00000006715	VPS41	lightcyan1	#N/A	#N/A	#N/A	#N/A	protein_coding			ENSG00000006747	SCIN	M17	#N/A	#N/A	#N/A	#N/A	protein_coding			ENSG00000007255	darkturquoise_Mariani	#N/A	#N/A	#N/A	#N/A	protein_coding			ENSG00000226684	RP3-418C23.2	M19_DeRosa35	#N/A	#N/A	#N/A	#N/A	antisense
ENSG00000006740	ARHGAP44	brown4	#N/A	#N/A	#N/A	#N/A	protein_coding			ENSG00000006756	ARSD	M11	#N/A	#N/A	#N/A	#N/A	protein_coding			ENSG00000007264	tan_Mariani	#N/A	#N/A	#N/A	#N/A	protein_coding			ENSG00000227906	RP5-839B4.7	M19_DeRosa35	#N/A	#N/A	#N/A	#N/A	lincRNA
ENSG00000006744	ELAC2	brown4	#N/A	#N/A	#N/A	high_candidate	protein_coding			ENSG00000006757	PNPLA4	-	#N/A	#N/A	#N/A	#N/A	protein_coding			ENSG00000007306	grey_Mariani	#N/A	#N/A	#N/A	#N/A	protein_coding			ENSG00000229692	SOS1-IT1	M19_DeRosa35	#N/A	#N/A	#N/A	#N/A	sense_intronic
ENSG00000006747	SCIN	black	#N/A	#N/A	#N/A	#N/A	protein_coding			ENSG00000006831	ADIPOR2	-	#N/A	#N/A	#N/A	#N/A	protein_coding			ENSG00000007314	turquoise_Mariani	4	#N/A	4	#N/A	protein_coding			ENSG00000231307	#N/A	M19_DeRosa35	#N/A	#N/A	#N/A	#N/A	#N/A
ENSG00000006756	ARSD	brown4	#N/A	#N/A	#N/A	#N/A	protein_coding			ENSG00000006837	CDKL3	-	#N/A	#N/A	#N/A	#N/A	protein_coding			ENSG00000007341	black_Mariani	#N/A	#N/A	#N/A	#N/A	protein_coding			ENSG00000231672	#N/A	M19_DeRosa35	#N/A	#N/A	#N/A	#N/A	#N/A
ENSG00000006757	PNPLA4	brown4	#N/A	#N/A	#N/A	#N/A	protein_coding			ENSG00000007001	UPP2	M17	#N/A	#N/A	#N/A	#N/A	protein_coding			ENSG00000007350	turquoise_Mariani	#N/A	#N/A	#N/A	#N/A	protein_coding			ENSG00000236943	AL592284.1	M19_DeRosa35	#N/A	#N/A	#N/A	#N/A	antisense
ENSG00000006788	MYH13	black	#N/A	#N/A	#N/A	#N/A	protein_coding			ENSG00000007047	MARK4	-	#N/A	#N/A	#N/A	#N/A	protein_coding			ENSG00000007372	turquoise_Mariani	S	#N/A	#N/A	known	protein_coding			ENSG00000242173	ARHGDIG	M19_DeRosa35	#N/A	#N/A	#N/A	#N/A	protein_coding
ENSG00000006831	ADIPOR2	black	#N/A	#N/A	#N/A	#N/A	protein_coding			ENSG00000007062	PROM1	-	#N/A	#N/A	#N/A	#N/A	protein_coding			ENSG00000007376	red_Mariani	#N/A	#N/A	#N/A	#N/A	protein_coding			ENSG00000248791	#N/A	M19_DeRosa35	#N/A	#N/A	#N/A	#N/A	#N/A
ENSG00000006837	CDKL3	brown4	#N/A	#N/A	#N/A	#N/A	protein_coding			ENSG00000007080	CCDC124	M4	#N/A	#N/A	#N/A	#N/A	protein_coding			ENSG00000007384	green_Mariani	#N/A	#N/A	#N/A	#N/A	protein_coding			ENSG00000253308	#N/A	M19_DeRosa35	#N/A	#N/A	#N/A	#N/A	#N/A
ENSG00000007001	UPP2	black	#N/A	#N/A	#N/A	#N/A	protein_coding			ENSG00000007129	CEACAM21	-	#N/A	#N/A	#N/A	#N/A	protein_coding			ENSG00000007392	turquoise_Mariani	#N/A	#N/A	#N/A	#N/A	protein_coding			ENSG00000253457	SMIM18	M19_DeRosa35	#N/A	#N/A	#N/A	#N/A	protein_coding
ENSG00000007047	MARK4	brown4	#N/A	#N/A	#N/A	#N/A	protein_coding			ENSG00000007168	PAFAH1B1	M16	#N/A	2	#N/A	known	protein_coding			ENSG00000007402	grey_Mariani	#N/A	#N/A	#N/A	#N/A	protein_coding			ENSG00000255178	#N/A	M19_DeRosa35	#N/A	#N/A	#N/A	#N/A	#N/A
ENSG00000007062	PROM1	darkolivegreen	#N/A	#N/A	#N/A	#N/A	protein_coding			ENSG00000007171	NOS2	-	#N/A	#N/A	#N/A	#N/A	protein_coding			ENSG00000007516	blue_Mariani	#N/A	#N/A	#N/A	#N/A	protein_coding			ENSG00000260464	0	M19_DeRosa35	#N/A	#N/A	#N/A	#N/A	lincRNA
ENSG00000007080	CCDC124	brown4	#N/A	#N/A	#N/A	#N/A	protein_coding			ENSG00000007174	DNAH9	M13	#N/A	#N/A	#N/A	#N/A	protein_coding			ENSG00000007541	turquoise_Mariani	#N/A	#N/A	#N/A	#N/A	protein_coding			ENSG00000260641	0	M19_DeRosa35	#N/A	#N/A	#N/A	#N/A	antisense
ENSG00000007129	CEACAM21	black	#N/A	#N/A	#N/A	#N/A	protein_coding			ENSG00000007202	KIAA0100	-	#N/A	#N/A	#N/A	#N/A	protein_coding			ENSG00000007866	green_Mariani	#N/A	#N/A	#N/A	#N/A	protein_coding			ENSG00000260664	0	M19_DeRosa35	#N/A	#N/A	#N/A	#N/A	lincRNA
ENSG00000007168	PAFAH1B1	lightyellow	#N/A	2	#N/A	known	protein_coding			ENSG00000007237	GAS7	M16	#N/A	#N/A	#N/A	#N/A	protein_coding			ENSG00000007923	red_Mariani	#N/A	#N/A	#N/A	#N/A	protein_coding			ENSG00000261292	0	M19_DeRosa35	#N/A	#N/A	#N/A	#N/A	sense_overlapping
ENSG00000007171	NOS2	black	#N/A	#N/A	#N/A	#N/A	protein_coding			ENSG00000007255	TRAPPC6A	M1	#N/A	#N/A	#N/A	#N/A	protein_coding			ENSG00000007944	green_Mariani	#N/A	#N/A	#N/A	#N/A	protein_coding			ENSG00000261786	0	M19_DeRosa35	#N/A	#N/A	#N/A	#N/A	lincRNA
ENSG00000007174	DNAH9	brown4	#N/A	#N/A	#N/A	#N/A	protein_coding			ENSG00000007264	MATK	M17	#N/A	#N/A	#N/A	#N/A	protein_coding			ENSG00000007952	grey_Mariani	#N/A	#N/A	#N/A	#N/A	protein_coding			ENSG00000269510	#N/A	M19_DeRosa35	#N/A	#N/A	#N/A	#N/A	#N/A
ENSG00000007202	KIAA0100	black	#N/A	#N/A	#N/A	#N/A	protein_coding			ENSG00000007341	ST7L	-	#N/A	#N/A	#N/A	#N/A	protein_coding			ENSG00000007968	magenta_Mariani	#N/A	#N/A	#N/A	#N/A	protein_coding			ENSG00000270135	#N/A	M19_DeRosa35	#N/A	#N/A	#N/A	#N/A	#N/A
ENSG00000007216	SLC13A2	brown4	#N/A	#N/A	#N/A	#N/A	protein_coding			ENSG00000007350	TKTL1	M11	#N/A	#N/A	#N/A	#N/A	protein_coding			ENSG00000008018	red_Mariani	#N/A	#N/A	#N/A	#N/A	protein_coding			ENSG00000272420	0	M19_DeRosa35	#N/A	#N/A	#N/A	#N/A	sense_intronic
ENSG00000007237	GAS7	black	#N/A	#N/A	#N/A	#N/A	protein_coding			ENSG00000007372	PAX6	M8	S	#N/A	#N/A	known	protein_coding			ENSG00000008056	brown_Mariani	4	3	4	known	protein_coding			ENSG00000273151	0	M19_DeRosa35	#N/A	#N/A	#N/A	#N/A	antisense
ENSG00000007255	TRAPPC6A	brown4	#N/A	#N/A	#N/A	#N/A	protein_coding			ENSG00000007376	RPUSD1	-	#N/A	#N/A	#N/A	#N/A	protein_coding			ENSG00000008083	turquoise_Mariani	#N/A	#N/A	3	#N/A	protein_coding			ENSG00000273274	ZBTB8B	M19_DeRosa35	#N/A	#N/A	#N/A	#N/A	protein_coding
ENSG00000007264	MATK	black	#N/A	#N/A	#N/A	#N/A	protein_coding			ENSG00000007384	RHBDF1	M18	#N/A	#N/A	#N/A	#N/A	protein_coding			ENSG00000008086	yellow_Mariani	S	1	#N/A	known	protein_coding								#N/A	#N/A
ENSG00000007312	CD79B	brown4	#N/A	#N/A	#N/A	#N/A	protein_coding			ENSG00000007392	LUC7L	M6	#N/A	#N/A	#N/A	#N/A	protein_coding			ENSG00000008118	purple_Mariani	#N/A	#N/A	#N/A	#N/A	protein_coding								#N/A	#N/A
ENSG00000007314	SCN4A	maroon	4	#N/A	4	#N/A	protein_coding			ENSG00000007402	CACNA2D2	-	#N/A	#N/A	#N/A	#N/A	protein_coding			ENSG00000008128	midnightblue_Mariani	#N/A	#N/A	#N/A	#N/A	protein_coding								#N/A	#N/A
ENSG00000007341	ST7L	brown4	#N/A	#N/A	#N/A	#N/A	protein_coding			ENSG00000007516	BAIAP3	-	#N/A	#N/A	#N/A	#N/A	protein_coding			ENSG00000008130	green_Mariani	#N/A	#N/A	#N/A	#N/A	protein_coding								#N/A	#N/A
ENSG00000007350	TKTL1	lightyellow	#N/A	#N/A	#N/A	#N/A	protein_coding			ENSG00000007520	TSR3	-	#N/A	#N/A	#N/A	#N/A	protein_coding			ENSG00000008196	grey_Mariani	#N/A	#N/A	#N/A	known	protein_coding								#N/A	#N/A
ENSG00000007372	PAX6	black	S	#N/A	#N/A	known	protein_coding			ENSG00000007541	PIGQ	-	#N/A	#N/A	#N/A	#N/A	protein_coding			ENSG00000008226	grey60_Mariani	#N/A	#N/A	#N/A	#N/A	protein_coding								#N/A	#N/A
ENSG00000007376	RPUSD1	brown4	#N/A	#N/A	#N/A	#N/A	protein_coding			ENSG00000007545	CRAMP1	M2	#N/A	#N/A	#N/A	#N/A	protein_coding			ENSG00000008256	pink_Mariani	#N/A	#N/A	#N/A	#N/A	protein_coding								#N/A	#N/A
ENSG00000007384	RHBDF1	black	#N/A	#N/A	#N/A	#N/A	protein_coding			ENSG00000007866	TEAD3	M8	#N/A	#N/A	#N/A	#N/A	protein_coding			ENSG00000008277	brown_Mariani	#N/A	#N/A	#N/A	#N/A	protein_coding								#N/A	#N/A
ENSG00000007392	LUC7L	black	#N/A	#N/A	#N/A	#N/A	protein_coding			ENSG00000007908	SELE	M15	#N/A	#N/A	#N/A	#N/A	protein_coding			ENSG00000008282	green_Mariani	#N/A	#N/A	#N/A	#N/A	protein_coding								#N/A	#N/A
ENSG00000007402	CACNA2D2	lightyellow	#N/A	#N/A	#N/A	#N/A	protein_coding			ENSG00000007923	DNAJC11	-	#N/A	#N/A	#N/A	#N/A	protein_coding			ENSG00000008283	greenyellow_Mariani	#N/A	#N/A	#N/A	#N/A	protein_coding								#N/A	#N/A
ENSG00000007516	BAIAP3	brown4	#N/A	#N/A	#N/A	#N/A	protein_coding			ENSG00000007933	FMO3	M13	#N/A	#N/A	#N/A	#N/A	protein_coding			ENSG00000008294	blue_Mariani	#N/A	#N/A	#N/A	#N/A	protein_coding								#N/A	#N/A
ENSG00000007520	TSR3	lightyellow	#N/A	#N/A	#N/A	#N/A	protein_coding			ENSG00000007944	MYLIP	M17	#N/A	#N/A	#N/A	#N/A	protein_coding			ENSG00000008300	blue_Mariani	#N/A	#N/A	#N/A	#N/A	protein_coding								#N/A	#N/A
ENSG00000007541	PIGQ	brown4	#N/A	#N/A	#N/A	#N/A	protein_coding			ENSG00000007968	E2F2	M11	#N/A	#N/A	#N/A	#N/A	protein_coding			ENSG00000008311	turquoise_Mariani	#N/A	2	#N/A	known	protein_coding								#N/A	#N/A
ENSG00000007866	TEAD3	brown4	#N/A	#N/A	#N/A	#N/A	protein_coding			ENSG00000008018	PSMB1	-	#N/A	#N/A	#N/A	#N/A	protein_coding			ENSG00000008323	yellow_Mariani	#N/A	#N/A	#N/A	#N/A	protein_coding								#N/A	#N/A
ENSG00000007908	SELE	salmon	#N/A	#N/A	#N/A	#N/A	protein_coding			ENSG00000008056	SYN1	M13	4	3	4	known	protein_coding			ENSG00000008324	turquoise_Mariani	#N/A	#N/A	#N/A	#N/A	protein_coding								#N/A	#N/A
ENSG00000007923	DNAJC11	brown4	#N/A	#N/A	#N/A	#N/A	protein_coding			ENSG00000008083	JARID2	-	#N/A	#N/A	3	#N/A	protein_coding			ENSG00000008382	black_Mariani	#N/A	#N/A	#N/A	#N/A	protein_coding								#N/A	#N/A
ENSG00000007933	FMO3	salmon	#N/A	#N/A	#N/A	#N/A	protein_coding			ENSG00000008086	CDKL5	-	S	1	#N/A	known	protein_coding			ENSG00000008394	green_Mariani	#N/A	#N/A	#N/A	#N/A	protein_coding								#N/A	#N/A
ENSG00000007944	MYLIP	brown4	#N/A	#N/A	#N/A	#N/A	protein_coding			ENSG00000008118	CAMK1G	M13	#N/A	#N/A	#N/A	#N/A	protein_coding			ENSG00000008405	tan_Mariani	#N/A	#N/A	#N/A	#N/A	protein_coding								#N/A	#N/A
ENSG00000007952	NOX1	brown4	#N/A	#N/A	#N/A	#N/A	protein_coding			ENSG00000008128	CDK11A	-	#N/A	#N/A	#N/A	#N/A	protein_coding			ENSG00000008438	black_Mariani	#N/A	#N/A	#N/A	#N/A	protein_coding								#N/A	#N/A
ENSG00000007968	E2F2	brown4	#N/A	#N/A	#N/A	#N/A	protein_coding			ENSG00000008130	NADK	-	#N/A	#N/A	#N/A	#N/A	protein_coding			ENSG00000008441	pink_Mariani	S	#N/A	#N/A	known	protein_coding								#N/A	#N/A
ENSG00000008018	PSMB1	brown4	#N/A	#N/A	#N/A	#N/A	protein_coding			ENSG00000008196	TFAP2B	M15	#N/A	#N/A	#N/A	known	protein_coding			ENSG00000008513	yellow_Mariani	#N/A	#N/A	#N/A	#N/A	protein_coding								#N/A	#N/A
ENSG00000008056	SYN1	black	4	3	4	known	protein_coding			ENSG00000008197	TFAP2D	-	#N/A	#N/A	#N/A	#N/A	protein_coding			ENSG00000008516	turquoise_Mariani	#N/A	#N/A	#N/A	#N/A	protein_coding								#N/A	#N/A
ENSG00000008083	JARID2	saddlebrown	#N/A	#N/A	3	#N/A	protein_coding			ENSG00000008226	DLEC1	-	#N/A	#N/A	#N/A	#N/A	protein_coding			ENSG00000008517	yellow_Mariani	#N/A	#N/A	#N/A	#N/A	protein_coding								#N/A	#N/A
ENSG00000008086	CDKL5	brown4	S	1	#N/A	known	protein_coding			ENSG00000008256	CYTH3	-	#N/A	#N/A	#N/A	#N/A	protein_coding			ENSG00000008710	brown_Mariani	#N/A	#N/A	#N/A	#N/A	protein_coding								#N/A	#N/A
ENSG00000008118	CAMK1G	magenta	#N/A	#N/A	#N/A	#N/A	protein_coding			ENSG00000008277	ADAM22	M13	#N/A	#N/A	#N/A	#N/A	protein_coding			ENSG00000008735	blue_Mariani	#N/A	#N/A	#N/A	#N/A	protein_coding								#N/A	#N/A
ENSG00000008128	CDK11A	lightpink4	#N/A	#N/A	#N/A	#N/A	protein_coding			ENSG00000008282	SYPL1	M1	#N/A	#N/A	#N/A	#N/A	protein_coding			ENSG00000008838	black_Mariani	#N/A	#N/A	#N/A	#N/A	protein_coding								#N/A	#N/A
ENSG00000008130	NADK	brown4	#N/A	#N/A	#N/A	#N/A	protein_coding			ENSG00000008283	CYB561	M17	#N/A	#N/A	#N/A	#N/A	protein_coding			ENSG00000008853	yellow_Mariani	#N/A	#N/A	#N/A	#N/A	protein_coding								#N/A	#N/A
ENSG00000008196	TFAP2B	brown4	#N/A	#N/A	#N/A	known	protein_coding			ENSG00000008294	SPAG9	-	#N/A	#N/A	#N/A	#N/A	protein_coding			ENSG00000008869	blue_Mariani	#N/A	#N/A	#N/A	#N/A	protein_coding								#N/A	#N/A
ENSG00000008197	TFAP2D	brown4	#N/A	#N/A	#N/A	#N/A	protein_coding			ENSG00000008300	CELSR3	M5	#N/A	#N/A	#N/A	#N/A	protein_coding			ENSG00000008952	purple_Mariani	#N/A	#N/A	#N/A	#N/A	protein_coding								#N/A	#N/A
ENSG00000008226	DLEC1	black	#N/A	#N/A	#N/A	#N/A	protein_coding			ENSG00000008311	AASS	M11	#N/A	2	#N/A	known	protein_coding			ENSG00000008988	magenta_Mariani	#N/A	#N/A	#N/A	#N/A	protein_coding								#N/A	#N/A
ENSG00000008256	CYTH3	brown4	#N/A	#N/A	#N/A	#N/A	protein_coding			ENSG00000008324	SS18L2	-	#N/A	#N/A	#N/A	#N/A	protein_coding			ENSG00000009307	red_Mariani	#N/A	#N/A	#N/A	#N/A	protein_coding								#N/A	#N/A
ENSG00000008277	ADAM22	brown4	#N/A	#N/A	#N/A	#N/A	protein_coding			ENSG00000008382	MPND	-	#N/A	#N/A	#N/A	#N/A	protein_coding			ENSG00000009335	green_Mariani	3	#N/A	3	#N/A	protein_coding								#N/A	#N/A
ENSG00000008282	SYPL1	tan	#N/A	#N/A	#N/A	#N/A	protein_coding			ENSG00000008394	MGST1	M15	#N/A	#N/A	#N/A	#N/A	protein_coding			ENSG00000009413	brown_Mariani	#N/A	#N/A	#N/A	#N/A	protein_coding								#N/A	#N/A
ENSG00000008283	CYB561	saddlebrown	#N/A	#N/A	#N/A	#N/A	protein_coding			ENSG00000008405	CRY1	M5	#N/A	#N/A	#N/A	#N/A	protein_coding			ENSG00000009709	lightyellow_Mariani	#N/A	#N/A	#N/A	#N/A	protein_coding								#N/A	#N/A
ENSG00000008294	SPAG9	brown4	#N/A	#N/A	#N/A	#N/A	protein_coding			ENSG00000008438	PGLYRP1	-	#N/A	#N/A	#N/A	#N/A	protein_coding			ENSG00000009724	magenta_Mariani	#N/A	#N/A	#N/A	high_candidate	protein_coding								#N/A	#N/A
ENSG00000008300	CELSR3	brown4	#N/A	#N/A	#N/A	#N/A	protein_coding			ENSG00000008441	NFIX	M2	S	#N/A	#N/A	known	protein_coding			ENSG00000009765	grey_Mariani	#N/A	#N/A	#N/A	#N/A	protein_coding								#N/A	#N/A
ENSG00000008311	AASS	brown4	#N/A	2	#N/A	known	protein_coding			ENSG00000008513	ST3GAL1	-	#N/A	#N/A	#N/A	#N/A	protein_coding			ENSG00000009780	turquoise_Mariani	#N/A	#N/A	#N/A	#N/A	protein_coding								#N/A	#N/A
ENSG00000008323	PLEKHG6	salmon	#N/A	#N/A	#N/A	#N/A	protein_coding			ENSG00000008516	MMP25	-	#N/A	#N/A	#N/A	#N/A	protein_coding			ENSG00000009790	lightcyan_Mariani	#N/A	#N/A	#N/A	#N/A	protein_coding								#N/A	#N/A
ENSG00000008324	SS18L2	lightyellow	#N/A	#N/A	#N/A	#N/A	protein_coding			ENSG00000008517	IL32	-	#N/A	#N/A	#N/A	#N/A	protein_coding			ENSG00000009830	black_Mariani	#N/A	#N/A	#N/A	known	protein_coding								#N/A	#N/A
ENSG00000008382	MPND	lightyellow	#N/A	#N/A	#N/A	#N/A	protein_coding			ENSG00000008710	PKD1	M12	#N/A	#N/A	#N/A	#N/A	protein_coding			ENSG00000009844	blue_Mariani	#N/A	#N/A	#N/A	#N/A	protein_coding								#N/A	#N/A
ENSG00000008394	MGST1	black	#N/A	#N/A	#N/A	#N/A	protein_coding			ENSG00000008735	MAPK8IP2	-	#N/A	#N/A	#N/A	#N/A	protein_coding			ENSG00000009950	lightcyan_Mariani	#N/A	#N/A	#N/A	#N/A	protein_coding								#N/A	#N/A
ENSG00000008405	CRY1	lightyellow	#N/A	#N/A	#N/A	#N/A	protein_coding			ENSG00000008838	MED24	-	#N/A	#N/A	#N/A	#N/A	protein_coding			ENSG00000009954	black_Mariani	#N/A	#N/A	#N/A	#N/A	protein_coding								#N/A	#N/A
ENSG00000008438	PGLYRP1	salmon	#N/A	#N/A	#N/A	#N/A	protein_coding			ENSG00000008853	RHOBTB2	-	#N/A	#N/A	#N/A	#N/A	protein_coding			ENSG00000010017	turquoise_Mariani	#N/A	#N/A	#N/A	#N/A	protein_coding								#N/A	#N/A
ENSG00000008441	NFIX	brown4	S	#N/A	#N/A	known	protein_coding			ENSG00000008869	HEATR5B	-	#N/A	#N/A	#N/A	#N/A	protein_coding			ENSG00000010165	red_Mariani	#N/A	#N/A	#N/A	#N/A	protein_coding								#N/A	#N/A
ENSG00000008513	ST3GAL1	brown4	#N/A	#N/A	#N/A	#N/A	protein_coding			ENSG00000008952	SEC62	M4	#N/A	#N/A	#N/A	#N/A	protein_coding			ENSG00000010219	lightyellow_Mariani	#N/A	#N/A	#N/A	#N/A	protein_coding								#N/A	#N/A
ENSG00000008516	MMP25	brown4	#N/A	#N/A	#N/A	#N/A	protein_coding			ENSG00000008988	RPS20	M14	#N/A	#N/A	#N/A	#N/A	protein_coding			ENSG00000010244	turquoise_Mariani	#N/A	#N/A	#N/A	#N/A	protein_coding								#N/A	#N/A
ENSG00000008517	IL32	black	#N/A	#N/A	#N/A	#N/A	protein_coding			ENSG00000009307	CSDE1	M5	#N/A	#N/A	#N/A	#N/A	protein_coding			ENSG00000010256	turquoise_Mariani	#N/A	#N/A	#N/A	#N/A	protein_coding								#N/A	#N/A
ENSG00000008710	PKD1	black	#N/A	#N/A	#N/A	#N/A	protein_coding			ENSG00000009335	UBE3C	-	3	#N/A	3	#N/A	protein_coding			ENSG00000010270	blue_Mariani	#N/A	#N/A	#N/A	#N/A	protein_coding								#N/A	#N/A
ENSG00000008735	MAPK8IP2	black	#N/A	#N/A	#N/A	#N/A	protein_coding			ENSG00000009413	REV3L	M6	#N/A	#N/A	#N/A	#N/A	protein_coding			ENSG00000010278	yellow_Mariani	#N/A	#N/A	#N/A	#N/A	protein_coding								#N/A	#N/A
ENSG00000008838	MED24	tan	#N/A	#N/A	#N/A	#N/A	protein_coding			ENSG00000009694	TENM1	M17	#N/A	#N/A	#N/A	#N/A	protein_coding			ENSG00000010292	turquoise_Mariani	#N/A	#N/A	#N/A	#N/A	protein_coding								#N/A	#N/A
ENSG00000008853	RHOBTB2	black	#N/A	#N/A	#N/A	#N/A	protein_coding			ENSG00000009709	PAX7	M13	#N/A	#N/A	#N/A	#N/A	protein_coding			ENSG00000010295	turquoise_Mariani	#N/A	#N/A	#N/A	#N/A	protein_coding								#N/A	#N/A
ENSG00000008869	HEATR5B	black	#N/A	#N/A	#N/A	#N/A	protein_coding			ENSG00000009724	MASP2	-	#N/A	#N/A	#N/A	high_candidate	protein_coding			ENSG00000010310	tan_Mariani	#N/A	#N/A	#N/A	#N/A	protein_coding								#N/A	#N/A
ENSG00000008952	SEC62	tan	#N/A	#N/A	#N/A	#N/A	protein_coding			ENSG00000009780	FAM76A	-	#N/A	#N/A	#N/A	#N/A	protein_coding			ENSG00000010318	midnightblue_Mariani	#N/A	#N/A	#N/A	#N/A	protein_coding								#N/A	#N/A
ENSG00000008988	RPS20	tan	#N/A	#N/A	#N/A	#N/A	protein_coding			ENSG00000009790	TRAF3IP3	M1	#N/A	#N/A	#N/A	#N/A	protein_coding			ENSG00000010319	turquoise_Mariani	#N/A	#N/A	#N/A	#N/A	protein_coding								#N/A	#N/A
ENSG00000009307	CSDE1	black	#N/A	#N/A	#N/A	#N/A	protein_coding			ENSG00000009830	POMT2	M1	#N/A	#N/A	#N/A	known	protein_coding			ENSG00000010322	cyan_Mariani	#N/A	#N/A	#N/A	#N/A	protein_coding								#N/A	#N/A
ENSG00000009335	UBE3C	tan	3	#N/A	3	#N/A	protein_coding			ENSG00000009844	VTA1	-	#N/A	#N/A	#N/A	#N/A	protein_coding			ENSG00000010327	red_Mariani	#N/A	#N/A	#N/A	#N/A	protein_coding								#N/A	#N/A
ENSG00000009413	REV3L	darkslateblue	#N/A	#N/A	#N/A	#N/A	protein_coding			ENSG00000009950	MLXIPL	-	#N/A	#N/A	#N/A	#N/A	protein_coding			ENSG00000010361	grey_Mariani	#N/A	#N/A	#N/A	#N/A	protein_coding								#N/A	#N/A
ENSG00000009694	TENM1	brown4	#N/A	#N/A	#N/A	#N/A	protein_coding			ENSG00000009954	BAZ1B	M2	#N/A	#N/A	#N/A	#N/A	protein_coding			ENSG00000010379	pink_Mariani	#N/A	#N/A	#N/A	#N/A	protein_coding								#N/A	#N/A
ENSG00000009709	PAX7	brown4	#N/A	#N/A	#N/A	#N/A	protein_coding			ENSG00000010017	RANBP9	-	#N/A	#N/A	#N/A	#N/A	protein_coding			ENSG00000010404	brown_Mariani	#N/A	2	#N/A	known	protein_coding								#N/A	#N/A
ENSG00000009724	MASP2	black	#N/A	#N/A	#N/A	high_candidate	protein_coding			ENSG00000010072	SPRTN	-	#N/A	#N/A	#N/A	#N/A	protein_coding			ENSG00000010438	grey_Mariani	#N/A	#N/A	#N/A	#N/A	protein_coding								#N/A	#N/A
ENSG00000009765	IYD	brown4	#N/A	#N/A	#N/A	#N/A	protein_coding			ENSG00000010165	METTL13	-	#N/A	#N/A	#N/A	#N/A	protein_coding			ENSG00000010539	black_Mariani	#N/A	#N/A	#N/A	#N/A	protein_coding								#N/A	#N/A
ENSG00000009780	FAM76A	magenta	#N/A	#N/A	#N/A	#N/A	protein_coding			ENSG00000010219	DYRK4	M1	#N/A	#N/A	#N/A	#N/A	protein_coding			ENSG00000010610	green_Mariani	#N/A	#N/A	#N/A	#N/A	protein_coding								#N/A	#N/A
ENSG00000009790	TRAF3IP3	black	#N/A	#N/A	#N/A	#N/A	protein_coding			ENSG00000010244	ZNF207	M14	#N/A	#N/A	#N/A	#N/A	protein_coding			ENSG00000010626	grey60_Mariani	#N/A	#N/A	#N/A	#N/A	protein_coding								#N/A	#N/A
ENSG00000009830	POMT2	brown4	#N/A	#N/A	#N/A	known	protein_coding			ENSG00000010256	UQCRC1	-	#N/A	#N/A	#N/A	#N/A	protein_coding			ENSG00000010704	purple_Mariani	#N/A	#N/A	#N/A	#N/A	protein_coding								#N/A	#N/A
ENSG00000009844	VTA1	brown4	#N/A	#N/A	#N/A	#N/A	protein_coding			ENSG00000010270	STARD3NL	-	#N/A	#N/A	#N/A	#N/A	protein_coding			ENSG00000010803	grey_Mariani	#N/A	#N/A	#N/A	#N/A	protein_coding								#N/A	#N/A
ENSG00000009950	MLXIPL	salmon	#N/A	#N/A	#N/A	#N/A	protein_coding			ENSG00000010278	CD9	M13	#N/A	#N/A	#N/A	#N/A	protein_coding			ENSG00000010810	blue_Mariani	#N/A	#N/A	#N/A	#N/A	protein_coding								#N/A	#N/A
ENSG00000009954	BAZ1B	brown4	#N/A	#N/A	#N/A	#N/A	protein_coding			ENSG00000010282	HHATL	M13	#N/A	#N/A	#N/A	#N/A	protein_coding			ENSG00000010818	pink_Mariani	#N/A	#N/A	#N/A	high_candidate	protein_coding								#N/A	#N/A
ENSG00000010017	RANBP9	brown4	#N/A	#N/A	#N/A	#N/A	protein_coding			ENSG00000010292	NCAPD2	M11	#N/A	#N/A	#N/A	#N/A	protein_coding			ENSG00000010932	black_Mariani	#N/A	#N/A	#N/A	#N/A	protein_coding								#N/A	#N/A
ENSG00000010030	ETV7	brown4	#N/A	#N/A	#N/A	#N/A	protein_coding			ENSG00000010295	IFFO1	-	#N/A	#N/A	#N/A	#N/A	protein_coding			ENSG00000011009	turquoise_Mariani	#N/A	#N/A	#N/A	#N/A	protein_coding								#N/A	#N/A
ENSG00000010072	SPRTN	brown4	#N/A	#N/A	#N/A	#N/A	protein_coding			ENSG00000010310	GIPR	-	#N/A	#N/A	#N/A	#N/A	protein_coding			ENSG00000011021	blue_Mariani	#N/A	#N/A	#N/A	#N/A	protein_coding								#N/A	#N/A
ENSG00000010219	DYRK4	magenta	#N/A	#N/A	#N/A	#N/A	protein_coding			ENSG00000010318	PHF7	-	#N/A	#N/A	#N/A	#N/A	protein_coding			ENSG00000011028	purple_Mariani	#N/A	#N/A	#N/A	#N/A	protein_coding								#N/A	#N/A
ENSG00000010244	ZNF207	brown4	#N/A	#N/A	#N/A	#N/A	protein_coding			ENSG00000010319	SEMA3G	-	#N/A	#N/A	#N/A	#N/A	protein_coding			ENSG00000011052	turquoise_Mariani	#N/A	#N/A	#N/A	#N/A	protein_coding								#N/A	#N/A
ENSG00000010256	UQCRC1	saddlebrown	#N/A	#N/A	#N/A	#N/A	protein_coding			ENSG00000010322	NISCH	-	#N/A	#N/A	#N/A	#N/A	protein_coding			ENSG00000011083	brown_Mariani	#N/A	#N/A	#N/A	#N/A	protein_coding								#N/A	#N/A
ENSG00000010270	STARD3NL	lightyellow	#N/A	#N/A	#N/A	#N/A	protein_coding			ENSG00000010327	STAB1	M18	#N/A	#N/A	#N/A	#N/A	protein_coding			ENSG00000011105	pink_Mariani	#N/A	#N/A	#N/A	#N/A	protein_coding								#N/A	#N/A
ENSG00000010278	CD9	black	#N/A	#N/A	#N/A	#N/A	protein_coding			ENSG00000010361	FUZ	-	#N/A	#N/A	#N/A	#N/A	protein_coding			ENSG00000011114	red_Mariani	#N/A	#N/A	#N/A	#N/A	protein_coding								#N/A	#N/A
ENSG00000010282	HHATL	brown4	#N/A	#N/A	#N/A	#N/A	protein_coding			ENSG00000010379	SLC6A13	M18	#N/A	#N/A	#N/A	#N/A	protein_coding			ENSG00000011132	red_Mariani	#N/A	#N/A	#N/A	#N/A	protein_coding								#N/A	#N/A
ENSG00000010292	NCAPD2	magenta	#N/A	#N/A	#N/A	#N/A	protein_coding			ENSG00000010404	IDS	M13	#N/A	2	#N/A	known	protein_coding			ENSG00000011143	black_Mariani	#N/A	1	#N/A	known	protein_coding								#N/A	#N/A
ENSG00000010295	IFFO1	brown4	#N/A	#N/A	#N/A	#N/A	protein_coding			ENSG00000010438	PRSS3	-	#N/A	#N/A	#N/A	#N/A	protein_coding			ENSG00000011198	yellow_Mariani	#N/A	1	#N/A	known	protein_coding								#N/A	#N/A
ENSG00000010310	GIPR	salmon	#N/A	#N/A	#N/A	#N/A	protein_coding			ENSG00000010539	ZNF200	M5	#N/A	#N/A	#N/A	#N/A	protein_coding			ENSG00000011243	midnightblue_Mariani	#N/A	#N/A	#N/A	#N/A	protein_coding								#N/A	#N/A
ENSG00000010318	PHF7	brown4	#N/A	#N/A	#N/A	#N/A	protein_coding			ENSG00000010610	CD4	M18	#N/A	#N/A	#N/A	#N/A	protein_coding			ENSG00000011258	turquoise_Mariani	#N/A	#N/A	#N/A	#N/A	protein_coding								#N/A	#N/A
ENSG00000010319	SEMA3G	magenta	#N/A	#N/A	#N/A	#N/A	protein_coding			ENSG00000010626	LRRC23	-	#N/A	#N/A	#N/A	#N/A	protein_coding			ENSG00000011260	turquoise_Mariani	#N/A	#N/A	#N/A	#N/A	protein_coding								#N/A	#N/A
ENSG00000010322	NISCH	magenta	#N/A	#N/A	#N/A	#N/A	protein_coding			ENSG00000010671	BTK	M18	#N/A	#N/A	#N/A	#N/A	protein_coding			ENSG00000011275	tan_Mariani	#N/A	#N/A	#N/A	#N/A	protein_coding								#N/A	#N/A
ENSG00000010327	STAB1	black	#N/A	#N/A	#N/A	#N/A	protein_coding			ENSG00000010704	HFE	M18	#N/A	#N/A	#N/A	#N/A	protein_coding			ENSG00000011295	black_Mariani	#N/A	#N/A	#N/A	known	protein_coding								#N/A	#N/A
ENSG00000010361	FUZ	brown4	#N/A	#N/A	#N/A	#N/A	protein_coding			ENSG00000010803	SCMH1	-	#N/A	#N/A	#N/A	#N/A	protein_coding			ENSG00000011304	red_Mariani	#N/A	#N/A	#N/A	#N/A	protein_coding								#N/A	#N/A
ENSG00000010379	SLC6A13	brown4	#N/A	#N/A	#N/A	#N/A	protein_coding			ENSG00000010810	FYN	-	#N/A	#N/A	#N/A	#N/A	protein_coding			ENSG00000011332	blue_Mariani	#N/A	#N/A	#N/A	#N/A	protein_coding								#N/A	#N/A
ENSG00000010404	IDS	black	#N/A	2	#N/A	known	protein_coding			ENSG00000010818	HIVEP2	-	#N/A	#N/A	#N/A	high_candidate	protein_coding			ENSG00000011347	brown_Mariani	#N/A	#N/A	#N/A	#N/A	protein_coding								#N/A	#N/A
ENSG00000010438	PRSS3	black	#N/A	#N/A	#N/A	#N/A	protein_coding			ENSG00000010932	FMO1	M18	#N/A	#N/A	#N/A	#N/A	protein_coding			ENSG00000011376	red_Mariani	#N/A	#N/A	#N/A	#N/A	protein_coding								#N/A	#N/A
ENSG00000010539	ZNF200	brown4	#N/A	#N/A	#N/A	#N/A	protein_coding			ENSG00000011007	ELOA	M5	#N/A	#N/A	#N/A	#N/A	protein_coding			ENSG00000011405	green_Mariani	#N/A	#N/A	#N/A	#N/A	protein_coding								#N/A	#N/A
ENSG00000010610	CD4	brown4	#N/A	#N/A	#N/A	#N/A	protein_coding			ENSG00000011009	LYPLA2	M14	#N/A	#N/A	#N/A	#N/A	protein_coding			ENSG00000011422	yellow_Mariani	#N/A	#N/A	4	#N/A	protein_coding								#N/A	#N/A
ENSG00000010626	LRRC23	sienna3	#N/A	#N/A	#N/A	#N/A	protein_coding			ENSG00000011021	CLCN6	-	#N/A	#N/A	#N/A	#N/A	protein_coding			ENSG00000011426	red_Mariani	#N/A	#N/A	#N/A	#N/A	protein_coding								#N/A	#N/A
ENSG00000010671	BTK	brown4	#N/A	#N/A	#N/A	#N/A	protein_coding			ENSG00000011028	MRC2	M8	#N/A	#N/A	#N/A	#N/A	protein_coding			ENSG00000011451	blue_Mariani	#N/A	#N/A	#N/A	#N/A	protein_coding								#N/A	#N/A
ENSG00000010704	HFE	brown4	#N/A	#N/A	#N/A	#N/A	protein_coding			ENSG00000011052	NME2	M9	#N/A	#N/A	#N/A	#N/A	protein_coding			ENSG00000011454	magenta_Mariani	#N/A	#N/A	#N/A	#N/A	protein_coding								#N/A	#N/A
ENSG00000010803	SCMH1	black	#N/A	#N/A	#N/A	#N/A	protein_coding			ENSG00000011083	SLC6A7	-	#N/A	#N/A	#N/A	#N/A	protein_coding			ENSG00000011465	purple_Mariani	#N/A	#N/A	#N/A	#N/A	protein_coding								#N/A	#N/A
ENSG00000010810	FYN	black	#N/A	#N/A	#N/A	#N/A	protein_coding			ENSG00000011105	TSPAN9	-	#N/A	#N/A	#N/A	#N/A	protein_coding			ENSG00000011478	green_Mariani	#N/A	#N/A	#N/A	#N/A	protein_coding								#N/A	#N/A
ENSG00000010818	HIVEP2	thistle1	#N/A	#N/A	#N/A	high_candidate	protein_coding			ENSG00000011114	BTBD7	M3	#N/A	#N/A	#N/A	#N/A	protein_coding			ENSG00000011485	turquoise_Mariani	#N/A	#N/A	#N/A	#N/A	protein_coding								#N/A	#N/A
ENSG00000010932	FMO1	brown4	#N/A	#N/A	#N/A	#N/A	protein_coding			ENSG00000011132	APBA3	-	#N/A	#N/A	#N/A	#N/A	protein_coding			ENSG00000011523	black_Mariani	#N/A	#N/A	#N/A	#N/A	protein_coding								#N/A	#N/A
ENSG00000011009	LYPLA2	black	#N/A	#N/A	#N/A	#N/A	protein_coding			ENSG00000011143	MKS1	M3	#N/A	1	#N/A	known	protein_coding			ENSG00000011566	greenyellow_Mariani	#N/A	#N/A	#N/A	#N/A	protein_coding								#N/A	#N/A
ENSG00000011021	CLCN6	magenta	#N/A	#N/A	#N/A	#N/A	protein_coding			ENSG00000011198	ABHD5	-	#N/A	1	#N/A	known	protein_coding			ENSG00000011638	lightcyan_Mariani	#N/A	#N/A	#N/A	#N/A	protein_coding								#N/A	#N/A
ENSG00000011028	MRC2	lightyellow	#N/A	#N/A	#N/A	#N/A	protein_coding			ENSG00000011201	ANOS1	M15	#N/A	#N/A	#N/A	#N/A	protein_coding			ENSG00000011677	brown_Mariani	#N/A	#N/A	#N/A	#N/A	protein_coding								#N/A	#N/A
ENSG00000011052	NME1-NME2	black	#N/A	#N/A	#N/A	#N/A	protein_coding			ENSG00000011243	AKAP8L	-	#N/A	#N/A	#N/A	#N/A	protein_coding			ENSG00000012048	turquoise_Mariani	#N/A	#N/A	#N/A	#N/A	protein_coding								#N/A	#N/A
ENSG00000011083	SLC6A7	black	#N/A	#N/A	#N/A	#N/A	protein_coding			ENSG00000011258	MBTD1	-	#N/A	#N/A	#N/A	#N/A	protein_coding			ENSG00000012061	turquoise_Mariani	#N/A	#N/A	#N/A	#N/A	protein_coding								#N/A	#N/A
ENSG00000011105	TSPAN9	black	#N/A	#N/A	#N/A	#N/A	protein_coding			ENSG00000011260	UTP18	-	#N/A	#N/A	#N/A	#N/A	protein_coding			ENSG00000012124	red_Mariani	#N/A	#N/A	#N/A	#N/A	protein_coding								#N/A	#N/A
ENSG00000011114	BTBD7	brown4	#N/A	#N/A	#N/A	#N/A	protein_coding			ENSG00000011275	RNF216	M3	#N/A	#N/A	#N/A	#N/A	protein_coding			ENSG00000012174	pink_Mariani	#N/A	1	#N/A	known	protein_coding								#N/A	#N/A
ENSG00000011132	APBA3	brown4	#N/A	#N/A	#N/A	#N/A	protein_coding			ENSG00000011295	TTC19	-	#N/A	#N/A	#N/A	known	protein_coding			ENSG00000012211	green_Mariani	#N/A	#N/A	#N/A	#N/A	protein_coding								#N/A	#N/A
ENSG00000011143	MKS1	brown4	#N/A	1	#N/A	known	protein_coding			ENSG00000011304	PTBP1	M11	#N/A	#N/A	#N/A	#N/A	protein_coding			ENSG00000012232	magenta_Mariani	#N/A	#N/A	#N/A	#N/A	protein_coding								#N/A	#N/A
ENSG00000011198	ABHD5	tan	#N/A	1	#N/A	known	protein_coding			ENSG00000011332	DPF1	M5	#N/A	#N/A	#N/A	#N/A	protein_coding			ENSG00000012504	grey_Mariani	#N/A	#N/A	#N/A	#N/A	protein_coding								#N/A	#N/A
ENSG00000011243	AKAP8L	black	#N/A	#N/A	#N/A	#N/A	protein_coding			ENSG00000011347	SYT7	-	#N/A	#N/A	#N/A	#N/A	protein_coding			ENSG00000012660	red_Mariani	#N/A	#N/A	#N/A	#N/A	protein_coding								#N/A	#N/A
ENSG00000011258	MBTD1	black	#N/A	#N/A	#N/A	#N/A	protein_coding			ENSG00000011376	LARS2	M1	#N/A	#N/A	#N/A	#N/A	protein_coding			ENSG00000012779	lightcyan_Mariani	#N/A	#N/A	#N/A	#N/A	protein_coding								#N/A	#N/A
ENSG00000011260	UTP18	brown4	#N/A	#N/A	#N/A	#N/A	protein_coding			ENSG00000011405	PIK3C2A	M1	#N/A	#N/A	#N/A	#N/A	protein_coding			ENSG00000012817	red_Mariani	#N/A	#N/A	#N/A	#N/A	protein_coding								#N/A	#N/A
ENSG00000011275	RNF216	brown4	#N/A	#N/A	#N/A	#N/A	protein_coding			ENSG00000011422	PLAUR	-	#N/A	#N/A	4	#N/A	protein_coding			ENSG00000012822	grey_Mariani	#N/A	#N/A	#N/A	#N/A	protein_coding								#N/A	#N/A
ENSG00000011295	TTC19	black	#N/A	#N/A	#N/A	known	protein_coding			ENSG00000011426	ANLN	M1	#N/A	#N/A	#N/A	#N/A	protein_coding			ENSG00000012963	magenta_Mariani	#N/A	1	#N/A	#N/A	protein_coding								#N/A	#N/A
ENSG00000011304	PTBP1	black	#N/A	#N/A	#N/A	#N/A	protein_coding			ENSG00000011451	WIZ	M5	#N/A	#N/A	#N/A	#N/A	protein_coding			ENSG00000012983	grey_Mariani	#N/A	#N/A	#N/A	#N/A	protein_coding								#N/A	#N/A
ENSG00000011332	DPF1	lightyellow	#N/A	#N/A	#N/A	#N/A	protein_coding			ENSG00000011454	RABGAP1	-	#N/A	#N/A	#N/A	#N/A	protein_coding			ENSG00000013016	tan_Mariani	#N/A	#N/A	#N/A	#N/A	protein_coding								#N/A	#N/A
ENSG00000011347	SYT7	black	#N/A	#N/A	#N/A	#N/A	protein_coding			ENSG00000011465	DCN	M18	#N/A	#N/A	#N/A	#N/A	protein_coding			ENSG00000013275	turquoise_Mariani	#N/A	#N/A	#N/A	high_candidate	protein_coding								#N/A	#N/A
ENSG00000011376	LARS2	brown4	#N/A	#N/A	#N/A	#N/A	protein_coding			ENSG00000011478	QPCTL	M12	#N/A	#N/A	#N/A	#N/A	protein_coding			ENSG00000013288	purple_Mariani	#N/A	#N/A	#N/A	#N/A	protein_coding								#N/A	#N/A
ENSG00000011405	PIK3C2A	black	#N/A	#N/A	#N/A	#N/A	protein_coding			ENSG00000011485	PPP5C	-	#N/A	#N/A	#N/A	#N/A	protein_coding			ENSG00000013293	brown_Mariani	#N/A	#N/A	#N/A	#N/A	protein_coding								#N/A	#N/A
ENSG00000011422	PLAUR	salmon	#N/A	#N/A	4	#N/A	protein_coding			ENSG00000011523	CEP68	M16	#N/A	#N/A	#N/A	#N/A	protein_coding			ENSG00000013297	grey_Mariani	#N/A	#N/A	#N/A	#N/A	protein_coding								#N/A	#N/A
ENSG00000011426	ANLN	salmon	#N/A	#N/A	#N/A	#N/A	protein_coding			ENSG00000011566	MAP4K3	-	#N/A	#N/A	#N/A	#N/A	protein_coding			ENSG00000013306	green_Mariani	#N/A	#N/A	4	#N/A	protein_coding								#N/A	#N/A
ENSG00000011451	WIZ	magenta	#N/A	#N/A	#N/A	#N/A	protein_coding			ENSG00000011600	TYROBP	M18	#N/A	#N/A	#N/A	#N/A	protein_coding			ENSG00000013364	purple_Mariani	#N/A	#N/A	#N/A	#N/A	protein_coding								#N/A	#N/A
ENSG00000011454	RABGAP1	black	#N/A	#N/A	#N/A	#N/A	protein_coding			ENSG00000011638	TMEM159	M3	#N/A	#N/A	#N/A	#N/A	protein_coding			ENSG00000013374	lightgreen_Mariani	#N/A	#N/A	#N/A	#N/A	protein_coding								#N/A	#N/A
ENSG00000011465	DCN	black	#N/A	#N/A	#N/A	#N/A	protein_coding			ENSG00000011677	GABRA3	-	#N/A	#N/A	#N/A	#N/A	protein_coding			ENSG00000013375	green_Mariani	#N/A	#N/A	#N/A	known	protein_coding								#N/A	#N/A
ENSG00000011478	QPCTL	black	#N/A	#N/A	#N/A	#N/A	protein_coding			ENSG00000012048	BRCA1	M11	#N/A	#N/A	#N/A	#N/A	protein_coding			ENSG00000013392	darkgreen_Mariani	#N/A	#N/A	#N/A	#N/A	protein_coding								#N/A	#N/A
ENSG00000011485	PPP5C	black	#N/A	#N/A	#N/A	#N/A	protein_coding			ENSG00000012061	ERCC1	-	#N/A	#N/A	#N/A	#N/A	protein_coding			ENSG00000013441	grey_Mariani	#N/A	#N/A	#N/A	#N/A	protein_coding								#N/A	#N/A
ENSG00000011523	CEP68	black	#N/A	#N/A	#N/A	#N/A	protein_coding			ENSG00000012124	CD22	M15	#N/A	#N/A	#N/A	#N/A	protein_coding			ENSG00000013503	red_Mariani	#N/A	1	#N/A	known	protein_coding								#N/A	#N/A
ENSG00000011566	MAP4K3	black	#N/A	#N/A	#N/A	#N/A	protein_coding			ENSG00000012171	SEMA3B	-	#N/A	#N/A	#N/A	#N/A	polymorphic_pseudogene			ENSG00000013523	turquoise_Mariani	#N/A	#N/A	#N/A	#N/A	protein_coding								#N/A	#N/A
ENSG00000011590	ZBTB32	black	#N/A	#N/A	#N/A	#N/A	protein_coding			ENSG00000012174	MBTPS2	-	#N/A	1	#N/A	known	protein_coding			ENSG00000013561	greenyellow_Mariani	#N/A	#N/A	#N/A	#N/A	protein_coding								#N/A	#N/A
ENSG00000011600	TYROBP	black	#N/A	#N/A	#N/A	#N/A	protein_coding			ENSG00000012211	PRICKLE3	-	#N/A	#N/A	#N/A	#N/A	protein_coding			ENSG00000013563	greenyellow_Mariani	#N/A	#N/A	#N/A	#N/A	protein_coding								#N/A	#N/A
ENSG00000011638	TMEM159	black	#N/A	#N/A	#N/A	#N/A	protein_coding			ENSG00000012223	LTF	-	#N/A	#N/A	#N/A	#N/A	protein_coding			ENSG00000013573	turquoise_Mariani	#N/A	#N/A	#N/A	known	protein_coding								#N/A	#N/A
ENSG00000011677	GABRA3	black	#N/A	#N/A	#N/A	#N/A	protein_coding			ENSG00000012232	EXTL3	-	#N/A	#N/A	#N/A	#N/A	protein_coding			ENSG00000013583	green_Mariani	#N/A	#N/A	#N/A	#N/A	protein_coding								#N/A	#N/A
ENSG00000012048	BRCA1	black	#N/A	#N/A	#N/A	#N/A	protein_coding			ENSG00000012660	ELOVL5	-	#N/A	#N/A	#N/A	#N/A	protein_coding			ENSG00000013588	yellow_Mariani	#N/A	#N/A	#N/A	#N/A	protein_coding								#N/A	#N/A
ENSG00000012061	ERCC1	magenta	#N/A	#N/A	#N/A	#N/A	protein_coding			ENSG00000012779	ALOX5	-	#N/A	#N/A	#N/A	#N/A	protein_coding			ENSG00000013619	blue_Mariani	#N/A	#N/A	#N/A	#N/A	protein_coding								#N/A	#N/A
ENSG00000012124	CD22	brown4	#N/A	#N/A	#N/A	#N/A	protein_coding			ENSG00000012817	KDM5D	-	#N/A	#N/A	#N/A	#N/A	protein_coding			ENSG00000013725	tan_Mariani	#N/A	#N/A	#N/A	#N/A	protein_coding								#N/A	#N/A
ENSG00000012171	SEMA3B	floralwhite	#N/A	#N/A	#N/A	#N/A	protein_coding			ENSG00000012822	CALCOCO1	-	#N/A	#N/A	#N/A	#N/A	protein_coding			ENSG00000013810	turquoise_Mariani	#N/A	#N/A	#N/A	#N/A	protein_coding								#N/A	#N/A
ENSG00000012174	MBTPS2	lightyellow	#N/A	1	#N/A	known	protein_coding			ENSG00000012963	UBR7	M4	#N/A	1	#N/A	#N/A	protein_coding			ENSG00000014138	turquoise_Mariani	#N/A	#N/A	4	#N/A	protein_coding								#N/A	#N/A
ENSG00000012211	PRICKLE3	black	#N/A	#N/A	#N/A	#N/A	protein_coding			ENSG00000012983	MAP4K5	M6	#N/A	#N/A	#N/A	#N/A	protein_coding			ENSG00000014164	lightyellow_Mariani	#N/A	#N/A	#N/A	#N/A	protein_coding								#N/A	#N/A
ENSG00000012223	LTF	black	#N/A	#N/A	#N/A	#N/A	protein_coding			ENSG00000013016	EHD3	M13	#N/A	#N/A	#N/A	#N/A	protein_coding			ENSG00000014216	grey_Mariani	#N/A	#N/A	#N/A	#N/A	protein_coding								#N/A	#N/A
ENSG00000012232	EXTL3	magenta	#N/A	#N/A	#N/A	#N/A	protein_coding			ENSG00000013275	PSMC4	-	#N/A	#N/A	#N/A	high_candidate	protein_coding			ENSG00000014257	yellow_Mariani	#N/A	#N/A	#N/A	#N/A	protein_coding								#N/A	#N/A
ENSG00000012504	NR1H4	lightyellow	#N/A	#N/A	#N/A	#N/A	protein_coding			ENSG00000013288	MAN2B2	M16	#N/A	#N/A	#N/A	#N/A	protein_coding			ENSG00000014641	grey_Mariani	#N/A	#N/A	#N/A	#N/A	protein_coding								#N/A	#N/A
ENSG00000012660	ELOVL5	black	#N/A	#N/A	#N/A	#N/A	protein_coding			ENSG00000013293	SLC7A14	-	#N/A	#N/A	#N/A	#N/A	protein_coding			ENSG00000014824	black_Mariani	#N/A	#N/A	#N/A	#N/A	protein_coding								#N/A	#N/A
ENSG00000012779	ALOX5	black	#N/A	#N/A	#N/A	#N/A	protein_coding			ENSG00000013297	CLDN11	-	#N/A	#N/A	#N/A	#N/A	protein_coding			ENSG00000014914	purple_Mariani	#N/A	#N/A	#N/A	#N/A	protein_coding								#N/A	#N/A
ENSG00000012817	KDM5D	lightyellow	#N/A	#N/A	#N/A	#N/A	protein_coding			ENSG00000013306	SLC25A39	M3	#N/A	#N/A	4	#N/A	protein_coding			ENSG00000014919	turquoise_Mariani	#N/A	#N/A	#N/A	known	protein_coding								#N/A	#N/A
ENSG00000012822	CALCOCO1	lightyellow	#N/A	#N/A	#N/A	#N/A	protein_coding			ENSG00000013364	MVP	-	#N/A	#N/A	#N/A	#N/A	protein_coding			ENSG00000015133	turquoise_Mariani	4	#N/A	4	known	protein_coding								#N/A	#N/A
ENSG00000012963	UBR7	brown4	#N/A	1	#N/A	#N/A	protein_coding			ENSG00000013374	NUB1	-	#N/A	#N/A	#N/A	#N/A	protein_coding			ENSG00000015153	blue_Mariani	#N/A	#N/A	#N/A	#N/A	protein_coding								#N/A	#N/A
ENSG00000012983	MAP4K5	brown4	#N/A	#N/A	#N/A	#N/A	protein_coding			ENSG00000013375	PGM3	-	#N/A	#N/A	#N/A	known	protein_coding			ENSG00000015171	grey_Mariani	3	#N/A	#N/A	known	protein_coding								#N/A	#N/A
ENSG00000013016	EHD3	black	#N/A	#N/A	#N/A	#N/A	protein_coding			ENSG00000013392	RWDD2A	-	#N/A	#N/A	#N/A	#N/A	protein_coding			ENSG00000015285	blue_Mariani	#N/A	#N/A	#N/A	#N/A	protein_coding								#N/A	#N/A
ENSG00000013275	PSMC4	magenta	#N/A	#N/A	#N/A	high_candidate	protein_coding			ENSG00000013441	CLK1	-	#N/A	#N/A	#N/A	#N/A	protein_coding			ENSG00000015413	green_Mariani	#N/A	#N/A	#N/A	#N/A	protein_coding								#N/A	#N/A
ENSG00000013288	MAN2B2	black	#N/A	#N/A	#N/A	#N/A	protein_coding			ENSG00000013503	POLR3B	-	#N/A	1	#N/A	known	protein_coding			ENSG00000015475	brown_Mariani	#N/A	#N/A	#N/A	#N/A	protein_coding								#N/A	#N/A
ENSG00000013293	SLC7A14	black	#N/A	#N/A	#N/A	#N/A	protein_coding			ENSG00000013523	ANGEL1	-	#N/A	#N/A	#N/A	#N/A	protein_coding			ENSG00000015479	black_Mariani	#N/A	#N/A	#N/A	#N/A	protein_coding								#N/A	#N/A
ENSG00000013297	CLDN11	brown4	#N/A	#N/A	#N/A	#N/A	protein_coding			ENSG00000013561	RNF14	M4	#N/A	#N/A	#N/A	#N/A	protein_coding			ENSG00000015520	yellow_Mariani	#N/A	#N/A	#N/A	#N/A	protein_coding								#N/A	#N/A
ENSG00000013306	SLC25A39	brown4	#N/A	#N/A	4	#N/A	protein_coding			ENSG00000013563	DNASE1L1	M1	#N/A	#N/A	#N/A	#N/A	protein_coding			ENSG00000015532	yellow_Mariani	#N/A	#N/A	#N/A	#N/A	protein_coding								#N/A	#N/A
ENSG00000013364	MVP	brown4	#N/A	#N/A	#N/A	#N/A	protein_coding			ENSG00000013573	DDX11	-	#N/A	#N/A	#N/A	known	protein_coding			ENSG00000015592	blue_Mariani	#N/A	#N/A	#N/A	#N/A	protein_coding								#N/A	#N/A
ENSG00000013374	NUB1	black	#N/A	#N/A	#N/A	#N/A	protein_coding			ENSG00000013583	HEBP1	-	#N/A	#N/A	#N/A	#N/A	protein_coding			ENSG00000015676	brown_Mariani	#N/A	#N/A	#N/A	#N/A	protein_coding								#N/A	#N/A
ENSG00000013375	PGM3	black	#N/A	#N/A	#N/A	known	protein_coding			ENSG00000013588	GPRC5A	M18	#N/A	#N/A	#N/A	#N/A	protein_coding			ENSG00000016082	yellow_Mariani	#N/A	#N/A	#N/A	#N/A	protein_coding								#N/A	#N/A
ENSG00000013392	RWDD2A	magenta	#N/A	#N/A	#N/A	#N/A	protein_coding			ENSG00000013619	MAMLD1	-	#N/A	#N/A	#N/A	#N/A	protein_coding			ENSG00000016391	green_Mariani	#N/A	#N/A	#N/A	#N/A	protein_coding								#N/A	#N/A
ENSG00000013441	CLK1	black	#N/A	#N/A	#N/A	#N/A	protein_coding			ENSG00000013725	CD6	-	#N/A	#N/A	#N/A	#N/A	protein_coding			ENSG00000016490	greenyellow_Mariani	#N/A	#N/A	#N/A	#N/A	protein_coding								#N/A	#N/A
ENSG00000013503	POLR3B	black	#N/A	1	#N/A	known	protein_coding			ENSG00000013810	TACC3	M11	#N/A	#N/A	#N/A	#N/A	protein_coding			ENSG00000016864	greenyellow_Mariani	#N/A	#N/A	#N/A	#N/A	protein_coding								#N/A	#N/A
ENSG00000013523	ANGEL1	brown4	#N/A	#N/A	#N/A	#N/A	protein_coding			ENSG00000014123	UFL1	-	#N/A	#N/A	#N/A	#N/A	protein_coding			ENSG00000017260	pink_Mariani	#N/A	#N/A	#N/A	#N/A	protein_coding								#N/A	#N/A
ENSG00000013561	RNF14	brown4	#N/A	#N/A	#N/A	#N/A	protein_coding			ENSG00000014138	POLA2	M11	#N/A	#N/A	4	#N/A	protein_coding			ENSG00000017427	purple_Mariani	#N/A	2	#N/A	known	protein_coding								#N/A	#N/A
ENSG00000013563	DNASE1L1	brown4	#N/A	#N/A	#N/A	#N/A	protein_coding			ENSG00000014164	ZC3H3	M3	#N/A	#N/A	#N/A	#N/A	protein_coding			ENSG00000017483	greenyellow_Mariani	#N/A	#N/A	#N/A	#N/A	protein_coding								#N/A	#N/A
ENSG00000013573	DDX11	brown4	#N/A	#N/A	#N/A	known	protein_coding			ENSG00000014216	CAPN1	M5	#N/A	#N/A	#N/A	#N/A	protein_coding			ENSG00000017797	red_Mariani	#N/A	#N/A	#N/A	#N/A	protein_coding								#N/A	#N/A
ENSG00000013583	HEBP1	magenta	#N/A	#N/A	#N/A	#N/A	protein_coding			ENSG00000014641	MDH1	M13	#N/A	#N/A	#N/A	#N/A	protein_coding			ENSG00000018189	blue_Mariani	#N/A	#N/A	#N/A	#N/A	protein_coding								#N/A	#N/A
ENSG00000013588	GPRC5A	plum2	#N/A	#N/A	#N/A	#N/A	protein_coding			ENSG00000014824	SLC30A9	M16	#N/A	#N/A	#N/A	#N/A	protein_coding			ENSG00000018236	pink_Mariani	#N/A	#N/A	#N/A	#N/A	protein_coding								#N/A	#N/A
ENSG00000013619	MAMLD1	brown4	#N/A	#N/A	#N/A	#N/A	protein_coding			ENSG00000014914	MTMR11	M8	#N/A	#N/A	#N/A	#N/A	protein_coding			ENSG00000018408	purple_Mariani	#N/A	#N/A	#N/A	#N/A	protein_coding								#N/A	#N/A
ENSG00000013725	CD6	black	#N/A	#N/A	#N/A	#N/A	protein_coding			ENSG00000014919	COX15	M3	#N/A	#N/A	#N/A	known	protein_coding			ENSG00000018510	darkturquoise_Mariani	#N/A	#N/A	#N/A	#N/A	protein_coding								#N/A	#N/A
ENSG00000013810	TACC3	salmon	#N/A	#N/A	#N/A	#N/A	protein_coding			ENSG00000015133	CCDC88C	M11	4	#N/A	4	known	protein_coding			ENSG00000018610	black_Mariani	#N/A	#N/A	#N/A	#N/A	protein_coding								#N/A	#N/A
ENSG00000014123	UFL1	black	#N/A	#N/A	#N/A	#N/A	protein_coding			ENSG00000015153	YAF2	-	#N/A	#N/A	#N/A	#N/A	protein_coding			ENSG00000018625	grey_Mariani	#N/A	#N/A	#N/A	known	protein_coding								#N/A	#N/A
ENSG00000014138	POLA2	brown4	#N/A	#N/A	4	#N/A	protein_coding			ENSG00000015171	ZMYND11	M17	3	#N/A	#N/A	known	protein_coding			ENSG00000018699	red_Mariani	#N/A	#N/A	#N/A	#N/A	protein_coding								#N/A	#N/A
ENSG00000014164	ZC3H3	black	#N/A	#N/A	#N/A	#N/A	protein_coding			ENSG00000015285	WAS	M18	#N/A	#N/A	#N/A	#N/A	protein_coding			ENSG00000018869	lightyellow_Mariani	#N/A	#N/A	#N/A	#N/A	protein_coding								#N/A	#N/A
ENSG00000014216	CAPN1	salmon	#N/A	#N/A	#N/A	#N/A	protein_coding			ENSG00000015413	DPEP1	M3	#N/A	#N/A	#N/A	#N/A	protein_coding			ENSG00000019144	blue_Mariani	#N/A	#N/A	#N/A	#N/A	protein_coding								#N/A	#N/A
ENSG00000014257	ACPP	lightyellow	#N/A	#N/A	#N/A	#N/A	protein_coding			ENSG00000015475	BID	-	#N/A	#N/A	#N/A	#N/A	protein_coding			ENSG00000019186	yellow_Mariani	#N/A	#N/A	#N/A	known	protein_coding								#N/A	#N/A
ENSG00000014641	MDH1	magenta	#N/A	#N/A	#N/A	#N/A	protein_coding			ENSG00000015479	MATR3	M9	#N/A	#N/A	#N/A	#N/A	protein_coding			ENSG00000019485	pink_Mariani	#N/A	#N/A	#N/A	#N/A	protein_coding								#N/A	#N/A
ENSG00000014824	SLC30A9	lightcyan1	#N/A	#N/A	#N/A	#N/A	protein_coding			ENSG00000015532	XYLT2	-	#N/A	#N/A	#N/A	#N/A	protein_coding			ENSG00000019505	brown_Mariani	#N/A	#N/A	#N/A	#N/A	protein_coding								#N/A	#N/A
ENSG00000014914	MTMR11	magenta	#N/A	#N/A	#N/A	#N/A	protein_coding			ENSG00000015592	STMN4	-	#N/A	#N/A	#N/A	#N/A	protein_coding			ENSG00000019549	green_Mariani	#N/A	#N/A	#N/A	#N/A	protein_coding								#N/A	#N/A
ENSG00000014919	COX15	black	#N/A	#N/A	#N/A	known	protein_coding			ENSG00000015676	NUDCD3	M16	#N/A	#N/A	#N/A	#N/A	protein_coding			ENSG00000019582	green_Mariani	#N/A	#N/A	#N/A	#N/A	protein_coding								#N/A	#N/A
ENSG00000015133	CCDC88C	brown4	4	#N/A	4	known	protein_coding			ENSG00000016082	ISL1	M15	#N/A	#N/A	#N/A	#N/A	protein_coding			ENSG00000019991	green_Mariani	#N/A	#N/A	#N/A	#N/A	protein_coding								#N/A	#N/A
ENSG00000015153	YAF2	black	#N/A	#N/A	#N/A	#N/A	protein_coding			ENSG00000016391	CHDH	M13	#N/A	#N/A	#N/A	#N/A	protein_coding			ENSG00000019995	brown_Mariani	#N/A	#N/A	#N/A	#N/A	protein_coding								#N/A	#N/A
ENSG00000015171	ZMYND11	black	3	#N/A	#N/A	known	protein_coding			ENSG00000016402	IL20RA	M15	#N/A	#N/A	#N/A	#N/A	protein_coding			ENSG00000020129	brown_Mariani	#N/A	#N/A	#N/A	#N/A	protein_coding								#N/A	#N/A
ENSG00000015285	WAS	brown4	#N/A	#N/A	#N/A	#N/A	protein_coding			ENSG00000016602	CLCA4	-	#N/A	#N/A	#N/A	#N/A	protein_coding			ENSG00000020256	magenta_Mariani	#N/A	#N/A	#N/A	#N/A	protein_coding								#N/A	#N/A
ENSG00000015413	DPEP1	brown4	#N/A	#N/A	#N/A	#N/A	protein_coding			ENSG00000016864	GLT8D1	-	#N/A	#N/A	#N/A	#N/A	protein_coding			ENSG00000020426	turquoise_Mariani	#N/A	#N/A	#N/A	#N/A	protein_coding								#N/A	#N/A
ENSG00000015475	BID	brown4	#N/A	#N/A	#N/A	#N/A	protein_coding			ENSG00000017260	ATP2C1	M16	#N/A	#N/A	#N/A	#N/A	protein_coding			ENSG00000020577	green_Mariani	#N/A	#N/A	#N/A	high_candidate	protein_coding								#N/A	#N/A
ENSG00000015479	MATR3	brown4	#N/A	#N/A	#N/A	#N/A	protein_coding			ENSG00000017373	#N/A	-	#N/A	#N/A	#N/A	#N/A	protein_coding			ENSG00000020633	yellow_Mariani	#N/A	#N/A	#N/A	#N/A	protein_coding								#N/A	#N/A
ENSG00000015520	NPC1L1	brown4	#N/A	#N/A	#N/A	#N/A	protein_coding			ENSG00000017427	IGF1	M17	#N/A	2	#N/A	known	protein_coding			ENSG00000021300	magenta_Mariani	#N/A	#N/A	#N/A	#N/A	protein_coding								#N/A	#N/A
ENSG00000015532	XYLT2	lightcyan1	#N/A	#N/A	#N/A	#N/A	protein_coding			ENSG00000017483	SLC38A5	M18	#N/A	#N/A	#N/A	#N/A	protein_coding			ENSG00000021355	green_Mariani	#N/A	#N/A	#N/A	#N/A	protein_coding								#N/A	#N/A
ENSG00000015592	STMN4	black	#N/A	#N/A	#N/A	#N/A	protein_coding			ENSG00000017621	MAGIX	-	#N/A	#N/A	#N/A	#N/A	protein_coding			ENSG00000021461	midnightblue_Mariani	#N/A	#N/A	#N/A	#N/A	protein_coding								#N/A	#N/A
ENSG00000015676	NUDCD3	black	#N/A	#N/A	#N/A	#N/A	protein_coding			ENSG00000017797	RALBP1	-	#N/A	#N/A	#N/A	#N/A	protein_coding			ENSG00000021488	grey_Mariani	#N/A	#N/A	#N/A	#N/A	protein_coding								#N/A	#N/A
ENSG00000016082	ISL1	black	#N/A	#N/A	#N/A	#N/A	protein_coding			ENSG00000018189	RUFY3	-	#N/A	#N/A	#N/A	#N/A	protein_coding			ENSG00000021574	blue_Mariani	2	#N/A	2	known	protein_coding								#N/A	#N/A
ENSG00000016391	CHDH	brown4	#N/A	#N/A	#N/A	#N/A	protein_coding			ENSG00000018236	CNTN1	M16	#N/A	#N/A	#N/A	#N/A	protein_coding			ENSG00000021645	blue_Mariani	3	#N/A	3	#N/A	protein_coding								#N/A	#N/A
ENSG00000016402	IL20RA	magenta	#N/A	#N/A	#N/A	#N/A	protein_coding			ENSG00000018280	SLC11A1	M15	#N/A	#N/A	#N/A	#N/A	protein_coding			ENSG00000021762	brown_Mariani	#N/A	#N/A	#N/A	#N/A	protein_coding								#N/A	#N/A
ENSG00000016602	CLCA4	magenta	#N/A	#N/A	#N/A	#N/A	protein_coding			ENSG00000018408	WWTR1	M18	#N/A	#N/A	#N/A	#N/A	protein_coding			ENSG00000021776	red_Mariani	#N/A	#N/A	#N/A	#N/A	protein_coding								#N/A	#N/A
ENSG00000016864	GLT8D1	lightyellow	#N/A	#N/A	#N/A	#N/A	protein_coding			ENSG00000018510	AGPS	-	#N/A	#N/A	#N/A	#N/A	protein_coding			ENSG00000021826	grey_Mariani	#N/A	2	#N/A	known	protein_coding								#N/A	#N/A
ENSG00000017260	ATP2C1	brown4	#N/A	#N/A	#N/A	#N/A	protein_coding			ENSG00000018607	ZNF806	-	#N/A	#N/A	#N/A	#N/A	pseudogene			ENSG00000022267	magenta_Mariani	#N/A	#N/A	#N/A	#N/A	protein_coding								#N/A	#N/A
ENSG00000017427	IGF1	black	#N/A	2	#N/A	known	protein_coding			ENSG00000018610	CXorf56	-	#N/A	#N/A	#N/A	#N/A	protein_coding			ENSG00000022556	grey_Mariani	#N/A	1	#N/A	#N/A	protein_coding								#N/A	#N/A
ENSG00000017483	SLC38A5	lightyellow	#N/A	#N/A	#N/A	#N/A	protein_coding			ENSG00000018625	ATP1A2	M1	#N/A	#N/A	#N/A	known	protein_coding			ENSG00000022567	grey_Mariani	#N/A	#N/A	#N/A	#N/A	protein_coding								#N/A	#N/A
ENSG00000017797	RALBP1	lightcyan1	#N/A	#N/A	#N/A	#N/A	protein_coding			ENSG00000018699	TTC27	M5	#N/A	#N/A	#N/A	#N/A	protein_coding			ENSG00000022840	grey_Mariani	#N/A	#N/A	#N/A	#N/A	protein_coding								#N/A	#N/A
ENSG00000018189	RUFY3	black	#N/A	#N/A	#N/A	#N/A	protein_coding			ENSG00000018869	ZNF582	-	#N/A	#N/A	#N/A	#N/A	protein_coding			ENSG00000022976	black_Mariani	#N/A	#N/A	#N/A	#N/A	protein_coding								#N/A	#N/A
ENSG00000018236	CNTN1	lightyellow	#N/A	#N/A	#N/A	#N/A	protein_coding			ENSG00000019102	VSIG2	-	#N/A	#N/A	#N/A	#N/A	protein_coding			ENSG00000023041	black_Mariani	#N/A	#N/A	#N/A	#N/A	protein_coding								#N/A	#N/A
ENSG00000018280	SLC11A1	brown4	#N/A	#N/A	#N/A	#N/A	protein_coding			ENSG00000019144	PHLDB1	-	#N/A	#N/A	#N/A	#N/A	protein_coding			ENSG00000023171	lightgreen_Mariani	#N/A	#N/A	#N/A	#N/A	protein_coding								#N/A	#N/A
ENSG00000018408	WWTR1	lightyellow	#N/A	#N/A	#N/A	#N/A	protein_coding			ENSG00000019169	MARCO	M18	#N/A	#N/A	#N/A	#N/A	protein_coding			ENSG00000023191	purple_Mariani	#N/A	#N/A	#N/A	#N/A	protein_coding								#N/A	#N/A
ENSG00000018510	AGPS	black	#N/A	#N/A	#N/A	#N/A	protein_coding			ENSG00000019186	CYP24A1	-	#N/A	#N/A	#N/A	known	protein_coding			ENSG00000023228	grey_Mariani	#N/A	2	#N/A	known	protein_coding								#N/A	#N/A
ENSG00000018607	ZNF806	brown4	#N/A	#N/A	#N/A	#N/A	unprocessed_pseudogene			ENSG00000019485	PRDM11	-	#N/A	#N/A	#N/A	#N/A	protein_coding			ENSG00000023287	midnightblue_Mariani	#N/A	#N/A	#N/A	#N/A	protein_coding								#N/A	#N/A
ENSG00000018610	CXorf56	brown4	#N/A	#N/A	#N/A	#N/A	protein_coding			ENSG00000019505	SYT13	-	#N/A	#N/A	#N/A	#N/A	protein_coding			ENSG00000023318	yellow_Mariani	#N/A	#N/A	#N/A	#N/A	protein_coding								#N/A	#N/A
ENSG00000018625	ATP1A2	plum2	#N/A	#N/A	#N/A	known	protein_coding			ENSG00000019549	SNAI2	-	#N/A	#N/A	#N/A	#N/A	protein_coding			ENSG00000023330	yellow_Mariani	#N/A	#N/A	#N/A	#N/A	protein_coding								#N/A	#N/A
ENSG00000018699	TTC27	salmon	#N/A	#N/A	#N/A	#N/A	protein_coding			ENSG00000019582	CD74	M13	#N/A	#N/A	#N/A	#N/A	protein_coding			ENSG00000023445	yellow_Mariani	#N/A	#N/A	#N/A	#N/A	protein_coding								#N/A	#N/A
ENSG00000018869	ZNF582	magenta	#N/A	#N/A	#N/A	#N/A	protein_coding			ENSG00000019991	HGF	M15	#N/A	#N/A	#N/A	#N/A	protein_coding			ENSG00000023516	brown_Mariani	#N/A	#N/A	#N/A	#N/A	protein_coding								#N/A	#N/A
ENSG00000019102	VSIG2	tan	#N/A	#N/A	#N/A	#N/A	protein_coding			ENSG00000019995	ZRANB1	M6	#N/A	#N/A	#N/A	#N/A	protein_coding			ENSG00000023572	greenyellow_Mariani	#N/A	#N/A	#N/A	#N/A	protein_coding								#N/A	#N/A
ENSG00000019144	PHLDB1	saddlebrown	#N/A	#N/A	#N/A	#N/A	protein_coding			ENSG00000020129	NCDN	M16	#N/A	#N/A	#N/A	#N/A	protein_coding			ENSG00000023608	red_Mariani	#N/A	#N/A	#N/A	#N/A	protein_coding								#N/A	#N/A
ENSG00000019169	MARCO	tan	#N/A	#N/A	#N/A	#N/A	protein_coding			ENSG00000020181	ADGRA2	M18	#N/A	#N/A	#N/A	#N/A	protein_coding			ENSG00000023697	red_Mariani	#N/A	#N/A	#N/A	#N/A	protein_coding								#N/A	#N/A
ENSG00000019186	CYP24A1	sienna3	#N/A	#N/A	#N/A	known	protein_coding			ENSG00000020256	ZFP64	M3	#N/A	#N/A	#N/A	#N/A	protein_coding			ENSG00000023734	turquoise_Mariani	#N/A	#N/A	#N/A	#N/A	protein_coding								#N/A	#N/A
ENSG00000019485	PRDM11	black	#N/A	#N/A	#N/A	#N/A	protein_coding			ENSG00000020426	MNAT1	-	#N/A	#N/A	#N/A	#N/A	protein_coding			ENSG00000023839	grey_Mariani	#N/A	#N/A	#N/A	#N/A	protein_coding								#N/A	#N/A
ENSG00000019505	SYT13	brown4	#N/A	#N/A	#N/A	#N/A	protein_coding			ENSG00000020577	SAMD4A	M1	#N/A	#N/A	#N/A	high_candidate	protein_coding			ENSG00000023892	yellow_Mariani	#N/A	#N/A	#N/A	#N/A	protein_coding								#N/A	#N/A
ENSG00000019549	SNAI2	brown4	#N/A	#N/A	#N/A	#N/A	protein_coding			ENSG00000020922	MRE11	M11	#N/A	#N/A	#N/A	#N/A	protein_coding			ENSG00000023902	magenta_Mariani	#N/A	#N/A	#N/A	#N/A	protein_coding								#N/A	#N/A
ENSG00000019582	CD74	lightpink4	#N/A	#N/A	#N/A	#N/A	protein_coding			ENSG00000021300	PLEKHB1	M13	#N/A	#N/A	#N/A	#N/A	protein_coding			ENSG00000023909	yellow_Mariani	#N/A	#N/A	#N/A	#N/A	protein_coding								#N/A	#N/A
ENSG00000019991	HGF	salmon	#N/A	#N/A	#N/A	#N/A	protein_coding			ENSG00000021355	SERPINB1	M1	#N/A	#N/A	#N/A	#N/A	protein_coding			ENSG00000024048	salmon_Mariani	#N/A	#N/A	#N/A	#N/A	protein_coding								#N/A	#N/A
ENSG00000019995	ZRANB1	brown4	#N/A	#N/A	#N/A	#N/A	protein_coding			ENSG00000021574	SPAST	M5	2	#N/A	2	known	protein_coding			ENSG00000024422	yellow_Mariani	#N/A	#N/A	#N/A	#N/A	protein_coding								#N/A	#N/A
ENSG00000020129	NCDN	brown4	#N/A	#N/A	#N/A	#N/A	protein_coding			ENSG00000021645	NRXN3	M13	3	#N/A	3	#N/A	protein_coding			ENSG00000024526	turquoise_Mariani	#N/A	#N/A	#N/A	#N/A	protein_coding								#N/A	#N/A
ENSG00000020256	ZFP64	brown4	#N/A	#N/A	#N/A	#N/A	protein_coding			ENSG00000021762	OSBPL5	M6	#N/A	#N/A	#N/A	#N/A	protein_coding			ENSG00000024862	red_Mariani	#N/A	#N/A	#N/A	#N/A	protein_coding								#N/A	#N/A
ENSG00000020426	MNAT1	brown4	#N/A	#N/A	#N/A	#N/A	protein_coding			ENSG00000021776	AQR	M3	#N/A	#N/A	#N/A	#N/A	protein_coding			ENSG00000025039	brown_Mariani	#N/A	#N/A	#N/A	#N/A	protein_coding								#N/A	#N/A
ENSG00000020577	SAMD4A	lightyellow	#N/A	#N/A	#N/A	high_candidate	protein_coding			ENSG00000021826	CPS1	M18	#N/A	2	#N/A	known	protein_coding			ENSG00000025156	blue_Mariani	#N/A	#N/A	#N/A	#N/A	protein_coding								#N/A	#N/A
ENSG00000020633	RUNX3	saddlebrown	#N/A	#N/A	#N/A	#N/A	protein_coding			ENSG00000022267	FHL1	-	#N/A	#N/A	#N/A	#N/A	protein_coding			ENSG00000025293	turquoise_Mariani	#N/A	#N/A	#N/A	#N/A	protein_coding								#N/A	#N/A
ENSG00000021300	PLEKHB1	brown4	#N/A	#N/A	#N/A	#N/A	protein_coding			ENSG00000022277	RTFDC1	M4	#N/A	#N/A	#N/A	#N/A	protein_coding			ENSG00000025423	tan_Mariani	#N/A	#N/A	#N/A	#N/A	protein_coding								#N/A	#N/A
ENSG00000021355	SERPINB1	brown4	#N/A	#N/A	#N/A	#N/A	protein_coding			ENSG00000022355	GABRA1	M13	#N/A	#N/A	#N/A	known	protein_coding			ENSG00000025434	yellow_Mariani	#N/A	#N/A	#N/A	#N/A	protein_coding								#N/A	#N/A
ENSG00000021461	CYP3A43	brown4	#N/A	#N/A	#N/A	#N/A	protein_coding			ENSG00000022556	NLRP2	-	#N/A	1	#N/A	#N/A	protein_coding			ENSG00000025708	yellow_Mariani	#N/A	#N/A	#N/A	#N/A	protein_coding								#N/A	#N/A
ENSG00000021488	SLC7A9	black	#N/A	#N/A	#N/A	#N/A	protein_coding			ENSG00000022567	SLC45A4	-	#N/A	#N/A	#N/A	#N/A	protein_coding			ENSG00000025770	magenta_Mariani	#N/A	#N/A	#N/A	#N/A	protein_coding								#N/A	#N/A
ENSG00000021574	SPAST	black	2	#N/A	2	known	protein_coding			ENSG00000022840	RNF10	-	#N/A	#N/A	#N/A	#N/A	protein_coding			ENSG00000025772	red_Mariani	#N/A	#N/A	#N/A	#N/A	protein_coding								#N/A	#N/A
ENSG00000021645	NRXN3	black	3	#N/A	3	#N/A	protein_coding			ENSG00000022976	ZNF839	-	#N/A	#N/A	#N/A	#N/A	protein_coding			ENSG00000025796	tan_Mariani	#N/A	#N/A	#N/A	#N/A	protein_coding								#N/A	#N/A
ENSG00000021762	OSBPL5	black	#N/A	#N/A	#N/A	#N/A	protein_coding			ENSG00000023041	ZDHHC6	-	#N/A	#N/A	#N/A	#N/A	protein_coding			ENSG00000025800	green_Mariani	#N/A	#N/A	#N/A	#N/A	protein_coding								#N/A	#N/A
ENSG00000021776	AQR	brown4	#N/A	#N/A	#N/A	#N/A	protein_coding			ENSG00000023171	GRAMD1B	M17	#N/A	#N/A	#N/A	#N/A	protein_coding			ENSG00000026025	turquoise_Mariani	#N/A	#N/A	#N/A	#N/A	protein_coding								#N/A	#N/A
ENSG00000021826	CPS1	lightcyan1	#N/A	2	#N/A	known	protein_coding			ENSG00000023191	RNH1	M9	#N/A	#N/A	#N/A	#N/A	protein_coding			ENSG00000026103	royalblue_Mariani	#N/A	#N/A	#N/A	#N/A	protein_coding								#N/A	#N/A
ENSG00000021852	C8B	lightsteelblue1	#N/A	#N/A	#N/A	#N/A	protein_coding			ENSG00000023228	NDUFS1	-	#N/A	2	#N/A	known	protein_coding			ENSG00000026297	green_Mariani	#N/A	1	#N/A	known	protein_coding								#N/A	#N/A
ENSG00000022267	FHL1	magenta	#N/A	#N/A	#N/A	#N/A	protein_coding			ENSG00000023287	RB1CC1	-	#N/A	#N/A	#N/A	#N/A	protein_coding			ENSG00000026508	yellow_Mariani	#N/A	#N/A	#N/A	#N/A	protein_coding								#N/A	#N/A
ENSG00000022355	GABRA1	coral1	#N/A	#N/A	#N/A	known	protein_coding			ENSG00000023318	ERP44	-	#N/A	#N/A	#N/A	#N/A	protein_coding			ENSG00000026559	grey_Mariani	#N/A	#N/A	#N/A	#N/A	protein_coding								#N/A	#N/A
ENSG00000022556	NLRP2	brown4	#N/A	1	#N/A	#N/A	protein_coding			ENSG00000023330	ALAS1	-	#N/A	#N/A	#N/A	#N/A	protein_coding			ENSG00000026652	magenta_Mariani	#N/A	#N/A	#N/A	#N/A	protein_coding								#N/A	#N/A
ENSG00000022567	SLC45A4	black	#N/A	#N/A	#N/A	#N/A	protein_coding			ENSG00000023445	BIRC3	-	#N/A	#N/A	#N/A	#N/A	protein_coding			ENSG00000026950	brown_Mariani	#N/A	#N/A	#N/A	#N/A	protein_coding								#N/A	#N/A
ENSG00000022840	RNF10	brown4	#N/A	#N/A	#N/A	#N/A	protein_coding			ENSG00000023516	AKAP11	M16	#N/A	#N/A	#N/A	#N/A	protein_coding			ENSG00000027001	red_Mariani	#N/A	#N/A	#N/A	#N/A	protein_coding								#N/A	#N/A
ENSG00000022976	ZNF839	brown4	#N/A	#N/A	#N/A	#N/A	protein_coding			ENSG00000023572	GLRX2	M13	#N/A	#N/A	#N/A	#N/A	protein_coding			ENSG00000027075	green_Mariani	#N/A	#N/A	#N/A	#N/A	protein_coding								#N/A	#N/A
ENSG00000023041	ZDHHC6	brown4	#N/A	#N/A	#N/A	#N/A	protein_coding			ENSG00000023608	SNAPC1	-	#N/A	#N/A	#N/A	#N/A	protein_coding			ENSG00000027644	purple_Mariani	#N/A	#N/A	#N/A	#N/A	protein_coding								#N/A	#N/A
ENSG00000023171	GRAMD1B	black	#N/A	#N/A	#N/A	#N/A	protein_coding			ENSG00000023697	DERA	M11	#N/A	#N/A	#N/A	#N/A	protein_coding			ENSG00000027697	purple_Mariani	#N/A	#N/A	#N/A	#N/A	protein_coding								#N/A	#N/A
ENSG00000023191	RNH1	lightyellow	#N/A	#N/A	#N/A	#N/A	protein_coding			ENSG00000023734	STRAP	-	#N/A	#N/A	#N/A	#N/A	protein_coding			ENSG00000027847	greenyellow_Mariani	#N/A	2	#N/A	known	protein_coding								#N/A	#N/A
ENSG00000023228	NDUFS1	black	#N/A	2	#N/A	known	protein_coding			ENSG00000023892	DEF6	M18	#N/A	#N/A	#N/A	#N/A	protein_coding			ENSG00000027869	grey_Mariani	#N/A	#N/A	#N/A	#N/A	protein_coding								#N/A	#N/A
ENSG00000023287	RB1CC1	brown4	#N/A	#N/A	#N/A	#N/A	protein_coding			ENSG00000023902	PLEKHO1	M14	#N/A	#N/A	#N/A	#N/A	protein_coding			ENSG00000028116	red_Mariani	#N/A	#N/A	#N/A	#N/A	protein_coding								#N/A	#N/A
ENSG00000023318	ERP44	lightyellow	#N/A	#N/A	#N/A	#N/A	protein_coding			ENSG00000023909	GCLM	-	#N/A	#N/A	#N/A	#N/A	protein_coding			ENSG00000028137	yellow_Mariani	#N/A	#N/A	#N/A	#N/A	protein_coding								#N/A	#N/A
ENSG00000023330	ALAS1	brown4	#N/A	#N/A	#N/A	#N/A	protein_coding			ENSG00000024048	UBR2	-	#N/A	#N/A	#N/A	#N/A	protein_coding			ENSG00000028203	blue_Mariani	#N/A	#N/A	#N/A	#N/A	protein_coding								#N/A	#N/A
ENSG00000023445	BIRC3	brown4	#N/A	#N/A	#N/A	#N/A	protein_coding			ENSG00000024422	EHD2	M18	#N/A	#N/A	#N/A	#N/A	protein_coding			ENSG00000028277	blue_Mariani	#N/A	#N/A	#N/A	#N/A	protein_coding								#N/A	#N/A
ENSG00000023516	AKAP11	black	#N/A	#N/A	#N/A	#N/A	protein_coding			ENSG00000024526	DEPDC1	M11	#N/A	#N/A	#N/A	#N/A	protein_coding			ENSG00000028310	turquoise_Mariani	#N/A	#N/A	#N/A	#N/A	protein_coding								#N/A	#N/A
ENSG00000023572	GLRX2	brown4	#N/A	#N/A	#N/A	#N/A	protein_coding			ENSG00000024862	CCDC28A	M1	#N/A	#N/A	#N/A	#N/A	protein_coding			ENSG00000028528	grey_Mariani	#N/A	#N/A	#N/A	#N/A	protein_coding								#N/A	#N/A
ENSG00000023608	SNAPC1	bisque4	#N/A	#N/A	#N/A	#N/A	protein_coding			ENSG00000025039	RRAGD	M17	#N/A	#N/A	#N/A	#N/A	protein_coding			ENSG00000028839	turquoise_Mariani	#N/A	#N/A	#N/A	#N/A	protein_coding								#N/A	#N/A
ENSG00000023697	DERA	brown4	#N/A	#N/A	#N/A	#N/A	protein_coding			ENSG00000025156	HSF2	M5	#N/A	#N/A	#N/A	#N/A	protein_coding			ENSG00000029153	grey_Mariani	#N/A	#N/A	#N/A	#N/A	protein_coding								#N/A	#N/A
ENSG00000023734	STRAP	brown4	#N/A	#N/A	#N/A	#N/A	protein_coding			ENSG00000025293	PHF20	M5	#N/A	#N/A	#N/A	#N/A	protein_coding			ENSG00000029363	black_Mariani	#N/A	#N/A	#N/A	#N/A	protein_coding								#N/A	#N/A
ENSG00000023839	ABCC2	black	#N/A	#N/A	#N/A	#N/A	protein_coding			ENSG00000025423	HSD17B6	M15	#N/A	#N/A	#N/A	#N/A	protein_coding			ENSG00000029364	purple_Mariani	#N/A	#N/A	#N/A	#N/A	protein_coding								#N/A	#N/A
ENSG00000023892	DEF6	brown4	#N/A	#N/A	#N/A	#N/A	protein_coding			ENSG00000025434	NR1H3	M1	#N/A	#N/A	#N/A	#N/A	protein_coding			ENSG00000029534	brown_Mariani	#N/A	#N/A	#N/A	#N/A	protein_coding								#N/A	#N/A
ENSG00000023902	PLEKHO1	black	#N/A	#N/A	#N/A	#N/A	protein_coding			ENSG00000025708	TYMP	M15	#N/A	#N/A	#N/A	#N/A	protein_coding			ENSG00000029639	grey_Mariani	#N/A	#N/A	#N/A	#N/A	protein_coding								#N/A	#N/A
ENSG00000023909	GCLM	brown4	#N/A	#N/A	#N/A	#N/A	protein_coding			ENSG00000025770	NCAPH2	-	#N/A	#N/A	#N/A	#N/A	protein_coding			ENSG00000029725	blue_Mariani	#N/A	#N/A	#N/A	#N/A	protein_coding								#N/A	#N/A
ENSG00000024048	UBR2	black	#N/A	#N/A	#N/A	#N/A	protein_coding			ENSG00000025772	TOMM34	M17	#N/A	#N/A	#N/A	#N/A	protein_coding			ENSG00000029993	turquoise_Mariani	#N/A	#N/A	#N/A	known	protein_coding								#N/A	#N/A
ENSG00000024422	EHD2	brown4	#N/A	#N/A	#N/A	#N/A	protein_coding			ENSG00000025796	SEC63	M2	#N/A	#N/A	#N/A	#N/A	protein_coding			ENSG00000030066	turquoise_Mariani	#N/A	#N/A	#N/A	#N/A	protein_coding								#N/A	#N/A
ENSG00000024526	DEPDC1	brown4	#N/A	#N/A	#N/A	#N/A	protein_coding			ENSG00000025800	KPNA6	-	#N/A	#N/A	#N/A	#N/A	protein_coding			ENSG00000030110	salmon_Mariani	#N/A	#N/A	#N/A	#N/A	protein_coding								#N/A	#N/A
ENSG00000024862	CCDC28A	black	#N/A	#N/A	#N/A	#N/A	protein_coding			ENSG00000026025	VIM	M11	#N/A	#N/A	#N/A	#N/A	protein_coding			ENSG00000030304	grey60_Mariani	#N/A	#N/A	#N/A	#N/A	protein_coding								#N/A	#N/A
ENSG00000025039	RRAGD	black	#N/A	#N/A	#N/A	#N/A	protein_coding			ENSG00000026036	RTEL1-TNFRSF6B	-	#N/A	#N/A	#N/A	#N/A	processed_transcript			ENSG00000030419	red_Mariani	#N/A	#N/A	#N/A	#N/A	protein_coding								#N/A	#N/A
ENSG00000025156	HSF2	brown4	#N/A	#N/A	#N/A	#N/A	protein_coding			ENSG00000026103	FAS	-	#N/A	#N/A	#N/A	#N/A	protein_coding			ENSG00000030582	greenyellow_Mariani	#N/A	#N/A	#N/A	#N/A	protein_coding								#N/A	#N/A
ENSG00000025293	PHF20	lightcyan1	#N/A	#N/A	#N/A	#N/A	protein_coding			ENSG00000026297	RNASET2	-	#N/A	1	#N/A	known	protein_coding			ENSG00000031003	black_Mariani	#N/A	#N/A	#N/A	#N/A	protein_coding								#N/A	#N/A
ENSG00000025423	HSD17B6	black	#N/A	#N/A	#N/A	#N/A	protein_coding			ENSG00000026508	CD44	M15	#N/A	#N/A	#N/A	#N/A	protein_coding			ENSG00000031081	purple_Mariani	#N/A	#N/A	#N/A	known	protein_coding								#N/A	#N/A
ENSG00000025434	NR1H3	black	#N/A	#N/A	#N/A	#N/A	protein_coding			ENSG00000026559	KCNG1	-	#N/A	#N/A	#N/A	#N/A	protein_coding			ENSG00000031691	turquoise_Mariani	#N/A	#N/A	#N/A	#N/A	protein_coding								#N/A	#N/A
ENSG00000025708	TYMP	black	#N/A	#N/A	#N/A	#N/A	protein_coding			ENSG00000026652	AGPAT4	-	#N/A	#N/A	#N/A	#N/A	protein_coding			ENSG00000031698	tan_Mariani	#N/A	#N/A	#N/A	#N/A	protein_coding								#N/A	#N/A
ENSG00000025770	NCAPH2	black	#N/A	#N/A	#N/A	#N/A	protein_coding			ENSG00000026950	BTN3A1	M2	#N/A	#N/A	#N/A	#N/A	protein_coding			ENSG00000031823	black_Mariani	#N/A	#N/A	#N/A	#N/A	protein_coding								#N/A	#N/A
ENSG00000025772	TOMM34	black	#N/A	#N/A	#N/A	#N/A	protein_coding			ENSG00000027001	MIPEP	-	#N/A	#N/A	#N/A	#N/A	protein_coding			ENSG00000032219	blue_Mariani	#N/A	#N/A	#N/A	#N/A	protein_coding								#N/A	#N/A
ENSG00000025796	SEC63	black	#N/A	#N/A	#N/A	#N/A	protein_coding			ENSG00000027075	PRKCH	M18	#N/A	#N/A	#N/A	#N/A	protein_coding			ENSG00000032444	red_Mariani	#N/A	#N/A	#N/A	known	protein_coding								#N/A	#N/A
ENSG00000025800	KPNA6	orangered4	#N/A	#N/A	#N/A	#N/A	protein_coding			ENSG00000027697	IFNGR1	M13	#N/A	#N/A	#N/A	#N/A	protein_coding			ENSG00000032742	black_Mariani	#N/A	#N/A	#N/A	#N/A	protein_coding								#N/A	#N/A
ENSG00000026025	VIM	brown4	#N/A	#N/A	#N/A	#N/A	protein_coding			ENSG00000027847	B4GALT7	M14	#N/A	2	#N/A	known	protein_coding			ENSG00000033011	greenyellow_Mariani	#N/A	#N/A	#N/A	known	protein_coding								#N/A	#N/A
ENSG00000026103	FAS	tan	#N/A	#N/A	#N/A	#N/A	protein_coding			ENSG00000028116	VRK2	-	#N/A	#N/A	#N/A	#N/A	protein_coding			ENSG00000033030	turquoise_Mariani	#N/A	1	#N/A	#N/A	protein_coding								#N/A	#N/A
ENSG00000026297	RNASET2	black	#N/A	1	#N/A	known	protein_coding			ENSG00000028137	TNFRSF1B	M18	#N/A	#N/A	#N/A	#N/A	protein_coding			ENSG00000033050	salmon_Mariani	#N/A	#N/A	#N/A	#N/A	protein_coding								#N/A	#N/A
ENSG00000026508	CD44	black	#N/A	#N/A	#N/A	#N/A	protein_coding			ENSG00000028203	VEZT	M5	#N/A	#N/A	#N/A	#N/A	protein_coding			ENSG00000033100	purple_Mariani	#N/A	#N/A	#N/A	#N/A	protein_coding								#N/A	#N/A
ENSG00000026559	KCNG1	lightcyan1	#N/A	#N/A	#N/A	#N/A	protein_coding			ENSG00000028277	POU2F2	M2	#N/A	#N/A	#N/A	#N/A	protein_coding			ENSG00000033122	brown_Mariani	#N/A	#N/A	#N/A	#N/A	protein_coding								#N/A	#N/A
ENSG00000026652	AGPAT4	black	#N/A	#N/A	#N/A	#N/A	protein_coding			ENSG00000028310	BRD9	M14	#N/A	#N/A	#N/A	#N/A	protein_coding			ENSG00000033170	green_Mariani	#N/A	#N/A	#N/A	#N/A	protein_coding								#N/A	#N/A
ENSG00000026950	BTN3A1	lightyellow	#N/A	#N/A	#N/A	#N/A	protein_coding			ENSG00000028528	SNX1	M1	#N/A	#N/A	#N/A	#N/A	protein_coding			ENSG00000033178	grey_Mariani	#N/A	#N/A	#N/A	#N/A	protein_coding								#N/A	#N/A
ENSG00000027001	MIPEP	brown4	#N/A	#N/A	#N/A	#N/A	protein_coding			ENSG00000028839	TBPL1	-	#N/A	#N/A	#N/A	#N/A	protein_coding			ENSG00000033327	yellow_Mariani	#N/A	#N/A	#N/A	#N/A	protein_coding								#N/A	#N/A
ENSG00000027075	PRKCH	lightyellow	#N/A	#N/A	#N/A	#N/A	protein_coding			ENSG00000029153	ARNTL2	M17	#N/A	#N/A	#N/A	#N/A	protein_coding			ENSG00000033627	brown_Mariani	#N/A	#N/A	#N/A	#N/A	protein_coding								#N/A	#N/A
ENSG00000027644	INSRR	black	#N/A	#N/A	#N/A	#N/A	protein_coding			ENSG00000029363	BCLAF1	M3	#N/A	#N/A	#N/A	#N/A	protein_coding			ENSG00000033800	turquoise_Mariani	#N/A	#N/A	#N/A	#N/A	protein_coding								#N/A	#N/A
ENSG00000027697	IFNGR1	black	#N/A	#N/A	#N/A	#N/A	protein_coding			ENSG00000029364	SLC39A9	-	#N/A	#N/A	#N/A	#N/A	protein_coding			ENSG00000033867	midnightblue_Mariani	#N/A	#N/A	#N/A	#N/A	protein_coding								#N/A	#N/A
ENSG00000027847	B4GALT7	black	#N/A	2	#N/A	known	protein_coding			ENSG00000029534	ANK1	-	#N/A	#N/A	#N/A	#N/A	protein_coding			ENSG00000034053	blue_Mariani	4	#N/A	4	#N/A	protein_coding								#N/A	#N/A
ENSG00000027869	SH2D2A	black	#N/A	#N/A	#N/A	#N/A	protein_coding			ENSG00000029639	TFB1M	-	#N/A	#N/A	#N/A	#N/A	protein_coding			ENSG00000034152	green_Mariani	#N/A	#N/A	#N/A	#N/A	protein_coding								#N/A	#N/A
ENSG00000028116	VRK2	black	#N/A	#N/A	#N/A	#N/A	protein_coding			ENSG00000029725	RABEP1	-	#N/A	#N/A	#N/A	#N/A	protein_coding			ENSG00000034239	grey60_Mariani	#N/A	#N/A	#N/A	#N/A	protein_coding								#N/A	#N/A
ENSG00000028137	TNFRSF1B	black	#N/A	#N/A	#N/A	#N/A	protein_coding			ENSG00000029993	HMGB3	-	#N/A	#N/A	#N/A	known	protein_coding			ENSG00000034510	purple_Mariani	#N/A	#N/A	#N/A	#N/A	protein_coding								#N/A	#N/A
ENSG00000028203	VEZT	thistle1	#N/A	#N/A	#N/A	#N/A	protein_coding			ENSG00000030066	NUP160	-	#N/A	#N/A	#N/A	#N/A	protein_coding			ENSG00000034533	grey_Mariani	#N/A	#N/A	#N/A	#N/A	protein_coding								#N/A	#N/A
ENSG00000028277	POU2F2	tan	#N/A	#N/A	#N/A	#N/A	protein_coding			ENSG00000030110	BAK1	M18	#N/A	#N/A	#N/A	#N/A	protein_coding			ENSG00000034677	yellow_Mariani	#N/A	#N/A	#N/A	#N/A	protein_coding								#N/A	#N/A
ENSG00000028310	BRD9	tan	#N/A	#N/A	#N/A	#N/A	protein_coding			ENSG00000030419	IKZF2	-	#N/A	#N/A	#N/A	#N/A	protein_coding			ENSG00000034693	grey_Mariani	#N/A	2	#N/A	known	protein_coding								#N/A	#N/A
ENSG00000028528	SNX1	saddlebrown	#N/A	#N/A	#N/A	#N/A	protein_coding			ENSG00000030582	GRN	M18	#N/A	#N/A	#N/A	#N/A	protein_coding			ENSG00000034713	brown_Mariani	#N/A	#N/A	#N/A	#N/A	protein_coding								#N/A	#N/A
ENSG00000028839	TBPL1	black	#N/A	#N/A	#N/A	#N/A	protein_coding			ENSG00000031003	FAM13B	-	#N/A	#N/A	#N/A	#N/A	protein_coding			ENSG00000035115	yellow_Mariani	#N/A	#N/A	#N/A	#N/A	protein_coding								#N/A	#N/A
ENSG00000029153	ARNTL2	brown4	#N/A	#N/A	#N/A	#N/A	protein_coding			ENSG00000031081	ARHGAP31	-	#N/A	#N/A	#N/A	known	protein_coding			ENSG00000035141	red_Mariani	#N/A	#N/A	#N/A	#N/A	protein_coding								#N/A	#N/A
ENSG00000029363	BCLAF1	brown4	#N/A	#N/A	#N/A	#N/A	protein_coding			ENSG00000031691	CENPQ	M1	#N/A	#N/A	#N/A	#N/A	protein_coding			ENSG00000035403	red_Mariani	#N/A	#N/A	#N/A	#N/A	protein_coding								#N/A	#N/A
ENSG00000029364	SLC39A9	brown4	#N/A	#N/A	#N/A	#N/A	protein_coding			ENSG00000031698	SARS	M16	#N/A	#N/A	#N/A	#N/A	protein_coding			ENSG00000035499	turquoise_Mariani	#N/A	#N/A	#N/A	#N/A	protein_coding								#N/A	#N/A
ENSG00000029534	ANK1	brown4	#N/A	#N/A	#N/A	#N/A	protein_coding			ENSG00000031823	RANBP3	M2	#N/A	#N/A	#N/A	#N/A	protein_coding			ENSG00000035664	grey_Mariani	#N/A	#N/A	#N/A	#N/A	protein_coding								#N/A	#N/A
ENSG00000029559	IBSP	brown4	#N/A	#N/A	#N/A	#N/A	protein_coding			ENSG00000032219	ARID4A	M5	#N/A	#N/A	#N/A	#N/A	protein_coding			ENSG00000035681	green_Mariani	#N/A	#N/A	#N/A	#N/A	protein_coding								#N/A	#N/A
ENSG00000029639	TFB1M	brown4	#N/A	#N/A	#N/A	#N/A	protein_coding			ENSG00000032389	EIPR1	-	#N/A	#N/A	#N/A	#N/A	protein_coding			ENSG00000035687	red_Mariani	#N/A	#N/A	#N/A	#N/A	protein_coding								#N/A	#N/A
ENSG00000029725	RABEP1	brown4	#N/A	#N/A	#N/A	#N/A	protein_coding			ENSG00000032444	PNPLA6	M16	#N/A	#N/A	#N/A	known	protein_coding			ENSG00000035862	pink_Mariani	#N/A	#N/A	#N/A	#N/A	protein_coding								#N/A	#N/A
ENSG00000029993	HMGB3	brown4	#N/A	#N/A	#N/A	known	protein_coding			ENSG00000032742	IFT88	-	#N/A	#N/A	#N/A	#N/A	protein_coding			ENSG00000035928	red_Mariani	#N/A	#N/A	#N/A	#N/A	protein_coding								#N/A	#N/A
ENSG00000030066	NUP160	brown4	#N/A	#N/A	#N/A	#N/A	protein_coding			ENSG00000033011	ALG1	-	#N/A	#N/A	#N/A	known	protein_coding			ENSG00000036054	green_Mariani	#N/A	#N/A	#N/A	#N/A	protein_coding								#N/A	#N/A
ENSG00000030110	BAK1	black	#N/A	#N/A	#N/A	#N/A	protein_coding			ENSG00000033030	ZCCHC8	-	#N/A	1	#N/A	#N/A	protein_coding			ENSG00000036257	turquoise_Mariani	1	#N/A	1	#N/A	protein_coding								#N/A	#N/A
ENSG00000030304	MUSK	brown4	#N/A	#N/A	#N/A	#N/A	protein_coding			ENSG00000033050	ABCF2	-	#N/A	#N/A	#N/A	#N/A	protein_coding			ENSG00000036448	grey_Mariani	#N/A	#N/A	#N/A	#N/A	protein_coding								#N/A	#N/A
ENSG00000030419	IKZF2	black	#N/A	#N/A	#N/A	#N/A	protein_coding			ENSG00000033100	CHPF2	-	#N/A	#N/A	#N/A	#N/A	protein_coding			ENSG00000036530	brown_Mariani	#N/A	#N/A	#N/A	#N/A	protein_coding								#N/A	#N/A
ENSG00000030582	GRN	saddlebrown	#N/A	#N/A	#N/A	#N/A	protein_coding			ENSG00000033122	LRRC7	-	#N/A	#N/A	#N/A	#N/A	protein_coding			ENSG00000036565	green_Mariani	#N/A	#N/A	#N/A	#N/A	protein_coding								#N/A	#N/A
ENSG00000031003	FAM13B	saddlebrown	#N/A	#N/A	#N/A	#N/A	protein_coding			ENSG00000033170	FUT8	M17	#N/A	#N/A	#N/A	#N/A	protein_coding			ENSG00000036672	tan_Mariani	#N/A	#N/A	#N/A	#N/A	protein_coding								#N/A	#N/A
ENSG00000031081	ARHGAP31	black	#N/A	#N/A	#N/A	known	protein_coding			ENSG00000033178	UBA6	-	#N/A	#N/A	#N/A	#N/A	protein_coding			ENSG00000037042	lightcyan_Mariani	#N/A	#N/A	#N/A	#N/A	protein_coding								#N/A	#N/A
ENSG00000031691	CENPQ	tan	#N/A	#N/A	#N/A	#N/A	protein_coding			ENSG00000033327	GAB2	M5	#N/A	#N/A	#N/A	#N/A	protein_coding			ENSG00000037241	grey_Mariani	#N/A	#N/A	#N/A	#N/A	protein_coding								#N/A	#N/A
ENSG00000031698	SARS	brown4	#N/A	#N/A	#N/A	#N/A	protein_coding			ENSG00000033627	ATP6V0A1	M16	#N/A	#N/A	#N/A	#N/A	protein_coding			ENSG00000037280	turquoise_Mariani	#N/A	#N/A	#N/A	#N/A	protein_coding								#N/A	#N/A
ENSG00000031823	RANBP3	black	#N/A	#N/A	#N/A	#N/A	protein_coding			ENSG00000033800	PIAS1	-	#N/A	#N/A	#N/A	#N/A	protein_coding			ENSG00000037474	red_Mariani	#N/A	#N/A	#N/A	known	protein_coding								#N/A	#N/A
ENSG00000032219	ARID4A	black	#N/A	#N/A	#N/A	#N/A	protein_coding			ENSG00000033867	SLC4A7	-	#N/A	#N/A	#N/A	#N/A	protein_coding			ENSG00000037637	blue_Mariani	#N/A	#N/A	#N/A	#N/A	protein_coding								#N/A	#N/A
ENSG00000032444	PNPLA6	black	#N/A	#N/A	#N/A	known	protein_coding			ENSG00000034053	APBA2	-	4	#N/A	4	#N/A	protein_coding			ENSG00000037749	cyan_Mariani	#N/A	#N/A	#N/A	#N/A	protein_coding								#N/A	#N/A
ENSG00000032742	IFT88	black	#N/A	#N/A	#N/A	#N/A	protein_coding			ENSG00000034063	#N/A	M11	#N/A	#N/A	#N/A	#N/A	protein_coding			ENSG00000037757	grey60_Mariani	#N/A	#N/A	#N/A	#N/A	protein_coding								#N/A	#N/A
ENSG00000033011	ALG1	brown4	#N/A	#N/A	#N/A	known	protein_coding			ENSG00000034152	MAP2K3	-	#N/A	#N/A	#N/A	#N/A	protein_coding			ENSG00000037897	red_Mariani	#N/A	#N/A	#N/A	#N/A	protein_coding								#N/A	#N/A
ENSG00000033030	ZCCHC8	brown4	#N/A	1	#N/A	#N/A	protein_coding			ENSG00000034239	EFCAB1	M17	#N/A	#N/A	#N/A	#N/A	protein_coding			ENSG00000037965	green_Mariani	#N/A	#N/A	#N/A	#N/A	protein_coding								#N/A	#N/A
ENSG00000033050	ABCF2	brown4	#N/A	#N/A	#N/A	#N/A	protein_coding			ENSG00000034510	TMSB10	M14	#N/A	#N/A	#N/A	#N/A	protein_coding			ENSG00000038002	grey_Mariani	#N/A	2	#N/A	known	protein_coding								#N/A	#N/A
ENSG00000033100	CHPF2	brown4	#N/A	#N/A	#N/A	#N/A	protein_coding			ENSG00000034533	ASTE1	-	#N/A	#N/A	#N/A	#N/A	protein_coding			ENSG00000038210	green_Mariani	#N/A	#N/A	#N/A	#N/A	protein_coding								#N/A	#N/A
ENSG00000033122	LRRC7	brown4	#N/A	#N/A	#N/A	#N/A	protein_coding			ENSG00000034677	RNF19A	M17	#N/A	#N/A	#N/A	#N/A	protein_coding			ENSG00000038274	black_Mariani	#N/A	#N/A	#N/A	#N/A	protein_coding								#N/A	#N/A
ENSG00000033170	FUT8	brown4	#N/A	#N/A	#N/A	#N/A	protein_coding			ENSG00000034693	PEX3	-	#N/A	2	#N/A	known	protein_coding			ENSG00000038295	grey_Mariani	#N/A	#N/A	#N/A	#N/A	protein_coding								#N/A	#N/A
ENSG00000033178	UBA6	brown4	#N/A	#N/A	#N/A	#N/A	protein_coding			ENSG00000034713	GABARAPL2	-	#N/A	#N/A	#N/A	#N/A	protein_coding			ENSG00000038358	cyan_Mariani	#N/A	#N/A	#N/A	#N/A	protein_coding								#N/A	#N/A
ENSG00000033327	GAB2	brown4	#N/A	#N/A	#N/A	#N/A	protein_coding			ENSG00000035115	SH3YL1	-	#N/A	#N/A	#N/A	#N/A	protein_coding			ENSG00000038382	brown_Mariani	3	1	2	#N/A	protein_coding								#N/A	#N/A
ENSG00000033627	ATP6V0A1	magenta	#N/A	#N/A	#N/A	#N/A	protein_coding			ENSG00000035141	FAM136A	-	#N/A	#N/A	#N/A	#N/A	protein_coding			ENSG00000038427	purple_Mariani	#N/A	#N/A	#N/A	#N/A	protein_coding								#N/A	#N/A
ENSG00000033800	PIAS1	black	#N/A	#N/A	#N/A	#N/A	protein_coding			ENSG00000035403	VCL	M18	#N/A	#N/A	#N/A	#N/A	protein_coding			ENSG00000038532	brown_Mariani	#N/A	#N/A	#N/A	#N/A	protein_coding								#N/A	#N/A
ENSG00000033867	SLC4A7	black	#N/A	#N/A	#N/A	#N/A	protein_coding			ENSG00000035499	DEPDC1B	M11	#N/A	#N/A	#N/A	#N/A	protein_coding			ENSG00000038945	yellow_Mariani	4	#N/A	4	#N/A	protein_coding								#N/A	#N/A
ENSG00000034053	APBA2	black	4	#N/A	4	#N/A	protein_coding			ENSG00000035664	DAPK2	M1	#N/A	#N/A	#N/A	#N/A	protein_coding			ENSG00000039068	yellow_Mariani	#N/A	#N/A	#N/A	#N/A	protein_coding								#N/A	#N/A
ENSG00000034152	MAP2K3	black	#N/A	#N/A	#N/A	#N/A	protein_coding			ENSG00000035681	NSMAF	M6	#N/A	#N/A	#N/A	#N/A	protein_coding			ENSG00000039139	lightgreen_Mariani	#N/A	#N/A	#N/A	#N/A	protein_coding								#N/A	#N/A
ENSG00000034239	EFCAB1	black	#N/A	#N/A	#N/A	#N/A	protein_coding			ENSG00000035687	ADSS	-	#N/A	#N/A	#N/A	#N/A	protein_coding			ENSG00000039319	pink_Mariani	#N/A	#N/A	#N/A	#N/A	protein_coding								#N/A	#N/A
ENSG00000034510	TMSB10	tan	#N/A	#N/A	#N/A	#N/A	protein_coding			ENSG00000035862	TIMP2	-	#N/A	#N/A	#N/A	#N/A	protein_coding			ENSG00000039537	purple_Mariani	#N/A	#N/A	#N/A	#N/A	protein_coding								#N/A	#N/A
ENSG00000034533	ASTE1	black	#N/A	#N/A	#N/A	#N/A	protein_coding			ENSG00000035928	RFC1	-	#N/A	#N/A	#N/A	#N/A	protein_coding			ENSG00000039560	turquoise_Mariani	#N/A	#N/A	#N/A	#N/A	protein_coding								#N/A	#N/A
ENSG00000034677	RNF19A	lightyellow	#N/A	#N/A	#N/A	#N/A	protein_coding			ENSG00000036054	TBC1D23	-	#N/A	#N/A	#N/A	#N/A	protein_coding			ENSG00000039600	turquoise_Mariani	#N/A	#N/A	#N/A	#N/A	protein_coding								#N/A	#N/A
ENSG00000034693	PEX3	salmon4	#N/A	2	#N/A	known	protein_coding			ENSG00000036257	CUL3	M14	1	#N/A	1	#N/A	protein_coding			ENSG00000039650	turquoise_Mariani	#N/A	#N/A	#N/A	known	protein_coding								#N/A	#N/A
ENSG00000034713	GABARAPL2	tan	#N/A	#N/A	#N/A	#N/A	protein_coding			ENSG00000036448	MYOM2	M16	#N/A	#N/A	#N/A	#N/A	protein_coding			ENSG00000040199	turquoise_Mariani	#N/A	#N/A	#N/A	#N/A	protein_coding								#N/A	#N/A
ENSG00000035115	SH3YL1	black	#N/A	#N/A	#N/A	#N/A	protein_coding			ENSG00000036530	CYP46A1	M13	#N/A	#N/A	#N/A	#N/A	protein_coding			ENSG00000040487	salmon_Mariani	#N/A	#N/A	#N/A	#N/A	protein_coding								#N/A	#N/A
ENSG00000035141	FAM136A	brown4	#N/A	#N/A	#N/A	#N/A	protein_coding			ENSG00000036549	ZZZ3	M3	#N/A	#N/A	#N/A	#N/A	protein_coding			ENSG00000040531	salmon_Mariani	#N/A	#N/A	#N/A	#N/A	protein_coding								#N/A	#N/A
ENSG00000035403	VCL	darkorange	#N/A	#N/A	#N/A	#N/A	protein_coding			ENSG00000036672	USP2	-	#N/A	#N/A	#N/A	#N/A	protein_coding			ENSG00000040608	blue_Mariani	#N/A	#N/A	#N/A	#N/A	protein_coding								#N/A	#N/A
ENSG00000035499	DEPDC1B	brown4	#N/A	#N/A	#N/A	#N/A	protein_coding			ENSG00000037042	TUBG2	-	#N/A	#N/A	#N/A	#N/A	protein_coding			ENSG00000040633	salmon_Mariani	#N/A	#N/A	#N/A	#N/A	protein_coding								#N/A	#N/A
ENSG00000035664	DAPK2	tan	#N/A	#N/A	#N/A	#N/A	protein_coding			ENSG00000037241	RPL26L1	M14	#N/A	#N/A	#N/A	#N/A	protein_coding			ENSG00000040731	grey_Mariani	4	#N/A	4	#N/A	protein_coding								#N/A	#N/A
ENSG00000035681	NSMAF	darkorange	#N/A	#N/A	#N/A	#N/A	protein_coding			ENSG00000037280	FLT4	M18	#N/A	#N/A	#N/A	#N/A	protein_coding			ENSG00000040933	brown_Mariani	#N/A	1	#N/A	#N/A	protein_coding								#N/A	#N/A
ENSG00000035687	ADSS	black	#N/A	#N/A	#N/A	#N/A	protein_coding			ENSG00000037474	NSUN2	-	#N/A	#N/A	#N/A	known	protein_coding			ENSG00000041353	pink_Mariani	#N/A	#N/A	#N/A	#N/A	protein_coding								#N/A	#N/A
ENSG00000035720	STAP1	brown4	#N/A	#N/A	#N/A	#N/A	protein_coding			ENSG00000037637	FBXO42	-	#N/A	#N/A	#N/A	#N/A	protein_coding			ENSG00000041357	turquoise_Mariani	#N/A	#N/A	#N/A	#N/A	protein_coding								#N/A	#N/A
ENSG00000035862	TIMP2	black	#N/A	#N/A	#N/A	#N/A	protein_coding			ENSG00000037749	MFAP3	-	#N/A	#N/A	#N/A	#N/A	protein_coding			ENSG00000041515	blue_Mariani	4	#N/A	4	high_candidate	protein_coding								#N/A	#N/A
ENSG00000035928	RFC1	black	#N/A	#N/A	#N/A	#N/A	protein_coding			ENSG00000037757	MRI1	M12	#N/A	#N/A	#N/A	#N/A	protein_coding			ENSG00000041802	turquoise_Mariani	#N/A	#N/A	#N/A	#N/A	protein_coding								#N/A	#N/A
ENSG00000036054	TBC1D23	lightcyan1	#N/A	#N/A	#N/A	#N/A	protein_coding			ENSG00000037897	METTL1	-	#N/A	#N/A	#N/A	#N/A	protein_coding			ENSG00000041880	pink_Mariani	#N/A	#N/A	#N/A	#N/A	protein_coding								#N/A	#N/A
ENSG00000036257	CUL3	black	1	#N/A	1	#N/A	protein_coding			ENSG00000038002	AGA	M1	#N/A	2	#N/A	known	protein_coding			ENSG00000041982	royalblue_Mariani	#N/A	#N/A	#N/A	#N/A	protein_coding								#N/A	#N/A
ENSG00000036448	MYOM2	magenta	#N/A	#N/A	#N/A	#N/A	protein_coding			ENSG00000038210	PI4K2B	M1	#N/A	#N/A	#N/A	#N/A	protein_coding			ENSG00000041988	turquoise_Mariani	#N/A	#N/A	#N/A	#N/A	protein_coding								#N/A	#N/A
ENSG00000036473	OTC	lightyellow	#N/A	1	#N/A	known	protein_coding			ENSG00000038219	BOD1L1	M6	#N/A	#N/A	#N/A	#N/A	protein_coding			ENSG00000042088	turquoise_Mariani	#N/A	#N/A	#N/A	#N/A	protein_coding								#N/A	#N/A
ENSG00000036530	CYP46A1	black	#N/A	#N/A	#N/A	#N/A	protein_coding			ENSG00000038274	MAT2B	M1	#N/A	#N/A	#N/A	#N/A	protein_coding			ENSG00000042286	pink_Mariani	#N/A	#N/A	#N/A	#N/A	protein_coding								#N/A	#N/A
ENSG00000036565	SLC18A1	brown4	#N/A	#N/A	#N/A	#N/A	protein_coding			ENSG00000038295	TLL1	-	#N/A	#N/A	#N/A	#N/A	protein_coding			ENSG00000042317	cyan_Mariani	#N/A	#N/A	#N/A	#N/A	protein_coding								#N/A	#N/A
ENSG00000036672	USP2	brown4	#N/A	#N/A	#N/A	#N/A	protein_coding			ENSG00000038358	EDC4	M5	#N/A	#N/A	#N/A	#N/A	protein_coding			ENSG00000042429	black_Mariani	#N/A	1	#N/A	known	protein_coding								#N/A	#N/A
ENSG00000036828	CASR	tan	#N/A	#N/A	#N/A	#N/A	protein_coding			ENSG00000038382	TRIO	M2	3	1	2	#N/A	protein_coding			ENSG00000042445	darkred_Mariani	#N/A	#N/A	#N/A	#N/A	protein_coding								#N/A	#N/A
ENSG00000037042	TUBG2	tan	#N/A	#N/A	#N/A	#N/A	protein_coding			ENSG00000038427	VCAN	-	#N/A	#N/A	#N/A	#N/A	protein_coding			ENSG00000042493	green_Mariani	#N/A	#N/A	#N/A	#N/A	protein_coding								#N/A	#N/A
ENSG00000037241	RPL26L1	black	#N/A	#N/A	#N/A	#N/A	protein_coding			ENSG00000038532	CLEC16A	M2	#N/A	#N/A	#N/A	#N/A	protein_coding			ENSG00000042753	red_Mariani	#N/A	#N/A	#N/A	#N/A	protein_coding								#N/A	#N/A
ENSG00000037280	FLT4	magenta	#N/A	#N/A	#N/A	#N/A	protein_coding			ENSG00000038945	MSR1	M18	4	#N/A	4	#N/A	protein_coding			ENSG00000042781	grey_Mariani	#N/A	#N/A	4	#N/A	protein_coding								#N/A	#N/A
ENSG00000037474	NSUN2	magenta	#N/A	#N/A	#N/A	known	protein_coding			ENSG00000039068	CDH1	-	#N/A	#N/A	#N/A	#N/A	protein_coding			ENSG00000042813	grey_Mariani	#N/A	#N/A	#N/A	#N/A	protein_coding								#N/A	#N/A
ENSG00000037637	FBXO42	magenta	#N/A	#N/A	#N/A	#N/A	protein_coding			ENSG00000039123	SKIV2L2	M14	#N/A	#N/A	#N/A	#N/A	protein_coding			ENSG00000042832	yellow_Mariani	#N/A	1	#N/A	#N/A	protein_coding								#N/A	#N/A
ENSG00000037749	MFAP3	magenta	#N/A	#N/A	#N/A	#N/A	protein_coding			ENSG00000039139	DNAH5	-	#N/A	#N/A	#N/A	#N/A	protein_coding			ENSG00000042980	yellow_Mariani	#N/A	#N/A	#N/A	#N/A	protein_coding								#N/A	#N/A
ENSG00000037757	MRI1	magenta	#N/A	#N/A	#N/A	#N/A	protein_coding			ENSG00000039319	ZFYVE16	M1	#N/A	#N/A	#N/A	#N/A	protein_coding			ENSG00000043039	yellow_Mariani	#N/A	#N/A	#N/A	#N/A	protein_coding								#N/A	#N/A
ENSG00000037897	METTL1	magenta	#N/A	#N/A	#N/A	#N/A	protein_coding			ENSG00000039523	RIPOR1	-	#N/A	#N/A	#N/A	#N/A	protein_coding			ENSG00000043093	red_Mariani	#N/A	#N/A	#N/A	#N/A	protein_coding								#N/A	#N/A
ENSG00000037965	HOXC8	brown4	#N/A	#N/A	#N/A	#N/A	protein_coding			ENSG00000039560	RAI14	M3	#N/A	#N/A	#N/A	#N/A	protein_coding			ENSG00000043355	black_Mariani	#N/A	2	#N/A	known	protein_coding								#N/A	#N/A
ENSG00000038002	AGA	brown4	#N/A	2	#N/A	known	protein_coding			ENSG00000039650	PNKP	-	#N/A	#N/A	#N/A	known	protein_coding			ENSG00000043514	turquoise_Mariani	#N/A	#N/A	#N/A	#N/A	protein_coding								#N/A	#N/A
ENSG00000038210	PI4K2B	brown4	#N/A	#N/A	#N/A	#N/A	protein_coding			ENSG00000040199	PHLPP2	-	#N/A	#N/A	#N/A	#N/A	protein_coding			ENSG00000043591	grey_Mariani	#N/A	#N/A	#N/A	#N/A	protein_coding								#N/A	#N/A
ENSG00000038219	BOD1L1	magenta	#N/A	#N/A	#N/A	#N/A	protein_coding			ENSG00000040275	SPDL1	M11	#N/A	#N/A	#N/A	#N/A	protein_coding			ENSG00000044090	greenyellow_Mariani	3	#N/A	3	#N/A	protein_coding								#N/A	#N/A
ENSG00000038274	MAT2B	brown4	#N/A	#N/A	#N/A	#N/A	protein_coding			ENSG00000040341	STAU2	-	#N/A	#N/A	#N/A	#N/A	protein_coding			ENSG00000044115	green_Mariani	#N/A	#N/A	#N/A	#N/A	protein_coding								#N/A	#N/A
ENSG00000038295	TLL1	black	#N/A	#N/A	#N/A	#N/A	protein_coding			ENSG00000040487	PQLC2	M2	#N/A	#N/A	#N/A	#N/A	protein_coding			ENSG00000044446	greenyellow_Mariani	#N/A	#N/A	#N/A	#N/A	protein_coding								#N/A	#N/A
ENSG00000038358	EDC4	black	#N/A	#N/A	#N/A	#N/A	protein_coding			ENSG00000040531	CTNS	-	#N/A	#N/A	#N/A	#N/A	protein_coding			ENSG00000044459	grey_Mariani	#N/A	#N/A	#N/A	#N/A	protein_coding								#N/A	#N/A
ENSG00000038382	TRIO	brown4	3	1	2	#N/A	protein_coding			ENSG00000040608	RTN4R	M16	#N/A	#N/A	#N/A	#N/A	protein_coding			ENSG00000044524	brown_Mariani	#N/A	#N/A	#N/A	#N/A	protein_coding								#N/A	#N/A
ENSG00000038427	VCAN	brown4	#N/A	#N/A	#N/A	#N/A	protein_coding			ENSG00000040633	PHF23	M3	#N/A	#N/A	#N/A	#N/A	protein_coding			ENSG00000044574	greenyellow_Mariani	#N/A	#N/A	#N/A	#N/A	protein_coding								#N/A	#N/A
ENSG00000038532	CLEC16A	tan	#N/A	#N/A	#N/A	#N/A	protein_coding			ENSG00000040731	CDH10	M17	4	#N/A	4	#N/A	protein_coding			ENSG00000046604	green_Mariani	#N/A	#N/A	#N/A	#N/A	protein_coding								#N/A	#N/A
ENSG00000038945	MSR1	brown4	4	#N/A	4	#N/A	protein_coding			ENSG00000040933	INPP4A	M16	#N/A	1	#N/A	#N/A	protein_coding			ENSG00000046647	midnightblue_Mariani	#N/A	#N/A	#N/A	#N/A	protein_coding								#N/A	#N/A
ENSG00000039068	CDH1	black	#N/A	#N/A	#N/A	#N/A	protein_coding			ENSG00000041353	RAB27B	M13	#N/A	#N/A	#N/A	#N/A	protein_coding			ENSG00000046651	red_Mariani	#N/A	2	4	known	protein_coding								#N/A	#N/A
ENSG00000039139	DNAH5	brown4	#N/A	#N/A	#N/A	#N/A	protein_coding			ENSG00000041357	PSMA4	-	#N/A	#N/A	#N/A	#N/A	protein_coding			ENSG00000046653	blue_Mariani	#N/A	#N/A	#N/A	#N/A	protein_coding								#N/A	#N/A
ENSG00000039319	ZFYVE16	brown4	#N/A	#N/A	#N/A	#N/A	protein_coding			ENSG00000041515	MYO16	M16	4	#N/A	4	high_candidate	protein_coding			ENSG00000046889	magenta_Mariani	#N/A	#N/A	#N/A	#N/A	protein_coding								#N/A	#N/A
ENSG00000039537	C6	brown4	#N/A	#N/A	#N/A	#N/A	protein_coding			ENSG00000041802	LSG1	-	#N/A	#N/A	#N/A	#N/A	protein_coding			ENSG00000047056	brown_Mariani	#N/A	#N/A	#N/A	#N/A	protein_coding								#N/A	#N/A
ENSG00000039560	RAI14	black	#N/A	#N/A	#N/A	#N/A	protein_coding			ENSG00000041880	PARP3	-	#N/A	#N/A	#N/A	#N/A	protein_coding			ENSG00000047188	turquoise_Mariani	#N/A	#N/A	4	#N/A	protein_coding								#N/A	#N/A
ENSG00000039600	SOX30	black	#N/A	#N/A	#N/A	#N/A	protein_coding			ENSG00000041982	TNC	M1	#N/A	#N/A	#N/A	#N/A	protein_coding			ENSG00000047230	salmon_Mariani	#N/A	#N/A	#N/A	#N/A	protein_coding								#N/A	#N/A
ENSG00000039650	PNKP	black	#N/A	#N/A	#N/A	known	protein_coding			ENSG00000041988	THAP3	M14	#N/A	#N/A	#N/A	#N/A	protein_coding			ENSG00000047249	purple_Mariani	#N/A	#N/A	#N/A	#N/A	protein_coding								#N/A	#N/A
ENSG00000039987	BEST2	black	#N/A	#N/A	#N/A	#N/A	protein_coding			ENSG00000042062	RIPOR3	M1	#N/A	#N/A	#N/A	#N/A	protein_coding			ENSG00000047315	turquoise_Mariani	#N/A	#N/A	#N/A	#N/A	protein_coding								#N/A	#N/A
ENSG00000040199	PHLPP2	black	#N/A	#N/A	#N/A	#N/A	protein_coding			ENSG00000042088	TDP1	-	#N/A	#N/A	#N/A	#N/A	protein_coding			ENSG00000047365	yellow_Mariani	#N/A	#N/A	#N/A	#N/A	protein_coding								#N/A	#N/A
ENSG00000040275	SPDL1	black	#N/A	#N/A	#N/A	#N/A	protein_coding			ENSG00000042286	AIFM2	M17	#N/A	#N/A	#N/A	#N/A	protein_coding			ENSG00000047410	red_Mariani	#N/A	#N/A	#N/A	#N/A	protein_coding								#N/A	#N/A
ENSG00000040341	STAU2	brown4	#N/A	#N/A	#N/A	#N/A	protein_coding			ENSG00000042304	C2ORF83	-	#N/A	#N/A	#N/A	#N/A	protein_coding			ENSG00000047457	yellow_Mariani	#N/A	#N/A	#N/A	#N/A	protein_coding								#N/A	#N/A
ENSG00000040487	PQLC2	black	#N/A	#N/A	#N/A	#N/A	protein_coding			ENSG00000042317	SPATA7	-	#N/A	#N/A	#N/A	#N/A	protein_coding			ENSG00000047578	red_Mariani	#N/A	#N/A	#N/A	#N/A	protein_coding								#N/A	#N/A
ENSG00000040531	CTNS	black	#N/A	#N/A	#N/A	#N/A	protein_coding			ENSG00000042429	MED17	M14	#N/A	1	#N/A	known	protein_coding			ENSG00000047579	brown_Mariani	#N/A	#N/A	#N/A	#N/A	protein_coding								#N/A	#N/A
ENSG00000040608	RTN4R	black	#N/A	#N/A	#N/A	#N/A	protein_coding			ENSG00000042445	RETSAT	-	#N/A	#N/A	#N/A	#N/A	protein_coding			ENSG00000047597	grey_Mariani	#N/A	#N/A	#N/A	#N/A	protein_coding								#N/A	#N/A
ENSG00000040633	PHF23	black	#N/A	#N/A	#N/A	#N/A	protein_coding			ENSG00000042493	CAPG	M8	#N/A	#N/A	#N/A	#N/A	protein_coding			ENSG00000047617	black_Mariani	#N/A	#N/A	#N/A	#N/A	protein_coding								#N/A	#N/A
ENSG00000040731	CDH10	black	4	#N/A	4	#N/A	protein_coding			ENSG00000042753	AP2S1	M4	#N/A	#N/A	#N/A	#N/A	protein_coding			ENSG00000047621	grey_Mariani	#N/A	#N/A	#N/A	#N/A	protein_coding								#N/A	#N/A
ENSG00000040933	INPP4A	black	#N/A	1	#N/A	#N/A	protein_coding			ENSG00000042980	ADAM28	M18	#N/A	#N/A	#N/A	#N/A	protein_coding			ENSG00000047634	blue_Mariani	#N/A	#N/A	#N/A	#N/A	protein_coding								#N/A	#N/A
ENSG00000041353	RAB27B	black	#N/A	#N/A	#N/A	#N/A	protein_coding			ENSG00000043039	BARX2	-	#N/A	#N/A	#N/A	#N/A	protein_coding			ENSG00000047644	green_Mariani	#N/A	#N/A	#N/A	#N/A	protein_coding								#N/A	#N/A
ENSG00000041357	PSMA4	lightcyan1	#N/A	#N/A	#N/A	#N/A	protein_coding			ENSG00000043093	DCUN1D1	-	#N/A	#N/A	#N/A	#N/A	protein_coding			ENSG00000047648	green_Mariani	#N/A	#N/A	#N/A	#N/A	protein_coding								#N/A	#N/A
ENSG00000041515	MYO16	black	4	#N/A	4	high_candidate	protein_coding			ENSG00000043143	JADE2	-	#N/A	#N/A	#N/A	#N/A	protein_coding			ENSG00000047662	blue_Mariani	#N/A	#N/A	#N/A	#N/A	protein_coding								#N/A	#N/A
ENSG00000041802	LSG1	black	#N/A	#N/A	#N/A	#N/A	protein_coding			ENSG00000043355	ZIC2	M18	#N/A	2	#N/A	known	protein_coding			ENSG00000047849	greenyellow_Mariani	#N/A	#N/A	#N/A	#N/A	protein_coding								#N/A	#N/A
ENSG00000041880	PARP3	salmon	#N/A	#N/A	#N/A	#N/A	protein_coding			ENSG00000043462	LCP2	M18	#N/A	#N/A	#N/A	#N/A	protein_coding			ENSG00000047932	lightcyan_Mariani	#N/A	#N/A	#N/A	#N/A	protein_coding								#N/A	#N/A
ENSG00000041982	TNC	black	#N/A	#N/A	#N/A	#N/A	protein_coding			ENSG00000043514	TRIT1	M12	#N/A	#N/A	#N/A	#N/A	protein_coding			ENSG00000048028	turquoise_Mariani	#N/A	#N/A	#N/A	#N/A	protein_coding								#N/A	#N/A
ENSG00000041988	THAP3	black	#N/A	#N/A	#N/A	#N/A	protein_coding			ENSG00000043591	ADRB1	-	#N/A	#N/A	#N/A	#N/A	protein_coding			ENSG00000048052	magenta_Mariani	#N/A	#N/A	#N/A	#N/A	protein_coding								#N/A	#N/A
ENSG00000042088	TDP1	black	#N/A	#N/A	#N/A	#N/A	protein_coding			ENSG00000044090	CUL7	M3	3	#N/A	3	#N/A	protein_coding			ENSG00000048140	brown_Mariani	#N/A	#N/A	4	#N/A	protein_coding								#N/A	#N/A
ENSG00000042286	AIFM2	brown4	#N/A	#N/A	#N/A	#N/A	protein_coding			ENSG00000044115	CTNNA1	-	#N/A	#N/A	#N/A	#N/A	protein_coding			ENSG00000048162	grey_Mariani	#N/A	#N/A	#N/A	#N/A	protein_coding								#N/A	#N/A
ENSG00000042317	SPATA7	brown4	#N/A	#N/A	#N/A	#N/A	protein_coding			ENSG00000044446	PHKA2	M14	#N/A	#N/A	#N/A	#N/A	protein_coding			ENSG00000048342	lightgreen_Mariani	#N/A	#N/A	#N/A	known	protein_coding								#N/A	#N/A
ENSG00000042429	MED17	black	#N/A	1	#N/A	known	protein_coding			ENSG00000044459	CNTLN	M11	#N/A	#N/A	#N/A	#N/A	protein_coding			ENSG00000048392	green_Mariani	#N/A	#N/A	#N/A	known	protein_coding								#N/A	#N/A
ENSG00000042445	RETSAT	brown4	#N/A	#N/A	#N/A	#N/A	protein_coding			ENSG00000044524	EPHA3	-	#N/A	#N/A	#N/A	#N/A	protein_coding			ENSG00000048405	grey_Mariani	#N/A	#N/A	#N/A	#N/A	protein_coding								#N/A	#N/A
ENSG00000042493	CAPG	black	#N/A	#N/A	#N/A	#N/A	protein_coding			ENSG00000044574	HSPA5	-	#N/A	#N/A	#N/A	#N/A	protein_coding			ENSG00000048471	blue_Mariani	#N/A	#N/A	#N/A	#N/A	protein_coding								#N/A	#N/A
ENSG00000042753	AP2S1	lightyellow	#N/A	#N/A	#N/A	#N/A	protein_coding			ENSG00000046604	DSG2	M11	#N/A	#N/A	#N/A	#N/A	protein_coding			ENSG00000048540	black_Mariani	#N/A	#N/A	#N/A	#N/A	protein_coding								#N/A	#N/A
ENSG00000042781	USH2A	brown4	#N/A	#N/A	4	#N/A	protein_coding			ENSG00000046647	GEMIN8	-	#N/A	#N/A	#N/A	#N/A	protein_coding			ENSG00000048544	red_Mariani	#N/A	#N/A	#N/A	#N/A	protein_coding								#N/A	#N/A
ENSG00000042832	TG	black	#N/A	1	#N/A	#N/A	protein_coding			ENSG00000046651	OFD1	M6	#N/A	2	4	known	protein_coding			ENSG00000048545	green_Mariani	#N/A	#N/A	#N/A	#N/A	protein_coding								#N/A	#N/A
ENSG00000042980	ADAM28	brown4	#N/A	#N/A	#N/A	#N/A	protein_coding			ENSG00000046653	GPM6B	M13	#N/A	#N/A	#N/A	#N/A	protein_coding			ENSG00000048649	black_Mariani	#N/A	#N/A	#N/A	#N/A	protein_coding								#N/A	#N/A
ENSG00000043039	BARX2	brown4	#N/A	#N/A	#N/A	#N/A	protein_coding			ENSG00000046889	PREX2	M11	#N/A	#N/A	#N/A	#N/A	protein_coding			ENSG00000048707	lightcyan_Mariani	#N/A	#N/A	#N/A	#N/A	protein_coding								#N/A	#N/A
ENSG00000043093	DCUN1D1	tan	#N/A	#N/A	#N/A	#N/A	protein_coding			ENSG00000047056	WDR37	-	#N/A	#N/A	#N/A	#N/A	protein_coding			ENSG00000048740	blue_Mariani	#N/A	#N/A	#N/A	#N/A	protein_coding								#N/A	#N/A
ENSG00000043143	JADE2	tan	#N/A	#N/A	#N/A	#N/A	protein_coding			ENSG00000047188	YTHDC2	-	#N/A	#N/A	4	#N/A	protein_coding			ENSG00000048828	greenyellow_Mariani	#N/A	#N/A	#N/A	#N/A	protein_coding								#N/A	#N/A
ENSG00000043355	ZIC2	lightyellow	#N/A	2	#N/A	known	protein_coding			ENSG00000047230	CTPS2	-	#N/A	#N/A	#N/A	#N/A	protein_coding			ENSG00000048991	magenta_Mariani	#N/A	#N/A	#N/A	#N/A	protein_coding								#N/A	#N/A
ENSG00000043462	LCP2	lightyellow	#N/A	#N/A	#N/A	#N/A	protein_coding			ENSG00000047249	ATP6V1H	M16	#N/A	#N/A	#N/A	#N/A	protein_coding			ENSG00000049089	tan_Mariani	#N/A	#N/A	#N/A	#N/A	protein_coding								#N/A	#N/A
ENSG00000043514	TRIT1	black	#N/A	#N/A	#N/A	#N/A	protein_coding			ENSG00000047315	POLR2B	M5	#N/A	#N/A	#N/A	#N/A	protein_coding			ENSG00000049130	green_Mariani	#N/A	#N/A	#N/A	#N/A	protein_coding								#N/A	#N/A
ENSG00000043591	ADRB1	lightyellow	#N/A	#N/A	#N/A	#N/A	protein_coding			ENSG00000047346	FAM214A	-	#N/A	#N/A	#N/A	#N/A	protein_coding			ENSG00000049167	turquoise_Mariani	#N/A	3	#N/A	known	protein_coding								#N/A	#N/A
ENSG00000044012	GUCA2B	bisque4	#N/A	#N/A	#N/A	#N/A	protein_coding			ENSG00000047365	ARAP2	M17	#N/A	#N/A	#N/A	#N/A	protein_coding			ENSG00000049192	green_Mariani	#N/A	#N/A	#N/A	#N/A	protein_coding								#N/A	#N/A
ENSG00000044090	CUL7	tan	3	#N/A	3	#N/A	protein_coding			ENSG00000047410	TPR	M6	#N/A	#N/A	#N/A	#N/A	protein_coding			ENSG00000049239	greenyellow_Mariani	#N/A	#N/A	#N/A	#N/A	protein_coding								#N/A	#N/A
ENSG00000044115	CTNNA1	brown4	#N/A	#N/A	#N/A	#N/A	protein_coding			ENSG00000047457	CP	-	#N/A	#N/A	#N/A	#N/A	protein_coding			ENSG00000049245	green_Mariani	#N/A	#N/A	#N/A	#N/A	protein_coding								#N/A	#N/A
ENSG00000044446	PHKA2	brown4	#N/A	#N/A	#N/A	#N/A	protein_coding			ENSG00000047578	KIAA0556	M6	#N/A	#N/A	#N/A	#N/A	protein_coding			ENSG00000049246	tan_Mariani	#N/A	#N/A	#N/A	#N/A	protein_coding								#N/A	#N/A
ENSG00000044459	CNTLN	brown4	#N/A	#N/A	#N/A	#N/A	protein_coding			ENSG00000047579	DTNBP1	-	#N/A	#N/A	#N/A	#N/A	protein_coding			ENSG00000049247	tan_Mariani	#N/A	#N/A	#N/A	#N/A	protein_coding								#N/A	#N/A
ENSG00000044524	EPHA3	brown4	#N/A	#N/A	#N/A	#N/A	protein_coding			ENSG00000047597	XK	M13	#N/A	#N/A	#N/A	#N/A	protein_coding			ENSG00000049283	yellow_Mariani	#N/A	#N/A	#N/A	#N/A	protein_coding								#N/A	#N/A
ENSG00000044574	HSPA5	brown4	#N/A	#N/A	#N/A	#N/A	protein_coding			ENSG00000047617	ANO2	M18	#N/A	#N/A	#N/A	#N/A	protein_coding			ENSG00000049323	royalblue_Mariani	#N/A	#N/A	#N/A	#N/A	protein_coding								#N/A	#N/A
ENSG00000046604	DSG2	brown4	#N/A	#N/A	#N/A	#N/A	protein_coding			ENSG00000047621	C12orf4	-	#N/A	#N/A	#N/A	#N/A	protein_coding			ENSG00000049449	salmon_Mariani	#N/A	#N/A	#N/A	#N/A	protein_coding								#N/A	#N/A
ENSG00000046647	GEMIN8	brown4	#N/A	#N/A	#N/A	#N/A	protein_coding			ENSG00000047634	SCML1	-	#N/A	#N/A	#N/A	#N/A	protein_coding			ENSG00000049540	pink_Mariani	#N/A	#N/A	#N/A	#N/A	protein_coding								#N/A	#N/A
ENSG00000046651	OFD1	brown4	#N/A	2	4	known	protein_coding			ENSG00000047644	WWC3	-	#N/A	#N/A	#N/A	#N/A	protein_coding			ENSG00000049541	turquoise_Mariani	#N/A	#N/A	#N/A	#N/A	protein_coding								#N/A	#N/A
ENSG00000046653	GPM6B	brown4	#N/A	#N/A	#N/A	#N/A	protein_coding			ENSG00000047648	ARHGAP6	M18	#N/A	#N/A	#N/A	#N/A	protein_coding			ENSG00000049618	cyan_Mariani	1	1	1	known	protein_coding								#N/A	#N/A
ENSG00000046889	PREX2	black	#N/A	#N/A	#N/A	#N/A	protein_coding			ENSG00000047662	FAM184B	M2	#N/A	#N/A	#N/A	#N/A	protein_coding			ENSG00000049656	red_Mariani	#N/A	#N/A	#N/A	#N/A	protein_coding								#N/A	#N/A
ENSG00000047056	WDR37	black	#N/A	#N/A	#N/A	#N/A	protein_coding			ENSG00000047849	MAP4	M4	#N/A	#N/A	#N/A	#N/A	protein_coding			ENSG00000049759	brown_Mariani	#N/A	#N/A	#N/A	#N/A	protein_coding								#N/A	#N/A
ENSG00000047188	YTHDC2	black	#N/A	#N/A	4	#N/A	protein_coding			ENSG00000047932	GOPC	-	#N/A	#N/A	#N/A	#N/A	protein_coding			ENSG00000049768	black_Mariani	#N/A	#N/A	#N/A	#N/A	protein_coding								#N/A	#N/A
ENSG00000047230	CTPS2	lightcyan1	#N/A	#N/A	#N/A	#N/A	protein_coding			ENSG00000047936	ROS1	M13	#N/A	#N/A	#N/A	#N/A	protein_coding			ENSG00000049769	brown_Mariani	#N/A	#N/A	#N/A	#N/A	protein_coding								#N/A	#N/A
ENSG00000047249	ATP6V1H	brown4	#N/A	#N/A	#N/A	#N/A	protein_coding			ENSG00000048028	USP28	-	#N/A	#N/A	#N/A	#N/A	protein_coding			ENSG00000049860	yellow_Mariani	#N/A	2	#N/A	#N/A	protein_coding								#N/A	#N/A
ENSG00000047315	POLR2B	tan	#N/A	#N/A	#N/A	#N/A	protein_coding			ENSG00000048052	HDAC9	-	#N/A	#N/A	#N/A	#N/A	protein_coding			ENSG00000049883	red_Mariani	#N/A	#N/A	#N/A	#N/A	protein_coding								#N/A	#N/A
ENSG00000047346	FAM214A	tan	#N/A	#N/A	#N/A	#N/A	protein_coding			ENSG00000048140	TSPAN17	-	#N/A	#N/A	4	#N/A	protein_coding			ENSG00000050130	lightyellow_Mariani	#N/A	#N/A	#N/A	#N/A	protein_coding								#N/A	#N/A
ENSG00000047365	ARAP2	black	#N/A	#N/A	#N/A	#N/A	protein_coding			ENSG00000048162	NOP16	-	#N/A	#N/A	#N/A	#N/A	protein_coding			ENSG00000050165	pink_Mariani	#N/A	#N/A	#N/A	#N/A	protein_coding								#N/A	#N/A
ENSG00000047410	TPR	brown4	#N/A	#N/A	#N/A	#N/A	protein_coding			ENSG00000048342	CC2D2A	-	#N/A	#N/A	#N/A	known	protein_coding			ENSG00000050327	yellow_Mariani	#N/A	#N/A	#N/A	#N/A	protein_coding								#N/A	#N/A
ENSG00000047457	CP	brown4	#N/A	#N/A	#N/A	#N/A	protein_coding			ENSG00000048392	RRM2B	-	#N/A	#N/A	#N/A	known	protein_coding			ENSG00000050344	grey_Mariani	#N/A	#N/A	#N/A	#N/A	protein_coding								#N/A	#N/A
ENSG00000047578	KIAA0556	tan	#N/A	#N/A	#N/A	#N/A	protein_coding			ENSG00000048405	ZNF800	-	#N/A	#N/A	#N/A	#N/A	protein_coding			ENSG00000050405	green_Mariani	#N/A	#N/A	#N/A	#N/A	protein_coding								#N/A	#N/A
ENSG00000047579	DTNBP1	magenta	#N/A	#N/A	#N/A	#N/A	protein_coding			ENSG00000048471	SNX29	M5	#N/A	#N/A	#N/A	#N/A	protein_coding			ENSG00000050426	pink_Mariani	#N/A	#N/A	#N/A	#N/A	protein_coding								#N/A	#N/A
ENSG00000047597	XK	darkorange	#N/A	#N/A	#N/A	#N/A	protein_coding			ENSG00000048540	LMO3	M5	#N/A	#N/A	#N/A	#N/A	protein_coding			ENSG00000050438	blue_Mariani	#N/A	#N/A	#N/A	#N/A	protein_coding								#N/A	#N/A
ENSG00000047617	ANO2	brown4	#N/A	#N/A	#N/A	#N/A	protein_coding			ENSG00000048544	MRPS10	-	#N/A	#N/A	#N/A	#N/A	protein_coding			ENSG00000050555	yellow_Mariani	#N/A	#N/A	#N/A	known	protein_coding								#N/A	#N/A
ENSG00000047621	C12orf4	brown4	#N/A	#N/A	#N/A	#N/A	protein_coding			ENSG00000048545	GUCA1A	-	#N/A	#N/A	#N/A	#N/A	protein_coding			ENSG00000050628	blue_Mariani	#N/A	#N/A	#N/A	#N/A	protein_coding								#N/A	#N/A
ENSG00000047634	SCML1	darkmagenta	#N/A	#N/A	#N/A	#N/A	protein_coding			ENSG00000048649	RSF1	M3	#N/A	#N/A	#N/A	#N/A	protein_coding			ENSG00000050748	pink_Mariani	#N/A	#N/A	#N/A	#N/A	protein_coding								#N/A	#N/A
ENSG00000047644	WWC3	brown4	#N/A	#N/A	#N/A	#N/A	protein_coding			ENSG00000048707	VPS13D	-	#N/A	#N/A	#N/A	#N/A	protein_coding			ENSG00000050767	green_Mariani	#N/A	#N/A	#N/A	#N/A	protein_coding								#N/A	#N/A
ENSG00000047648	ARHGAP6	black	#N/A	#N/A	#N/A	#N/A	protein_coding			ENSG00000048740	CELF2	-	#N/A	#N/A	#N/A	#N/A	protein_coding			ENSG00000050820	green_Mariani	#N/A	#N/A	#N/A	#N/A	protein_coding								#N/A	#N/A
ENSG00000047662	FAM184B	brown4	#N/A	#N/A	#N/A	#N/A	protein_coding			ENSG00000048828	FAM120A	M1	#N/A	#N/A	#N/A	#N/A	protein_coding			ENSG00000051009	darkred_Mariani	#N/A	#N/A	#N/A	#N/A	protein_coding								#N/A	#N/A
ENSG00000047849	MAP4	brown4	#N/A	#N/A	#N/A	#N/A	protein_coding			ENSG00000048991	R3HDM1	M17	#N/A	#N/A	#N/A	#N/A	protein_coding			ENSG00000051108	purple_Mariani	#N/A	#N/A	#N/A	#N/A	protein_coding								#N/A	#N/A
ENSG00000047932	GOPC	black	#N/A	#N/A	#N/A	#N/A	protein_coding			ENSG00000049089	COL9A2	-	#N/A	#N/A	#N/A	#N/A	protein_coding			ENSG00000051128	turquoise_Mariani	#N/A	#N/A	#N/A	#N/A	protein_coding								#N/A	#N/A
ENSG00000047936	ROS1	brown4	#N/A	#N/A	#N/A	#N/A	protein_coding			ENSG00000049130	KITLG	M17	#N/A	#N/A	#N/A	#N/A	protein_coding			ENSG00000051180	red_Mariani	#N/A	#N/A	#N/A	#N/A	protein_coding								#N/A	#N/A
ENSG00000048028	USP28	plum	#N/A	#N/A	#N/A	#N/A	protein_coding			ENSG00000049167	ERCC8	M3	#N/A	3	#N/A	known	protein_coding			ENSG00000051341	turquoise_Mariani	#N/A	#N/A	#N/A	#N/A	protein_coding								#N/A	#N/A
ENSG00000048052	HDAC9	brown4	#N/A	#N/A	#N/A	#N/A	protein_coding			ENSG00000049192	ADAMTS6	-	#N/A	#N/A	#N/A	#N/A	protein_coding			ENSG00000051382	lightcyan_Mariani	#N/A	#N/A	#N/A	#N/A	protein_coding								#N/A	#N/A
ENSG00000048140	TSPAN17	lightcyan1	#N/A	#N/A	4	#N/A	protein_coding			ENSG00000049239	H6PD	-	#N/A	#N/A	#N/A	#N/A	protein_coding			ENSG00000051523	green_Mariani	#N/A	#N/A	#N/A	#N/A	protein_coding								#N/A	#N/A
ENSG00000048162	NOP16	black	#N/A	#N/A	#N/A	#N/A	protein_coding			ENSG00000049245	VAMP3	M1	#N/A	#N/A	#N/A	#N/A	protein_coding			ENSG00000051596	red_Mariani	#N/A	#N/A	#N/A	#N/A	protein_coding								#N/A	#N/A
ENSG00000048342	CC2D2A	black	#N/A	#N/A	#N/A	known	protein_coding			ENSG00000049246	PER3	-	#N/A	#N/A	#N/A	#N/A	protein_coding			ENSG00000051620	greenyellow_Mariani	#N/A	#N/A	#N/A	#N/A	protein_coding								#N/A	#N/A
ENSG00000048392	RRM2B	black	#N/A	#N/A	#N/A	known	protein_coding			ENSG00000049247	UTS2	-	#N/A	#N/A	#N/A	#N/A	protein_coding			ENSG00000051825	turquoise_Mariani	#N/A	#N/A	#N/A	#N/A	protein_coding								#N/A	#N/A
ENSG00000048405	ZNF800	brown4	#N/A	#N/A	#N/A	#N/A	protein_coding			ENSG00000049283	EPN3	-	#N/A	#N/A	#N/A	#N/A	protein_coding			ENSG00000052126	black_Mariani	#N/A	#N/A	#N/A	#N/A	protein_coding								#N/A	#N/A
ENSG00000048462	TNFRSF17	brown4	#N/A	#N/A	#N/A	#N/A	protein_coding			ENSG00000049319	SRD5A2	-	#N/A	#N/A	#N/A	#N/A	lincRNA			ENSG00000052344	yellow_Mariani	#N/A	#N/A	#N/A	#N/A	protein_coding								#N/A	#N/A
ENSG00000048471	SNX29	tan	#N/A	#N/A	#N/A	#N/A	protein_coding			ENSG00000049323	LTBP1	M8	#N/A	#N/A	#N/A	#N/A	protein_coding			ENSG00000052723	darkturquoise_Mariani	#N/A	#N/A	#N/A	#N/A	protein_coding								#N/A	#N/A
ENSG00000048540	LMO3	brown4	#N/A	#N/A	#N/A	#N/A	protein_coding			ENSG00000049449	RCN1	M1	#N/A	#N/A	#N/A	#N/A	protein_coding			ENSG00000052749	tan_Mariani	#N/A	#N/A	#N/A	#N/A	protein_coding								#N/A	#N/A
ENSG00000048544	MRPS10	brown4	#N/A	#N/A	#N/A	#N/A	protein_coding			ENSG00000049540	ELN	M18	#N/A	#N/A	#N/A	#N/A	protein_coding			ENSG00000052795	grey_Mariani	#N/A	#N/A	#N/A	#N/A	protein_coding								#N/A	#N/A
ENSG00000048545	GUCA1A	black	#N/A	#N/A	#N/A	#N/A	protein_coding			ENSG00000049541	RFC2	M14	#N/A	#N/A	#N/A	#N/A	protein_coding			ENSG00000052841	green_Mariani	#N/A	#N/A	#N/A	#N/A	protein_coding								#N/A	#N/A
ENSG00000048649	RSF1	black	#N/A	#N/A	#N/A	#N/A	protein_coding			ENSG00000049618	ARID1B	M3	1	1	1	known	protein_coding			ENSG00000052850	grey_Mariani	#N/A	1	#N/A	known	protein_coding								#N/A	#N/A
ENSG00000048707	VPS13D	black	#N/A	#N/A	#N/A	#N/A	protein_coding			ENSG00000049656	CLPTM1L	-	#N/A	#N/A	#N/A	#N/A	protein_coding			ENSG00000053108	pink_Mariani	#N/A	#N/A	#N/A	#N/A	protein_coding								#N/A	#N/A
ENSG00000048740	CELF2	brown4	#N/A	#N/A	#N/A	#N/A	protein_coding			ENSG00000049759	NEDD4L	-	#N/A	#N/A	#N/A	#N/A	protein_coding			ENSG00000053254	lightcyan_Mariani	#N/A	#N/A	#N/A	#N/A	protein_coding								#N/A	#N/A
ENSG00000048828	FAM120A	black	#N/A	#N/A	#N/A	#N/A	protein_coding			ENSG00000049768	FOXP3	-	#N/A	#N/A	#N/A	#N/A	protein_coding			ENSG00000053371	lightgreen_Mariani	#N/A	#N/A	#N/A	#N/A	protein_coding								#N/A	#N/A
ENSG00000048991	R3HDM1	brown4	#N/A	#N/A	#N/A	#N/A	protein_coding			ENSG00000049769	PPP1R3F	-	#N/A	#N/A	#N/A	#N/A	protein_coding			ENSG00000053372	turquoise_Mariani	#N/A	#N/A	#N/A	#N/A	protein_coding								#N/A	#N/A
ENSG00000049089	COL9A2	brown4	#N/A	#N/A	#N/A	#N/A	protein_coding			ENSG00000049860	HEXB	-	#N/A	2	#N/A	#N/A	protein_coding			ENSG00000053438	grey_Mariani	#N/A	#N/A	#N/A	#N/A	protein_coding								#N/A	#N/A
ENSG00000049130	KITLG	black	#N/A	#N/A	#N/A	#N/A	protein_coding			ENSG00000049883	PTCD2	-	#N/A	#N/A	#N/A	#N/A	protein_coding			ENSG00000053501	grey_Mariani	#N/A	#N/A	#N/A	#N/A	protein_coding								#N/A	#N/A
ENSG00000049167	ERCC8	lightyellow	#N/A	3	#N/A	known	protein_coding			ENSG00000050030	KIAA2022	M5	3	2	3	known	protein_coding			ENSG00000053524	brown_Mariani	#N/A	#N/A	#N/A	#N/A	protein_coding								#N/A	#N/A
ENSG00000049192	ADAMTS6	black	#N/A	#N/A	#N/A	#N/A	protein_coding			ENSG00000050130	JKAMP	-	#N/A	#N/A	#N/A	#N/A	protein_coding			ENSG00000053702	lightyellow_Mariani	#N/A	#N/A	#N/A	#N/A	protein_coding								#N/A	#N/A
ENSG00000049239	H6PD	brown4	#N/A	#N/A	#N/A	#N/A	protein_coding			ENSG00000050165	DKK3	M13	#N/A	#N/A	#N/A	#N/A	protein_coding			ENSG00000053747	purple_Mariani	#N/A	#N/A	#N/A	#N/A	protein_coding								#N/A	#N/A
ENSG00000049245	VAMP3	saddlebrown	#N/A	#N/A	#N/A	#N/A	protein_coding			ENSG00000050344	NFE2L3	-	#N/A	#N/A	#N/A	#N/A	protein_coding			ENSG00000053900	turquoise_Mariani	#N/A	#N/A	#N/A	#N/A	protein_coding								#N/A	#N/A
ENSG00000049246	PER3	black	#N/A	#N/A	#N/A	#N/A	protein_coding			ENSG00000050393	MCUR1	-	#N/A	#N/A	#N/A	#N/A	protein_coding			ENSG00000053918	grey_Mariani	#N/A	#N/A	#N/A	#N/A	protein_coding								#N/A	#N/A
ENSG00000049247	UTS2	brown4	#N/A	#N/A	#N/A	#N/A	protein_coding			ENSG00000050405	LIMA1	M8	#N/A	#N/A	#N/A	#N/A	protein_coding			ENSG00000054116	lightcyan_Mariani	#N/A	#N/A	#N/A	#N/A	protein_coding								#N/A	#N/A
ENSG00000049249	TNFRSF9	lightcyan1	#N/A	#N/A	#N/A	#N/A	protein_coding			ENSG00000050426	LETMD1	-	#N/A	#N/A	#N/A	#N/A	protein_coding			ENSG00000054118	turquoise_Mariani	#N/A	#N/A	#N/A	#N/A	protein_coding								#N/A	#N/A
ENSG00000049283	EPN3	brown4	#N/A	#N/A	#N/A	#N/A	protein_coding			ENSG00000050438	SLC4A8	-	#N/A	#N/A	#N/A	#N/A	protein_coding			ENSG00000054148	yellow_Mariani	#N/A	#N/A	#N/A	#N/A	protein_coding								#N/A	#N/A
ENSG00000049323	LTBP1	brown4	#N/A	#N/A	#N/A	#N/A	protein_coding			ENSG00000050555	LAMC3	M18	#N/A	#N/A	#N/A	known	protein_coding			ENSG00000054179	lightcyan_Mariani	#N/A	#N/A	#N/A	#N/A	protein_coding								#N/A	#N/A
ENSG00000049449	RCN1	brown4	#N/A	#N/A	#N/A	#N/A	protein_coding			ENSG00000050628	PTGER3	M13	#N/A	#N/A	#N/A	#N/A	protein_coding			ENSG00000054219	yellow_Mariani	#N/A	#N/A	#N/A	#N/A	protein_coding								#N/A	#N/A
ENSG00000049540	ELN	brown4	#N/A	#N/A	#N/A	#N/A	protein_coding			ENSG00000050730	TNIP3	-	#N/A	#N/A	#N/A	#N/A	protein_coding			ENSG00000054267	black_Mariani	#N/A	#N/A	#N/A	#N/A	protein_coding								#N/A	#N/A
ENSG00000049541	RFC2	brown4	#N/A	#N/A	#N/A	#N/A	protein_coding			ENSG00000050748	MAPK9	M13	#N/A	#N/A	#N/A	#N/A	protein_coding			ENSG00000054277	red_Mariani	#N/A	#N/A	#N/A	#N/A	protein_coding								#N/A	#N/A
ENSG00000049618	ARID1B	brown4	1	1	1	known	protein_coding			ENSG00000050767	COL23A1	M17	#N/A	#N/A	#N/A	#N/A	protein_coding			ENSG00000054282	brown_Mariani	#N/A	1	#N/A	known	protein_coding								#N/A	#N/A
ENSG00000049656	CLPTM1L	brown4	#N/A	#N/A	#N/A	#N/A	protein_coding			ENSG00000050820	BCAR1	-	#N/A	#N/A	#N/A	#N/A	protein_coding			ENSG00000054356	brown_Mariani	#N/A	#N/A	#N/A	#N/A	protein_coding								#N/A	#N/A
ENSG00000049759	NEDD4L	brown4	#N/A	#N/A	#N/A	#N/A	protein_coding			ENSG00000051009	FAM160A2	-	#N/A	#N/A	#N/A	#N/A	protein_coding			ENSG00000054392	salmon_Mariani	#N/A	#N/A	#N/A	#N/A	protein_coding								#N/A	#N/A
ENSG00000049768	FOXP3	black	#N/A	#N/A	#N/A	#N/A	protein_coding			ENSG00000051108	HERPUD1	-	#N/A	#N/A	#N/A	#N/A	protein_coding			ENSG00000054523	blue_Mariani	#N/A	#N/A	#N/A	#N/A	protein_coding								#N/A	#N/A
ENSG00000049769	PPP1R3F	black	#N/A	#N/A	#N/A	#N/A	protein_coding			ENSG00000051128	HOMER3	-	#N/A	#N/A	#N/A	#N/A	protein_coding			ENSG00000054598	purple_Mariani	#N/A	#N/A	#N/A	#N/A	protein_coding								#N/A	#N/A
ENSG00000049860	HEXB	black	#N/A	2	#N/A	#N/A	protein_coding			ENSG00000051180	RAD51	M11	#N/A	#N/A	#N/A	#N/A	protein_coding			ENSG00000054611	greenyellow_Mariani	#N/A	#N/A	#N/A	#N/A	protein_coding								#N/A	#N/A
ENSG00000049883	PTCD2	black	#N/A	#N/A	#N/A	#N/A	protein_coding			ENSG00000051341	POLQ	M11	#N/A	#N/A	#N/A	#N/A	protein_coding			ENSG00000054654	magenta_Mariani	#N/A	#N/A	#N/A	#N/A	protein_coding								#N/A	#N/A
ENSG00000050130	JKAMP	salmon4	#N/A	#N/A	#N/A	#N/A	protein_coding			ENSG00000051382	PIK3CB	M16	#N/A	#N/A	#N/A	#N/A	protein_coding			ENSG00000054690	red_Mariani	#N/A	#N/A	#N/A	#N/A	protein_coding								#N/A	#N/A
ENSG00000050165	DKK3	brown4	#N/A	#N/A	#N/A	#N/A	protein_coding			ENSG00000051523	CYBA	M18	#N/A	#N/A	#N/A	#N/A	protein_coding			ENSG00000054793	brown_Mariani	#N/A	#N/A	#N/A	#N/A	protein_coding								#N/A	#N/A
ENSG00000050327	ARHGEF5	lightyellow	#N/A	#N/A	#N/A	#N/A	protein_coding			ENSG00000051596	THOC3	-	#N/A	#N/A	#N/A	#N/A	protein_coding			ENSG00000054938	yellow_Mariani	#N/A	#N/A	#N/A	#N/A	protein_coding								#N/A	#N/A
ENSG00000050344	NFE2L3	steelblue	#N/A	#N/A	#N/A	#N/A	protein_coding			ENSG00000051620	HEBP2	-	#N/A	#N/A	#N/A	#N/A	protein_coding			ENSG00000054965	brown_Mariani	#N/A	#N/A	#N/A	#N/A	protein_coding								#N/A	#N/A
ENSG00000050393	MCUR1	tan	#N/A	#N/A	#N/A	#N/A	protein_coding			ENSG00000051825	MPHOSPH9	-	#N/A	#N/A	#N/A	#N/A	protein_coding			ENSG00000054967	tan_Mariani	#N/A	#N/A	#N/A	#N/A	protein_coding								#N/A	#N/A
ENSG00000050405	LIMA1	skyblue2	#N/A	#N/A	#N/A	#N/A	protein_coding			ENSG00000052126	PLEKHA5	-	#N/A	#N/A	#N/A	#N/A	protein_coding			ENSG00000054983	darkred_Mariani	#N/A	#N/A	#N/A	#N/A	protein_coding								#N/A	#N/A
ENSG00000050426	LETMD1	tan	#N/A	#N/A	#N/A	#N/A	protein_coding			ENSG00000052344	PRSS8	-	#N/A	#N/A	#N/A	#N/A	protein_coding			ENSG00000055044	turquoise_Mariani	#N/A	#N/A	#N/A	#N/A	protein_coding								#N/A	#N/A
ENSG00000050438	SLC4A8	salmon	#N/A	#N/A	#N/A	#N/A	protein_coding			ENSG00000052723	SIKE1	-	#N/A	#N/A	#N/A	#N/A	protein_coding			ENSG00000055118	blue_Mariani	#N/A	#N/A	#N/A	#N/A	protein_coding								#N/A	#N/A
ENSG00000050555	LAMC3	salmon	#N/A	#N/A	#N/A	known	protein_coding			ENSG00000052749	RRP12	-	#N/A	#N/A	#N/A	#N/A	protein_coding			ENSG00000055130	black_Mariani	#N/A	#N/A	#N/A	#N/A	protein_coding								#N/A	#N/A
ENSG00000050628	PTGER3	brown4	#N/A	#N/A	#N/A	#N/A	protein_coding			ENSG00000052795	FNIP2	-	#N/A	#N/A	#N/A	#N/A	protein_coding			ENSG00000055147	salmon_Mariani	#N/A	#N/A	#N/A	#N/A	protein_coding								#N/A	#N/A
ENSG00000050730	TNIP3	lightyellow	#N/A	#N/A	#N/A	#N/A	protein_coding			ENSG00000052802	MSMO1	-	#N/A	#N/A	#N/A	#N/A	protein_coding			ENSG00000055163	blue_Mariani	#N/A	#N/A	#N/A	#N/A	protein_coding								#N/A	#N/A
ENSG00000050748	MAPK9	skyblue3	#N/A	#N/A	#N/A	#N/A	protein_coding			ENSG00000052841	TTC17	-	#N/A	#N/A	#N/A	#N/A	protein_coding			ENSG00000055208	turquoise_Mariani	#N/A	#N/A	#N/A	#N/A	protein_coding								#N/A	#N/A
ENSG00000050767	COL23A1	black	#N/A	#N/A	#N/A	#N/A	protein_coding			ENSG00000052850	ALX4	M18	#N/A	1	#N/A	known	protein_coding			ENSG00000055332	darkred_Mariani	#N/A	#N/A	#N/A	#N/A	protein_coding								#N/A	#N/A
ENSG00000050820	BCAR1	magenta	#N/A	#N/A	#N/A	#N/A	protein_coding			ENSG00000053108	FSTL4	M13	#N/A	#N/A	#N/A	#N/A	protein_coding			ENSG00000055483	green_Mariani	#N/A	#N/A	#N/A	#N/A	protein_coding								#N/A	#N/A
ENSG00000051009	FAM160A2	salmon	#N/A	#N/A	#N/A	#N/A	protein_coding			ENSG00000053254	FOXN3	M3	#N/A	#N/A	#N/A	#N/A	protein_coding			ENSG00000055732	green_Mariani	#N/A	#N/A	#N/A	#N/A	protein_coding								#N/A	#N/A
ENSG00000051108	HERPUD1	brown4	#N/A	#N/A	#N/A	#N/A	protein_coding			ENSG00000053328	C6ORF186	M18	#N/A	#N/A	#N/A	#N/A	protein_coding			ENSG00000055813	brown_Mariani	#N/A	#N/A	#N/A	#N/A	protein_coding								#N/A	#N/A
ENSG00000051128	HOMER3	darkorange	#N/A	#N/A	#N/A	#N/A	protein_coding			ENSG00000053371	AKR7A2	M11	#N/A	#N/A	#N/A	#N/A	protein_coding			ENSG00000055917	blue_Mariani	#N/A	#N/A	#N/A	#N/A	protein_coding								#N/A	#N/A
ENSG00000051180	RAD51	black	#N/A	#N/A	#N/A	#N/A	protein_coding			ENSG00000053372	MRTO4	-	#N/A	#N/A	#N/A	#N/A	protein_coding			ENSG00000055950	yellow_Mariani	#N/A	#N/A	#N/A	#N/A	protein_coding								#N/A	#N/A
ENSG00000051341	POLQ	lightyellow	#N/A	#N/A	#N/A	#N/A	protein_coding			ENSG00000053438	NNAT	-	#N/A	#N/A	#N/A	#N/A	protein_coding			ENSG00000055955	darkgreen_Mariani	#N/A	#N/A	#N/A	#N/A	protein_coding								#N/A	#N/A
ENSG00000051382	PIK3CB	black	#N/A	#N/A	#N/A	#N/A	protein_coding			ENSG00000053501	USE1	M4	#N/A	#N/A	#N/A	#N/A	protein_coding			ENSG00000056097	black_Mariani	#N/A	#N/A	#N/A	#N/A	protein_coding								#N/A	#N/A
ENSG00000051523	CYBA	brown4	#N/A	#N/A	#N/A	#N/A	protein_coding			ENSG00000053524	MCF2L2	M13	#N/A	#N/A	#N/A	#N/A	protein_coding			ENSG00000056277	black_Mariani	#N/A	#N/A	#N/A	#N/A	protein_coding								#N/A	#N/A
ENSG00000051596	THOC3	black	#N/A	#N/A	#N/A	#N/A	protein_coding			ENSG00000053702	NRIP2	-	#N/A	#N/A	#N/A	#N/A	protein_coding			ENSG00000056487	blue_Mariani	#N/A	#N/A	#N/A	#N/A	protein_coding								#N/A	#N/A
ENSG00000051620	HEBP2	brown4	#N/A	#N/A	#N/A	#N/A	protein_coding			ENSG00000053747	LAMA3	M1	#N/A	#N/A	#N/A	#N/A	protein_coding			ENSG00000056558	grey_Mariani	#N/A	#N/A	#N/A	#N/A	protein_coding								#N/A	#N/A
ENSG00000051825	MPHOSPH9	brown4	#N/A	#N/A	#N/A	#N/A	protein_coding			ENSG00000053770	AP5M1	-	#N/A	#N/A	#N/A	#N/A	protein_coding			ENSG00000056586	blue_Mariani	#N/A	#N/A	#N/A	#N/A	protein_coding								#N/A	#N/A
ENSG00000052126	PLEKHA5	black	#N/A	#N/A	#N/A	#N/A	protein_coding			ENSG00000053900	ANAPC4	-	#N/A	#N/A	#N/A	#N/A	protein_coding			ENSG00000056678	turquoise_Mariani	#N/A	#N/A	#N/A	#N/A	processed_transcript								#N/A	#N/A
ENSG00000052344	PRSS8	brown4	#N/A	#N/A	#N/A	#N/A	protein_coding			ENSG00000054116	TRAPPC3	-	#N/A	#N/A	#N/A	#N/A	protein_coding			ENSG00000056736	green_Mariani	#N/A	#N/A	#N/A	#N/A	protein_coding								#N/A	#N/A
ENSG00000052723	SIKE1	tan	#N/A	#N/A	#N/A	#N/A	protein_coding			ENSG00000054118	THRAP3	M2	#N/A	#N/A	#N/A	#N/A	protein_coding			ENSG00000056972	green_Mariani	#N/A	#N/A	#N/A	#N/A	protein_coding								#N/A	#N/A
ENSG00000052749	RRP12	brown4	#N/A	#N/A	#N/A	#N/A	protein_coding			ENSG00000054148	PHPT1	M9	#N/A	#N/A	#N/A	#N/A	protein_coding			ENSG00000056998	turquoise_Mariani	#N/A	#N/A	#N/A	#N/A	protein_coding								#N/A	#N/A
ENSG00000052795	FNIP2	black	#N/A	#N/A	#N/A	#N/A	protein_coding			ENSG00000054179	ENTPD2	M1	#N/A	#N/A	#N/A	#N/A	protein_coding			ENSG00000057019	turquoise_Mariani	#N/A	#N/A	#N/A	#N/A	protein_coding								#N/A	#N/A
ENSG00000052802	MSMO1	black	#N/A	#N/A	#N/A	#N/A	protein_coding			ENSG00000054219	LY75	M18	#N/A	#N/A	#N/A	#N/A	protein_coding			ENSG00000057252	green_Mariani	#N/A	#N/A	#N/A	#N/A	protein_coding								#N/A	#N/A
ENSG00000052841	TTC17	brown4	#N/A	#N/A	#N/A	#N/A	protein_coding			ENSG00000054267	ARID4B	M14	#N/A	#N/A	#N/A	#N/A	protein_coding			ENSG00000057294	green_Mariani	#N/A	#N/A	#N/A	#N/A	protein_coding								#N/A	#N/A
ENSG00000052850	ALX4	floralwhite	#N/A	1	#N/A	known	protein_coding			ENSG00000054277	OPN3	-	#N/A	#N/A	#N/A	#N/A	protein_coding			ENSG00000057468	yellow_Mariani	#N/A	#N/A	#N/A	#N/A	protein_coding								#N/A	#N/A
ENSG00000053108	FSTL4	black	#N/A	#N/A	#N/A	#N/A	protein_coding			ENSG00000054282	SDCCAG8	M5	#N/A	1	#N/A	known	protein_coding			ENSG00000057593	yellow_Mariani	#N/A	#N/A	#N/A	#N/A	protein_coding								#N/A	#N/A
ENSG00000053254	FOXN3	lightcyan1	#N/A	#N/A	#N/A	#N/A	protein_coding			ENSG00000054356	PTPRN	M13	#N/A	#N/A	#N/A	#N/A	protein_coding			ENSG00000057608	turquoise_Mariani	#N/A	#N/A	#N/A	#N/A	protein_coding								#N/A	#N/A
ENSG00000053328	METTL24	black	#N/A	#N/A	#N/A	#N/A	protein_coding			ENSG00000054392	HHAT	M1	#N/A	#N/A	#N/A	#N/A	protein_coding			ENSG00000057657	green_Mariani	#N/A	#N/A	#N/A	#N/A	protein_coding								#N/A	#N/A
ENSG00000053371	AKR7A2	lightyellow	#N/A	#N/A	#N/A	#N/A	protein_coding			ENSG00000054523	KIF1B	M5	#N/A	#N/A	#N/A	#N/A	protein_coding			ENSG00000057663	green_Mariani	#N/A	#N/A	#N/A	#N/A	protein_coding								#N/A	#N/A
ENSG00000053372	MRTO4	brown4	#N/A	#N/A	#N/A	#N/A	protein_coding			ENSG00000054598	FOXC1	M18	#N/A	#N/A	#N/A	#N/A	protein_coding			ENSG00000057704	green_Mariani	#N/A	#N/A	#N/A	#N/A	protein_coding								#N/A	#N/A
ENSG00000053438	NNAT	brown4	#N/A	#N/A	#N/A	#N/A	protein_coding			ENSG00000054611	TBC1D22A	-	#N/A	#N/A	#N/A	#N/A	protein_coding			ENSG00000057757	tan_Mariani	#N/A	#N/A	#N/A	#N/A	protein_coding								#N/A	#N/A
ENSG00000053501	USE1	brown4	#N/A	#N/A	#N/A	#N/A	protein_coding			ENSG00000054654	SYNE2	M3	#N/A	#N/A	#N/A	#N/A	protein_coding			ENSG00000057935	turquoise_Mariani	#N/A	#N/A	#N/A	#N/A	protein_coding								#N/A	#N/A
ENSG00000053524	MCF2L2	lightyellow	#N/A	#N/A	#N/A	#N/A	protein_coding			ENSG00000054690	PLEKHH1	-	#N/A	#N/A	#N/A	#N/A	protein_coding			ENSG00000058056	black_Mariani	#N/A	#N/A	#N/A	#N/A	protein_coding								#N/A	#N/A
ENSG00000053702	NRIP2	black	#N/A	#N/A	#N/A	#N/A	protein_coding			ENSG00000054793	ATP9A	-	#N/A	#N/A	#N/A	#N/A	protein_coding			ENSG00000058063	greenyellow_Mariani	#N/A	#N/A	#N/A	#N/A	protein_coding								#N/A	#N/A
ENSG00000053747	LAMA3	brown4	#N/A	#N/A	#N/A	#N/A	protein_coding			ENSG00000054803	CBLN4	-	#N/A	#N/A	#N/A	#N/A	protein_coding			ENSG00000058085	yellow_Mariani	#N/A	#N/A	#N/A	#N/A	protein_coding								#N/A	#N/A
ENSG00000053770	AP5M1	black	#N/A	#N/A	#N/A	#N/A	protein_coding			ENSG00000054965	FAM168A	-	#N/A	#N/A	#N/A	#N/A	protein_coding			ENSG00000058091	blue_Mariani	#N/A	#N/A	#N/A	#N/A	protein_coding								#N/A	#N/A
ENSG00000053900	ANAPC4	lightcyan1	#N/A	#N/A	#N/A	#N/A	protein_coding			ENSG00000054967	RELT	-	#N/A	#N/A	#N/A	#N/A	protein_coding			ENSG00000058262	purple_Mariani	#N/A	#N/A	#N/A	#N/A	protein_coding								#N/A	#N/A
ENSG00000053918	KCNQ1	tan	#N/A	#N/A	#N/A	#N/A	protein_coding			ENSG00000054983	GALC	-	#N/A	#N/A	#N/A	#N/A	protein_coding			ENSG00000058272	red_Mariani	#N/A	#N/A	#N/A	#N/A	protein_coding								#N/A	#N/A
ENSG00000054116	TRAPPC3	black	#N/A	#N/A	#N/A	#N/A	protein_coding			ENSG00000055044	NOP58	-	#N/A	#N/A	#N/A	#N/A	protein_coding			ENSG00000058335	brown_Mariani	#N/A	#N/A	#N/A	#N/A	protein_coding								#N/A	#N/A
ENSG00000054118	THRAP3	black	#N/A	#N/A	#N/A	#N/A	protein_coding			ENSG00000055070	SZRD1	-	#N/A	#N/A	#N/A	#N/A	protein_coding			ENSG00000058404	brown_Mariani	#N/A	#N/A	#N/A	#N/A	protein_coding								#N/A	#N/A
ENSG00000054148	PHPT1	black	#N/A	#N/A	#N/A	#N/A	protein_coding			ENSG00000055118	KCNH2	M5	#N/A	#N/A	#N/A	#N/A	protein_coding			ENSG00000058453	turquoise_Mariani	#N/A	#N/A	#N/A	#N/A	protein_coding								#N/A	#N/A
ENSG00000054179	ENTPD2	lightyellow	#N/A	#N/A	#N/A	#N/A	protein_coding			ENSG00000055130	CUL1	-	#N/A	#N/A	#N/A	#N/A	protein_coding			ENSG00000058600	red_Mariani	#N/A	#N/A	#N/A	#N/A	protein_coding								#N/A	#N/A
ENSG00000054219	LY75	black	#N/A	#N/A	#N/A	#N/A	protein_coding			ENSG00000055147	FAM114A2	-	#N/A	#N/A	#N/A	#N/A	protein_coding			ENSG00000058668	yellow_Mariani	#N/A	#N/A	#N/A	#N/A	protein_coding								#N/A	#N/A
ENSG00000054267	ARID4B	brown4	#N/A	#N/A	#N/A	#N/A	protein_coding			ENSG00000055163	CYFIP2	-	#N/A	#N/A	#N/A	#N/A	protein_coding			ENSG00000058673	greenyellow_Mariani	#N/A	#N/A	#N/A	#N/A	protein_coding								#N/A	#N/A
ENSG00000054277	OPN3	brown4	#N/A	#N/A	#N/A	#N/A	protein_coding			ENSG00000055208	TAB2	-	#N/A	#N/A	#N/A	#N/A	protein_coding			ENSG00000058729	turquoise_Mariani	#N/A	#N/A	#N/A	#N/A	protein_coding								#N/A	#N/A
ENSG00000054282	SDCCAG8	black	#N/A	1	#N/A	known	protein_coding			ENSG00000055211	GINM1	M1	#N/A	#N/A	#N/A	#N/A	protein_coding			ENSG00000058799	black_Mariani	#N/A	#N/A	#N/A	#N/A	protein_coding								#N/A	#N/A
ENSG00000054356	PTPRN	brown4	#N/A	#N/A	#N/A	#N/A	protein_coding			ENSG00000055332	EIF2AK2	-	#N/A	#N/A	#N/A	#N/A	protein_coding			ENSG00000058866	tan_Mariani	#N/A	#N/A	#N/A	#N/A	protein_coding								#N/A	#N/A
ENSG00000054392	HHAT	navajowhite2	#N/A	#N/A	#N/A	#N/A	protein_coding			ENSG00000055483	USP36	-	#N/A	#N/A	#N/A	#N/A	protein_coding			ENSG00000059122	blue_Mariani	#N/A	#N/A	#N/A	#N/A	protein_coding								#N/A	#N/A
ENSG00000054523	KIF1B	black	#N/A	#N/A	#N/A	#N/A	protein_coding			ENSG00000055609	KMT2C	M2	2	#N/A	2	#N/A	protein_coding			ENSG00000059145	turquoise_Mariani	#N/A	#N/A	#N/A	#N/A	protein_coding								#N/A	#N/A
ENSG00000054598	FOXC1	black	#N/A	#N/A	#N/A	#N/A	protein_coding			ENSG00000055813	CCDC85A	-	#N/A	#N/A	#N/A	#N/A	protein_coding			ENSG00000059377	magenta_Mariani	#N/A	#N/A	#N/A	#N/A	protein_coding								#N/A	#N/A
ENSG00000054611	TBC1D22A	black	#N/A	#N/A	#N/A	#N/A	protein_coding			ENSG00000055917	PUM2	M5	#N/A	#N/A	#N/A	#N/A	protein_coding			ENSG00000059378	yellow_Mariani	#N/A	#N/A	#N/A	#N/A	protein_coding								#N/A	#N/A
ENSG00000054654	SYNE2	black	#N/A	#N/A	#N/A	#N/A	protein_coding			ENSG00000055950	MRPL43	-	#N/A	#N/A	#N/A	#N/A	protein_coding			ENSG00000059573	greenyellow_Mariani	#N/A	2	#N/A	known	protein_coding								#N/A	#N/A
ENSG00000054690	PLEKHH1	black	#N/A	#N/A	#N/A	#N/A	protein_coding			ENSG00000055955	ITIH4	M12	#N/A	#N/A	#N/A	#N/A	protein_coding			ENSG00000059588	tan_Mariani	#N/A	#N/A	#N/A	#N/A	protein_coding								#N/A	#N/A
ENSG00000054793	ATP9A	black	#N/A	#N/A	#N/A	#N/A	protein_coding			ENSG00000056050	HPF1	-	#N/A	#N/A	#N/A	#N/A	protein_coding			ENSG00000059728	pink_Mariani	#N/A	#N/A	#N/A	#N/A	protein_coding								#N/A	#N/A
ENSG00000054803	CBLN4	black	#N/A	#N/A	#N/A	#N/A	protein_coding			ENSG00000056097	ZFR	-	#N/A	#N/A	#N/A	#N/A	protein_coding			ENSG00000059758	blue_Mariani	#N/A	#N/A	#N/A	#N/A	protein_coding								#N/A	#N/A
ENSG00000054938	CHRDL2	brown4	#N/A	#N/A	#N/A	#N/A	protein_coding			ENSG00000056277	ZNF280C	M2	#N/A	#N/A	#N/A	#N/A	protein_coding			ENSG00000059769	yellow_Mariani	#N/A	#N/A	#N/A	#N/A	protein_coding								#N/A	#N/A
ENSG00000054965	FAM168A	black	#N/A	#N/A	#N/A	#N/A	protein_coding			ENSG00000056291	NPFFR2	M13	#N/A	#N/A	#N/A	#N/A	protein_coding			ENSG00000059804	green_Mariani	#N/A	#N/A	#N/A	#N/A	protein_coding								#N/A	#N/A
ENSG00000054967	RELT	brown4	#N/A	#N/A	#N/A	#N/A	protein_coding			ENSG00000056487	PHF21B	M3	#N/A	#N/A	#N/A	#N/A	protein_coding			ENSG00000059915	brown_Mariani	#N/A	#N/A	#N/A	#N/A	protein_coding								#N/A	#N/A
ENSG00000054983	GALC	brown4	#N/A	#N/A	#N/A	#N/A	protein_coding			ENSG00000056558	TRAF1	M12	#N/A	#N/A	#N/A	#N/A	protein_coding			ENSG00000060069	turquoise_Mariani	#N/A	#N/A	#N/A	known	protein_coding								#N/A	#N/A
ENSG00000055044	NOP58	black	#N/A	#N/A	#N/A	#N/A	protein_coding			ENSG00000056586	RC3H2	-	#N/A	#N/A	#N/A	#N/A	protein_coding			ENSG00000060140	yellow_Mariani	4	#N/A	4	#N/A	protein_coding								#N/A	#N/A
ENSG00000055070	SZRD1	brown4	#N/A	#N/A	#N/A	#N/A	protein_coding			ENSG00000056661	#N/A	M2	#N/A	#N/A	#N/A	#N/A	protein_coding			ENSG00000060237	red_Mariani	#N/A	#N/A	#N/A	#N/A	protein_coding								#N/A	#N/A
ENSG00000055118	KCNH2	black	#N/A	#N/A	#N/A	#N/A	protein_coding			ENSG00000056736	IL17RB	-	#N/A	#N/A	#N/A	#N/A	protein_coding			ENSG00000060339	turquoise_Mariani	#N/A	#N/A	#N/A	#N/A	protein_coding								#N/A	#N/A
ENSG00000055130	CUL1	brown4	#N/A	#N/A	#N/A	#N/A	protein_coding			ENSG00000056972	TRAF3IP2	M15	#N/A	#N/A	#N/A	#N/A	protein_coding			ENSG00000060491	grey_Mariani	#N/A	#N/A	#N/A	#N/A	protein_coding								#N/A	#N/A
ENSG00000055147	FAM114A2	saddlebrown	#N/A	#N/A	#N/A	#N/A	protein_coding			ENSG00000056998	GYG2	-	#N/A	#N/A	#N/A	#N/A	protein_coding			ENSG00000060566	yellow_Mariani	#N/A	#N/A	#N/A	#N/A	protein_coding								#N/A	#N/A
ENSG00000055163	CYFIP2	brown4	#N/A	#N/A	#N/A	#N/A	protein_coding			ENSG00000057019	DCBLD2	-	#N/A	#N/A	#N/A	#N/A	protein_coding			ENSG00000060642	greenyellow_Mariani	#N/A	1	#N/A	known	protein_coding								#N/A	#N/A
ENSG00000055208	TAB2	brown4	#N/A	#N/A	#N/A	#N/A	protein_coding			ENSG00000057252	SOAT1	M8	#N/A	#N/A	#N/A	#N/A	protein_coding			ENSG00000060656	brown_Mariani	#N/A	#N/A	#N/A	#N/A	protein_coding								#N/A	#N/A
ENSG00000055211	GINM1	black	#N/A	#N/A	#N/A	#N/A	protein_coding			ENSG00000057294	PKP2	M18	#N/A	#N/A	#N/A	#N/A	protein_coding			ENSG00000060688	turquoise_Mariani	#N/A	#N/A	#N/A	#N/A	protein_coding								#N/A	#N/A
ENSG00000055332	EIF2AK2	black	#N/A	#N/A	#N/A	#N/A	protein_coding			ENSG00000057593	F7	-	#N/A	#N/A	#N/A	#N/A	protein_coding			ENSG00000060709	brown_Mariani	#N/A	#N/A	#N/A	#N/A	protein_coding								#N/A	#N/A
ENSG00000055483	USP36	black	#N/A	#N/A	#N/A	#N/A	protein_coding			ENSG00000057608	GDI2	M14	#N/A	#N/A	#N/A	#N/A	protein_coding			ENSG00000060718	pink_Mariani	#N/A	#N/A	#N/A	#N/A	protein_coding								#N/A	#N/A
ENSG00000055609	KMT2C	brown4	2	#N/A	2	#N/A	protein_coding			ENSG00000057657	PRDM1	-	#N/A	#N/A	#N/A	#N/A	protein_coding			ENSG00000060749	black_Mariani	#N/A	#N/A	#N/A	#N/A	protein_coding								#N/A	#N/A
ENSG00000055732	MCOLN3	magenta	#N/A	#N/A	#N/A	#N/A	protein_coding			ENSG00000057663	ATG5	M16	#N/A	#N/A	#N/A	#N/A	protein_coding			ENSG00000060971	yellow_Mariani	#N/A	#N/A	#N/A	#N/A	protein_coding								#N/A	#N/A
ENSG00000055813	CCDC85A	brown4	#N/A	#N/A	#N/A	#N/A	protein_coding			ENSG00000057704	TMCC3	-	#N/A	#N/A	#N/A	#N/A	protein_coding			ENSG00000060982	red_Mariani	#N/A	#N/A	#N/A	#N/A	protein_coding								#N/A	#N/A
ENSG00000055917	PUM2	tan	#N/A	#N/A	#N/A	#N/A	protein_coding			ENSG00000057757	PITHD1	M16	#N/A	#N/A	#N/A	#N/A	protein_coding			ENSG00000061273	red_Mariani	#N/A	#N/A	#N/A	#N/A	protein_coding								#N/A	#N/A
ENSG00000055950	MRPL43	brown4	#N/A	#N/A	#N/A	#N/A	protein_coding			ENSG00000057935	MTA3	M4	#N/A	#N/A	#N/A	#N/A	protein_coding			ENSG00000061337	blue_Mariani	#N/A	#N/A	#N/A	#N/A	protein_coding								#N/A	#N/A
ENSG00000055955	ITIH4	lightyellow	#N/A	#N/A	#N/A	#N/A	protein_coding			ENSG00000058056	USP13	-	#N/A	#N/A	#N/A	#N/A	protein_coding			ENSG00000061455	yellow_Mariani	#N/A	#N/A	#N/A	#N/A	protein_coding								#N/A	#N/A
ENSG00000055957	ITIH1	magenta	#N/A	#N/A	#N/A	#N/A	protein_coding			ENSG00000058063	ATP11B	-	#N/A	#N/A	#N/A	#N/A	protein_coding			ENSG00000061492	black_Mariani	#N/A	#N/A	#N/A	#N/A	protein_coding								#N/A	#N/A
ENSG00000056097	ZFR	salmon	#N/A	#N/A	#N/A	#N/A	protein_coding			ENSG00000058085	LAMC2	-	#N/A	#N/A	#N/A	#N/A	protein_coding			ENSG00000061656	yellow_Mariani	#N/A	#N/A	#N/A	#N/A	protein_coding								#N/A	#N/A
ENSG00000056277	ZNF280C	lightyellow	#N/A	#N/A	#N/A	#N/A	protein_coding			ENSG00000058091	CDK14	M17	#N/A	#N/A	#N/A	#N/A	protein_coding			ENSG00000061676	grey_Mariani	2	#N/A	2	#N/A	protein_coding								#N/A	#N/A
ENSG00000056291	NPFFR2	black	#N/A	#N/A	#N/A	#N/A	protein_coding			ENSG00000058262	SEC61A1	M3	#N/A	#N/A	#N/A	#N/A	protein_coding			ENSG00000061794	green_Mariani	#N/A	#N/A	#N/A	#N/A	protein_coding								#N/A	#N/A
ENSG00000056487	PHF21B	black	#N/A	#N/A	#N/A	#N/A	protein_coding			ENSG00000058272	PPP1R12A	-	#N/A	#N/A	#N/A	#N/A	protein_coding			ENSG00000061936	black_Mariani	#N/A	#N/A	#N/A	#N/A	protein_coding								#N/A	#N/A
ENSG00000056558	TRAF1	black	#N/A	#N/A	#N/A	#N/A	protein_coding			ENSG00000058335	RASGRF1	-	#N/A	#N/A	#N/A	#N/A	protein_coding			ENSG00000061938	magenta_Mariani	#N/A	#N/A	#N/A	#N/A	protein_coding								#N/A	#N/A
ENSG00000056586	RC3H2	black	#N/A	#N/A	#N/A	#N/A	protein_coding			ENSG00000058404	CAMK2B	M17	#N/A	#N/A	#N/A	#N/A	protein_coding			ENSG00000061987	grey_Mariani	#N/A	#N/A	#N/A	#N/A	protein_coding								#N/A	#N/A
ENSG00000056678	KIFC1	black	#N/A	#N/A	#N/A	#N/A	processed_transcript			ENSG00000058453	CROCC	-	#N/A	#N/A	#N/A	#N/A	protein_coding			ENSG00000062038	green_Mariani	#N/A	#N/A	#N/A	#N/A	protein_coding								#N/A	#N/A
ENSG00000056736	IL17RB	black	#N/A	#N/A	#N/A	#N/A	protein_coding			ENSG00000058600	POLR3E	M6	#N/A	#N/A	#N/A	#N/A	protein_coding			ENSG00000062096	yellow_Mariani	#N/A	#N/A	#N/A	#N/A	protein_coding								#N/A	#N/A
ENSG00000056972	TRAF3IP2	black	#N/A	#N/A	#N/A	#N/A	protein_coding			ENSG00000058668	ATP2B4	-	#N/A	#N/A	#N/A	#N/A	protein_coding			ENSG00000062194	turquoise_Mariani	#N/A	#N/A	#N/A	#N/A	protein_coding								#N/A	#N/A
ENSG00000056998	GYG2	black	#N/A	#N/A	#N/A	#N/A	protein_coding			ENSG00000058673	ZC3H11A	M6	#N/A	#N/A	#N/A	#N/A	protein_coding			ENSG00000062282	yellow_Mariani	#N/A	#N/A	#N/A	#N/A	protein_coding								#N/A	#N/A
ENSG00000057019	DCBLD2	lightcyan1	#N/A	#N/A	#N/A	#N/A	protein_coding			ENSG00000058729	RIOK2	M14	#N/A	#N/A	#N/A	#N/A	protein_coding			ENSG00000062485	turquoise_Mariani	#N/A	#N/A	#N/A	#N/A	protein_coding								#N/A	#N/A
ENSG00000057252	SOAT1	black	#N/A	#N/A	#N/A	#N/A	protein_coding			ENSG00000058799	YIPF1	-	#N/A	#N/A	#N/A	#N/A	protein_coding			ENSG00000062524	yellow_Mariani	#N/A	#N/A	#N/A	#N/A	protein_coding								#N/A	#N/A
ENSG00000057294	PKP2	black	#N/A	#N/A	#N/A	#N/A	protein_coding			ENSG00000058804	NDC1	-	#N/A	#N/A	#N/A	#N/A	protein_coding			ENSG00000062582	green_Mariani	#N/A	#N/A	#N/A	#N/A	protein_coding								#N/A	#N/A
ENSG00000057468	MSH4	black	#N/A	#N/A	#N/A	#N/A	protein_coding			ENSG00000058866	DGKG	M13	#N/A	#N/A	#N/A	#N/A	protein_coding			ENSG00000062598	blue_Mariani	#N/A	#N/A	#N/A	#N/A	protein_coding								#N/A	#N/A
ENSG00000057593	F7	lightyellow	#N/A	#N/A	#N/A	#N/A	protein_coding			ENSG00000059122	FLYWCH1	-	#N/A	#N/A	#N/A	#N/A	protein_coding			ENSG00000062725	cyan_Mariani	#N/A	#N/A	#N/A	#N/A	protein_coding								#N/A	#N/A
ENSG00000057608	GDI2	brown4	#N/A	#N/A	#N/A	#N/A	protein_coding			ENSG00000059145	UNKL	-	#N/A	#N/A	#N/A	#N/A	protein_coding			ENSG00000062822	turquoise_Mariani	#N/A	#N/A	#N/A	#N/A	protein_coding								#N/A	#N/A
ENSG00000057657	PRDM1	black	#N/A	#N/A	#N/A	#N/A	protein_coding			ENSG00000059377	TBXAS1	M18	#N/A	#N/A	#N/A	#N/A	protein_coding			ENSG00000063015	brown_Mariani	#N/A	#N/A	#N/A	#N/A	protein_coding								#N/A	#N/A
ENSG00000057663	ATG5	brown4	#N/A	#N/A	#N/A	#N/A	protein_coding			ENSG00000059378	PARP12	M18	#N/A	#N/A	#N/A	#N/A	protein_coding			ENSG00000063046	turquoise_Mariani	#N/A	#N/A	#N/A	#N/A	protein_coding								#N/A	#N/A
ENSG00000057704	TMCC3	black	#N/A	#N/A	#N/A	#N/A	protein_coding			ENSG00000059573	ALDH18A1	M3	#N/A	2	#N/A	known	protein_coding			ENSG00000063127	turquoise_Mariani	#N/A	#N/A	#N/A	#N/A	protein_coding								#N/A	#N/A
ENSG00000057757	PITHD1	black	#N/A	#N/A	#N/A	#N/A	protein_coding			ENSG00000059588	TARBP1	M12	#N/A	#N/A	#N/A	#N/A	protein_coding			ENSG00000063176	grey_Mariani	#N/A	#N/A	#N/A	#N/A	protein_coding								#N/A	#N/A
ENSG00000057935	MTA3	black	#N/A	#N/A	#N/A	#N/A	protein_coding			ENSG00000059691	GATB	M4	#N/A	#N/A	#N/A	#N/A	protein_coding			ENSG00000063177	red_Mariani	#N/A	#N/A	#N/A	#N/A	protein_coding								#N/A	#N/A
ENSG00000058056	USP13	black	#N/A	#N/A	#N/A	#N/A	protein_coding			ENSG00000059728	MXD1	-	#N/A	#N/A	#N/A	#N/A	protein_coding			ENSG00000063180	cyan_Mariani	#N/A	#N/A	#N/A	#N/A	protein_coding								#N/A	#N/A
ENSG00000058063	ATP11B	black	#N/A	#N/A	#N/A	#N/A	protein_coding			ENSG00000059758	CDK17	M4	#N/A	#N/A	#N/A	#N/A	protein_coding			ENSG00000063241	green_Mariani	#N/A	#N/A	#N/A	#N/A	protein_coding								#N/A	#N/A
ENSG00000058085	LAMC2	black	#N/A	#N/A	#N/A	#N/A	protein_coding			ENSG00000059769	DNAJC25	-	#N/A	#N/A	#N/A	#N/A	protein_coding			ENSG00000063244	salmon_Mariani	#N/A	#N/A	#N/A	#N/A	protein_coding								#N/A	#N/A
ENSG00000058091	CDK14	black	#N/A	#N/A	#N/A	#N/A	protein_coding			ENSG00000059804	SLC2A3	-	#N/A	#N/A	#N/A	#N/A	protein_coding			ENSG00000063245	yellow_Mariani	#N/A	#N/A	#N/A	#N/A	protein_coding								#N/A	#N/A
ENSG00000058262	SEC61A1	lightyellow	#N/A	#N/A	#N/A	#N/A	protein_coding			ENSG00000059915	PSD	M17	#N/A	#N/A	#N/A	#N/A	protein_coding			ENSG00000063322	cyan_Mariani	#N/A	#N/A	#N/A	#N/A	protein_coding								#N/A	#N/A
ENSG00000058272	PPP1R12A	black	#N/A	#N/A	#N/A	#N/A	protein_coding			ENSG00000060069	CTDP1	M5	#N/A	#N/A	#N/A	known	protein_coding			ENSG00000063438	pink_Mariani	#N/A	#N/A	#N/A	#N/A	protein_coding								#N/A	#N/A
ENSG00000058335	RASGRF1	lightyellow	#N/A	#N/A	#N/A	#N/A	protein_coding			ENSG00000060138	YBX3	M8	#N/A	#N/A	#N/A	#N/A	protein_coding			ENSG00000063587	cyan_Mariani	#N/A	#N/A	#N/A	#N/A	protein_coding								#N/A	#N/A
ENSG00000058404	CAMK2B	brown4	#N/A	#N/A	#N/A	#N/A	protein_coding			ENSG00000060140	STYK1	M13	4	#N/A	4	#N/A	protein_coding			ENSG00000063601	blue_Mariani	#N/A	#N/A	#N/A	#N/A	protein_coding								#N/A	#N/A
ENSG00000058453	CROCC	black	#N/A	#N/A	#N/A	#N/A	protein_coding			ENSG00000060237	WNK1	-	#N/A	#N/A	#N/A	#N/A	protein_coding			ENSG00000063660	magenta_Mariani	#N/A	#N/A	#N/A	#N/A	protein_coding								#N/A	#N/A
ENSG00000058600	POLR3E	black	#N/A	#N/A	#N/A	#N/A	protein_coding			ENSG00000060303	RPS17P5	-	#N/A	#N/A	#N/A	#N/A	pseudogene			ENSG00000063761	magenta_Mariani	#N/A	#N/A	#N/A	#N/A	protein_coding								#N/A	#N/A
ENSG00000058668	ATP2B4	black	#N/A	#N/A	#N/A	#N/A	protein_coding			ENSG00000060339	CCAR1	M6	#N/A	#N/A	#N/A	#N/A	protein_coding			ENSG00000063854	blue_Mariani	#N/A	#N/A	#N/A	#N/A	protein_coding								#N/A	#N/A
ENSG00000058673	ZC3H11A	black	#N/A	#N/A	#N/A	#N/A	protein_coding			ENSG00000060491	OGFR	M2	#N/A	#N/A	#N/A	#N/A	protein_coding			ENSG00000063978	magenta_Mariani	#N/A	#N/A	#N/A	#N/A	protein_coding								#N/A	#N/A
ENSG00000058729	RIOK2	black	#N/A	#N/A	#N/A	#N/A	protein_coding			ENSG00000060558	GNA15	-	#N/A	#N/A	#N/A	#N/A	protein_coding			ENSG00000064012	green_Mariani	#N/A	#N/A	#N/A	#N/A	protein_coding								#N/A	#N/A
ENSG00000058799	YIPF1	navajowhite2	#N/A	#N/A	#N/A	#N/A	protein_coding			ENSG00000060566	CREB3L3	M13	#N/A	#N/A	#N/A	#N/A	protein_coding			ENSG00000064042	grey_Mariani	#N/A	#N/A	#N/A	#N/A	protein_coding								#N/A	#N/A
ENSG00000058804	NDC1	brown4	#N/A	#N/A	#N/A	#N/A	protein_coding			ENSG00000060642	PIGV	-	#N/A	1	#N/A	known	protein_coding			ENSG00000064115	red_Mariani	#N/A	#N/A	#N/A	#N/A	protein_coding								#N/A	#N/A
ENSG00000058866	DGKG	black	#N/A	#N/A	#N/A	#N/A	protein_coding			ENSG00000060656	PTPRU	M5	#N/A	#N/A	#N/A	#N/A	protein_coding			ENSG00000064195	red_Mariani	#N/A	#N/A	#N/A	#N/A	protein_coding								#N/A	#N/A
ENSG00000059122	FLYWCH1	black	#N/A	#N/A	#N/A	#N/A	protein_coding			ENSG00000060688	SNRNP40	M3	#N/A	#N/A	#N/A	#N/A	protein_coding			ENSG00000064199	black_Mariani	#N/A	#N/A	#N/A	#N/A	protein_coding								#N/A	#N/A
ENSG00000059145	UNKL	darkslateblue	#N/A	#N/A	#N/A	#N/A	protein_coding			ENSG00000060709	RIMBP2	M17	#N/A	#N/A	#N/A	#N/A	protein_coding			ENSG00000064201	grey_Mariani	#N/A	#N/A	#N/A	#N/A	protein_coding								#N/A	#N/A
ENSG00000059377	TBXAS1	black	#N/A	#N/A	#N/A	#N/A	protein_coding			ENSG00000060718	COL11A1	M8	#N/A	#N/A	#N/A	#N/A	protein_coding			ENSG00000064205	brown_Mariani	#N/A	#N/A	#N/A	#N/A	protein_coding								#N/A	#N/A
ENSG00000059378	PARP12	black	#N/A	#N/A	#N/A	#N/A	protein_coding			ENSG00000060749	QSER1	M3	#N/A	#N/A	#N/A	#N/A	protein_coding			ENSG00000064218	darkgreen_Mariani	#N/A	#N/A	#N/A	#N/A	protein_coding								#N/A	#N/A
ENSG00000059573	ALDH18A1	black	#N/A	2	#N/A	known	protein_coding			ENSG00000060762	MPC1	M13	#N/A	#N/A	#N/A	high_candidate	protein_coding			ENSG00000064225	green_Mariani	#N/A	#N/A	#N/A	#N/A	protein_coding								#N/A	#N/A
ENSG00000059588	TARBP1	black	#N/A	#N/A	#N/A	#N/A	protein_coding			ENSG00000060971	ACAA1	-	#N/A	#N/A	#N/A	#N/A	protein_coding			ENSG00000064270	yellow_Mariani	#N/A	#N/A	#N/A	#N/A	protein_coding								#N/A	#N/A
ENSG00000059691	GATB	black	#N/A	#N/A	#N/A	#N/A	protein_coding			ENSG00000060982	BCAT1	-	#N/A	#N/A	#N/A	#N/A	protein_coding			ENSG00000064300	grey60_Mariani	#N/A	#N/A	#N/A	#N/A	protein_coding								#N/A	#N/A
ENSG00000059728	MXD1	salmon	#N/A	#N/A	#N/A	#N/A	protein_coding			ENSG00000061273	HDAC7	-	#N/A	#N/A	#N/A	#N/A	protein_coding			ENSG00000064309	turquoise_Mariani	#N/A	#N/A	#N/A	known	protein_coding								#N/A	#N/A
ENSG00000059758	CDK17	lightyellow	#N/A	#N/A	#N/A	#N/A	protein_coding			ENSG00000061337	LZTS1	M5	#N/A	#N/A	#N/A	#N/A	protein_coding			ENSG00000064313	red_Mariani	#N/A	2	#N/A	known	protein_coding								#N/A	#N/A
ENSG00000059769	DNAJC25	lightyellow	#N/A	#N/A	#N/A	#N/A	protein_coding			ENSG00000061455	PRDM6	M18	#N/A	#N/A	#N/A	#N/A	protein_coding			ENSG00000064393	blue_Mariani	#N/A	#N/A	#N/A	#N/A	protein_coding								#N/A	#N/A
ENSG00000059804	SLC2A3	black	#N/A	#N/A	#N/A	#N/A	protein_coding			ENSG00000061656	SPAG4	-	#N/A	#N/A	#N/A	#N/A	protein_coding			ENSG00000064419	turquoise_Mariani	#N/A	#N/A	#N/A	#N/A	protein_coding								#N/A	#N/A
ENSG00000059915	PSD	black	#N/A	#N/A	#N/A	#N/A	protein_coding			ENSG00000061676	NCKAP1	M4	2	#N/A	2	#N/A	protein_coding			ENSG00000064490	black_Mariani	#N/A	#N/A	#N/A	#N/A	protein_coding								#N/A	#N/A
ENSG00000060069	CTDP1	black	#N/A	#N/A	#N/A	known	protein_coding			ENSG00000061794	MRPS35	-	#N/A	#N/A	#N/A	#N/A	protein_coding			ENSG00000064545	red_Mariani	#N/A	#N/A	#N/A	#N/A	protein_coding								#N/A	#N/A
ENSG00000060138	YBX3	black	#N/A	#N/A	#N/A	#N/A	protein_coding			ENSG00000061918	GUCY1B3	M13	#N/A	#N/A	#N/A	#N/A	protein_coding			ENSG00000064547	turquoise_Mariani	#N/A	#N/A	#N/A	#N/A	protein_coding								#N/A	#N/A
ENSG00000060140	STYK1	magenta	4	#N/A	4	#N/A	protein_coding			ENSG00000061936	SFSWAP	M6	#N/A	#N/A	#N/A	#N/A	protein_coding			ENSG00000064601	purple_Mariani	#N/A	2	#N/A	known	protein_coding								#N/A	#N/A
ENSG00000060237	WNK1	brown4	#N/A	#N/A	#N/A	#N/A	protein_coding			ENSG00000061938	TNK2	-	#N/A	#N/A	#N/A	#N/A	protein_coding			ENSG00000064607	magenta_Mariani	#N/A	#N/A	#N/A	#N/A	protein_coding								#N/A	#N/A
ENSG00000060339	CCAR1	black	#N/A	#N/A	#N/A	#N/A	protein_coding			ENSG00000061987	MON2	-	#N/A	#N/A	#N/A	#N/A	protein_coding			ENSG00000064651	greenyellow_Mariani	#N/A	#N/A	#N/A	#N/A	protein_coding								#N/A	#N/A
ENSG00000060491	OGFR	black	#N/A	#N/A	#N/A	#N/A	protein_coding			ENSG00000062038	CDH3	-	#N/A	#N/A	#N/A	#N/A	protein_coding			ENSG00000064652	green_Mariani	#N/A	#N/A	#N/A	#N/A	protein_coding								#N/A	#N/A
ENSG00000060558	GNA15	brown4	#N/A	#N/A	#N/A	#N/A	protein_coding			ENSG00000062096	ARSF	M17	#N/A	#N/A	#N/A	#N/A	protein_coding			ENSG00000064655	turquoise_Mariani	#N/A	#N/A	#N/A	#N/A	protein_coding								#N/A	#N/A
ENSG00000060566	CREB3L3	black	#N/A	#N/A	#N/A	#N/A	protein_coding			ENSG00000062194	GPBP1	-	#N/A	#N/A	#N/A	#N/A	protein_coding			ENSG00000064666	red_Mariani	#N/A	#N/A	#N/A	#N/A	protein_coding								#N/A	#N/A
ENSG00000060642	PIGV	black	#N/A	1	#N/A	known	protein_coding			ENSG00000062282	DGAT2	-	#N/A	#N/A	#N/A	#N/A	protein_coding			ENSG00000064687	lightcyan_Mariani	#N/A	#N/A	4	#N/A	protein_coding								#N/A	#N/A
ENSG00000060656	PTPRU	black	#N/A	#N/A	#N/A	#N/A	protein_coding			ENSG00000062370	ZNF112	M3	#N/A	#N/A	#N/A	#N/A	protein_coding			ENSG00000064692	pink_Mariani	#N/A	#N/A	#N/A	#N/A	protein_coding								#N/A	#N/A
ENSG00000060688	SNRNP40	lightyellow	#N/A	#N/A	#N/A	#N/A	protein_coding			ENSG00000062485	CS	-	#N/A	#N/A	#N/A	#N/A	protein_coding			ENSG00000064703	turquoise_Mariani	#N/A	#N/A	#N/A	#N/A	protein_coding								#N/A	#N/A
ENSG00000060709	RIMBP2	black	#N/A	#N/A	#N/A	#N/A	protein_coding			ENSG00000062524	LTK	-	#N/A	#N/A	#N/A	#N/A	protein_coding			ENSG00000064726	grey_Mariani	#N/A	#N/A	#N/A	#N/A	protein_coding								#N/A	#N/A
ENSG00000060718	COL11A1	lightyellow	#N/A	#N/A	#N/A	#N/A	protein_coding			ENSG00000062582	MRPS24	-	#N/A	#N/A	#N/A	#N/A	protein_coding			ENSG00000064763	royalblue_Mariani	#N/A	#N/A	#N/A	#N/A	protein_coding								#N/A	#N/A
ENSG00000060749	QSER1	black	#N/A	#N/A	#N/A	#N/A	protein_coding			ENSG00000062598	ELMO2	-	#N/A	#N/A	#N/A	#N/A	protein_coding			ENSG00000064787	yellow_Mariani	#N/A	#N/A	4	#N/A	protein_coding								#N/A	#N/A
ENSG00000060762	MPC1	brown4	#N/A	#N/A	#N/A	high_candidate	protein_coding			ENSG00000062650	WAPL	M3	#N/A	#N/A	#N/A	#N/A	protein_coding			ENSG00000064932	green_Mariani	#N/A	#N/A	#N/A	#N/A	protein_coding								#N/A	#N/A
ENSG00000060971	ACAA1	brown4	#N/A	#N/A	#N/A	#N/A	protein_coding			ENSG00000062716	VMP1	-	#N/A	#N/A	#N/A	#N/A	protein_coding			ENSG00000064933	turquoise_Mariani	#N/A	#N/A	#N/A	#N/A	protein_coding								#N/A	#N/A
ENSG00000060982	BCAT1	black	#N/A	#N/A	#N/A	#N/A	protein_coding			ENSG00000062725	APPBP2	-	#N/A	#N/A	#N/A	#N/A	protein_coding			ENSG00000064961	turquoise_Mariani	#N/A	#N/A	#N/A	#N/A	protein_coding								#N/A	#N/A
ENSG00000061273	HDAC7	black	#N/A	#N/A	#N/A	#N/A	protein_coding			ENSG00000062822	POLD1	M11	#N/A	#N/A	#N/A	#N/A	protein_coding			ENSG00000064989	green_Mariani	#N/A	#N/A	#N/A	#N/A	protein_coding								#N/A	#N/A
ENSG00000061337	LZTS1	black	#N/A	#N/A	#N/A	#N/A	protein_coding			ENSG00000063015	SEZ6	M5	#N/A	#N/A	#N/A	#N/A	protein_coding			ENSG00000064995	red_Mariani	#N/A	#N/A	#N/A	#N/A	protein_coding								#N/A	#N/A
ENSG00000061455	PRDM6	brown4	#N/A	#N/A	#N/A	#N/A	protein_coding			ENSG00000063046	EIF4B	M5	#N/A	#N/A	#N/A	#N/A	protein_coding			ENSG00000064999	grey_Mariani	#N/A	#N/A	#N/A	#N/A	protein_coding								#N/A	#N/A
ENSG00000061492	WNT8A	brown4	#N/A	#N/A	#N/A	#N/A	protein_coding			ENSG00000063127	SLC6A16	-	#N/A	#N/A	#N/A	#N/A	protein_coding			ENSG00000065000	grey_Mariani	#N/A	#N/A	#N/A	#N/A	protein_coding								#N/A	#N/A
ENSG00000061656	SPAG4	black	#N/A	#N/A	#N/A	#N/A	protein_coding			ENSG00000063169	BICRA	M2	#N/A	#N/A	#N/A	#N/A	protein_coding			ENSG00000065029	magenta_Mariani	#N/A	#N/A	#N/A	#N/A	protein_coding								#N/A	#N/A
ENSG00000061676	NCKAP1	black	2	#N/A	2	#N/A	protein_coding			ENSG00000063176	SPHK2	-	#N/A	#N/A	#N/A	#N/A	protein_coding			ENSG00000065054	green_Mariani	#N/A	#N/A	#N/A	#N/A	protein_coding								#N/A	#N/A
ENSG00000061794	MRPS35	black	#N/A	#N/A	#N/A	#N/A	protein_coding			ENSG00000063177	RPL18	M14	#N/A	#N/A	#N/A	#N/A	protein_coding			ENSG00000065057	turquoise_Mariani	#N/A	#N/A	#N/A	#N/A	protein_coding								#N/A	#N/A
ENSG00000061936	SFSWAP	violet	#N/A	#N/A	#N/A	#N/A	protein_coding			ENSG00000063180	CA11	M13	#N/A	#N/A	#N/A	#N/A	protein_coding			ENSG00000065060	salmon_Mariani	#N/A	#N/A	#N/A	#N/A	protein_coding								#N/A	#N/A
ENSG00000061938	TNK2	black	#N/A	#N/A	#N/A	#N/A	protein_coding			ENSG00000063241	ISOC2	M4	#N/A	#N/A	#N/A	#N/A	protein_coding			ENSG00000065135	black_Mariani	#N/A	#N/A	#N/A	#N/A	protein_coding								#N/A	#N/A
ENSG00000061987	MON2	black	#N/A	#N/A	#N/A	#N/A	protein_coding			ENSG00000063244	U2AF2	M3	#N/A	#N/A	#N/A	#N/A	protein_coding			ENSG00000065150	turquoise_Mariani	#N/A	#N/A	#N/A	#N/A	protein_coding								#N/A	#N/A
ENSG00000062038	CDH3	black	#N/A	#N/A	#N/A	#N/A	protein_coding			ENSG00000063245	EPN1	-	#N/A	#N/A	#N/A	#N/A	protein_coding			ENSG00000065154	yellow_Mariani	#N/A	2	#N/A	high_candidate	protein_coding								#N/A	#N/A
ENSG00000062096	ARSF	black	#N/A	#N/A	#N/A	#N/A	protein_coding			ENSG00000063322	MED29	-	#N/A	#N/A	#N/A	#N/A	protein_coding			ENSG00000065183	turquoise_Mariani	#N/A	#N/A	#N/A	#N/A	protein_coding								#N/A	#N/A
ENSG00000062194	GPBP1	brown4	#N/A	#N/A	#N/A	#N/A	protein_coding			ENSG00000063438	AHRR	-	#N/A	#N/A	#N/A	#N/A	protein_coding			ENSG00000065243	red_Mariani	#N/A	#N/A	#N/A	#N/A	protein_coding								#N/A	#N/A
ENSG00000062282	DGAT2	brown4	#N/A	#N/A	#N/A	#N/A	protein_coding			ENSG00000063587	ZNF275	-	#N/A	#N/A	#N/A	#N/A	protein_coding			ENSG00000065268	turquoise_Mariani	#N/A	#N/A	#N/A	#N/A	protein_coding								#N/A	#N/A
ENSG00000062370	ZNF112	brown4	#N/A	#N/A	#N/A	#N/A	protein_coding			ENSG00000063601	MTMR1	M3	#N/A	#N/A	#N/A	#N/A	protein_coding			ENSG00000065308	greenyellow_Mariani	#N/A	#N/A	#N/A	#N/A	protein_coding								#N/A	#N/A
ENSG00000062485	CS	black	#N/A	#N/A	#N/A	#N/A	protein_coding			ENSG00000063660	GPC1	M11	#N/A	#N/A	#N/A	#N/A	protein_coding			ENSG00000065320	tan_Mariani	#N/A	#N/A	#N/A	#N/A	protein_coding								#N/A	#N/A
ENSG00000062524	LTK	black	#N/A	#N/A	#N/A	#N/A	protein_coding			ENSG00000063761	ADCK1	M17	#N/A	#N/A	#N/A	#N/A	protein_coding			ENSG00000065328	turquoise_Mariani	#N/A	#N/A	#N/A	#N/A	protein_coding								#N/A	#N/A
ENSG00000062582	MRPS24	salmon4	#N/A	#N/A	#N/A	#N/A	protein_coding			ENSG00000063854	HAGH	-	#N/A	#N/A	#N/A	#N/A	protein_coding			ENSG00000065357	yellow_Mariani	#N/A	#N/A	#N/A	#N/A	protein_coding								#N/A	#N/A
ENSG00000062598	ELMO2	black	#N/A	#N/A	#N/A	#N/A	protein_coding			ENSG00000063978	RNF4	-	#N/A	#N/A	#N/A	#N/A	protein_coding			ENSG00000065361	green_Mariani	#N/A	#N/A	#N/A	#N/A	protein_coding								#N/A	#N/A
ENSG00000062716	VMP1	orangered4	#N/A	#N/A	#N/A	#N/A	protein_coding			ENSG00000064012	CASP8	-	#N/A	#N/A	#N/A	#N/A	protein_coding			ENSG00000065413	brown_Mariani	#N/A	#N/A	#N/A	#N/A	protein_coding								#N/A	#N/A
ENSG00000062725	APPBP2	brown4	#N/A	#N/A	#N/A	#N/A	protein_coding			ENSG00000064042	LIMCH1	M5	#N/A	#N/A	#N/A	#N/A	protein_coding			ENSG00000065427	turquoise_Mariani	#N/A	#N/A	#N/A	#N/A	protein_coding								#N/A	#N/A
ENSG00000062822	POLD1	brown4	#N/A	#N/A	#N/A	#N/A	protein_coding			ENSG00000064102	INTS13	M3	#N/A	#N/A	#N/A	#N/A	protein_coding			ENSG00000065457	blue_Mariani	#N/A	#N/A	#N/A	#N/A	protein_coding								#N/A	#N/A
ENSG00000063015	SEZ6	lavenderblush3	#N/A	#N/A	#N/A	#N/A	protein_coding			ENSG00000064115	TM7SF3	-	#N/A	#N/A	#N/A	#N/A	protein_coding			ENSG00000065485	yellow_Mariani	#N/A	#N/A	#N/A	#N/A	protein_coding								#N/A	#N/A
ENSG00000063046	EIF4B	black	#N/A	#N/A	#N/A	#N/A	protein_coding			ENSG00000064199	SPA17	M1	#N/A	#N/A	#N/A	#N/A	protein_coding			ENSG00000065491	lightcyan_Mariani	#N/A	#N/A	#N/A	#N/A	protein_coding								#N/A	#N/A
ENSG00000063127	SLC6A16	brown4	#N/A	#N/A	#N/A	#N/A	protein_coding			ENSG00000064218	DMRT3	-	#N/A	#N/A	#N/A	#N/A	protein_coding			ENSG00000065518	grey_Mariani	#N/A	#N/A	#N/A	#N/A	protein_coding								#N/A	#N/A
ENSG00000063176	SPHK2	lightyellow	#N/A	#N/A	#N/A	#N/A	protein_coding			ENSG00000064225	ST3GAL6	M17	#N/A	#N/A	#N/A	#N/A	protein_coding			ENSG00000065526	magenta_Mariani	#N/A	#N/A	#N/A	#N/A	protein_coding								#N/A	#N/A
ENSG00000063177	RPL18	black	#N/A	#N/A	#N/A	#N/A	protein_coding			ENSG00000064270	ATP2C2	-	#N/A	#N/A	#N/A	#N/A	protein_coding			ENSG00000065534	red_Mariani	#N/A	#N/A	#N/A	#N/A	protein_coding								#N/A	#N/A
ENSG00000063180	CA11	brown4	#N/A	#N/A	#N/A	#N/A	protein_coding			ENSG00000064300	NGFR	-	#N/A	#N/A	#N/A	#N/A	protein_coding			ENSG00000065548	red_Mariani	#N/A	#N/A	#N/A	#N/A	protein_coding								#N/A	#N/A
ENSG00000063241	ISOC2	tan	#N/A	#N/A	#N/A	#N/A	protein_coding			ENSG00000064309	CDON	M11	#N/A	#N/A	#N/A	known	protein_coding			ENSG00000065559	cyan_Mariani	#N/A	#N/A	#N/A	#N/A	protein_coding								#N/A	#N/A
ENSG00000063244	U2AF2	tan	#N/A	#N/A	#N/A	#N/A	protein_coding			ENSG00000064313	TAF2	M5	#N/A	2	#N/A	known	protein_coding			ENSG00000065600	turquoise_Mariani	#N/A	#N/A	#N/A	#N/A	protein_coding								#N/A	#N/A
ENSG00000063245	EPN1	brown4	#N/A	#N/A	#N/A	#N/A	protein_coding			ENSG00000064393	HIPK2	M13	#N/A	#N/A	#N/A	#N/A	protein_coding			ENSG00000065609	brown_Mariani	#N/A	#N/A	#N/A	#N/A	protein_coding								#N/A	#N/A
ENSG00000063322	MED29	brown4	#N/A	#N/A	#N/A	#N/A	protein_coding			ENSG00000064419	TNPO3	M3	#N/A	#N/A	#N/A	#N/A	protein_coding			ENSG00000065613	greenyellow_Mariani	#N/A	#N/A	#N/A	#N/A	protein_coding								#N/A	#N/A
ENSG00000063438	AHRR	lightyellow	#N/A	#N/A	#N/A	#N/A	protein_coding			ENSG00000064489	MEF2BNB-MEF2B	-	#N/A	#N/A	#N/A	#N/A	processed_transcript			ENSG00000065615	turquoise_Mariani	#N/A	#N/A	#N/A	#N/A	protein_coding								#N/A	#N/A
ENSG00000063515	GSC2	black	#N/A	#N/A	#N/A	#N/A	protein_coding			ENSG00000064490	RFXANK	-	#N/A	#N/A	#N/A	#N/A	protein_coding			ENSG00000065618	pink_Mariani	#N/A	#N/A	#N/A	#N/A	protein_coding								#N/A	#N/A
ENSG00000063587	ZNF275	magenta	#N/A	#N/A	#N/A	#N/A	protein_coding			ENSG00000064545	TMEM161A	-	#N/A	#N/A	#N/A	#N/A	protein_coding			ENSG00000065621	yellow_Mariani	#N/A	#N/A	#N/A	#N/A	protein_coding								#N/A	#N/A
ENSG00000063601	MTMR1	brown4	#N/A	#N/A	#N/A	#N/A	protein_coding			ENSG00000064547	LPAR2	M12	#N/A	#N/A	#N/A	#N/A	protein_coding			ENSG00000065665	blue_Mariani	#N/A	#N/A	#N/A	#N/A	protein_coding								#N/A	#N/A
ENSG00000063660	GPC1	brown4	#N/A	#N/A	#N/A	#N/A	protein_coding			ENSG00000064601	CTSA	-	#N/A	2	#N/A	known	protein_coding			ENSG00000065675	grey_Mariani	#N/A	#N/A	#N/A	#N/A	protein_coding								#N/A	#N/A
ENSG00000063761	ADCK1	black	#N/A	#N/A	#N/A	#N/A	protein_coding			ENSG00000064607	SUGP2	M2	#N/A	#N/A	#N/A	#N/A	protein_coding			ENSG00000065717	lightcyan_Mariani	#N/A	#N/A	#N/A	#N/A	protein_coding								#N/A	#N/A
ENSG00000063854	HAGH	black	#N/A	#N/A	#N/A	#N/A	protein_coding			ENSG00000064651	SLC12A2	-	#N/A	#N/A	#N/A	#N/A	protein_coding			ENSG00000065802	blue_Mariani	#N/A	#N/A	#N/A	#N/A	protein_coding								#N/A	#N/A
ENSG00000063978	RNF4	black	#N/A	#N/A	#N/A	#N/A	protein_coding			ENSG00000064652	SNX24	M1	#N/A	#N/A	#N/A	#N/A	protein_coding			ENSG00000065809	red_Mariani	#N/A	#N/A	#N/A	#N/A	protein_coding								#N/A	#N/A
ENSG00000064012	CASP8	black	#N/A	#N/A	#N/A	#N/A	protein_coding			ENSG00000064655	EYA2	M18	#N/A	#N/A	#N/A	#N/A	protein_coding			ENSG00000065833	yellow_Mariani	#N/A	#N/A	#N/A	#N/A	protein_coding								#N/A	#N/A
ENSG00000064042	LIMCH1	black	#N/A	#N/A	#N/A	#N/A	protein_coding			ENSG00000064666	CNN2	-	#N/A	#N/A	#N/A	#N/A	protein_coding			ENSG00000065882	turquoise_Mariani	#N/A	#N/A	#N/A	#N/A	protein_coding								#N/A	#N/A
ENSG00000064115	TM7SF3	brown4	#N/A	#N/A	#N/A	#N/A	protein_coding			ENSG00000064687	ABCA7	-	#N/A	#N/A	4	#N/A	protein_coding			ENSG00000065883	lightyellow_Mariani	#N/A	#N/A	#N/A	high_candidate	protein_coding								#N/A	#N/A
ENSG00000064195	DLX3	lightyellow	#N/A	#N/A	#N/A	#N/A	protein_coding			ENSG00000064692	SNCAIP	-	#N/A	#N/A	#N/A	#N/A	protein_coding			ENSG00000065911	yellow_Mariani	#N/A	#N/A	#N/A	#N/A	protein_coding								#N/A	#N/A
ENSG00000064199	SPA17	tan	#N/A	#N/A	#N/A	#N/A	protein_coding			ENSG00000064703	DDX20	M3	#N/A	#N/A	#N/A	#N/A	protein_coding			ENSG00000065923	pink_Mariani	#N/A	#N/A	#N/A	#N/A	protein_coding								#N/A	#N/A
ENSG00000064201	TSPAN32	black	#N/A	#N/A	#N/A	#N/A	protein_coding			ENSG00000064726	BTBD1	M16	#N/A	#N/A	#N/A	#N/A	protein_coding			ENSG00000065970	lightcyan_Mariani	#N/A	#N/A	#N/A	#N/A	protein_coding								#N/A	#N/A
ENSG00000064205	WISP2	black	#N/A	#N/A	#N/A	#N/A	protein_coding			ENSG00000064763	FAR2	M16	#N/A	#N/A	#N/A	#N/A	protein_coding			ENSG00000065978	blue_Mariani	#N/A	#N/A	#N/A	#N/A	protein_coding								#N/A	#N/A
ENSG00000064218	DMRT3	saddlebrown	#N/A	#N/A	#N/A	#N/A	protein_coding			ENSG00000064787	BCAS1	-	#N/A	#N/A	4	#N/A	protein_coding			ENSG00000065989	tan_Mariani	#N/A	#N/A	#N/A	#N/A	protein_coding								#N/A	#N/A
ENSG00000064225	ST3GAL6	black	#N/A	#N/A	#N/A	#N/A	protein_coding			ENSG00000064886	CHI3L2	M15	#N/A	#N/A	#N/A	#N/A	protein_coding			ENSG00000066027	green_Mariani	#N/A	#N/A	#N/A	#N/A	protein_coding								#N/A	#N/A
ENSG00000064270	ATP2C2	saddlebrown	#N/A	#N/A	#N/A	#N/A	protein_coding			ENSG00000064932	SBNO2	-	#N/A	#N/A	#N/A	#N/A	protein_coding			ENSG00000066032	grey_Mariani	#N/A	#N/A	#N/A	high_candidate	protein_coding								#N/A	#N/A
ENSG00000064300	NGFR	black	#N/A	#N/A	#N/A	#N/A	protein_coding			ENSG00000064933	PMS1	-	#N/A	#N/A	#N/A	#N/A	protein_coding			ENSG00000066044	turquoise_Mariani	#N/A	#N/A	#N/A	#N/A	protein_coding								#N/A	#N/A
ENSG00000064309	CDON	magenta	#N/A	#N/A	#N/A	known	protein_coding			ENSG00000064961	HMG20B	M11	#N/A	#N/A	#N/A	#N/A	protein_coding			ENSG00000066056	red_Mariani	#N/A	#N/A	#N/A	#N/A	protein_coding								#N/A	#N/A
ENSG00000064313	TAF2	black	#N/A	2	#N/A	known	protein_coding			ENSG00000064989	CALCRL	M18	#N/A	#N/A	#N/A	#N/A	protein_coding			ENSG00000066084	brown_Mariani	#N/A	1	#N/A	#N/A	protein_coding								#N/A	#N/A
ENSG00000064393	HIPK2	black	#N/A	#N/A	#N/A	#N/A	protein_coding			ENSG00000064995	TAF11	-	#N/A	#N/A	#N/A	#N/A	protein_coding			ENSG00000066117	turquoise_Mariani	#N/A	#N/A	#N/A	#N/A	protein_coding								#N/A	#N/A
ENSG00000064419	TNPO3	coral1	#N/A	#N/A	#N/A	#N/A	protein_coding			ENSG00000064999	ANKS1A	M3	#N/A	#N/A	#N/A	#N/A	protein_coding			ENSG00000066135	magenta_Mariani	#N/A	#N/A	#N/A	#N/A	protein_coding								#N/A	#N/A
ENSG00000064490	RFXANK	plum2	#N/A	#N/A	#N/A	#N/A	protein_coding			ENSG00000065000	AP3D1	-	#N/A	#N/A	#N/A	#N/A	protein_coding			ENSG00000066136	black_Mariani	#N/A	#N/A	#N/A	#N/A	protein_coding								#N/A	#N/A
ENSG00000064545	TMEM161A	magenta	#N/A	#N/A	#N/A	#N/A	protein_coding			ENSG00000065029	ZNF76	-	#N/A	#N/A	#N/A	#N/A	protein_coding			ENSG00000066185	lightgreen_Mariani	#N/A	#N/A	#N/A	#N/A	protein_coding								#N/A	#N/A
ENSG00000064547	LPAR2	thistle1	#N/A	#N/A	#N/A	#N/A	protein_coding			ENSG00000065054	SLC9A3R2	-	#N/A	#N/A	#N/A	#N/A	protein_coding			ENSG00000066230	grey_Mariani	#N/A	#N/A	#N/A	#N/A	protein_coding								#N/A	#N/A
ENSG00000064601	CTSA	magenta	#N/A	2	#N/A	known	protein_coding			ENSG00000065057	NTHL1	-	#N/A	#N/A	#N/A	#N/A	protein_coding			ENSG00000066248	tan_Mariani	#N/A	#N/A	#N/A	#N/A	protein_coding								#N/A	#N/A
ENSG00000064607	SUGP2	brown4	#N/A	#N/A	#N/A	#N/A	protein_coding			ENSG00000065060	UHRF1BP1	-	#N/A	#N/A	#N/A	#N/A	protein_coding			ENSG00000066279	turquoise_Mariani	#N/A	2	3	known	protein_coding								#N/A	#N/A
ENSG00000064651	SLC12A2	magenta	#N/A	#N/A	#N/A	#N/A	protein_coding			ENSG00000065135	GNAI3	M3	#N/A	#N/A	#N/A	#N/A	protein_coding			ENSG00000066322	greenyellow_Mariani	#N/A	#N/A	#N/A	#N/A	protein_coding								#N/A	#N/A
ENSG00000064652	SNX24	magenta	#N/A	#N/A	#N/A	#N/A	protein_coding			ENSG00000065150	IPO5	M14	#N/A	#N/A	#N/A	#N/A	protein_coding			ENSG00000066379	red_Mariani	#N/A	#N/A	#N/A	#N/A	protein_coding								#N/A	#N/A
ENSG00000064655	EYA2	magenta	#N/A	#N/A	#N/A	#N/A	protein_coding			ENSG00000065154	OAT	M17	#N/A	2	#N/A	high_candidate	protein_coding			ENSG00000066382	brown_Mariani	#N/A	#N/A	#N/A	#N/A	protein_coding								#N/A	#N/A
ENSG00000064666	CNN2	magenta	#N/A	#N/A	#N/A	#N/A	protein_coding			ENSG00000065183	WDR3	M3	#N/A	#N/A	#N/A	#N/A	protein_coding			ENSG00000066405	red_Mariani	#N/A	#N/A	#N/A	#N/A	protein_coding								#N/A	#N/A
ENSG00000064687	ABCA7	brown4	#N/A	#N/A	4	#N/A	protein_coding			ENSG00000065243	PKN2	-	#N/A	#N/A	#N/A	#N/A	protein_coding			ENSG00000066422	grey_Mariani	#N/A	#N/A	#N/A	#N/A	protein_coding								#N/A	#N/A
ENSG00000064692	SNCAIP	magenta	#N/A	#N/A	#N/A	#N/A	protein_coding			ENSG00000065268	WDR18	-	#N/A	#N/A	#N/A	#N/A	protein_coding			ENSG00000066427	turquoise_Mariani	#N/A	#N/A	#N/A	#N/A	protein_coding								#N/A	#N/A
ENSG00000064703	DDX20	tan	#N/A	#N/A	#N/A	#N/A	protein_coding			ENSG00000065308	TRAM2	M18	#N/A	#N/A	#N/A	#N/A	protein_coding			ENSG00000066455	greenyellow_Mariani	#N/A	#N/A	#N/A	#N/A	protein_coding								#N/A	#N/A
ENSG00000064726	BTBD1	brown4	#N/A	#N/A	#N/A	#N/A	protein_coding			ENSG00000065320	NTN1	-	#N/A	#N/A	#N/A	#N/A	protein_coding			ENSG00000066468	greenyellow_Mariani	#N/A	2	#N/A	known	protein_coding								#N/A	#N/A
ENSG00000064763	FAR2	magenta	#N/A	#N/A	#N/A	#N/A	protein_coding			ENSG00000065325	GLP2R	-	#N/A	#N/A	#N/A	#N/A	protein_coding			ENSG00000066557	turquoise_Mariani	#N/A	#N/A	#N/A	#N/A	protein_coding								#N/A	#N/A
ENSG00000064787	BCAS1	black	#N/A	#N/A	4	#N/A	protein_coding			ENSG00000065328	MCM10	M11	#N/A	#N/A	#N/A	#N/A	protein_coding			ENSG00000066583	greenyellow_Mariani	#N/A	#N/A	#N/A	#N/A	protein_coding								#N/A	#N/A
ENSG00000064835	POU1F1	black	#N/A	1	#N/A	known	protein_coding			ENSG00000065357	DGKA	M17	#N/A	#N/A	#N/A	#N/A	protein_coding			ENSG00000066629	blue_Mariani	#N/A	#N/A	#N/A	#N/A	protein_coding								#N/A	#N/A
ENSG00000064886	CHI3L2	black	#N/A	#N/A	#N/A	#N/A	protein_coding			ENSG00000065361	ERBB3	M13	#N/A	#N/A	#N/A	#N/A	protein_coding			ENSG00000066651	red_Mariani	#N/A	#N/A	#N/A	#N/A	protein_coding								#N/A	#N/A
ENSG00000064932	SBNO2	tan	#N/A	#N/A	#N/A	#N/A	protein_coding			ENSG00000065413	ANKRD44	M5	#N/A	#N/A	#N/A	#N/A	protein_coding			ENSG00000066654	lightyellow_Mariani	#N/A	#N/A	#N/A	#N/A	protein_coding								#N/A	#N/A
ENSG00000064933	PMS1	black	#N/A	#N/A	#N/A	#N/A	protein_coding			ENSG00000065427	KARS	M3	#N/A	#N/A	#N/A	#N/A	protein_coding			ENSG00000066735	blue_Mariani	#N/A	#N/A	#N/A	#N/A	protein_coding								#N/A	#N/A
ENSG00000064961	HMG20B	coral1	#N/A	#N/A	#N/A	#N/A	protein_coding			ENSG00000065457	ADAT1	M2	#N/A	#N/A	#N/A	#N/A	protein_coding			ENSG00000066739	blue_Mariani	#N/A	#N/A	#N/A	#N/A	protein_coding								#N/A	#N/A
ENSG00000064989	CALCRL	black	#N/A	#N/A	#N/A	#N/A	protein_coding			ENSG00000065485	PDIA5	M3	#N/A	#N/A	#N/A	#N/A	protein_coding			ENSG00000066777	grey_Mariani	#N/A	#N/A	#N/A	#N/A	protein_coding								#N/A	#N/A
ENSG00000064995	TAF11	black	#N/A	#N/A	#N/A	#N/A	protein_coding			ENSG00000065491	TBC1D22B	M16	#N/A	#N/A	#N/A	#N/A	protein_coding			ENSG00000066827	grey_Mariani	#N/A	#N/A	#N/A	#N/A	protein_coding								#N/A	#N/A
ENSG00000064999	ANKS1A	brown4	#N/A	#N/A	#N/A	#N/A	protein_coding			ENSG00000065518	NDUFB4	-	#N/A	#N/A	#N/A	#N/A	protein_coding			ENSG00000066855	red_Mariani	#N/A	#N/A	#N/A	#N/A	protein_coding								#N/A	#N/A
ENSG00000065000	AP3D1	black	#N/A	#N/A	#N/A	#N/A	protein_coding			ENSG00000065526	SPEN	M2	#N/A	#N/A	#N/A	#N/A	protein_coding			ENSG00000066923	blue_Mariani	#N/A	#N/A	#N/A	#N/A	protein_coding								#N/A	#N/A
ENSG00000065029	ZNF76	tan	#N/A	#N/A	#N/A	#N/A	protein_coding			ENSG00000065534	MYLK	-	#N/A	#N/A	#N/A	#N/A	protein_coding			ENSG00000066926	grey_Mariani	#N/A	#N/A	#N/A	#N/A	protein_coding								#N/A	#N/A
ENSG00000065054	SLC9A3R2	black	#N/A	#N/A	#N/A	#N/A	protein_coding			ENSG00000065548	ZC3H15	M16	#N/A	#N/A	#N/A	#N/A	protein_coding			ENSG00000066933	brown_Mariani	#N/A	#N/A	#N/A	#N/A	protein_coding								#N/A	#N/A
ENSG00000065057	NTHL1	brown4	#N/A	#N/A	#N/A	#N/A	protein_coding			ENSG00000065559	MAP2K4	M16	#N/A	#N/A	#N/A	#N/A	protein_coding			ENSG00000067048	green_Mariani	#N/A	#N/A	#N/A	#N/A	protein_coding								#N/A	#N/A
ENSG00000065060	UHRF1BP1	skyblue2	#N/A	#N/A	#N/A	#N/A	protein_coding			ENSG00000065600	TMEM206	M5	#N/A	#N/A	#N/A	#N/A	protein_coding			ENSG00000067057	lightcyan_Mariani	#N/A	#N/A	#N/A	#N/A	protein_coding								#N/A	#N/A
ENSG00000065135	GNAI3	black	#N/A	#N/A	#N/A	#N/A	protein_coding			ENSG00000065609	SNAP91	M16	#N/A	#N/A	#N/A	#N/A	protein_coding			ENSG00000067064	grey_Mariani	#N/A	#N/A	#N/A	#N/A	protein_coding								#N/A	#N/A
ENSG00000065150	IPO5	brown4	#N/A	#N/A	#N/A	#N/A	protein_coding			ENSG00000065613	SLK	-	#N/A	#N/A	#N/A	#N/A	protein_coding			ENSG00000067066	pink_Mariani	#N/A	#N/A	#N/A	#N/A	protein_coding								#N/A	#N/A
ENSG00000065154	OAT	brown4	#N/A	2	#N/A	high_candidate	protein_coding			ENSG00000065615	CYB5R4	M5	#N/A	#N/A	#N/A	#N/A	protein_coding			ENSG00000067082	yellow_Mariani	#N/A	#N/A	#N/A	#N/A	protein_coding								#N/A	#N/A
ENSG00000065183	WDR3	brown4	#N/A	#N/A	#N/A	#N/A	protein_coding			ENSG00000065618	COL17A1	-	#N/A	#N/A	#N/A	#N/A	protein_coding			ENSG00000067141	black_Mariani	4	#N/A	4	high_candidate	protein_coding								#N/A	#N/A
ENSG00000065243	PKN2	brown4	#N/A	#N/A	#N/A	#N/A	protein_coding			ENSG00000065621	GSTO2	-	#N/A	#N/A	#N/A	#N/A	protein_coding			ENSG00000067167	greenyellow_Mariani	#N/A	#N/A	#N/A	#N/A	protein_coding								#N/A	#N/A
ENSG00000065268	WDR18	black	#N/A	#N/A	#N/A	#N/A	protein_coding			ENSG00000065665	SEC61A2	M16	#N/A	#N/A	#N/A	#N/A	protein_coding			ENSG00000067177	turquoise_Mariani	#N/A	#N/A	#N/A	#N/A	protein_coding								#N/A	#N/A
ENSG00000065308	TRAM2	black	#N/A	#N/A	#N/A	#N/A	protein_coding			ENSG00000065675	PRKCQ	-	#N/A	#N/A	#N/A	#N/A	protein_coding			ENSG00000067182	purple_Mariani	#N/A	#N/A	#N/A	#N/A	protein_coding								#N/A	#N/A
ENSG00000065320	NTN1	brown4	#N/A	#N/A	#N/A	#N/A	protein_coding			ENSG00000065717	TLE2	-	#N/A	#N/A	#N/A	#N/A	protein_coding			ENSG00000067191	blue_Mariani	#N/A	#N/A	#N/A	#N/A	protein_coding								#N/A	#N/A
ENSG00000065325	GLP2R	brown4	#N/A	#N/A	#N/A	#N/A	protein_coding			ENSG00000065802	ASB1	M1	#N/A	#N/A	#N/A	#N/A	protein_coding			ENSG00000067208	yellow_Mariani	#N/A	#N/A	#N/A	#N/A	protein_coding								#N/A	#N/A
ENSG00000065328	MCM10	brown4	#N/A	#N/A	#N/A	#N/A	protein_coding			ENSG00000065809	FAM107B	M5	#N/A	#N/A	#N/A	#N/A	protein_coding			ENSG00000067221	pink_Mariani	#N/A	#N/A	#N/A	#N/A	protein_coding								#N/A	#N/A
ENSG00000065357	DGKA	brown4	#N/A	#N/A	#N/A	#N/A	protein_coding			ENSG00000065833	ME1	M13	#N/A	#N/A	#N/A	#N/A	protein_coding			ENSG00000067248	salmon_Mariani	#N/A	#N/A	#N/A	#N/A	protein_coding								#N/A	#N/A
ENSG00000065361	ERBB3	black	#N/A	#N/A	#N/A	#N/A	protein_coding			ENSG00000065882	TBC1D1	-	#N/A	#N/A	#N/A	#N/A	protein_coding			ENSG00000067334	red_Mariani	#N/A	#N/A	#N/A	#N/A	protein_coding								#N/A	#N/A
ENSG00000065371	ROPN1	brown4	#N/A	#N/A	#N/A	#N/A	protein_coding			ENSG00000065883	CDK13	M2	#N/A	#N/A	#N/A	high_candidate	protein_coding			ENSG00000067369	black_Mariani	#N/A	#N/A	#N/A	#N/A	protein_coding								#N/A	#N/A
ENSG00000065413	ANKRD44	brown4	#N/A	#N/A	#N/A	#N/A	protein_coding			ENSG00000065911	MTHFD2	M14	#N/A	#N/A	#N/A	#N/A	protein_coding			ENSG00000067445	cyan_Mariani	#N/A	#N/A	#N/A	#N/A	protein_coding								#N/A	#N/A
ENSG00000065427	KARS	black	#N/A	#N/A	#N/A	#N/A	protein_coding			ENSG00000065923	SLC9A7	-	#N/A	#N/A	#N/A	#N/A	protein_coding			ENSG00000067533	turquoise_Mariani	#N/A	#N/A	#N/A	#N/A	protein_coding								#N/A	#N/A
ENSG00000065457	ADAT1	lightyellow	#N/A	#N/A	#N/A	#N/A	protein_coding			ENSG00000065970	FOXJ2	-	#N/A	#N/A	#N/A	#N/A	protein_coding			ENSG00000067560	green_Mariani	#N/A	#N/A	#N/A	#N/A	protein_coding								#N/A	#N/A
ENSG00000065485	PDIA5	brown4	#N/A	#N/A	#N/A	#N/A	protein_coding			ENSG00000065978	YBX1	-	#N/A	#N/A	#N/A	#N/A	protein_coding			ENSG00000067596	black_Mariani	#N/A	#N/A	#N/A	#N/A	protein_coding								#N/A	#N/A
ENSG00000065491	TBC1D22B	black	#N/A	#N/A	#N/A	#N/A	protein_coding			ENSG00000065989	PDE4A	M16	#N/A	#N/A	#N/A	#N/A	protein_coding			ENSG00000067606	lightcyan_Mariani	#N/A	#N/A	#N/A	#N/A	protein_coding								#N/A	#N/A
ENSG00000065518	NDUFB4	black	#N/A	#N/A	#N/A	#N/A	protein_coding			ENSG00000066027	PPP2R5A	M16	#N/A	#N/A	#N/A	#N/A	protein_coding			ENSG00000067646	salmon_Mariani	#N/A	#N/A	#N/A	#N/A	protein_coding								#N/A	#N/A
ENSG00000065526	SPEN	black	#N/A	#N/A	#N/A	#N/A	protein_coding			ENSG00000066032	CTNNA2	-	#N/A	#N/A	#N/A	high_candidate	protein_coding			ENSG00000067704	green_Mariani	#N/A	#N/A	#N/A	#N/A	protein_coding								#N/A	#N/A
ENSG00000065534	MYLK	brown4	#N/A	#N/A	#N/A	#N/A	protein_coding			ENSG00000066044	ELAVL1	M3	#N/A	#N/A	#N/A	#N/A	protein_coding			ENSG00000067715	brown_Mariani	#N/A	#N/A	#N/A	#N/A	protein_coding								#N/A	#N/A
ENSG00000065548	ZC3H15	lightyellow	#N/A	#N/A	#N/A	#N/A	protein_coding			ENSG00000066056	TIE1	M18	#N/A	#N/A	#N/A	#N/A	protein_coding			ENSG00000067798	blue_Mariani	#N/A	#N/A	#N/A	#N/A	protein_coding								#N/A	#N/A
ENSG00000065559	MAP2K4	black	#N/A	#N/A	#N/A	#N/A	protein_coding			ENSG00000066084	DIP2B	M3	#N/A	1	#N/A	#N/A	protein_coding			ENSG00000067829	grey_Mariani	#N/A	#N/A	#N/A	#N/A	protein_coding								#N/A	#N/A
ENSG00000065600	TMEM206	black	#N/A	#N/A	#N/A	#N/A	protein_coding			ENSG00000066117	SMARCD1	M3	#N/A	#N/A	#N/A	#N/A	protein_coding			ENSG00000067836	cyan_Mariani	#N/A	#N/A	#N/A	known	protein_coding								#N/A	#N/A
ENSG00000065609	SNAP91	brown4	#N/A	#N/A	#N/A	#N/A	protein_coding			ENSG00000066135	KDM4A	M5	#N/A	#N/A	#N/A	#N/A	protein_coding			ENSG00000067840	blue_Mariani	#N/A	#N/A	#N/A	#N/A	protein_coding								#N/A	#N/A
ENSG00000065613	SLK	black	#N/A	#N/A	#N/A	#N/A	protein_coding			ENSG00000066136	NFYC	M14	#N/A	#N/A	#N/A	#N/A	protein_coding			ENSG00000067842	brown_Mariani	#N/A	#N/A	#N/A	#N/A	protein_coding								#N/A	#N/A
ENSG00000065615	CYB5R4	brown4	#N/A	#N/A	#N/A	#N/A	protein_coding			ENSG00000066185	ZMYND12	M1	#N/A	#N/A	#N/A	#N/A	protein_coding			ENSG00000067900	red_Mariani	#N/A	#N/A	#N/A	#N/A	protein_coding								#N/A	#N/A
ENSG00000065618	COL17A1	black	#N/A	#N/A	#N/A	#N/A	protein_coding			ENSG00000066230	SLC9A3	M2	#N/A	#N/A	#N/A	#N/A	protein_coding			ENSG00000067955	greenyellow_Mariani	#N/A	#N/A	#N/A	#N/A	protein_coding								#N/A	#N/A
ENSG00000065621	GSTO2	brown4	#N/A	#N/A	#N/A	#N/A	protein_coding			ENSG00000066248	NGEF	M16	#N/A	#N/A	#N/A	#N/A	protein_coding			ENSG00000067992	red_Mariani	#N/A	#N/A	#N/A	#N/A	protein_coding								#N/A	#N/A
ENSG00000065665	SEC61A2	brown4	#N/A	#N/A	#N/A	#N/A	protein_coding			ENSG00000066279	ASPM	M11	#N/A	2	3	known	protein_coding			ENSG00000068001	red_Mariani	#N/A	#N/A	#N/A	#N/A	protein_coding								#N/A	#N/A
ENSG00000065675	PRKCQ	black	#N/A	#N/A	#N/A	#N/A	protein_coding			ENSG00000066294	CD84	M18	#N/A	#N/A	#N/A	#N/A	protein_coding			ENSG00000068024	pink_Mariani	S	2	#N/A	#N/A	protein_coding								#N/A	#N/A
ENSG00000065717	TLE2	lightyellow	#N/A	#N/A	#N/A	#N/A	protein_coding			ENSG00000066322	ELOVL1	M1	#N/A	#N/A	#N/A	#N/A	protein_coding			ENSG00000068028	yellow_Mariani	#N/A	#N/A	#N/A	#N/A	protein_coding								#N/A	#N/A
ENSG00000065802	ASB1	lightyellow	#N/A	#N/A	#N/A	#N/A	protein_coding			ENSG00000066336	SPI1	M18	#N/A	#N/A	#N/A	#N/A	protein_coding			ENSG00000068078	red_Mariani	#N/A	2	#N/A	known	protein_coding								#N/A	#N/A
ENSG00000065809	FAM107B	lightyellow	#N/A	#N/A	#N/A	#N/A	protein_coding			ENSG00000066379	ZNRD1	M14	#N/A	#N/A	#N/A	#N/A	protein_coding			ENSG00000068079	yellow_Mariani	#N/A	#N/A	#N/A	#N/A	protein_coding								#N/A	#N/A
ENSG00000065833	ME1	lightyellow	#N/A	#N/A	#N/A	#N/A	protein_coding			ENSG00000066382	MPPED2	M3	#N/A	#N/A	#N/A	#N/A	protein_coding			ENSG00000068097	red_Mariani	#N/A	#N/A	#N/A	#N/A	protein_coding								#N/A	#N/A
ENSG00000065882	TBC1D1	brown4	#N/A	#N/A	#N/A	#N/A	protein_coding			ENSG00000066422	ZBTB11	-	#N/A	#N/A	#N/A	#N/A	protein_coding			ENSG00000068120	yellow_Mariani	#N/A	#N/A	#N/A	#N/A	protein_coding								#N/A	#N/A
ENSG00000065883	CDK13	lightyellow	#N/A	#N/A	#N/A	high_candidate	protein_coding			ENSG00000066427	ATXN3	-	#N/A	#N/A	#N/A	#N/A	protein_coding			ENSG00000068137	pink_Mariani	#N/A	#N/A	#N/A	#N/A	protein_coding								#N/A	#N/A
ENSG00000065911	MTHFD2	brown4	#N/A	#N/A	#N/A	#N/A	protein_coding			ENSG00000066455	GOLGA5	M2	#N/A	#N/A	#N/A	#N/A	protein_coding			ENSG00000068305	grey_Mariani	#N/A	#N/A	#N/A	#N/A	protein_coding								#N/A	#N/A
ENSG00000065923	SLC9A7	black	#N/A	#N/A	#N/A	#N/A	protein_coding			ENSG00000066468	FGFR2	M1	#N/A	2	#N/A	known	protein_coding			ENSG00000068308	salmon_Mariani	#N/A	#N/A	#N/A	#N/A	protein_coding								#N/A	#N/A
ENSG00000065970	FOXJ2	lightyellow	#N/A	#N/A	#N/A	#N/A	protein_coding			ENSG00000066557	LRRC40	-	#N/A	#N/A	#N/A	#N/A	protein_coding			ENSG00000068323	yellow_Mariani	#N/A	#N/A	#N/A	#N/A	protein_coding								#N/A	#N/A
ENSG00000065978	YBX1	black	#N/A	#N/A	#N/A	#N/A	protein_coding			ENSG00000066583	ISOC1	-	#N/A	#N/A	#N/A	#N/A	protein_coding			ENSG00000068354	pink_Mariani	#N/A	#N/A	#N/A	#N/A	protein_coding								#N/A	#N/A
ENSG00000065989	PDE4A	lightyellow	#N/A	#N/A	#N/A	#N/A	protein_coding			ENSG00000066629	EML1	M5	#N/A	#N/A	#N/A	#N/A	protein_coding			ENSG00000068366	grey_Mariani	#N/A	3	#N/A	known	protein_coding								#N/A	#N/A
ENSG00000066027	PPP2R5A	brown4	#N/A	#N/A	#N/A	#N/A	protein_coding			ENSG00000066651	TRMT11	M1	#N/A	#N/A	#N/A	#N/A	protein_coding			ENSG00000068383	brown_Mariani	#N/A	#N/A	#N/A	#N/A	protein_coding								#N/A	#N/A
ENSG00000066032	CTNNA2	magenta	#N/A	#N/A	#N/A	high_candidate	protein_coding			ENSG00000066654	THUMPD1	-	#N/A	#N/A	#N/A	#N/A	protein_coding			ENSG00000068394	red_Mariani	#N/A	#N/A	#N/A	#N/A	protein_coding								#N/A	#N/A
ENSG00000066044	ELAVL1	salmon4	#N/A	#N/A	#N/A	#N/A	protein_coding			ENSG00000066697	MSANTD3	M3	#N/A	#N/A	#N/A	#N/A	protein_coding			ENSG00000068400	blue_Mariani	#N/A	#N/A	#N/A	#N/A	protein_coding								#N/A	#N/A
ENSG00000066056	TIE1	brown4	#N/A	#N/A	#N/A	#N/A	protein_coding			ENSG00000066735	KIF26A	M3	#N/A	#N/A	#N/A	#N/A	protein_coding			ENSG00000068438	tan_Mariani	#N/A	3	#N/A	#N/A	protein_coding								#N/A	#N/A
ENSG00000066084	DIP2B	black	#N/A	1	#N/A	#N/A	protein_coding			ENSG00000066739	ATG2B	-	#N/A	#N/A	#N/A	#N/A	protein_coding			ENSG00000068489	turquoise_Mariani	#N/A	#N/A	#N/A	#N/A	protein_coding								#N/A	#N/A
ENSG00000066117	SMARCD1	brown4	#N/A	#N/A	#N/A	#N/A	protein_coding			ENSG00000066777	ARFGEF1	-	#N/A	#N/A	#N/A	#N/A	protein_coding			ENSG00000068615	brown_Mariani	#N/A	#N/A	#N/A	#N/A	protein_coding								#N/A	#N/A
ENSG00000066135	KDM4A	brown4	#N/A	#N/A	#N/A	#N/A	protein_coding			ENSG00000066827	ZFAT	M3	#N/A	#N/A	#N/A	#N/A	protein_coding			ENSG00000068650	turquoise_Mariani	#N/A	#N/A	#N/A	#N/A	protein_coding								#N/A	#N/A
ENSG00000066136	NFYC	brown4	#N/A	#N/A	#N/A	#N/A	protein_coding			ENSG00000066855	MTFR1	-	#N/A	#N/A	#N/A	#N/A	protein_coding			ENSG00000068654	black_Mariani	#N/A	#N/A	#N/A	#N/A	protein_coding								#N/A	#N/A
ENSG00000066185	ZMYND12	black	#N/A	#N/A	#N/A	#N/A	protein_coding			ENSG00000066923	STAG3	M2	#N/A	#N/A	#N/A	#N/A	protein_coding			ENSG00000068697	yellow_Mariani	#N/A	#N/A	#N/A	#N/A	protein_coding								#N/A	#N/A
ENSG00000066230	SLC9A3	black	#N/A	#N/A	#N/A	#N/A	protein_coding			ENSG00000066926	FECH	-	#N/A	#N/A	#N/A	#N/A	protein_coding			ENSG00000068724	red_Mariani	#N/A	#N/A	#N/A	#N/A	protein_coding								#N/A	#N/A
ENSG00000066248	NGEF	black	#N/A	#N/A	#N/A	#N/A	protein_coding			ENSG00000066933	MYO9A	M2	#N/A	#N/A	#N/A	#N/A	protein_coding			ENSG00000068745	black_Mariani	#N/A	#N/A	#N/A	#N/A	protein_coding								#N/A	#N/A
ENSG00000066279	ASPM	black	#N/A	2	3	known	protein_coding			ENSG00000067048	DDX3Y	-	#N/A	#N/A	#N/A	#N/A	protein_coding			ENSG00000068781	turquoise_Mariani	#N/A	#N/A	#N/A	#N/A	protein_coding								#N/A	#N/A
ENSG00000066294	CD84	brown4	#N/A	#N/A	#N/A	#N/A	protein_coding			ENSG00000067057	PFKP	M17	#N/A	#N/A	#N/A	#N/A	protein_coding			ENSG00000068784	turquoise_Mariani	#N/A	#N/A	#N/A	#N/A	protein_coding								#N/A	#N/A
ENSG00000066322	ELOVL1	brown4	#N/A	#N/A	#N/A	#N/A	protein_coding			ENSG00000067064	IDI1	-	#N/A	#N/A	#N/A	#N/A	protein_coding			ENSG00000068796	blue_Mariani	#N/A	#N/A	#N/A	high_candidate	protein_coding								#N/A	#N/A
ENSG00000066336	SPI1	lightyellow	#N/A	#N/A	#N/A	#N/A	protein_coding			ENSG00000067066	SP100	M18	#N/A	#N/A	#N/A	#N/A	protein_coding			ENSG00000068831	tan_Mariani	#N/A	#N/A	#N/A	#N/A	protein_coding								#N/A	#N/A
ENSG00000066379	ZNRD1	black	#N/A	#N/A	#N/A	#N/A	protein_coding			ENSG00000067082	KLF6	-	#N/A	#N/A	#N/A	#N/A	protein_coding			ENSG00000068878	red_Mariani	#N/A	#N/A	#N/A	#N/A	protein_coding								#N/A	#N/A
ENSG00000066382	MPPED2	brown4	#N/A	#N/A	#N/A	#N/A	protein_coding			ENSG00000067113	PLPP1	M13	#N/A	#N/A	#N/A	#N/A	protein_coding			ENSG00000068885	turquoise_Mariani	#N/A	#N/A	#N/A	#N/A	protein_coding								#N/A	#N/A
ENSG00000066422	ZBTB11	tan	#N/A	#N/A	#N/A	#N/A	protein_coding			ENSG00000067141	NEO1	-	4	#N/A	4	high_candidate	protein_coding			ENSG00000068903	pink_Mariani	#N/A	#N/A	#N/A	#N/A	protein_coding								#N/A	#N/A
ENSG00000066427	ATXN3	brown4	#N/A	#N/A	#N/A	#N/A	protein_coding			ENSG00000067167	TRAM1	-	#N/A	#N/A	#N/A	#N/A	protein_coding			ENSG00000068912	yellow_Mariani	#N/A	#N/A	#N/A	#N/A	protein_coding								#N/A	#N/A
ENSG00000066455	GOLGA5	tan	#N/A	#N/A	#N/A	#N/A	protein_coding			ENSG00000067177	PHKA1	M1	#N/A	#N/A	#N/A	#N/A	protein_coding			ENSG00000068971	brown_Mariani	#N/A	#N/A	#N/A	#N/A	protein_coding								#N/A	#N/A
ENSG00000066468	FGFR2	tan	#N/A	2	#N/A	known	protein_coding			ENSG00000067182	TNFRSF1A	M18	#N/A	#N/A	#N/A	#N/A	protein_coding			ENSG00000068976	grey60_Mariani	#N/A	#N/A	#N/A	#N/A	protein_coding								#N/A	#N/A
ENSG00000066557	LRRC40	tan	#N/A	#N/A	#N/A	#N/A	protein_coding			ENSG00000067191	CACNB1	M16	#N/A	#N/A	#N/A	#N/A	protein_coding			ENSG00000069011	green_Mariani	4	#N/A	4	#N/A	protein_coding								#N/A	#N/A
ENSG00000066583	ISOC1	tan	#N/A	#N/A	#N/A	#N/A	protein_coding			ENSG00000067208	EVI5	M1	#N/A	#N/A	#N/A	#N/A	protein_coding			ENSG00000069018	pink_Mariani	#N/A	#N/A	#N/A	#N/A	protein_coding								#N/A	#N/A
ENSG00000066629	EML1	plum1	#N/A	#N/A	#N/A	#N/A	protein_coding			ENSG00000067221	STOML1	M16	#N/A	#N/A	#N/A	#N/A	protein_coding			ENSG00000069020	purple_Mariani	#N/A	#N/A	#N/A	#N/A	protein_coding								#N/A	#N/A
ENSG00000066651	TRMT11	salmon	#N/A	#N/A	#N/A	#N/A	protein_coding			ENSG00000067225	PKM	M4	#N/A	#N/A	#N/A	#N/A	protein_coding			ENSG00000069188	black_Mariani	#N/A	#N/A	#N/A	#N/A	protein_coding								#N/A	#N/A
ENSG00000066654	THUMPD1	black	#N/A	#N/A	#N/A	#N/A	protein_coding			ENSG00000067248	DHX29	M2	#N/A	#N/A	#N/A	#N/A	protein_coding			ENSG00000069248	turquoise_Mariani	4	#N/A	4	#N/A	protein_coding								#N/A	#N/A
ENSG00000066697	MSANTD3	black	#N/A	#N/A	#N/A	#N/A	protein_coding			ENSG00000067334	DNTTIP2	M14	#N/A	#N/A	#N/A	#N/A	protein_coding			ENSG00000069275	black_Mariani	#N/A	#N/A	#N/A	#N/A	protein_coding								#N/A	#N/A
ENSG00000066735	KIF26A	brown4	#N/A	#N/A	#N/A	#N/A	protein_coding			ENSG00000067365	METTL22	-	#N/A	#N/A	#N/A	#N/A	protein_coding			ENSG00000069329	cyan_Mariani	#N/A	#N/A	#N/A	known	protein_coding								#N/A	#N/A
ENSG00000066739	ATG2B	black	#N/A	#N/A	#N/A	#N/A	protein_coding			ENSG00000067369	TP53BP1	-	#N/A	#N/A	#N/A	#N/A	protein_coding			ENSG00000069345	turquoise_Mariani	#N/A	#N/A	#N/A	#N/A	protein_coding								#N/A	#N/A
ENSG00000066777	ARFGEF1	black	#N/A	#N/A	#N/A	#N/A	protein_coding			ENSG00000067445	TRO	M5	#N/A	#N/A	#N/A	#N/A	protein_coding			ENSG00000069399	yellow_Mariani	#N/A	#N/A	#N/A	#N/A	protein_coding								#N/A	#N/A
ENSG00000066813	ACSM2B	brown4	#N/A	#N/A	#N/A	#N/A	protein_coding			ENSG00000067533	RRP15	-	#N/A	#N/A	#N/A	#N/A	protein_coding			ENSG00000069424	blue_Mariani	#N/A	#N/A	#N/A	#N/A	protein_coding								#N/A	#N/A
ENSG00000066827	ZFAT	brown4	#N/A	#N/A	#N/A	#N/A	protein_coding			ENSG00000067560	RHOA	-	#N/A	#N/A	#N/A	#N/A	protein_coding			ENSG00000069431	purple_Mariani	#N/A	#N/A	#N/A	known	protein_coding								#N/A	#N/A
ENSG00000066855	MTFR1	brown4	#N/A	#N/A	#N/A	#N/A	protein_coding			ENSG00000067596	DHX8	M3	#N/A	#N/A	#N/A	#N/A	protein_coding			ENSG00000069482	grey_Mariani	#N/A	#N/A	#N/A	#N/A	protein_coding								#N/A	#N/A
ENSG00000066923	STAG3	brown4	#N/A	#N/A	#N/A	#N/A	protein_coding			ENSG00000067601	PMS2P4	M17	#N/A	#N/A	#N/A	#N/A	pseudogene			ENSG00000069493	red_Mariani	#N/A	#N/A	#N/A	#N/A	protein_coding								#N/A	#N/A
ENSG00000066926	FECH	brown4	#N/A	#N/A	#N/A	#N/A	protein_coding			ENSG00000067606	PRKCZ	M16	#N/A	#N/A	#N/A	#N/A	protein_coding			ENSG00000069509	magenta_Mariani	#N/A	#N/A	#N/A	#N/A	protein_coding								#N/A	#N/A
ENSG00000066933	MYO9A	darkorange	#N/A	#N/A	#N/A	#N/A	protein_coding			ENSG00000067646	ZFY	-	#N/A	#N/A	#N/A	#N/A	protein_coding			ENSG00000069535	grey_Mariani	#N/A	#N/A	4	#N/A	protein_coding								#N/A	#N/A
ENSG00000067048	DDX3Y	black	#N/A	#N/A	#N/A	#N/A	protein_coding			ENSG00000067704	IARS2	-	#N/A	#N/A	#N/A	#N/A	protein_coding			ENSG00000069667	pink_Mariani	#N/A	#N/A	#N/A	#N/A	protein_coding								#N/A	#N/A
ENSG00000067057	PFKP	brown4	#N/A	#N/A	#N/A	#N/A	protein_coding			ENSG00000067715	SYT1	M16	#N/A	#N/A	#N/A	#N/A	protein_coding			ENSG00000069696	lightyellow_Mariani	#N/A	#N/A	#N/A	#N/A	protein_coding								#N/A	#N/A
ENSG00000067064	IDI1	brown4	#N/A	#N/A	#N/A	#N/A	protein_coding			ENSG00000067798	NAV3	-	#N/A	#N/A	#N/A	#N/A	protein_coding			ENSG00000069702	green_Mariani	#N/A	#N/A	#N/A	#N/A	protein_coding								#N/A	#N/A
ENSG00000067066	SP100	tan	#N/A	#N/A	#N/A	#N/A	protein_coding			ENSG00000067829	IDH3G	-	#N/A	#N/A	#N/A	#N/A	protein_coding			ENSG00000069764	grey_Mariani	#N/A	#N/A	#N/A	#N/A	protein_coding								#N/A	#N/A
ENSG00000067082	KLF6	brown4	#N/A	#N/A	#N/A	#N/A	protein_coding			ENSG00000067836	ROGDI	-	#N/A	#N/A	#N/A	known	protein_coding			ENSG00000069812	yellow_Mariani	#N/A	#N/A	#N/A	#N/A	protein_coding								#N/A	#N/A
ENSG00000067141	NEO1	magenta	4	#N/A	4	high_candidate	protein_coding			ENSG00000067840	PDZD4	-	#N/A	#N/A	#N/A	#N/A	protein_coding			ENSG00000069849	turquoise_Mariani	#N/A	#N/A	#N/A	#N/A	protein_coding								#N/A	#N/A
ENSG00000067167	TRAM1	tan	#N/A	#N/A	#N/A	#N/A	protein_coding			ENSG00000067842	ATP2B3	M16	#N/A	#N/A	#N/A	#N/A	protein_coding			ENSG00000069869	yellow_Mariani	#N/A	#N/A	#N/A	high_candidate	protein_coding								#N/A	#N/A
ENSG00000067177	PHKA1	tan	#N/A	#N/A	#N/A	#N/A	protein_coding			ENSG00000067900	ROCK1	-	#N/A	#N/A	#N/A	#N/A	protein_coding			ENSG00000069943	royalblue_Mariani	#N/A	#N/A	#N/A	#N/A	protein_coding								#N/A	#N/A
ENSG00000067182	TNFRSF1A	tan	#N/A	#N/A	#N/A	#N/A	protein_coding			ENSG00000067955	CBFB	-	#N/A	#N/A	#N/A	#N/A	protein_coding			ENSG00000069956	cyan_Mariani	#N/A	#N/A	#N/A	#N/A	protein_coding								#N/A	#N/A
ENSG00000067191	CACNB1	brown4	#N/A	#N/A	#N/A	#N/A	protein_coding			ENSG00000067992	PDK3	M1	#N/A	#N/A	#N/A	#N/A	protein_coding			ENSG00000069966	blue_Mariani	#N/A	#N/A	#N/A	#N/A	protein_coding								#N/A	#N/A
ENSG00000067208	EVI5	black	#N/A	#N/A	#N/A	#N/A	protein_coding			ENSG00000068001	HYAL2	M3	#N/A	#N/A	#N/A	#N/A	protein_coding			ENSG00000069974	yellow_Mariani	#N/A	#N/A	#N/A	#N/A	protein_coding								#N/A	#N/A
ENSG00000067221	STOML1	magenta	#N/A	#N/A	#N/A	#N/A	protein_coding			ENSG00000068024	HDAC4	-	S	2	#N/A	#N/A	protein_coding			ENSG00000070018	turquoise_Mariani	#N/A	#N/A	#N/A	#N/A	protein_coding								#N/A	#N/A
ENSG00000067225	PKM	salmon	#N/A	#N/A	#N/A	#N/A	protein_coding			ENSG00000068028	RASSF1	M3	#N/A	#N/A	#N/A	#N/A	protein_coding			ENSG00000070019	yellow_Mariani	#N/A	#N/A	#N/A	#N/A	protein_coding								#N/A	#N/A
ENSG00000067248	DHX29	salmon	#N/A	#N/A	#N/A	#N/A	protein_coding			ENSG00000068078	FGFR3	M1	#N/A	2	#N/A	known	protein_coding			ENSG00000070031	tan_Mariani	#N/A	#N/A	#N/A	#N/A	protein_coding								#N/A	#N/A
ENSG00000067334	DNTTIP2	tan	#N/A	#N/A	#N/A	#N/A	protein_coding			ENSG00000068079	IFI35	M15	#N/A	#N/A	#N/A	#N/A	protein_coding			ENSG00000070047	salmon_Mariani	3	#N/A	3	#N/A	protein_coding								#N/A	#N/A
ENSG00000067365	METTL22	black	#N/A	#N/A	#N/A	#N/A	protein_coding			ENSG00000068097	HEATR6	-	#N/A	#N/A	#N/A	#N/A	protein_coding			ENSG00000070081	purple_Mariani	#N/A	#N/A	#N/A	#N/A	protein_coding								#N/A	#N/A
ENSG00000067369	TP53BP1	brown4	#N/A	#N/A	#N/A	#N/A	protein_coding			ENSG00000068120	COASY	-	#N/A	#N/A	#N/A	#N/A	protein_coding			ENSG00000070087	black_Mariani	#N/A	#N/A	#N/A	#N/A	protein_coding								#N/A	#N/A
ENSG00000067445	TRO	brown4	#N/A	#N/A	#N/A	#N/A	protein_coding			ENSG00000068137	PLEKHH3	M1	#N/A	#N/A	#N/A	#N/A	protein_coding			ENSG00000070159	lightcyan_Mariani	#N/A	#N/A	#N/A	#N/A	protein_coding								#N/A	#N/A
ENSG00000067533	RRP15	brown4	#N/A	#N/A	#N/A	#N/A	protein_coding			ENSG00000068305	MEF2A	M13	#N/A	#N/A	#N/A	#N/A	protein_coding			ENSG00000070182	yellow_Mariani	#N/A	#N/A	#N/A	#N/A	protein_coding								#N/A	#N/A
ENSG00000067560	RHOA	brown4	#N/A	#N/A	#N/A	#N/A	protein_coding			ENSG00000068308	OTUD5	M16	#N/A	#N/A	#N/A	#N/A	protein_coding			ENSG00000070193	yellow_Mariani	#N/A	#N/A	#N/A	#N/A	protein_coding								#N/A	#N/A
ENSG00000067596	DHX8	brown4	#N/A	#N/A	#N/A	#N/A	protein_coding			ENSG00000068323	TFE3	M13	#N/A	#N/A	#N/A	#N/A	protein_coding			ENSG00000070214	yellow_Mariani	#N/A	#N/A	#N/A	#N/A	protein_coding								#N/A	#N/A
ENSG00000067601	PMS2P4	brown4	#N/A	#N/A	#N/A	#N/A	transcribed_unprocessed_pseudogene			ENSG00000068354	TBC1D25	-	#N/A	#N/A	#N/A	#N/A	protein_coding			ENSG00000070366	cyan_Mariani	#N/A	#N/A	4	#N/A	protein_coding								#N/A	#N/A
ENSG00000067606	PRKCZ	brown4	#N/A	#N/A	#N/A	#N/A	protein_coding			ENSG00000068366	ACSL4	M16	#N/A	3	#N/A	known	protein_coding			ENSG00000070367	black_Mariani	#N/A	#N/A	4	#N/A	protein_coding								#N/A	#N/A
ENSG00000067646	ZFY	brown4	#N/A	#N/A	#N/A	#N/A	protein_coding			ENSG00000068383	INPP5A	-	#N/A	#N/A	#N/A	#N/A	protein_coding			ENSG00000070371	tan_Mariani	4	#N/A	4	#N/A	protein_coding								#N/A	#N/A
ENSG00000067704	IARS2	black	#N/A	#N/A	#N/A	#N/A	protein_coding			ENSG00000068394	GPKOW	-	#N/A	#N/A	#N/A	#N/A	protein_coding			ENSG00000070404	yellow_Mariani	#N/A	#N/A	#N/A	#N/A	protein_coding								#N/A	#N/A
ENSG00000067715	SYT1	brown4	#N/A	#N/A	#N/A	#N/A	protein_coding			ENSG00000068400	GRIPAP1	-	#N/A	#N/A	#N/A	#N/A	protein_coding			ENSG00000070413	salmon_Mariani	#N/A	#N/A	#N/A	#N/A	protein_coding								#N/A	#N/A
ENSG00000067798	NAV3	saddlebrown	#N/A	#N/A	#N/A	#N/A	protein_coding			ENSG00000068438	FTSJ1	M5	#N/A	3	#N/A	#N/A	protein_coding			ENSG00000070423	red_Mariani	#N/A	#N/A	#N/A	#N/A	protein_coding								#N/A	#N/A
ENSG00000067829	IDH3G	black	#N/A	#N/A	#N/A	#N/A	protein_coding			ENSG00000068489	PRR11	M11	#N/A	#N/A	#N/A	#N/A	protein_coding			ENSG00000070444	cyan_Mariani	4	#N/A	4	#N/A	protein_coding								#N/A	#N/A
ENSG00000067836	ROGDI	black	#N/A	#N/A	#N/A	known	protein_coding			ENSG00000068615	REEP1	M5	#N/A	#N/A	#N/A	#N/A	protein_coding			ENSG00000070476	blue_Mariani	#N/A	#N/A	#N/A	#N/A	protein_coding								#N/A	#N/A
ENSG00000067840	PDZD4	black	#N/A	#N/A	#N/A	#N/A	protein_coding			ENSG00000068650	ATP11A	-	#N/A	#N/A	#N/A	#N/A	protein_coding			ENSG00000070495	brown_Mariani	#N/A	#N/A	#N/A	#N/A	protein_coding								#N/A	#N/A
ENSG00000067842	ATP2B3	black	#N/A	#N/A	#N/A	#N/A	protein_coding			ENSG00000068654	POLR1A	M2	#N/A	#N/A	#N/A	#N/A	protein_coding			ENSG00000070501	turquoise_Mariani	#N/A	#N/A	#N/A	#N/A	protein_coding								#N/A	#N/A
ENSG00000067900	ROCK1	brown4	#N/A	#N/A	#N/A	#N/A	protein_coding			ENSG00000068697	LAPTM4A	M11	#N/A	#N/A	#N/A	#N/A	protein_coding			ENSG00000070526	yellow_Mariani	#N/A	#N/A	#N/A	#N/A	protein_coding								#N/A	#N/A
ENSG00000067955	CBFB	black	#N/A	#N/A	#N/A	#N/A	protein_coding			ENSG00000068724	TTC7A	M12	#N/A	#N/A	#N/A	#N/A	protein_coding			ENSG00000070540	royalblue_Mariani	#N/A	#N/A	#N/A	#N/A	protein_coding								#N/A	#N/A
ENSG00000067992	PDK3	brown4	#N/A	#N/A	#N/A	#N/A	protein_coding			ENSG00000068745	IP6K2	M14	#N/A	#N/A	#N/A	#N/A	protein_coding			ENSG00000070601	pink_Mariani	#N/A	#N/A	#N/A	#N/A	protein_coding								#N/A	#N/A
ENSG00000068001	HYAL2	magenta	#N/A	#N/A	#N/A	#N/A	protein_coding			ENSG00000068781	STON1-GTF2A1L	M8	#N/A	#N/A	#N/A	#N/A	protein_coding			ENSG00000070610	magenta_Mariani	#N/A	#N/A	#N/A	#N/A	protein_coding								#N/A	#N/A
ENSG00000068024	HDAC4	darkseagreen4	S	2	#N/A	#N/A	protein_coding			ENSG00000068784	SRBD1	M11	#N/A	#N/A	#N/A	#N/A	protein_coding			ENSG00000070614	salmon_Mariani	#N/A	1	#N/A	known	protein_coding								#N/A	#N/A
ENSG00000068028	RASSF1	black	#N/A	#N/A	#N/A	#N/A	protein_coding			ENSG00000068793	CYFIP1	-	#N/A	1	3	#N/A	protein_coding			ENSG00000070669	brown_Mariani	#N/A	1	#N/A	known	protein_coding								#N/A	#N/A
ENSG00000068078	FGFR3	darkorange2	#N/A	2	#N/A	known	protein_coding			ENSG00000068796	KIF2A	-	#N/A	#N/A	#N/A	high_candidate	protein_coding			ENSG00000070718	magenta_Mariani	#N/A	#N/A	#N/A	#N/A	protein_coding								#N/A	#N/A
ENSG00000068079	IFI35	salmon	#N/A	#N/A	#N/A	#N/A	protein_coding			ENSG00000068831	RASGRP2	-	#N/A	#N/A	#N/A	#N/A	protein_coding			ENSG00000070729	blue_Mariani	#N/A	#N/A	#N/A	#N/A	protein_coding								#N/A	#N/A
ENSG00000068097	HEATR6	brown4	#N/A	#N/A	#N/A	#N/A	protein_coding			ENSG00000068878	PSME4	M3	#N/A	#N/A	#N/A	#N/A	protein_coding			ENSG00000070731	yellow_Mariani	#N/A	#N/A	#N/A	#N/A	protein_coding								#N/A	#N/A
ENSG00000068120	COASY	black	#N/A	#N/A	#N/A	#N/A	protein_coding			ENSG00000068885	IFT80	M1	#N/A	#N/A	#N/A	#N/A	protein_coding			ENSG00000070748	brown_Mariani	#N/A	#N/A	#N/A	#N/A	protein_coding								#N/A	#N/A
ENSG00000068137	PLEKHH3	black	#N/A	#N/A	#N/A	#N/A	protein_coding			ENSG00000068903	SIRT2	M16	#N/A	#N/A	#N/A	#N/A	protein_coding			ENSG00000070756	red_Mariani	#N/A	#N/A	#N/A	#N/A	protein_coding								#N/A	#N/A
ENSG00000068305	MEF2A	brown4	#N/A	#N/A	#N/A	#N/A	protein_coding			ENSG00000068912	ERLEC1	M13	#N/A	#N/A	#N/A	#N/A	protein_coding			ENSG00000070759	green_Mariani	#N/A	#N/A	#N/A	#N/A	protein_coding								#N/A	#N/A
ENSG00000068308	OTUD5	lightyellow	#N/A	#N/A	#N/A	#N/A	protein_coding			ENSG00000068971	PPP2R5B	M16	#N/A	#N/A	#N/A	#N/A	protein_coding			ENSG00000070770	red_Mariani	#N/A	#N/A	#N/A	#N/A	protein_coding								#N/A	#N/A
ENSG00000068323	TFE3	violet	#N/A	#N/A	#N/A	#N/A	protein_coding			ENSG00000068976	PYGM	M13	#N/A	#N/A	#N/A	#N/A	protein_coding			ENSG00000070778	salmon_Mariani	#N/A	#N/A	#N/A	#N/A	protein_coding								#N/A	#N/A
ENSG00000068354	TBC1D25	black	#N/A	#N/A	#N/A	#N/A	protein_coding			ENSG00000069018	TRPC7	-	#N/A	#N/A	#N/A	#N/A	protein_coding			ENSG00000070785	turquoise_Mariani	#N/A	#N/A	#N/A	#N/A	protein_coding								#N/A	#N/A
ENSG00000068366	ACSL4	black	#N/A	3	#N/A	known	protein_coding			ENSG00000069020	MAST4	M15	#N/A	#N/A	#N/A	#N/A	protein_coding			ENSG00000070808	blue_Mariani	4	#N/A	4	#N/A	protein_coding								#N/A	#N/A
ENSG00000068383	INPP5A	lightyellow	#N/A	#N/A	#N/A	#N/A	protein_coding			ENSG00000069122	GPR116	-	#N/A	#N/A	#N/A	#N/A	protein_coding			ENSG00000070814	red_Mariani	#N/A	#N/A	#N/A	#N/A	protein_coding								#N/A	#N/A
ENSG00000068394	GPKOW	tan	#N/A	#N/A	#N/A	#N/A	protein_coding			ENSG00000069188	SDK2	-	#N/A	#N/A	#N/A	#N/A	protein_coding			ENSG00000070831	brown_Mariani	#N/A	#N/A	#N/A	#N/A	protein_coding								#N/A	#N/A
ENSG00000068400	GRIPAP1	black	#N/A	#N/A	#N/A	#N/A	protein_coding			ENSG00000069248	NUP133	M3	4	#N/A	4	#N/A	protein_coding			ENSG00000070882	green_Mariani	#N/A	#N/A	#N/A	#N/A	protein_coding								#N/A	#N/A
ENSG00000068438	FTSJ1	black	#N/A	3	#N/A	#N/A	protein_coding			ENSG00000069275	NUCKS1	-	#N/A	#N/A	#N/A	#N/A	protein_coding			ENSG00000070886	brown_Mariani	#N/A	#N/A	#N/A	#N/A	protein_coding								#N/A	#N/A
ENSG00000068489	PRR11	brown4	#N/A	#N/A	#N/A	#N/A	protein_coding			ENSG00000069329	VPS35	M16	#N/A	#N/A	#N/A	known	protein_coding			ENSG00000070950	turquoise_Mariani	#N/A	#N/A	#N/A	#N/A	protein_coding								#N/A	#N/A
ENSG00000068615	REEP1	brown4	#N/A	#N/A	#N/A	#N/A	protein_coding			ENSG00000069345	DNAJA2	M16	#N/A	#N/A	#N/A	#N/A	protein_coding			ENSG00000070961	red_Mariani	#N/A	#N/A	#N/A	#N/A	protein_coding								#N/A	#N/A
ENSG00000068650	ATP11A	black	#N/A	#N/A	#N/A	#N/A	protein_coding			ENSG00000069399	BCL3	M18	#N/A	#N/A	#N/A	#N/A	protein_coding			ENSG00000070985	grey_Mariani	#N/A	#N/A	#N/A	#N/A	protein_coding								#N/A	#N/A
ENSG00000068654	POLR1A	brown4	#N/A	#N/A	#N/A	#N/A	protein_coding			ENSG00000069424	KCNAB2	M13	#N/A	#N/A	#N/A	#N/A	protein_coding			ENSG00000071051	pink_Mariani	#N/A	#N/A	#N/A	#N/A	protein_coding								#N/A	#N/A
ENSG00000068697	LAPTM4A	brown4	#N/A	#N/A	#N/A	#N/A	protein_coding			ENSG00000069431	ABCC9	M15	#N/A	#N/A	#N/A	known	protein_coding			ENSG00000071054	magenta_Mariani	#N/A	#N/A	#N/A	#N/A	protein_coding								#N/A	#N/A
ENSG00000068724	TTC7A	black	#N/A	#N/A	#N/A	#N/A	protein_coding			ENSG00000069482	GAL	M13	#N/A	#N/A	#N/A	#N/A	protein_coding			ENSG00000071073	purple_Mariani	#N/A	#N/A	#N/A	#N/A	protein_coding								#N/A	#N/A
ENSG00000068745	IP6K2	tan	#N/A	#N/A	#N/A	#N/A	protein_coding			ENSG00000069493	CLEC2D	-	#N/A	#N/A	#N/A	#N/A	protein_coding			ENSG00000071082	grey_Mariani	#N/A	#N/A	#N/A	#N/A	protein_coding								#N/A	#N/A
ENSG00000068781	STON1-GTF2A1L	lightcyan1	#N/A	#N/A	#N/A	#N/A	protein_coding			ENSG00000069509	FUNDC1	-	#N/A	#N/A	#N/A	#N/A	protein_coding			ENSG00000071127	green_Mariani	#N/A	#N/A	#N/A	#N/A	protein_coding								#N/A	#N/A
ENSG00000068784	SRBD1	brown4	#N/A	#N/A	#N/A	#N/A	protein_coding			ENSG00000069535	MAOB	M13	#N/A	#N/A	4	#N/A	protein_coding			ENSG00000071189	greenyellow_Mariani	#N/A	#N/A	#N/A	#N/A	protein_coding								#N/A	#N/A
ENSG00000068796	KIF2A	brown4	#N/A	#N/A	#N/A	high_candidate	protein_coding			ENSG00000069667	RORA	M13	#N/A	#N/A	#N/A	#N/A	protein_coding			ENSG00000071205	green_Mariani	#N/A	#N/A	#N/A	#N/A	protein_coding								#N/A	#N/A
ENSG00000068831	RASGRP2	saddlebrown	#N/A	#N/A	#N/A	#N/A	protein_coding			ENSG00000069696	DRD4	-	#N/A	#N/A	#N/A	#N/A	protein_coding			ENSG00000071242	blue_Mariani	4	#N/A	4	#N/A	protein_coding								#N/A	#N/A
ENSG00000068878	PSME4	brown4	#N/A	#N/A	#N/A	#N/A	protein_coding			ENSG00000069702	TGFBR3	M18	#N/A	#N/A	#N/A	#N/A	protein_coding			ENSG00000071243	black_Mariani	#N/A	#N/A	#N/A	#N/A	protein_coding								#N/A	#N/A
ENSG00000068885	IFT80	black	#N/A	#N/A	#N/A	#N/A	protein_coding			ENSG00000069712	KIAA1107	M17	#N/A	#N/A	#N/A	#N/A	protein_coding			ENSG00000071246	blue_Mariani	4	#N/A	4	#N/A	protein_coding								#N/A	#N/A
ENSG00000068903	SIRT2	brown4	#N/A	#N/A	#N/A	#N/A	protein_coding			ENSG00000069849	ATP1B3	-	#N/A	#N/A	#N/A	#N/A	protein_coding			ENSG00000071282	red_Mariani	#N/A	#N/A	#N/A	#N/A	protein_coding								#N/A	#N/A
ENSG00000068912	ERLEC1	brown4	#N/A	#N/A	#N/A	#N/A	protein_coding			ENSG00000069869	NEDD4	M8	#N/A	#N/A	#N/A	high_candidate	protein_coding			ENSG00000071537	purple_Mariani	#N/A	#N/A	#N/A	#N/A	protein_coding								#N/A	#N/A
ENSG00000068971	PPP2R5B	black	#N/A	#N/A	#N/A	#N/A	protein_coding			ENSG00000069943	PIGB	M17	#N/A	#N/A	#N/A	#N/A	protein_coding			ENSG00000071539	turquoise_Mariani	#N/A	#N/A	#N/A	#N/A	protein_coding								#N/A	#N/A
ENSG00000068976	PYGM	black	#N/A	#N/A	#N/A	#N/A	protein_coding			ENSG00000069956	MAPK6	M5	#N/A	#N/A	#N/A	#N/A	protein_coding			ENSG00000071553	purple_Mariani	#N/A	#N/A	#N/A	#N/A	protein_coding								#N/A	#N/A
ENSG00000068985	PAGE1	black	#N/A	#N/A	#N/A	#N/A	protein_coding			ENSG00000069966	GNB5	M4	#N/A	#N/A	#N/A	#N/A	protein_coding			ENSG00000071564	turquoise_Mariani	#N/A	#N/A	#N/A	#N/A	protein_coding								#N/A	#N/A
ENSG00000069011	PITX1	black	4	#N/A	4	#N/A	protein_coding			ENSG00000069974	RAB27A	M1	#N/A	#N/A	#N/A	#N/A	protein_coding			ENSG00000071575	brown_Mariani	#N/A	#N/A	#N/A	#N/A	protein_coding								#N/A	#N/A
ENSG00000069018	TRPC7	black	#N/A	#N/A	#N/A	#N/A	protein_coding			ENSG00000069998	HDHD5	M14	#N/A	#N/A	#N/A	#N/A	protein_coding			ENSG00000071626	red_Mariani	#N/A	#N/A	#N/A	#N/A	protein_coding								#N/A	#N/A
ENSG00000069020	MAST4	brown4	#N/A	#N/A	#N/A	#N/A	protein_coding			ENSG00000070010	UFD1	M9	#N/A	#N/A	#N/A	#N/A	protein_coding			ENSG00000071655	turquoise_Mariani	4	#N/A	4	#N/A	protein_coding								#N/A	#N/A
ENSG00000069188	SDK2	brown4	#N/A	#N/A	#N/A	#N/A	protein_coding			ENSG00000070018	LRP6	-	#N/A	#N/A	#N/A	#N/A	protein_coding			ENSG00000071794	grey_Mariani	#N/A	#N/A	#N/A	#N/A	protein_coding								#N/A	#N/A
ENSG00000069206	ADAM7	skyblue2	#N/A	#N/A	#N/A	#N/A	protein_coding			ENSG00000070031	SCT	-	#N/A	#N/A	#N/A	#N/A	protein_coding			ENSG00000071859	green_Mariani	#N/A	#N/A	#N/A	#N/A	protein_coding								#N/A	#N/A
ENSG00000069248	NUP133	black	4	#N/A	4	#N/A	protein_coding			ENSG00000070047	PHRF1	M2	3	#N/A	3	#N/A	protein_coding			ENSG00000071889	purple_Mariani	#N/A	#N/A	#N/A	#N/A	protein_coding								#N/A	#N/A
ENSG00000069275	NUCKS1	black	#N/A	#N/A	#N/A	#N/A	protein_coding			ENSG00000070061	ELP1	-	#N/A	#N/A	#N/A	#N/A	protein_coding			ENSG00000071894	turquoise_Mariani	#N/A	#N/A	#N/A	#N/A	protein_coding								#N/A	#N/A
ENSG00000069329	VPS35	brown4	#N/A	#N/A	#N/A	known	protein_coding			ENSG00000070081	NUCB2	-	#N/A	#N/A	#N/A	#N/A	protein_coding			ENSG00000071909	grey_Mariani	#N/A	#N/A	#N/A	#N/A	protein_coding								#N/A	#N/A
ENSG00000069345	DNAJA2	magenta	#N/A	#N/A	#N/A	#N/A	protein_coding			ENSG00000070087	PFN2	-	#N/A	#N/A	#N/A	#N/A	protein_coding			ENSG00000071967	purple_Mariani	#N/A	#N/A	#N/A	#N/A	protein_coding								#N/A	#N/A
ENSG00000069399	BCL3	black	#N/A	#N/A	#N/A	#N/A	protein_coding			ENSG00000070159	PTPN3	M13	#N/A	#N/A	#N/A	#N/A	protein_coding			ENSG00000071991	green_Mariani	#N/A	#N/A	#N/A	high_candidate	protein_coding								#N/A	#N/A
ENSG00000069424	KCNAB2	black	#N/A	#N/A	#N/A	#N/A	protein_coding			ENSG00000070182	SPTB	M17	#N/A	#N/A	#N/A	#N/A	protein_coding			ENSG00000071994	lightyellow_Mariani	#N/A	#N/A	#N/A	#N/A	protein_coding								#N/A	#N/A
ENSG00000069431	ABCC9	black	#N/A	#N/A	#N/A	known	protein_coding			ENSG00000070193	FGF10	-	#N/A	#N/A	#N/A	#N/A	protein_coding			ENSG00000072041	brown_Mariani	#N/A	#N/A	#N/A	#N/A	protein_coding								#N/A	#N/A
ENSG00000069482	GAL	black	#N/A	#N/A	#N/A	#N/A	protein_coding			ENSG00000070214	SLC44A1	-	#N/A	#N/A	#N/A	#N/A	protein_coding			ENSG00000072042	yellow_Mariani	#N/A	#N/A	#N/A	high_candidate	protein_coding								#N/A	#N/A
ENSG00000069493	CLEC2D	black	#N/A	#N/A	#N/A	#N/A	protein_coding			ENSG00000070269	TMEM260	M12	#N/A	#N/A	#N/A	#N/A	protein_coding			ENSG00000072062	purple_Mariani	#N/A	#N/A	#N/A	#N/A	protein_coding								#N/A	#N/A
ENSG00000069509	FUNDC1	black	#N/A	#N/A	#N/A	#N/A	protein_coding			ENSG00000070366	SMG6	M2	#N/A	#N/A	4	#N/A	protein_coding			ENSG00000072110	red_Mariani	#N/A	#N/A	#N/A	#N/A	protein_coding								#N/A	#N/A
ENSG00000069535	MAOB	brown4	#N/A	#N/A	4	#N/A	protein_coding			ENSG00000070367	EXOC5	M3	#N/A	#N/A	4	#N/A	protein_coding			ENSG00000072121	greenyellow_Mariani	#N/A	#N/A	#N/A	known	protein_coding								#N/A	#N/A
ENSG00000069667	RORA	brown4	#N/A	#N/A	#N/A	#N/A	protein_coding			ENSG00000070371	CLTCL1	M5	4	#N/A	4	#N/A	protein_coding			ENSG00000072133	blue_Mariani	#N/A	#N/A	#N/A	#N/A	protein_coding								#N/A	#N/A
ENSG00000069696	DRD4	black	#N/A	#N/A	#N/A	#N/A	protein_coding			ENSG00000070388	FGF22	-	#N/A	#N/A	#N/A	#N/A	protein_coding			ENSG00000072134	grey_Mariani	#N/A	#N/A	#N/A	#N/A	protein_coding								#N/A	#N/A
ENSG00000069702	TGFBR3	black	#N/A	#N/A	#N/A	#N/A	protein_coding			ENSG00000070404	FSTL3	-	#N/A	#N/A	#N/A	#N/A	protein_coding			ENSG00000072135	blue_Mariani	#N/A	#N/A	#N/A	#N/A	protein_coding								#N/A	#N/A
ENSG00000069764	PLA2G10	lightyellow	#N/A	#N/A	#N/A	#N/A	protein_coding			ENSG00000070413	DGCR2	-	#N/A	#N/A	#N/A	#N/A	protein_coding			ENSG00000072163	turquoise_Mariani	#N/A	#N/A	#N/A	#N/A	protein_coding								#N/A	#N/A
ENSG00000069812	HES2	black	#N/A	#N/A	#N/A	#N/A	protein_coding			ENSG00000070423	RNF126	-	#N/A	#N/A	#N/A	#N/A	protein_coding			ENSG00000072195	tan_Mariani	#N/A	#N/A	#N/A	#N/A	protein_coding								#N/A	#N/A
ENSG00000069849	ATP1B3	black	#N/A	#N/A	#N/A	#N/A	protein_coding			ENSG00000070444	MNT	M2	4	#N/A	4	#N/A	protein_coding			ENSG00000072201	tan_Mariani	#N/A	#N/A	#N/A	#N/A	protein_coding								#N/A	#N/A
ENSG00000069869	NEDD4	brown4	#N/A	#N/A	#N/A	high_candidate	protein_coding			ENSG00000070476	ZXDC	M3	#N/A	#N/A	#N/A	#N/A	protein_coding			ENSG00000072210	turquoise_Mariani	#N/A	2	#N/A	known	protein_coding								#N/A	#N/A
ENSG00000069943	PIGB	lightyellow	#N/A	#N/A	#N/A	#N/A	protein_coding			ENSG00000070495	JMJD6	M5	#N/A	#N/A	#N/A	#N/A	protein_coding			ENSG00000072274	green_Mariani	#N/A	#N/A	#N/A	#N/A	protein_coding								#N/A	#N/A
ENSG00000069956	MAPK6	lightyellow	#N/A	#N/A	#N/A	#N/A	protein_coding			ENSG00000070501	POLB	-	#N/A	#N/A	#N/A	#N/A	protein_coding			ENSG00000072310	grey_Mariani	#N/A	#N/A	#N/A	#N/A	protein_coding								#N/A	#N/A
ENSG00000069966	GNB5	magenta	#N/A	#N/A	#N/A	#N/A	protein_coding			ENSG00000070526	ST6GALNAC1	-	#N/A	#N/A	#N/A	#N/A	protein_coding			ENSG00000072315	pink_Mariani	#N/A	#N/A	#N/A	#N/A	protein_coding								#N/A	#N/A
ENSG00000069974	RAB27A	brown4	#N/A	#N/A	#N/A	#N/A	protein_coding			ENSG00000070540	WIPI1	M18	#N/A	#N/A	#N/A	#N/A	protein_coding			ENSG00000072364	blue_Mariani	#N/A	#N/A	#N/A	known	protein_coding								#N/A	#N/A
ENSG00000070018	LRP6	black	#N/A	#N/A	#N/A	#N/A	protein_coding			ENSG00000070601	FRMPD1	M15	#N/A	#N/A	#N/A	#N/A	protein_coding			ENSG00000072401	turquoise_Mariani	#N/A	#N/A	#N/A	#N/A	protein_coding								#N/A	#N/A
ENSG00000070019	GUCY2C	lightyellow	#N/A	#N/A	#N/A	#N/A	protein_coding			ENSG00000070610	GBA2	M17	#N/A	#N/A	#N/A	#N/A	protein_coding			ENSG00000072415	turquoise_Mariani	#N/A	#N/A	#N/A	#N/A	protein_coding								#N/A	#N/A
ENSG00000070031	SCT	lightyellow	#N/A	#N/A	#N/A	#N/A	protein_coding			ENSG00000070614	NDST1	M2	#N/A	1	#N/A	known	protein_coding			ENSG00000072422	red_Mariani	#N/A	#N/A	#N/A	#N/A	protein_coding								#N/A	#N/A
ENSG00000070047	PHRF1	lightyellow	3	#N/A	3	#N/A	protein_coding			ENSG00000070669	ASNS	-	#N/A	1	#N/A	known	protein_coding			ENSG00000072501	turquoise_Mariani	#N/A	3	#N/A	known	protein_coding								#N/A	#N/A
ENSG00000070081	NUCB2	black	#N/A	#N/A	#N/A	#N/A	protein_coding			ENSG00000070718	AP3M2	M4	#N/A	#N/A	#N/A	#N/A	protein_coding			ENSG00000072506	red_Mariani	#N/A	3	#N/A	known	protein_coding								#N/A	#N/A
ENSG00000070087	PFN2	black	#N/A	#N/A	#N/A	#N/A	protein_coding			ENSG00000070729	CNGB1	-	#N/A	#N/A	#N/A	#N/A	protein_coding			ENSG00000072518	green_Mariani	#N/A	#N/A	#N/A	#N/A	protein_coding								#N/A	#N/A
ENSG00000070159	PTPN3	plum1	#N/A	#N/A	#N/A	#N/A	protein_coding			ENSG00000070731	ST6GALNAC2	-	#N/A	#N/A	#N/A	#N/A	protein_coding			ENSG00000072571	turquoise_Mariani	#N/A	#N/A	#N/A	#N/A	protein_coding								#N/A	#N/A
ENSG00000070182	SPTB	magenta	#N/A	#N/A	#N/A	#N/A	protein_coding			ENSG00000070756	PABPC1	M5	#N/A	#N/A	#N/A	#N/A	protein_coding			ENSG00000072609	grey_Mariani	#N/A	#N/A	#N/A	#N/A	protein_coding								#N/A	#N/A
ENSG00000070190	DAPP1	black	3	#N/A	3	#N/A	protein_coding			ENSG00000070759	TESK2	M13	#N/A	#N/A	#N/A	#N/A	protein_coding			ENSG00000072657	yellow_Mariani	#N/A	#N/A	#N/A	#N/A	protein_coding								#N/A	#N/A
ENSG00000070193	FGF10	black	#N/A	#N/A	#N/A	#N/A	protein_coding			ENSG00000070761	CFAP20	-	#N/A	#N/A	#N/A	#N/A	protein_coding			ENSG00000072682	purple_Mariani	3	#N/A	3	#N/A	protein_coding								#N/A	#N/A
ENSG00000070214	SLC44A1	lightyellow	#N/A	#N/A	#N/A	#N/A	protein_coding			ENSG00000070770	CSNK2A2	M2	#N/A	#N/A	#N/A	#N/A	protein_coding			ENSG00000072736	red_Mariani	#N/A	#N/A	#N/A	#N/A	protein_coding								#N/A	#N/A
ENSG00000070269	TMEM260	black	#N/A	#N/A	#N/A	#N/A	protein_coding			ENSG00000070778	PTPN21	-	#N/A	#N/A	#N/A	#N/A	protein_coding			ENSG00000072756	turquoise_Mariani	#N/A	#N/A	#N/A	high_candidate	protein_coding								#N/A	#N/A
ENSG00000070366	SMG6	brown4	#N/A	#N/A	4	#N/A	protein_coding			ENSG00000070785	EIF2B3	M14	#N/A	#N/A	#N/A	#N/A	protein_coding			ENSG00000072778	yellow_Mariani	#N/A	#N/A	#N/A	#N/A	protein_coding								#N/A	#N/A
ENSG00000070367	EXOC5	lightyellow	#N/A	#N/A	4	#N/A	protein_coding			ENSG00000070808	CAMK2A	M13	4	#N/A	4	#N/A	protein_coding			ENSG00000072786	green_Mariani	#N/A	#N/A	#N/A	#N/A	protein_coding								#N/A	#N/A
ENSG00000070371	CLTCL1	lightyellow	4	#N/A	4	#N/A	protein_coding			ENSG00000070814	TCOF1	M2	#N/A	#N/A	#N/A	#N/A	protein_coding			ENSG00000072803	blue_Mariani	#N/A	#N/A	#N/A	#N/A	protein_coding								#N/A	#N/A
ENSG00000070388	FGF22	lightyellow	#N/A	#N/A	#N/A	#N/A	protein_coding			ENSG00000070831	CDC42	-	#N/A	#N/A	#N/A	#N/A	protein_coding			ENSG00000072818	midnightblue_Mariani	#N/A	#N/A	#N/A	#N/A	protein_coding								#N/A	#N/A
ENSG00000070404	FSTL3	black	#N/A	#N/A	#N/A	#N/A	protein_coding			ENSG00000070882	OSBPL3	-	#N/A	#N/A	#N/A	#N/A	protein_coding			ENSG00000072832	blue_Mariani	#N/A	#N/A	#N/A	#N/A	protein_coding								#N/A	#N/A
ENSG00000070413	DGCR2	brown4	#N/A	#N/A	#N/A	#N/A	protein_coding			ENSG00000070886	EPHA8	-	#N/A	#N/A	#N/A	#N/A	protein_coding			ENSG00000072840	blue_Mariani	#N/A	#N/A	#N/A	#N/A	protein_coding								#N/A	#N/A
ENSG00000070423	RNF126	black	#N/A	#N/A	#N/A	#N/A	protein_coding			ENSG00000070950	RAD18	M11	#N/A	#N/A	#N/A	#N/A	protein_coding			ENSG00000072849	darkred_Mariani	#N/A	#N/A	#N/A	#N/A	protein_coding								#N/A	#N/A
ENSG00000070444	MNT	brown4	4	#N/A	4	#N/A	protein_coding			ENSG00000070961	ATP2B1	M16	#N/A	#N/A	#N/A	#N/A	protein_coding			ENSG00000072858	pink_Mariani	#N/A	#N/A	#N/A	#N/A	protein_coding								#N/A	#N/A
ENSG00000070476	ZXDC	black	#N/A	#N/A	#N/A	#N/A	protein_coding			ENSG00000071051	NCK2	M5	#N/A	#N/A	#N/A	#N/A	protein_coding			ENSG00000072864	turquoise_Mariani	#N/A	#N/A	#N/A	known	protein_coding								#N/A	#N/A
ENSG00000070495	JMJD6	skyblue3	#N/A	#N/A	#N/A	#N/A	protein_coding			ENSG00000071054	MAP4K4	M2	#N/A	#N/A	#N/A	#N/A	protein_coding			ENSG00000072952	turquoise_Mariani	#N/A	#N/A	#N/A	#N/A	protein_coding								#N/A	#N/A
ENSG00000070501	POLB	brown4	#N/A	#N/A	#N/A	#N/A	protein_coding			ENSG00000071073	MGAT4A	M17	#N/A	#N/A	#N/A	#N/A	protein_coding			ENSG00000072954	pink_Mariani	#N/A	#N/A	#N/A	#N/A	protein_coding								#N/A	#N/A
ENSG00000070526	ST6GALNAC1	brown4	#N/A	#N/A	#N/A	#N/A	protein_coding			ENSG00000071082	RPL31	M14	#N/A	#N/A	#N/A	#N/A	protein_coding			ENSG00000072958	blue_Mariani	#N/A	#N/A	#N/A	#N/A	protein_coding								#N/A	#N/A
ENSG00000070540	WIPI1	magenta	#N/A	#N/A	#N/A	#N/A	protein_coding			ENSG00000071127	WDR1	-	#N/A	#N/A	#N/A	#N/A	protein_coding			ENSG00000073008	yellow_Mariani	#N/A	#N/A	#N/A	#N/A	protein_coding								#N/A	#N/A
ENSG00000070601	FRMPD1	lightyellow	#N/A	#N/A	#N/A	#N/A	protein_coding			ENSG00000071189	SNX13	-	#N/A	#N/A	#N/A	#N/A	protein_coding			ENSG00000073050	salmon_Mariani	#N/A	#N/A	#N/A	#N/A	protein_coding								#N/A	#N/A
ENSG00000070610	GBA2	brown4	#N/A	#N/A	#N/A	#N/A	protein_coding			ENSG00000071205	ARHGAP10	M13	#N/A	#N/A	#N/A	#N/A	protein_coding			ENSG00000073060	yellow_Mariani	#N/A	#N/A	#N/A	#N/A	protein_coding								#N/A	#N/A
ENSG00000070614	NDST1	brown4	#N/A	1	#N/A	known	protein_coding			ENSG00000071242	RPS6KA2	-	4	#N/A	4	#N/A	protein_coding			ENSG00000073067	purple_Mariani	#N/A	#N/A	#N/A	#N/A	protein_coding								#N/A	#N/A
ENSG00000070669	ASNS	brown4	#N/A	1	#N/A	known	protein_coding			ENSG00000071243	ING3	-	#N/A	#N/A	#N/A	#N/A	protein_coding			ENSG00000073111	turquoise_Mariani	#N/A	#N/A	#N/A	#N/A	protein_coding								#N/A	#N/A
ENSG00000070718	AP3M2	lightyellow	#N/A	#N/A	#N/A	#N/A	protein_coding			ENSG00000071246	VASH1	M6	4	#N/A	4	#N/A	protein_coding			ENSG00000073146	pink_Mariani	#N/A	#N/A	#N/A	#N/A	protein_coding								#N/A	#N/A
ENSG00000070729	CNGB1	lightcyan1	#N/A	#N/A	#N/A	#N/A	protein_coding			ENSG00000071282	LMCD1	M18	#N/A	#N/A	#N/A	#N/A	protein_coding			ENSG00000073150	pink_Mariani	#N/A	#N/A	#N/A	#N/A	protein_coding								#N/A	#N/A
ENSG00000070731	ST6GALNAC2	black	#N/A	#N/A	#N/A	#N/A	protein_coding			ENSG00000071462	BUD23	-	#N/A	#N/A	#N/A	#N/A	protein_coding			ENSG00000073282	yellow_Mariani	#N/A	#N/A	#N/A	#N/A	protein_coding								#N/A	#N/A
ENSG00000070748	CHAT	black	#N/A	#N/A	#N/A	#N/A	protein_coding			ENSG00000071537	SEL1L	-	#N/A	#N/A	#N/A	#N/A	protein_coding			ENSG00000073331	pink_Mariani	#N/A	#N/A	#N/A	#N/A	protein_coding								#N/A	#N/A
ENSG00000070756	PABPC1	brown4	#N/A	#N/A	#N/A	#N/A	protein_coding			ENSG00000071539	TRIP13	-	#N/A	#N/A	#N/A	#N/A	protein_coding			ENSG00000073350	green_Mariani	#N/A	#N/A	#N/A	#N/A	protein_coding								#N/A	#N/A
ENSG00000070759	TESK2	brown4	#N/A	#N/A	#N/A	#N/A	protein_coding			ENSG00000071553	ATP6AP1	M16	#N/A	#N/A	#N/A	#N/A	protein_coding			ENSG00000073417	yellow_Mariani	#N/A	#N/A	#N/A	#N/A	protein_coding								#N/A	#N/A
ENSG00000070761	CFAP20	brown4	#N/A	#N/A	#N/A	#N/A	protein_coding			ENSG00000071564	TCF3	M3	#N/A	#N/A	#N/A	#N/A	protein_coding			ENSG00000073464	brown_Mariani	#N/A	1	#N/A	known	protein_coding								#N/A	#N/A
ENSG00000070770	CSNK2A2	brown4	#N/A	#N/A	#N/A	#N/A	protein_coding			ENSG00000071575	TRIB2	M1	#N/A	#N/A	#N/A	#N/A	protein_coding			ENSG00000073536	turquoise_Mariani	#N/A	#N/A	#N/A	#N/A	protein_coding								#N/A	#N/A
ENSG00000070778	PTPN21	brown4	#N/A	#N/A	#N/A	#N/A	protein_coding			ENSG00000071626	DAZAP1	M3	#N/A	#N/A	#N/A	#N/A	protein_coding			ENSG00000073578	grey_Mariani	#N/A	2	#N/A	known	protein_coding								#N/A	#N/A
ENSG00000070785	EIF2B3	brown4	#N/A	#N/A	#N/A	#N/A	protein_coding			ENSG00000071655	MBD3	-	4	#N/A	4	#N/A	protein_coding			ENSG00000073584	black_Mariani	#N/A	1	#N/A	known	protein_coding								#N/A	#N/A
ENSG00000070808	CAMK2A	black	4	#N/A	4	#N/A	protein_coding			ENSG00000071794	HLTF	M2	#N/A	#N/A	#N/A	#N/A	protein_coding			ENSG00000073598	blue_Mariani	#N/A	#N/A	#N/A	#N/A	protein_coding								#N/A	#N/A
ENSG00000070814	TCOF1	black	#N/A	#N/A	#N/A	#N/A	protein_coding			ENSG00000071859	FAM50A	-	#N/A	#N/A	#N/A	#N/A	protein_coding			ENSG00000073605	grey_Mariani	#N/A	#N/A	#N/A	#N/A	protein_coding								#N/A	#N/A
ENSG00000070831	CDC42	black	#N/A	#N/A	#N/A	#N/A	protein_coding			ENSG00000071889	FAM3A	M4	#N/A	#N/A	#N/A	#N/A	protein_coding			ENSG00000073614	salmon_Mariani	#N/A	1	#N/A	#N/A	protein_coding								#N/A	#N/A
ENSG00000070882	OSBPL3	black	#N/A	#N/A	#N/A	#N/A	protein_coding			ENSG00000071894	CPSF1	M3	#N/A	#N/A	#N/A	#N/A	protein_coding			ENSG00000073670	grey_Mariani	#N/A	#N/A	#N/A	#N/A	protein_coding								#N/A	#N/A
ENSG00000070886	EPHA8	black	#N/A	#N/A	#N/A	#N/A	protein_coding			ENSG00000071967	CYBRD1	M18	#N/A	#N/A	#N/A	#N/A	protein_coding			ENSG00000073711	blue_Mariani	#N/A	#N/A	#N/A	#N/A	protein_coding								#N/A	#N/A
ENSG00000070915	SLC12A3	black	#N/A	#N/A	#N/A	#N/A	protein_coding			ENSG00000071991	CDH19	-	#N/A	#N/A	#N/A	high_candidate	protein_coding			ENSG00000073712	green_Mariani	#N/A	#N/A	#N/A	#N/A	protein_coding								#N/A	#N/A
ENSG00000070950	RAD18	black	#N/A	#N/A	#N/A	#N/A	protein_coding			ENSG00000071994	PDCD2	M14	#N/A	#N/A	#N/A	#N/A	protein_coding			ENSG00000073737	grey_Mariani	#N/A	#N/A	#N/A	#N/A	protein_coding								#N/A	#N/A
ENSG00000070961	ATP2B1	brown4	#N/A	#N/A	#N/A	#N/A	protein_coding			ENSG00000072041	SLC6A15	-	#N/A	#N/A	#N/A	#N/A	protein_coding			ENSG00000073756	yellow_Mariani	4	#N/A	4	#N/A	protein_coding								#N/A	#N/A
ENSG00000070985	TRPM5	plum2	#N/A	#N/A	#N/A	#N/A	protein_coding			ENSG00000072042	RDH11	-	#N/A	#N/A	#N/A	high_candidate	protein_coding			ENSG00000073792	red_Mariani	#N/A	#N/A	#N/A	#N/A	protein_coding								#N/A	#N/A
ENSG00000071051	NCK2	plum2	#N/A	#N/A	#N/A	#N/A	protein_coding			ENSG00000072062	PRKACA	M17	#N/A	#N/A	#N/A	#N/A	protein_coding			ENSG00000073803	blue_Mariani	#N/A	#N/A	#N/A	#N/A	protein_coding								#N/A	#N/A
ENSG00000071054	MAP4K4	magenta	#N/A	#N/A	#N/A	#N/A	protein_coding			ENSG00000072071	ADGRL1	-	#N/A	#N/A	#N/A	#N/A	protein_coding			ENSG00000073849	red_Mariani	#N/A	#N/A	#N/A	#N/A	protein_coding								#N/A	#N/A
ENSG00000071073	MGAT4A	salmon	#N/A	#N/A	#N/A	#N/A	protein_coding			ENSG00000072110	ACTN1	M1	#N/A	#N/A	#N/A	#N/A	protein_coding			ENSG00000073910	brown_Mariani	#N/A	1	#N/A	#N/A	protein_coding								#N/A	#N/A
ENSG00000071082	RPL31	brown4	#N/A	#N/A	#N/A	#N/A	protein_coding			ENSG00000072121	ZFYVE26	-	#N/A	#N/A	#N/A	known	protein_coding			ENSG00000073921	green_Mariani	#N/A	#N/A	#N/A	#N/A	protein_coding								#N/A	#N/A
ENSG00000071127	WDR1	lightyellow	#N/A	#N/A	#N/A	#N/A	protein_coding			ENSG00000072133	RPS6KA6	-	#N/A	#N/A	#N/A	#N/A	protein_coding			ENSG00000073969	brown_Mariani	#N/A	#N/A	#N/A	#N/A	protein_coding								#N/A	#N/A
ENSG00000071189	SNX13	brown4	#N/A	#N/A	#N/A	#N/A	protein_coding			ENSG00000072134	EPN2	M16	#N/A	#N/A	#N/A	#N/A	protein_coding			ENSG00000074047	black_Mariani	#N/A	#N/A	#N/A	known	protein_coding								#N/A	#N/A
ENSG00000071205	ARHGAP10	magenta	#N/A	#N/A	#N/A	#N/A	protein_coding			ENSG00000072135	PTPN18	M12	#N/A	#N/A	#N/A	#N/A	protein_coding			ENSG00000074054	black_Mariani	3	#N/A	3	#N/A	protein_coding								#N/A	#N/A
ENSG00000071242	RPS6KA2	magenta	4	#N/A	4	#N/A	protein_coding			ENSG00000072163	LIMS2	M17	#N/A	#N/A	#N/A	#N/A	protein_coding			ENSG00000074071	red_Mariani	#N/A	#N/A	#N/A	#N/A	protein_coding								#N/A	#N/A
ENSG00000071243	ING3	black	#N/A	#N/A	#N/A	#N/A	protein_coding			ENSG00000072182	ASIC4	-	#N/A	#N/A	#N/A	#N/A	protein_coding			ENSG00000074181	salmon_Mariani	#N/A	#N/A	#N/A	#N/A	protein_coding								#N/A	#N/A
ENSG00000071246	VASH1	lightcyan1	4	#N/A	4	#N/A	protein_coding			ENSG00000072195	SPEG	M17	#N/A	#N/A	#N/A	#N/A	protein_coding			ENSG00000074201	turquoise_Mariani	#N/A	#N/A	#N/A	#N/A	protein_coding								#N/A	#N/A
ENSG00000071282	LMCD1	brown4	#N/A	#N/A	#N/A	#N/A	protein_coding			ENSG00000072201	LNX1	M16	#N/A	#N/A	#N/A	#N/A	protein_coding			ENSG00000074211	brown_Mariani	#N/A	#N/A	#N/A	#N/A	protein_coding								#N/A	#N/A
ENSG00000071537	SEL1L	black	#N/A	#N/A	#N/A	#N/A	protein_coding			ENSG00000072210	ALDH3A2	-	#N/A	2	#N/A	known	protein_coding			ENSG00000074219	turquoise_Mariani	#N/A	#N/A	#N/A	#N/A	protein_coding								#N/A	#N/A
ENSG00000071539	TRIP13	steelblue	#N/A	#N/A	#N/A	#N/A	protein_coding			ENSG00000072274	TFRC	-	#N/A	#N/A	#N/A	#N/A	protein_coding			ENSG00000074266	turquoise_Mariani	#N/A	#N/A	#N/A	#N/A	protein_coding								#N/A	#N/A
ENSG00000071553	ATP6AP1	lightcyan1	#N/A	#N/A	#N/A	#N/A	protein_coding			ENSG00000072310	SREBF1	-	#N/A	#N/A	#N/A	#N/A	protein_coding			ENSG00000074276	purple_Mariani	#N/A	#N/A	#N/A	#N/A	protein_coding								#N/A	#N/A
ENSG00000071564	TCF3	black	#N/A	#N/A	#N/A	#N/A	protein_coding			ENSG00000072315	TRPC5	-	#N/A	#N/A	#N/A	#N/A	protein_coding			ENSG00000074317	brown_Mariani	#N/A	#N/A	#N/A	#N/A	protein_coding								#N/A	#N/A
ENSG00000071575	TRIB2	black	#N/A	#N/A	#N/A	#N/A	protein_coding			ENSG00000072364	AFF4	-	#N/A	#N/A	#N/A	known	protein_coding			ENSG00000074319	grey_Mariani	#N/A	#N/A	#N/A	#N/A	protein_coding								#N/A	#N/A
ENSG00000071626	DAZAP1	brown4	#N/A	#N/A	#N/A	#N/A	protein_coding			ENSG00000072401	UBE2D1	M5	#N/A	#N/A	#N/A	#N/A	protein_coding			ENSG00000074370	yellow_Mariani	#N/A	#N/A	#N/A	#N/A	protein_coding								#N/A	#N/A
ENSG00000071655	MBD3	brown4	4	#N/A	4	#N/A	protein_coding			ENSG00000072415	MPP5	M1	#N/A	#N/A	#N/A	#N/A	protein_coding			ENSG00000074410	yellow_Mariani	#N/A	#N/A	#N/A	#N/A	protein_coding								#N/A	#N/A
ENSG00000071677	PRLH	brown4	#N/A	#N/A	#N/A	#N/A	protein_coding			ENSG00000072422	RHOBTB1	-	#N/A	#N/A	#N/A	#N/A	protein_coding			ENSG00000074416	lightcyan_Mariani	#N/A	#N/A	#N/A	#N/A	protein_coding								#N/A	#N/A
ENSG00000071794	HLTF	black	#N/A	#N/A	#N/A	#N/A	protein_coding			ENSG00000072501	SMC1A	M3	#N/A	3	#N/A	known	protein_coding			ENSG00000074527	magenta_Mariani	#N/A	#N/A	#N/A	#N/A	protein_coding								#N/A	#N/A
ENSG00000071859	FAM50A	black	#N/A	#N/A	#N/A	#N/A	protein_coding			ENSG00000072506	HSD17B10	M3	#N/A	3	#N/A	known	protein_coding			ENSG00000074582	turquoise_Mariani	#N/A	2	#N/A	known	protein_coding								#N/A	#N/A
ENSG00000071889	FAM3A	brown4	#N/A	#N/A	#N/A	#N/A	protein_coding			ENSG00000072518	MARK2	-	#N/A	#N/A	#N/A	#N/A	protein_coding			ENSG00000074590	turquoise_Mariani	3	#N/A	3	#N/A	protein_coding								#N/A	#N/A
ENSG00000071894	CPSF1	black	#N/A	#N/A	#N/A	#N/A	protein_coding			ENSG00000072571	HMMR	M11	#N/A	#N/A	#N/A	#N/A	protein_coding			ENSG00000074603	yellow_Mariani	#N/A	#N/A	#N/A	#N/A	protein_coding								#N/A	#N/A
ENSG00000071909	MYO3B	black	#N/A	#N/A	#N/A	#N/A	protein_coding			ENSG00000072609	CHFR	M5	#N/A	#N/A	#N/A	#N/A	protein_coding			ENSG00000074621	greenyellow_Mariani	#N/A	#N/A	#N/A	#N/A	protein_coding								#N/A	#N/A
ENSG00000071967	CYBRD1	brown4	#N/A	#N/A	#N/A	#N/A	protein_coding			ENSG00000072657	TRHDE	M13	#N/A	#N/A	#N/A	#N/A	protein_coding			ENSG00000074657	black_Mariani	#N/A	#N/A	#N/A	#N/A	protein_coding								#N/A	#N/A
ENSG00000071991	CDH19	brown4	#N/A	#N/A	#N/A	high_candidate	protein_coding			ENSG00000072682	P4HA2	M17	3	#N/A	3	#N/A	protein_coding			ENSG00000074660	green_Mariani	#N/A	#N/A	#N/A	#N/A	protein_coding								#N/A	#N/A
ENSG00000071994	PDCD2	black	#N/A	#N/A	#N/A	#N/A	protein_coding			ENSG00000072736	NFATC3	-	#N/A	#N/A	#N/A	#N/A	protein_coding			ENSG00000074695	greenyellow_Mariani	#N/A	#N/A	#N/A	#N/A	protein_coding								#N/A	#N/A
ENSG00000072041	SLC6A15	black	#N/A	#N/A	#N/A	#N/A	protein_coding			ENSG00000072756	TRNT1	M4	#N/A	#N/A	#N/A	high_candidate	protein_coding			ENSG00000074706	blue_Mariani	#N/A	#N/A	#N/A	#N/A	protein_coding								#N/A	#N/A
ENSG00000072042	RDH11	black	#N/A	#N/A	#N/A	high_candidate	protein_coding			ENSG00000072778	ACADVL	M12	#N/A	#N/A	#N/A	#N/A	protein_coding			ENSG00000074755	pink_Mariani	#N/A	#N/A	#N/A	#N/A	protein_coding								#N/A	#N/A
ENSG00000072062	PRKACA	black	#N/A	#N/A	#N/A	#N/A	protein_coding			ENSG00000072786	STK10	-	#N/A	#N/A	#N/A	#N/A	protein_coding			ENSG00000074800	grey_Mariani	#N/A	#N/A	#N/A	#N/A	protein_coding								#N/A	#N/A
ENSG00000072080	SPP2	black	#N/A	#N/A	4	#N/A	protein_coding			ENSG00000072803	FBXW11	M16	#N/A	#N/A	#N/A	#N/A	protein_coding			ENSG00000074803	grey_Mariani	#N/A	1	#N/A	known	protein_coding								#N/A	#N/A
ENSG00000072110	ACTN1	darkslateblue	#N/A	#N/A	#N/A	#N/A	protein_coding			ENSG00000072818	ACAP1	-	#N/A	#N/A	#N/A	#N/A	protein_coding			ENSG00000074855	blue_Mariani	#N/A	#N/A	#N/A	#N/A	protein_coding								#N/A	#N/A
ENSG00000072121	ZFYVE26	black	#N/A	#N/A	#N/A	known	protein_coding			ENSG00000072832	CRMP1	M5	#N/A	#N/A	#N/A	#N/A	protein_coding			ENSG00000074935	grey_Mariani	#N/A	#N/A	#N/A	#N/A	protein_coding								#N/A	#N/A
ENSG00000072133	RPS6KA6	brown4	#N/A	#N/A	#N/A	#N/A	protein_coding			ENSG00000072840	EVC	M5	#N/A	#N/A	#N/A	#N/A	protein_coding			ENSG00000074964	blue_Mariani	#N/A	#N/A	#N/A	#N/A	protein_coding								#N/A	#N/A
ENSG00000072134	EPN2	black	#N/A	#N/A	#N/A	#N/A	protein_coding			ENSG00000072849	DERL2	-	#N/A	#N/A	#N/A	#N/A	protein_coding			ENSG00000074966	green_Mariani	#N/A	#N/A	#N/A	#N/A	protein_coding								#N/A	#N/A
ENSG00000072135	PTPN18	coral2	#N/A	#N/A	#N/A	#N/A	protein_coding			ENSG00000072858	SIDT1	-	#N/A	#N/A	#N/A	#N/A	protein_coding			ENSG00000075035	blue_Mariani	#N/A	#N/A	#N/A	#N/A	protein_coding								#N/A	#N/A
ENSG00000072163	LIMS2	coral2	#N/A	#N/A	#N/A	#N/A	protein_coding			ENSG00000072864	NDE1	M1	#N/A	#N/A	#N/A	known	protein_coding			ENSG00000075043	blue_Mariani	3	#N/A	3	known	protein_coding								#N/A	#N/A
ENSG00000072182	ASIC4	coral2	#N/A	#N/A	#N/A	#N/A	protein_coding			ENSG00000072952	MRVI1	M15	#N/A	#N/A	#N/A	#N/A	protein_coding			ENSG00000075073	pink_Mariani	#N/A	#N/A	#N/A	#N/A	protein_coding								#N/A	#N/A
ENSG00000072195	SPEG	brown4	#N/A	#N/A	#N/A	#N/A	protein_coding			ENSG00000072954	TMEM38A	M13	#N/A	#N/A	#N/A	#N/A	protein_coding			ENSG00000075089	turquoise_Mariani	#N/A	#N/A	#N/A	#N/A	protein_coding								#N/A	#N/A
ENSG00000072201	LNX1	saddlebrown	#N/A	#N/A	#N/A	#N/A	protein_coding			ENSG00000072958	AP1M1	M5	#N/A	#N/A	#N/A	#N/A	protein_coding			ENSG00000075131	turquoise_Mariani	#N/A	#N/A	#N/A	#N/A	protein_coding								#N/A	#N/A
ENSG00000072210	ALDH3A2	saddlebrown	#N/A	2	#N/A	known	protein_coding			ENSG00000073008	PVR	-	#N/A	#N/A	#N/A	#N/A	protein_coding			ENSG00000075142	grey_Mariani	#N/A	#N/A	#N/A	#N/A	protein_coding								#N/A	#N/A
ENSG00000072274	TFRC	black	#N/A	#N/A	#N/A	#N/A	protein_coding			ENSG00000073009	IKBKG	M3	#N/A	1	#N/A	known	protein_coding			ENSG00000075151	grey_Mariani	#N/A	#N/A	#N/A	#N/A	protein_coding								#N/A	#N/A
ENSG00000072310	SREBF1	black	#N/A	#N/A	#N/A	#N/A	protein_coding			ENSG00000073050	XRCC1	-	#N/A	#N/A	#N/A	#N/A	protein_coding			ENSG00000075188	red_Mariani	#N/A	#N/A	#N/A	#N/A	protein_coding								#N/A	#N/A
ENSG00000072315	TRPC5	brown4	#N/A	#N/A	#N/A	#N/A	protein_coding			ENSG00000073060	SCARB1	-	#N/A	#N/A	#N/A	#N/A	protein_coding			ENSG00000075213	grey_Mariani	#N/A	#N/A	#N/A	#N/A	protein_coding								#N/A	#N/A
ENSG00000072364	AFF4	black	#N/A	#N/A	#N/A	known	protein_coding			ENSG00000073111	MCM2	M11	#N/A	#N/A	#N/A	#N/A	protein_coding			ENSG00000075218	turquoise_Mariani	#N/A	#N/A	#N/A	#N/A	protein_coding								#N/A	#N/A
ENSG00000072401	UBE2D1	black	#N/A	#N/A	#N/A	#N/A	protein_coding			ENSG00000073146	MOV10L1	M17	#N/A	#N/A	#N/A	#N/A	protein_coding			ENSG00000075223	salmon_Mariani	#N/A	#N/A	#N/A	#N/A	protein_coding								#N/A	#N/A
ENSG00000072415	MPP5	black	#N/A	#N/A	#N/A	#N/A	protein_coding			ENSG00000073150	PANX2	M17	#N/A	#N/A	#N/A	#N/A	protein_coding			ENSG00000075234	salmon_Mariani	#N/A	#N/A	#N/A	#N/A	protein_coding								#N/A	#N/A
ENSG00000072422	RHOBTB1	black	#N/A	#N/A	#N/A	#N/A	protein_coding			ENSG00000073169	SELENOO	M12	#N/A	#N/A	#N/A	#N/A	protein_coding			ENSG00000075239	lightcyan_Mariani	#N/A	#N/A	#N/A	known	protein_coding								#N/A	#N/A
ENSG00000072501	SMC1A	black	#N/A	3	#N/A	known	protein_coding			ENSG00000073331	ALPK1	M3	#N/A	#N/A	#N/A	#N/A	protein_coding			ENSG00000075240	brown_Mariani	#N/A	#N/A	#N/A	#N/A	protein_coding								#N/A	#N/A
ENSG00000072506	HSD17B10	brown4	#N/A	3	#N/A	known	protein_coding			ENSG00000073350	LLGL2	-	#N/A	#N/A	#N/A	#N/A	protein_coding			ENSG00000075275	red_Mariani	#N/A	#N/A	#N/A	#N/A	protein_coding								#N/A	#N/A
ENSG00000072518	MARK2	black	#N/A	#N/A	#N/A	#N/A	protein_coding			ENSG00000073417	PDE8A	M1	#N/A	#N/A	#N/A	#N/A	protein_coding			ENSG00000075290	black_Mariani	#N/A	#N/A	#N/A	#N/A	protein_coding								#N/A	#N/A
ENSG00000072571	HMMR	black	#N/A	#N/A	#N/A	#N/A	protein_coding			ENSG00000073464	CLCN4	-	#N/A	1	#N/A	known	protein_coding			ENSG00000075292	black_Mariani	#N/A	#N/A	#N/A	#N/A	protein_coding								#N/A	#N/A
ENSG00000072609	CHFR	lightyellow	#N/A	#N/A	#N/A	#N/A	protein_coding			ENSG00000073536	NLE1	M5	#N/A	#N/A	#N/A	#N/A	protein_coding			ENSG00000075303	turquoise_Mariani	#N/A	#N/A	#N/A	#N/A	protein_coding								#N/A	#N/A
ENSG00000072657	TRHDE	black	#N/A	#N/A	#N/A	#N/A	protein_coding			ENSG00000073578	SDHA	M4	#N/A	2	#N/A	known	protein_coding			ENSG00000075340	blue_Mariani	#N/A	#N/A	#N/A	#N/A	protein_coding								#N/A	#N/A
ENSG00000072682	P4HA2	brown4	3	#N/A	3	#N/A	protein_coding			ENSG00000073584	SMARCE1	M14	#N/A	1	#N/A	known	protein_coding			ENSG00000075391	blue_Mariani	#N/A	#N/A	#N/A	#N/A	protein_coding								#N/A	#N/A
ENSG00000072736	NFATC3	black	#N/A	#N/A	#N/A	#N/A	protein_coding			ENSG00000073598	FNDC8	M6	#N/A	#N/A	#N/A	#N/A	protein_coding			ENSG00000075407	magenta_Mariani	#N/A	#N/A	#N/A	#N/A	protein_coding								#N/A	#N/A
ENSG00000072756	TRNT1	black	#N/A	#N/A	#N/A	high_candidate	protein_coding			ENSG00000073605	GSDMB	M12	#N/A	#N/A	#N/A	#N/A	protein_coding			ENSG00000075413	magenta_Mariani	#N/A	#N/A	#N/A	#N/A	protein_coding								#N/A	#N/A
ENSG00000072778	ACADVL	black	#N/A	#N/A	#N/A	#N/A	protein_coding			ENSG00000073614	KDM5A	M3	#N/A	1	#N/A	#N/A	protein_coding			ENSG00000075415	red_Mariani	#N/A	#N/A	#N/A	#N/A	protein_coding								#N/A	#N/A
ENSG00000072786	STK10	brown4	#N/A	#N/A	#N/A	#N/A	protein_coding			ENSG00000073670	ADAM11	M17	#N/A	#N/A	#N/A	#N/A	protein_coding			ENSG00000075420	royalblue_Mariani	#N/A	#N/A	#N/A	#N/A	protein_coding								#N/A	#N/A
ENSG00000072803	FBXW11	black	#N/A	#N/A	#N/A	#N/A	protein_coding			ENSG00000073711	PPP2R3A	M5	#N/A	#N/A	#N/A	#N/A	protein_coding			ENSG00000075426	yellow_Mariani	#N/A	#N/A	#N/A	#N/A	protein_coding								#N/A	#N/A
ENSG00000072818	ACAP1	black	#N/A	#N/A	#N/A	#N/A	protein_coding			ENSG00000073712	FERMT2	-	#N/A	#N/A	#N/A	#N/A	protein_coding			ENSG00000075429	brown_Mariani	#N/A	#N/A	#N/A	#N/A	protein_coding								#N/A	#N/A
ENSG00000072832	CRMP1	black	#N/A	#N/A	#N/A	#N/A	protein_coding			ENSG00000073737	DHRS9	M17	#N/A	#N/A	#N/A	#N/A	protein_coding			ENSG00000075461	blue_Mariani	#N/A	#N/A	#N/A	#N/A	protein_coding								#N/A	#N/A
ENSG00000072840	EVC	brown4	#N/A	#N/A	#N/A	#N/A	protein_coding			ENSG00000073754	CD5L	M15	#N/A	#N/A	#N/A	#N/A	protein_coding			ENSG00000075539	turquoise_Mariani	#N/A	#N/A	#N/A	#N/A	protein_coding								#N/A	#N/A
ENSG00000072849	DERL2	brown4	#N/A	#N/A	#N/A	#N/A	protein_coding			ENSG00000073756	PTGS2	-	4	#N/A	4	#N/A	protein_coding			ENSG00000075568	grey_Mariani	#N/A	#N/A	#N/A	#N/A	protein_coding								#N/A	#N/A
ENSG00000072858	SIDT1	brown4	#N/A	#N/A	#N/A	#N/A	protein_coding			ENSG00000073792	IGF2BP2	-	#N/A	#N/A	#N/A	#N/A	protein_coding			ENSG00000075618	turquoise_Mariani	#N/A	#N/A	#N/A	#N/A	protein_coding								#N/A	#N/A
ENSG00000072864	NDE1	black	#N/A	#N/A	#N/A	known	protein_coding			ENSG00000073803	MAP3K13	M17	#N/A	#N/A	#N/A	#N/A	protein_coding			ENSG00000075624	red_Mariani	#N/A	#N/A	#N/A	known	protein_coding								#N/A	#N/A
ENSG00000072952	MRVI1	brown4	#N/A	#N/A	#N/A	#N/A	protein_coding			ENSG00000073849	ST6GAL1	M5	#N/A	#N/A	#N/A	#N/A	protein_coding			ENSG00000075643	pink_Mariani	#N/A	#N/A	#N/A	#N/A	protein_coding								#N/A	#N/A
ENSG00000072954	TMEM38A	black	#N/A	#N/A	#N/A	#N/A	protein_coding			ENSG00000073861	TBX21	-	#N/A	#N/A	#N/A	#N/A	protein_coding			ENSG00000075651	yellow_Mariani	#N/A	#N/A	#N/A	#N/A	protein_coding								#N/A	#N/A
ENSG00000072958	AP1M1	magenta	#N/A	#N/A	#N/A	#N/A	protein_coding			ENSG00000073905	VDAC1P1	M13	#N/A	#N/A	#N/A	#N/A	pseudogene			ENSG00000075673	grey_Mariani	#N/A	#N/A	#N/A	#N/A	protein_coding								#N/A	#N/A
ENSG00000073008	PVR	black	#N/A	#N/A	#N/A	#N/A	protein_coding			ENSG00000073910	FRY	M17	#N/A	1	#N/A	#N/A	protein_coding			ENSG00000075702	turquoise_Mariani	#N/A	1	#N/A	known	protein_coding								#N/A	#N/A
ENSG00000073050	XRCC1	black	#N/A	#N/A	#N/A	#N/A	protein_coding			ENSG00000073921	PICALM	M5	#N/A	#N/A	#N/A	#N/A	protein_coding			ENSG00000075711	red_Mariani	#N/A	#N/A	4	#N/A	protein_coding								#N/A	#N/A
ENSG00000073060	SCARB1	black	#N/A	#N/A	#N/A	#N/A	protein_coding			ENSG00000073969	NSF	M16	#N/A	#N/A	#N/A	#N/A	protein_coding			ENSG00000075785	yellow_Mariani	#N/A	#N/A	#N/A	#N/A	protein_coding								#N/A	#N/A
ENSG00000073067	CYP2W1	black	#N/A	#N/A	#N/A	#N/A	protein_coding			ENSG00000074047	GLI2	M11	#N/A	#N/A	#N/A	known	protein_coding			ENSG00000075790	greenyellow_Mariani	#N/A	#N/A	#N/A	#N/A	protein_coding								#N/A	#N/A
ENSG00000073111	MCM2	brown4	#N/A	#N/A	#N/A	#N/A	protein_coding			ENSG00000074054	CLASP1	-	3	#N/A	3	#N/A	protein_coding			ENSG00000075826	midnightblue_Mariani	#N/A	#N/A	#N/A	#N/A	protein_coding								#N/A	#N/A
ENSG00000073146	MOV10L1	brown4	#N/A	#N/A	#N/A	#N/A	protein_coding			ENSG00000074071	MRPS34	M14	#N/A	#N/A	#N/A	#N/A	protein_coding			ENSG00000075856	turquoise_Mariani	#N/A	#N/A	#N/A	#N/A	protein_coding								#N/A	#N/A
ENSG00000073150	PANX2	black	#N/A	#N/A	#N/A	#N/A	protein_coding			ENSG00000074181	NOTCH3	M8	#N/A	#N/A	#N/A	#N/A	protein_coding			ENSG00000075884	turquoise_Mariani	#N/A	#N/A	#N/A	#N/A	protein_coding								#N/A	#N/A
ENSG00000073282	TP63	brown4	#N/A	#N/A	#N/A	#N/A	protein_coding			ENSG00000074201	CLNS1A	-	#N/A	#N/A	#N/A	#N/A	protein_coding			ENSG00000075891	grey_Mariani	#N/A	1	#N/A	known	protein_coding								#N/A	#N/A
ENSG00000073331	ALPK1	black	#N/A	#N/A	#N/A	#N/A	protein_coding			ENSG00000074211	PPP2R2C	M17	#N/A	#N/A	#N/A	#N/A	protein_coding			ENSG00000075914	turquoise_Mariani	#N/A	#N/A	#N/A	#N/A	protein_coding								#N/A	#N/A
ENSG00000073350	LLGL2	black	#N/A	#N/A	#N/A	#N/A	protein_coding			ENSG00000074219	TEAD2	M11	#N/A	#N/A	#N/A	#N/A	protein_coding			ENSG00000075945	brown_Mariani	#N/A	#N/A	#N/A	#N/A	protein_coding								#N/A	#N/A
ENSG00000073417	PDE8A	brown4	#N/A	#N/A	#N/A	#N/A	protein_coding			ENSG00000074266	EED	M3	#N/A	#N/A	#N/A	#N/A	protein_coding			ENSG00000075975	lightgreen_Mariani	#N/A	#N/A	#N/A	#N/A	protein_coding								#N/A	#N/A
ENSG00000073464	CLCN4	brown4	#N/A	1	#N/A	known	protein_coding			ENSG00000074276	CDHR2	-	#N/A	#N/A	#N/A	#N/A	protein_coding			ENSG00000076003	turquoise_Mariani	#N/A	#N/A	4	#N/A	protein_coding								#N/A	#N/A
ENSG00000073536	NLE1	saddlebrown	#N/A	#N/A	#N/A	#N/A	protein_coding			ENSG00000074317	SNCB	M13	#N/A	#N/A	#N/A	#N/A	protein_coding			ENSG00000076043	green_Mariani	#N/A	#N/A	#N/A	#N/A	protein_coding								#N/A	#N/A
ENSG00000073578	SDHA	saddlebrown	#N/A	2	#N/A	known	protein_coding			ENSG00000074319	TSG101	M14	#N/A	#N/A	#N/A	#N/A	protein_coding			ENSG00000076053	green_Mariani	#N/A	#N/A	#N/A	#N/A	protein_coding								#N/A	#N/A
ENSG00000073584	SMARCE1	brown4	#N/A	1	#N/A	known	protein_coding			ENSG00000074356	NCBP3	M2	#N/A	#N/A	#N/A	#N/A	protein_coding			ENSG00000076067	green_Mariani	#N/A	#N/A	#N/A	#N/A	protein_coding								#N/A	#N/A
ENSG00000073598	FNDC8	black	#N/A	#N/A	#N/A	#N/A	protein_coding			ENSG00000074370	ATP2A3	-	#N/A	#N/A	#N/A	#N/A	protein_coding			ENSG00000076108	turquoise_Mariani	#N/A	#N/A	#N/A	#N/A	protein_coding								#N/A	#N/A
ENSG00000073605	GSDMB	brown4	#N/A	#N/A	#N/A	#N/A	protein_coding			ENSG00000074410	CA12	M3	#N/A	#N/A	#N/A	#N/A	protein_coding			ENSG00000076201	grey_Mariani	#N/A	#N/A	#N/A	#N/A	protein_coding								#N/A	#N/A
ENSG00000073614	KDM5A	brown4	#N/A	1	#N/A	#N/A	protein_coding			ENSG00000074416	MGLL	M16	#N/A	#N/A	#N/A	#N/A	protein_coding			ENSG00000076242	black_Mariani	#N/A	#N/A	#N/A	#N/A	protein_coding								#N/A	#N/A
ENSG00000073670	ADAM11	black	#N/A	#N/A	#N/A	#N/A	protein_coding			ENSG00000074527	NTN4	-	#N/A	#N/A	#N/A	#N/A	protein_coding			ENSG00000076248	turquoise_Mariani	#N/A	#N/A	#N/A	#N/A	protein_coding								#N/A	#N/A
ENSG00000073711	PPP2R3A	black	#N/A	#N/A	#N/A	#N/A	protein_coding			ENSG00000074582	BCS1L	-	#N/A	2	#N/A	known	protein_coding			ENSG00000076258	turquoise_Mariani	#N/A	#N/A	#N/A	#N/A	protein_coding								#N/A	#N/A
ENSG00000073712	FERMT2	thistle2	#N/A	#N/A	#N/A	#N/A	protein_coding			ENSG00000074590	NUAK1	-	3	#N/A	3	#N/A	protein_coding			ENSG00000076321	magenta_Mariani	#N/A	#N/A	#N/A	#N/A	protein_coding								#N/A	#N/A
ENSG00000073734	ABCB11	lightyellow	#N/A	#N/A	#N/A	#N/A	protein_coding			ENSG00000074603	DPP8	M17	#N/A	#N/A	#N/A	#N/A	protein_coding			ENSG00000076344	darkgreen_Mariani	#N/A	#N/A	#N/A	#N/A	protein_coding								#N/A	#N/A
ENSG00000073737	DHRS9	brown4	#N/A	#N/A	#N/A	#N/A	protein_coding			ENSG00000074621	SLC24A1	-	#N/A	#N/A	#N/A	#N/A	protein_coding			ENSG00000076351	blue_Mariani	#N/A	#N/A	#N/A	known	protein_coding								#N/A	#N/A
ENSG00000073754	CD5L	brown4	#N/A	#N/A	#N/A	#N/A	protein_coding			ENSG00000074657	ZNF532	M2	#N/A	#N/A	#N/A	#N/A	protein_coding			ENSG00000076356	brown_Mariani	#N/A	#N/A	#N/A	#N/A	protein_coding								#N/A	#N/A
ENSG00000073756	PTGS2	brown4	4	#N/A	4	#N/A	protein_coding			ENSG00000074660	SCARF1	M18	#N/A	#N/A	#N/A	#N/A	protein_coding			ENSG00000076382	turquoise_Mariani	#N/A	#N/A	#N/A	#N/A	protein_coding								#N/A	#N/A
ENSG00000073792	IGF2BP2	brown4	#N/A	#N/A	#N/A	#N/A	protein_coding			ENSG00000074695	LMAN1	-	#N/A	#N/A	#N/A	#N/A	protein_coding			ENSG00000076513	purple_Mariani	#N/A	#N/A	#N/A	#N/A	protein_coding								#N/A	#N/A
ENSG00000073803	MAP3K13	black	#N/A	#N/A	#N/A	#N/A	protein_coding			ENSG00000074696	HACD3	-	#N/A	#N/A	#N/A	#N/A	protein_coding			ENSG00000076554	yellow_Mariani	#N/A	#N/A	#N/A	#N/A	protein_coding								#N/A	#N/A
ENSG00000073849	ST6GAL1	brown4	#N/A	#N/A	#N/A	#N/A	protein_coding			ENSG00000074706	IPCEF1	M13	#N/A	#N/A	#N/A	#N/A	protein_coding			ENSG00000076555	grey_Mariani	#N/A	#N/A	#N/A	#N/A	protein_coding								#N/A	#N/A
ENSG00000073861	TBX21	black	#N/A	#N/A	#N/A	#N/A	protein_coding			ENSG00000074755	ZZEF1	M2	#N/A	#N/A	#N/A	#N/A	protein_coding			ENSG00000076604	red_Mariani	#N/A	#N/A	#N/A	#N/A	protein_coding								#N/A	#N/A
ENSG00000073910	FRY	lightsteelblue1	#N/A	1	#N/A	#N/A	protein_coding			ENSG00000074800	ENO1	M4	#N/A	#N/A	#N/A	#N/A	protein_coding			ENSG00000076641	grey_Mariani	#N/A	#N/A	#N/A	#N/A	protein_coding								#N/A	#N/A
ENSG00000073921	PICALM	brown4	#N/A	#N/A	#N/A	#N/A	protein_coding			ENSG00000074803	SLC12A1	-	#N/A	1	#N/A	known	protein_coding			ENSG00000076650	turquoise_Mariani	#N/A	#N/A	#N/A	#N/A	protein_coding								#N/A	#N/A
ENSG00000073969	NSF	brown4	#N/A	#N/A	#N/A	#N/A	protein_coding			ENSG00000074842	MYDGF	M9	#N/A	#N/A	#N/A	#N/A	protein_coding			ENSG00000076662	darkturquoise_Mariani	#N/A	#N/A	#N/A	#N/A	protein_coding								#N/A	#N/A
ENSG00000074047	GLI2	lightyellow	#N/A	#N/A	#N/A	known	protein_coding			ENSG00000074855	ANO8	M2	#N/A	#N/A	#N/A	#N/A	protein_coding			ENSG00000076685	red_Mariani	#N/A	#N/A	#N/A	known	protein_coding								#N/A	#N/A
ENSG00000074054	CLASP1	brown4	3	#N/A	3	#N/A	protein_coding			ENSG00000074935	TUBE1	M12	#N/A	#N/A	#N/A	#N/A	protein_coding			ENSG00000076706	grey_Mariani	#N/A	#N/A	#N/A	#N/A	protein_coding								#N/A	#N/A
ENSG00000074071	MRPS34	lightyellow	#N/A	#N/A	#N/A	#N/A	protein_coding			ENSG00000074964	ARHGEF10L	M2	#N/A	#N/A	#N/A	#N/A	protein_coding			ENSG00000076716	magenta_Mariani	3	1	3	#N/A	protein_coding								#N/A	#N/A
ENSG00000074181	NOTCH3	brown4	#N/A	#N/A	#N/A	#N/A	protein_coding			ENSG00000075035	WSCD2	M13	#N/A	#N/A	#N/A	#N/A	protein_coding			ENSG00000076770	green_Mariani	#N/A	#N/A	#N/A	#N/A	protein_coding								#N/A	#N/A
ENSG00000074201	CLNS1A	darkseagreen4	#N/A	#N/A	#N/A	#N/A	protein_coding			ENSG00000075043	KCNQ2	-	3	#N/A	3	known	protein_coding			ENSG00000076864	brown_Mariani	#N/A	#N/A	#N/A	#N/A	protein_coding								#N/A	#N/A
ENSG00000074211	PPP2R2C	magenta	#N/A	#N/A	#N/A	#N/A	protein_coding			ENSG00000075073	TACR2	M17	#N/A	#N/A	#N/A	#N/A	protein_coding			ENSG00000076924	turquoise_Mariani	#N/A	#N/A	#N/A	#N/A	protein_coding								#N/A	#N/A
ENSG00000074219	TEAD2	magenta	#N/A	#N/A	#N/A	#N/A	protein_coding			ENSG00000075089	ACTR6	-	#N/A	#N/A	#N/A	#N/A	protein_coding			ENSG00000076928	green_Mariani	#N/A	#N/A	#N/A	#N/A	protein_coding								#N/A	#N/A
ENSG00000074266	EED	black	#N/A	#N/A	#N/A	#N/A	protein_coding			ENSG00000075131	TIPIN	-	#N/A	#N/A	#N/A	#N/A	protein_coding			ENSG00000076944	green_Mariani	#N/A	#N/A	#N/A	#N/A	protein_coding								#N/A	#N/A
ENSG00000074276	CDHR2	salmon	#N/A	#N/A	#N/A	#N/A	protein_coding			ENSG00000075142	SRI	M1	#N/A	#N/A	#N/A	#N/A	protein_coding			ENSG00000076984	turquoise_Mariani	#N/A	#N/A	#N/A	#N/A	protein_coding								#N/A	#N/A
ENSG00000074317	SNCB	magenta	#N/A	#N/A	#N/A	#N/A	protein_coding			ENSG00000075151	EIF4G3	-	#N/A	#N/A	#N/A	#N/A	protein_coding			ENSG00000077044	brown_Mariani	#N/A	#N/A	#N/A	#N/A	protein_coding								#N/A	#N/A
ENSG00000074319	TSG101	tan	#N/A	#N/A	#N/A	#N/A	protein_coding			ENSG00000075188	NUP37	M11	#N/A	#N/A	#N/A	#N/A	protein_coding			ENSG00000077063	grey_Mariani	3	#N/A	3	high_candidate	protein_coding								#N/A	#N/A
ENSG00000074370	ATP2A3	brown4	#N/A	#N/A	#N/A	#N/A	protein_coding			ENSG00000075213	SEMA3A	M5	#N/A	#N/A	#N/A	#N/A	protein_coding			ENSG00000077080	blue_Mariani	#N/A	#N/A	#N/A	#N/A	protein_coding								#N/A	#N/A
ENSG00000074410	CA12	lightyellow	#N/A	#N/A	#N/A	#N/A	protein_coding			ENSG00000075218	GTSE1	M11	#N/A	#N/A	#N/A	#N/A	protein_coding			ENSG00000077092	royalblue_Mariani	#N/A	#N/A	#N/A	#N/A	protein_coding								#N/A	#N/A
ENSG00000074416	MGLL	black	#N/A	#N/A	#N/A	#N/A	protein_coding			ENSG00000075223	SEMA3C	M2	#N/A	#N/A	#N/A	#N/A	protein_coding			ENSG00000077097	blue_Mariani	#N/A	#N/A	#N/A	#N/A	protein_coding								#N/A	#N/A
ENSG00000074527	NTN4	brown4	#N/A	#N/A	#N/A	#N/A	protein_coding			ENSG00000075234	TTC38	M8	#N/A	#N/A	#N/A	#N/A	protein_coding			ENSG00000077147	greenyellow_Mariani	#N/A	#N/A	#N/A	#N/A	protein_coding								#N/A	#N/A
ENSG00000074582	BCS1L	brown4	#N/A	2	#N/A	known	protein_coding			ENSG00000075239	ACAT1	-	#N/A	#N/A	#N/A	known	protein_coding			ENSG00000077150	green_Mariani	#N/A	#N/A	#N/A	#N/A	protein_coding								#N/A	#N/A
ENSG00000074590	NUAK1	black	3	#N/A	3	#N/A	protein_coding			ENSG00000075240	GRAMD4	M2	#N/A	#N/A	#N/A	#N/A	protein_coding			ENSG00000077152	turquoise_Mariani	#N/A	#N/A	#N/A	#N/A	protein_coding								#N/A	#N/A
ENSG00000074603	DPP8	black	#N/A	#N/A	#N/A	#N/A	protein_coding			ENSG00000075275	CELSR1	M11	#N/A	#N/A	#N/A	#N/A	protein_coding			ENSG00000077157	brown_Mariani	#N/A	#N/A	#N/A	#N/A	protein_coding								#N/A	#N/A
ENSG00000074621	SLC24A1	black	#N/A	#N/A	#N/A	#N/A	protein_coding			ENSG00000075290	WNT8B	-	#N/A	#N/A	#N/A	#N/A	protein_coding			ENSG00000077232	red_Mariani	#N/A	#N/A	#N/A	#N/A	protein_coding								#N/A	#N/A
ENSG00000074657	ZNF532	black	#N/A	#N/A	#N/A	#N/A	protein_coding			ENSG00000075292	ZNF638	M2	#N/A	#N/A	#N/A	#N/A	protein_coding			ENSG00000077235	turquoise_Mariani	#N/A	#N/A	#N/A	#N/A	protein_coding								#N/A	#N/A
ENSG00000074660	SCARF1	black	#N/A	#N/A	#N/A	#N/A	protein_coding			ENSG00000075303	SLC25A40	-	#N/A	#N/A	#N/A	#N/A	protein_coding			ENSG00000077238	yellow_Mariani	#N/A	#N/A	#N/A	#N/A	protein_coding								#N/A	#N/A
ENSG00000074695	LMAN1	violet	#N/A	#N/A	#N/A	#N/A	protein_coding			ENSG00000075336	TIMM21	-	#N/A	#N/A	#N/A	#N/A	protein_coding			ENSG00000077254	blue_Mariani	#N/A	#N/A	#N/A	#N/A	protein_coding								#N/A	#N/A
ENSG00000074696	HACD3	black	#N/A	#N/A	#N/A	#N/A	protein_coding			ENSG00000075340	ADD2	-	#N/A	#N/A	#N/A	#N/A	protein_coding			ENSG00000077264	blue_Mariani	#N/A	3	#N/A	known	protein_coding								#N/A	#N/A
ENSG00000074706	IPCEF1	brown4	#N/A	#N/A	#N/A	#N/A	protein_coding			ENSG00000075391	RASAL2	-	#N/A	#N/A	#N/A	#N/A	protein_coding			ENSG00000077274	grey_Mariani	#N/A	#N/A	#N/A	#N/A	protein_coding								#N/A	#N/A
ENSG00000074755	ZZEF1	brown4	#N/A	#N/A	#N/A	#N/A	protein_coding			ENSG00000075399	VPS9D1	-	#N/A	#N/A	#N/A	#N/A	protein_coding			ENSG00000077279	blue_Mariani	#N/A	2	#N/A	known	protein_coding								#N/A	#N/A
ENSG00000074771	NOX3	brown4	#N/A	#N/A	#N/A	#N/A	protein_coding			ENSG00000075407	ZNF37A	M6	#N/A	#N/A	#N/A	#N/A	protein_coding			ENSG00000077312	turquoise_Mariani	#N/A	#N/A	#N/A	#N/A	protein_coding								#N/A	#N/A
ENSG00000074800	ENO1	plum	#N/A	#N/A	#N/A	#N/A	protein_coding			ENSG00000075413	MARK3	M14	#N/A	#N/A	#N/A	#N/A	protein_coding			ENSG00000077327	grey60_Mariani	#N/A	#N/A	#N/A	#N/A	protein_coding								#N/A	#N/A
ENSG00000074803	SLC12A1	brown4	#N/A	1	#N/A	known	protein_coding			ENSG00000075415	SLC25A3	-	#N/A	#N/A	#N/A	#N/A	protein_coding			ENSG00000077348	grey_Mariani	#N/A	#N/A	#N/A	#N/A	protein_coding								#N/A	#N/A
ENSG00000074842	MYDGF	brown4	#N/A	#N/A	#N/A	#N/A	protein_coding			ENSG00000075420	FNDC3B	-	#N/A	#N/A	#N/A	#N/A	protein_coding			ENSG00000077380	blue_Mariani	#N/A	#N/A	#N/A	#N/A	protein_coding								#N/A	#N/A
ENSG00000074855	ANO8	brown4	#N/A	#N/A	#N/A	#N/A	protein_coding			ENSG00000075426	FOSL2	-	#N/A	#N/A	#N/A	#N/A	protein_coding			ENSG00000077454	red_Mariani	#N/A	#N/A	#N/A	#N/A	protein_coding								#N/A	#N/A
ENSG00000074935	TUBE1	floralwhite	#N/A	#N/A	#N/A	#N/A	protein_coding			ENSG00000075429	CACNG5	-	#N/A	#N/A	#N/A	#N/A	protein_coding			ENSG00000077458	turquoise_Mariani	#N/A	#N/A	#N/A	#N/A	protein_coding								#N/A	#N/A
ENSG00000074964	ARHGEF10L	brown4	#N/A	#N/A	#N/A	#N/A	protein_coding			ENSG00000075461	CACNG4	M6	#N/A	#N/A	#N/A	#N/A	protein_coding			ENSG00000077463	blue_Mariani	#N/A	#N/A	#N/A	#N/A	protein_coding								#N/A	#N/A
ENSG00000074966	TXK	brown4	#N/A	#N/A	#N/A	#N/A	protein_coding			ENSG00000075539	FRYL	-	#N/A	#N/A	#N/A	#N/A	protein_coding			ENSG00000077498	purple_Mariani	#N/A	#N/A	#N/A	#N/A	protein_coding								#N/A	#N/A
ENSG00000075035	WSCD2	brown4	#N/A	#N/A	#N/A	#N/A	protein_coding			ENSG00000075568	TMEM131	-	#N/A	#N/A	#N/A	#N/A	protein_coding			ENSG00000077514	turquoise_Mariani	#N/A	#N/A	#N/A	#N/A	protein_coding								#N/A	#N/A
ENSG00000075043	KCNQ2	brown4	3	#N/A	3	known	protein_coding			ENSG00000075618	FSCN1	M3	#N/A	#N/A	#N/A	#N/A	protein_coding			ENSG00000077522	tan_Mariani	#N/A	#N/A	#N/A	#N/A	protein_coding								#N/A	#N/A
ENSG00000075073	TACR2	black	#N/A	#N/A	#N/A	#N/A	protein_coding			ENSG00000075624	ACTB	M5	#N/A	#N/A	#N/A	known	protein_coding			ENSG00000077549	green_Mariani	#N/A	#N/A	#N/A	#N/A	protein_coding								#N/A	#N/A
ENSG00000075089	ACTR6	black	#N/A	#N/A	#N/A	#N/A	protein_coding			ENSG00000075643	MOCOS	M1	#N/A	#N/A	#N/A	#N/A	protein_coding			ENSG00000077585	pink_Mariani	#N/A	#N/A	#N/A	#N/A	protein_coding								#N/A	#N/A
ENSG00000075131	TIPIN	salmon	#N/A	#N/A	#N/A	#N/A	protein_coding			ENSG00000075651	PLD1	M18	#N/A	#N/A	#N/A	#N/A	protein_coding			ENSG00000077616	red_Mariani	#N/A	#N/A	#N/A	#N/A	protein_coding								#N/A	#N/A
ENSG00000075142	SRI	brown4	#N/A	#N/A	#N/A	#N/A	protein_coding			ENSG00000075673	ATP12A	-	#N/A	#N/A	#N/A	#N/A	protein_coding			ENSG00000077713	greenyellow_Mariani	#N/A	#N/A	#N/A	#N/A	protein_coding								#N/A	#N/A
ENSG00000075151	EIF4G3	black	#N/A	#N/A	#N/A	#N/A	protein_coding			ENSG00000075702	WDR62	M11	#N/A	1	#N/A	known	protein_coding			ENSG00000077721	darkred_Mariani	#N/A	3	#N/A	known	protein_coding								#N/A	#N/A
ENSG00000075188	NUP37	black	#N/A	#N/A	#N/A	#N/A	protein_coding			ENSG00000075711	DLG1	-	#N/A	#N/A	4	#N/A	protein_coding			ENSG00000077782	grey_Mariani	#N/A	2	#N/A	known	protein_coding								#N/A	#N/A
ENSG00000075213	SEMA3A	magenta	#N/A	#N/A	#N/A	#N/A	protein_coding			ENSG00000075785	RAB7A	M13	#N/A	#N/A	#N/A	#N/A	protein_coding			ENSG00000077935	grey_Mariani	#N/A	#N/A	#N/A	#N/A	protein_coding								#N/A	#N/A
ENSG00000075218	GTSE1	magenta	#N/A	#N/A	#N/A	#N/A	protein_coding			ENSG00000075790	BCAP29	-	#N/A	#N/A	#N/A	#N/A	protein_coding			ENSG00000077942	purple_Mariani	#N/A	#N/A	#N/A	#N/A	protein_coding								#N/A	#N/A
ENSG00000075223	SEMA3C	black	#N/A	#N/A	#N/A	#N/A	protein_coding			ENSG00000075826	SEC31B	M4	#N/A	#N/A	#N/A	#N/A	protein_coding			ENSG00000077943	royalblue_Mariani	#N/A	#N/A	#N/A	#N/A	protein_coding								#N/A	#N/A
ENSG00000075234	TTC38	brown4	#N/A	#N/A	#N/A	#N/A	protein_coding			ENSG00000075856	SART3	M3	#N/A	#N/A	#N/A	#N/A	protein_coding			ENSG00000078018	brown_Mariani	#N/A	#N/A	#N/A	#N/A	protein_coding								#N/A	#N/A
ENSG00000075239	ACAT1	black	#N/A	#N/A	#N/A	known	protein_coding			ENSG00000075884	ARHGAP15	-	#N/A	#N/A	#N/A	#N/A	protein_coding			ENSG00000078043	turquoise_Mariani	#N/A	#N/A	#N/A	#N/A	protein_coding								#N/A	#N/A
ENSG00000075240	GRAMD4	lightyellow	#N/A	#N/A	#N/A	#N/A	protein_coding			ENSG00000075914	EXOSC7	-	#N/A	#N/A	#N/A	#N/A	protein_coding			ENSG00000078053	black_Mariani	#N/A	#N/A	#N/A	#N/A	protein_coding								#N/A	#N/A
ENSG00000075275	CELSR1	tan	#N/A	#N/A	#N/A	#N/A	protein_coding			ENSG00000075945	KIFAP3	-	#N/A	#N/A	#N/A	#N/A	protein_coding			ENSG00000078061	red_Mariani	#N/A	#N/A	#N/A	#N/A	protein_coding								#N/A	#N/A
ENSG00000075290	WNT8B	brown4	#N/A	#N/A	#N/A	#N/A	protein_coding			ENSG00000075975	MKRN2	-	#N/A	#N/A	#N/A	#N/A	protein_coding			ENSG00000078070	grey_Mariani	#N/A	2	#N/A	known	protein_coding								#N/A	#N/A
ENSG00000075292	ZNF638	black	#N/A	#N/A	#N/A	#N/A	protein_coding			ENSG00000076003	MCM6	M11	#N/A	#N/A	4	#N/A	protein_coding			ENSG00000078081	lightcyan_Mariani	#N/A	#N/A	#N/A	#N/A	protein_coding								#N/A	#N/A
ENSG00000075303	SLC25A40	brown4	#N/A	#N/A	#N/A	#N/A	protein_coding			ENSG00000076043	REXO2	M17	#N/A	#N/A	#N/A	#N/A	protein_coding			ENSG00000078098	purple_Mariani	#N/A	#N/A	#N/A	#N/A	protein_coding								#N/A	#N/A
ENSG00000075336	TIMM21	lightyellow	#N/A	#N/A	#N/A	#N/A	protein_coding			ENSG00000076053	RBM7	M14	#N/A	#N/A	#N/A	#N/A	protein_coding			ENSG00000078114	turquoise_Mariani	#N/A	#N/A	#N/A	#N/A	protein_coding								#N/A	#N/A
ENSG00000075340	ADD2	tan	#N/A	#N/A	#N/A	#N/A	protein_coding			ENSG00000076067	RBMS2	M18	#N/A	#N/A	#N/A	#N/A	protein_coding			ENSG00000078124	grey_Mariani	#N/A	#N/A	#N/A	#N/A	protein_coding								#N/A	#N/A
ENSG00000075391	RASAL2	black	#N/A	#N/A	#N/A	#N/A	protein_coding			ENSG00000076108	BAZ2A	M3	#N/A	#N/A	#N/A	#N/A	protein_coding			ENSG00000078140	grey_Mariani	#N/A	#N/A	#N/A	#N/A	protein_coding								#N/A	#N/A
ENSG00000075399	VPS9D1	brown4	#N/A	#N/A	#N/A	#N/A	protein_coding			ENSG00000076201	PTPN23	M2	#N/A	#N/A	#N/A	#N/A	protein_coding			ENSG00000078142	blue_Mariani	#N/A	#N/A	#N/A	#N/A	protein_coding								#N/A	#N/A
ENSG00000075407	ZNF37A	black	#N/A	#N/A	#N/A	#N/A	protein_coding			ENSG00000076242	MLH1	-	#N/A	#N/A	#N/A	#N/A	protein_coding			ENSG00000078177	salmon_Mariani	#N/A	#N/A	#N/A	#N/A	protein_coding								#N/A	#N/A
ENSG00000075413	MARK3	lightyellow	#N/A	#N/A	#N/A	#N/A	protein_coding			ENSG00000076248	UNG	M3	#N/A	#N/A	#N/A	#N/A	protein_coding			ENSG00000078246	turquoise_Mariani	#N/A	#N/A	#N/A	#N/A	protein_coding								#N/A	#N/A
ENSG00000075415	SLC25A3	black	#N/A	#N/A	#N/A	#N/A	protein_coding			ENSG00000076258	FMO4	M18	#N/A	#N/A	#N/A	#N/A	protein_coding			ENSG00000078269	yellow_Mariani	#N/A	#N/A	#N/A	#N/A	protein_coding								#N/A	#N/A
ENSG00000075420	FNDC3B	lightyellow	#N/A	#N/A	#N/A	#N/A	protein_coding			ENSG00000076321	KLHL20	M5	#N/A	#N/A	#N/A	#N/A	protein_coding			ENSG00000078295	blue_Mariani	#N/A	#N/A	#N/A	#N/A	protein_coding								#N/A	#N/A
ENSG00000075426	FOSL2	lightyellow	#N/A	#N/A	#N/A	#N/A	protein_coding			ENSG00000076344	RGS11	M17	#N/A	#N/A	#N/A	#N/A	protein_coding			ENSG00000078304	blue_Mariani	#N/A	#N/A	#N/A	#N/A	protein_coding								#N/A	#N/A
ENSG00000075429	CACNG5	brown4	#N/A	#N/A	#N/A	#N/A	protein_coding			ENSG00000076351	SLC46A1	-	#N/A	#N/A	#N/A	known	protein_coding			ENSG00000078328	darkgreen_Mariani	3	#N/A	3	#N/A	protein_coding								#N/A	#N/A
ENSG00000075461	CACNG4	brown4	#N/A	#N/A	#N/A	#N/A	protein_coding			ENSG00000076356	PLXNA2	M2	#N/A	#N/A	#N/A	#N/A	protein_coding			ENSG00000078369	blue_Mariani	#N/A	#N/A	#N/A	known	protein_coding								#N/A	#N/A
ENSG00000075539	FRYL	brown4	#N/A	#N/A	#N/A	#N/A	protein_coding			ENSG00000076382	SPAG5	M11	#N/A	#N/A	#N/A	#N/A	protein_coding			ENSG00000078399	grey_Mariani	#N/A	#N/A	#N/A	#N/A	protein_coding								#N/A	#N/A
ENSG00000075568	TMEM131	brown4	#N/A	#N/A	#N/A	#N/A	protein_coding			ENSG00000076513	ANKRD13A	-	#N/A	#N/A	#N/A	#N/A	protein_coding			ENSG00000078401	red_Mariani	#N/A	#N/A	#N/A	#N/A	protein_coding								#N/A	#N/A
ENSG00000075618	FSCN1	brown4	#N/A	#N/A	#N/A	#N/A	protein_coding			ENSG00000076554	TPD52	M13	#N/A	#N/A	#N/A	#N/A	protein_coding			ENSG00000078403	turquoise_Mariani	#N/A	#N/A	#N/A	#N/A	protein_coding								#N/A	#N/A
ENSG00000075624	ACTB	brown4	#N/A	#N/A	#N/A	known	protein_coding			ENSG00000076555	ACACB	M1	#N/A	#N/A	#N/A	#N/A	protein_coding			ENSG00000078487	grey_Mariani	#N/A	#N/A	#N/A	#N/A	protein_coding								#N/A	#N/A
ENSG00000075643	MOCOS	brown4	#N/A	#N/A	#N/A	#N/A	protein_coding			ENSG00000076604	TRAF4	M5	#N/A	#N/A	#N/A	#N/A	protein_coding			ENSG00000078549	blue_Mariani	#N/A	#N/A	#N/A	#N/A	protein_coding								#N/A	#N/A
ENSG00000075651	PLD1	black	#N/A	#N/A	#N/A	#N/A	protein_coding			ENSG00000076641	PAG1	M11	#N/A	#N/A	#N/A	#N/A	protein_coding			ENSG00000078596	purple_Mariani	#N/A	#N/A	#N/A	#N/A	protein_coding								#N/A	#N/A
ENSG00000075673	ATP12A	brown4	#N/A	#N/A	#N/A	#N/A	protein_coding			ENSG00000076650	GPATCH1	M2	#N/A	#N/A	#N/A	#N/A	protein_coding			ENSG00000078668	blue_Mariani	#N/A	#N/A	#N/A	#N/A	protein_coding								#N/A	#N/A
ENSG00000075702	WDR62	brown4	#N/A	1	#N/A	known	protein_coding			ENSG00000076662	ICAM3	-	#N/A	#N/A	#N/A	#N/A	protein_coding			ENSG00000078674	black_Mariani	#N/A	#N/A	#N/A	#N/A	protein_coding								#N/A	#N/A
ENSG00000075711	DLG1	black	#N/A	#N/A	4	#N/A	protein_coding			ENSG00000076685	NT5C2	M3	#N/A	#N/A	#N/A	known	protein_coding			ENSG00000078687	blue_Mariani	#N/A	#N/A	#N/A	#N/A	protein_coding								#N/A	#N/A
ENSG00000075785	RAB7A	lightyellow	#N/A	#N/A	#N/A	#N/A	protein_coding			ENSG00000076706	MCAM	M18	#N/A	#N/A	#N/A	#N/A	protein_coding			ENSG00000078699	blue_Mariani	#N/A	#N/A	#N/A	#N/A	protein_coding								#N/A	#N/A
ENSG00000075790	BCAP29	brown4	#N/A	#N/A	#N/A	#N/A	protein_coding			ENSG00000076716	GPC4	M11	3	1	3	#N/A	protein_coding			ENSG00000078747	yellow_Mariani	#N/A	#N/A	#N/A	#N/A	protein_coding								#N/A	#N/A
ENSG00000075826	SEC31B	black	#N/A	#N/A	#N/A	#N/A	protein_coding			ENSG00000076770	MBNL3	M8	#N/A	#N/A	#N/A	#N/A	protein_coding			ENSG00000078795	black_Mariani	#N/A	#N/A	#N/A	#N/A	protein_coding								#N/A	#N/A
ENSG00000075856	SART3	magenta	#N/A	#N/A	#N/A	#N/A	protein_coding			ENSG00000076826	CAMSAP3	M5	#N/A	#N/A	#N/A	#N/A	protein_coding			ENSG00000078804	blue_Mariani	#N/A	#N/A	#N/A	#N/A	protein_coding								#N/A	#N/A
ENSG00000075884	ARHGAP15	lightyellow	#N/A	#N/A	#N/A	#N/A	protein_coding			ENSG00000076864	RAP1GAP	-	#N/A	#N/A	#N/A	#N/A	protein_coding			ENSG00000078808	purple_Mariani	#N/A	#N/A	#N/A	#N/A	protein_coding								#N/A	#N/A
ENSG00000075886	TUBA3D	brown4	#N/A	#N/A	#N/A	#N/A	protein_coding			ENSG00000076924	XAB2	M3	#N/A	#N/A	#N/A	#N/A	protein_coding			ENSG00000078814	brown_Mariani	#N/A	#N/A	#N/A	#N/A	protein_coding								#N/A	#N/A
ENSG00000075891	PAX2	brown4	#N/A	1	#N/A	known	protein_coding			ENSG00000076928	ARHGEF1	-	#N/A	#N/A	#N/A	#N/A	protein_coding			ENSG00000078900	darkgreen_Mariani	#N/A	#N/A	#N/A	#N/A	protein_coding								#N/A	#N/A
ENSG00000075914	EXOSC7	magenta	#N/A	#N/A	#N/A	#N/A	protein_coding			ENSG00000076944	STXBP2	-	#N/A	#N/A	#N/A	#N/A	protein_coding			ENSG00000078902	purple_Mariani	#N/A	#N/A	#N/A	#N/A	protein_coding								#N/A	#N/A
ENSG00000075945	KIFAP3	black	#N/A	#N/A	#N/A	#N/A	protein_coding			ENSG00000076984	MAP2K7	-	#N/A	#N/A	#N/A	#N/A	protein_coding			ENSG00000078967	blue_Mariani	#N/A	#N/A	#N/A	#N/A	protein_coding								#N/A	#N/A
ENSG00000075975	MKRN2	brown4	#N/A	#N/A	#N/A	#N/A	protein_coding			ENSG00000077044	DGKD	M5	#N/A	#N/A	#N/A	#N/A	protein_coding			ENSG00000079101	brown_Mariani	#N/A	#N/A	#N/A	#N/A	protein_coding								#N/A	#N/A
ENSG00000076003	MCM6	lightyellow	#N/A	#N/A	4	#N/A	protein_coding			ENSG00000077063	CTTNBP2	M2	3	#N/A	3	high_candidate	protein_coding			ENSG00000079102	brown_Mariani	#N/A	#N/A	#N/A	#N/A	protein_coding								#N/A	#N/A
ENSG00000076043	REXO2	lightyellow	#N/A	#N/A	#N/A	#N/A	protein_coding			ENSG00000077080	ACTL6B	M5	#N/A	#N/A	#N/A	#N/A	protein_coding			ENSG00000079112	yellow_Mariani	#N/A	#N/A	#N/A	#N/A	protein_coding								#N/A	#N/A
ENSG00000076053	RBM7	brown4	#N/A	#N/A	#N/A	#N/A	protein_coding			ENSG00000077092	RARB	M13	#N/A	#N/A	#N/A	#N/A	protein_coding			ENSG00000079134	turquoise_Mariani	#N/A	#N/A	#N/A	#N/A	protein_coding								#N/A	#N/A
ENSG00000076067	RBMS2	black	#N/A	#N/A	#N/A	#N/A	protein_coding			ENSG00000077097	TOP2B	M2	#N/A	#N/A	#N/A	#N/A	protein_coding			ENSG00000079150	purple_Mariani	#N/A	#N/A	#N/A	#N/A	protein_coding								#N/A	#N/A
ENSG00000076108	BAZ2A	black	#N/A	#N/A	#N/A	#N/A	protein_coding			ENSG00000077147	TM9SF3	-	#N/A	#N/A	#N/A	#N/A	protein_coding			ENSG00000079156	tan_Mariani	#N/A	#N/A	#N/A	#N/A	protein_coding								#N/A	#N/A
ENSG00000076201	PTPN23	black	#N/A	#N/A	#N/A	#N/A	protein_coding			ENSG00000077150	NFKB2	M8	#N/A	#N/A	#N/A	#N/A	protein_coding			ENSG00000079215	grey_Mariani	#N/A	#N/A	#N/A	#N/A	protein_coding								#N/A	#N/A
ENSG00000076242	MLH1	black	#N/A	#N/A	#N/A	#N/A	protein_coding			ENSG00000077152	UBE2T	M11	#N/A	#N/A	#N/A	#N/A	protein_coding			ENSG00000079246	turquoise_Mariani	#N/A	#N/A	#N/A	#N/A	protein_coding								#N/A	#N/A
ENSG00000076248	UNG	black	#N/A	#N/A	#N/A	#N/A	protein_coding			ENSG00000077157	PPP1R12B	-	#N/A	#N/A	#N/A	#N/A	protein_coding			ENSG00000079257	greenyellow_Mariani	#N/A	#N/A	#N/A	#N/A	protein_coding								#N/A	#N/A
ENSG00000076258	FMO4	black	#N/A	#N/A	#N/A	#N/A	protein_coding			ENSG00000077232	DNAJC10	-	#N/A	#N/A	#N/A	#N/A	protein_coding			ENSG00000079277	grey_Mariani	#N/A	#N/A	#N/A	#N/A	protein_coding								#N/A	#N/A
ENSG00000076321	KLHL20	brown4	#N/A	#N/A	#N/A	#N/A	protein_coding			ENSG00000077235	GTF3C1	M3	#N/A	#N/A	#N/A	#N/A	protein_coding			ENSG00000079308	purple_Mariani	#N/A	#N/A	#N/A	#N/A	protein_coding								#N/A	#N/A
ENSG00000076344	RGS11	brown4	#N/A	#N/A	#N/A	#N/A	protein_coding			ENSG00000077238	IL4R	-	#N/A	#N/A	#N/A	#N/A	protein_coding			ENSG00000079313	grey_Mariani	#N/A	#N/A	#N/A	#N/A	protein_coding								#N/A	#N/A
ENSG00000076351	SLC46A1	brown4	#N/A	#N/A	#N/A	known	protein_coding			ENSG00000077254	USP33	-	#N/A	#N/A	#N/A	#N/A	protein_coding			ENSG00000079332	green_Mariani	#N/A	#N/A	#N/A	#N/A	protein_coding								#N/A	#N/A
ENSG00000076356	PLXNA2	black	#N/A	#N/A	#N/A	#N/A	protein_coding			ENSG00000077264	PAK3	-	#N/A	3	#N/A	known	protein_coding			ENSG00000079335	turquoise_Mariani	#N/A	#N/A	#N/A	#N/A	protein_coding								#N/A	#N/A
ENSG00000076382	SPAG5	lightyellow	#N/A	#N/A	#N/A	#N/A	protein_coding			ENSG00000077274	CAPN6	M11	#N/A	#N/A	#N/A	#N/A	protein_coding			ENSG00000079337	grey_Mariani	#N/A	#N/A	#N/A	#N/A	protein_coding								#N/A	#N/A
ENSG00000076513	ANKRD13A	lightyellow	#N/A	#N/A	#N/A	#N/A	protein_coding			ENSG00000077279	DCX	-	#N/A	2	#N/A	known	protein_coding			ENSG00000079385	yellow_Mariani	#N/A	#N/A	#N/A	#N/A	protein_coding								#N/A	#N/A
ENSG00000076554	TPD52	lightyellow	#N/A	#N/A	#N/A	#N/A	protein_coding			ENSG00000077312	SNRPA	M3	#N/A	#N/A	#N/A	#N/A	protein_coding			ENSG00000079387	salmon_Mariani	#N/A	#N/A	#N/A	#N/A	protein_coding								#N/A	#N/A
ENSG00000076555	ACACB	lightyellow	#N/A	#N/A	#N/A	#N/A	protein_coding			ENSG00000077327	SPAG6	M13	#N/A	#N/A	#N/A	#N/A	protein_coding			ENSG00000079432	brown_Mariani	2	#N/A	2	#N/A	protein_coding								#N/A	#N/A
ENSG00000076604	TRAF4	lightyellow	#N/A	#N/A	#N/A	#N/A	protein_coding			ENSG00000077348	EXOSC5	M9	#N/A	#N/A	#N/A	#N/A	protein_coding			ENSG00000079435	magenta_Mariani	#N/A	#N/A	#N/A	#N/A	protein_coding								#N/A	#N/A
ENSG00000076641	PAG1	lightyellow	#N/A	#N/A	#N/A	#N/A	protein_coding			ENSG00000077380	DYNC1I2	M5	#N/A	#N/A	#N/A	#N/A	protein_coding			ENSG00000079459	tan_Mariani	#N/A	#N/A	#N/A	#N/A	protein_coding								#N/A	#N/A
ENSG00000076650	GPATCH1	lightyellow	#N/A	#N/A	#N/A	#N/A	protein_coding			ENSG00000077420	APBB1IP	M18	#N/A	#N/A	#N/A	#N/A	protein_coding			ENSG00000079462	blue_Mariani	#N/A	#N/A	#N/A	#N/A	protein_coding								#N/A	#N/A
ENSG00000076662	ICAM3	lightyellow	#N/A	#N/A	#N/A	#N/A	protein_coding			ENSG00000077454	LRCH4	M12	#N/A	#N/A	#N/A	#N/A	protein_coding			ENSG00000079482	brown_Mariani	3	3	3	known	protein_coding								#N/A	#N/A
ENSG00000076685	NT5C2	black	#N/A	#N/A	#N/A	known	protein_coding			ENSG00000077458	FAM76B	M3	#N/A	#N/A	#N/A	#N/A	protein_coding			ENSG00000079616	turquoise_Mariani	#N/A	#N/A	#N/A	#N/A	protein_coding								#N/A	#N/A
ENSG00000076706	MCAM	black	#N/A	#N/A	#N/A	#N/A	protein_coding			ENSG00000077463	SIRT6	M5	#N/A	#N/A	#N/A	#N/A	protein_coding			ENSG00000079689	grey_Mariani	#N/A	#N/A	#N/A	#N/A	protein_coding								#N/A	#N/A
ENSG00000076716	GPC4	black	3	1	3	#N/A	protein_coding			ENSG00000077514	POLD3	M3	#N/A	#N/A	#N/A	#N/A	protein_coding			ENSG00000079739	green_Mariani	#N/A	#N/A	#N/A	#N/A	protein_coding								#N/A	#N/A
ENSG00000076770	MBNL3	black	#N/A	#N/A	#N/A	#N/A	protein_coding			ENSG00000077522	ACTN2	M17	#N/A	#N/A	#N/A	#N/A	protein_coding			ENSG00000079785	salmon_Mariani	#N/A	#N/A	#N/A	#N/A	protein_coding								#N/A	#N/A
ENSG00000076826	CAMSAP3	brown4	#N/A	#N/A	#N/A	#N/A	protein_coding			ENSG00000077549	CAPZB	-	#N/A	#N/A	#N/A	#N/A	protein_coding			ENSG00000079805	green_Mariani	#N/A	#N/A	#N/A	#N/A	protein_coding								#N/A	#N/A
ENSG00000076864	RAP1GAP	brown4	#N/A	#N/A	#N/A	#N/A	protein_coding			ENSG00000077585	GPR137B	-	#N/A	#N/A	#N/A	#N/A	protein_coding			ENSG00000079819	red_Mariani	#N/A	#N/A	#N/A	#N/A	protein_coding								#N/A	#N/A
ENSG00000076924	XAB2	brown4	#N/A	#N/A	#N/A	#N/A	protein_coding			ENSG00000077616	NAALAD2	-	#N/A	#N/A	#N/A	#N/A	protein_coding			ENSG00000079841	brown_Mariani	2	#N/A	2	#N/A	protein_coding								#N/A	#N/A
ENSG00000076928	ARHGEF1	black	#N/A	#N/A	#N/A	#N/A	protein_coding			ENSG00000077684	JADE1	-	#N/A	#N/A	#N/A	#N/A	protein_coding			ENSG00000079931	grey_Mariani	#N/A	#N/A	#N/A	#N/A	protein_coding								#N/A	#N/A
ENSG00000076944	STXBP2	brown4	#N/A	#N/A	#N/A	#N/A	protein_coding			ENSG00000077713	SLC25A43	M18	#N/A	#N/A	#N/A	#N/A	protein_coding			ENSG00000079950	brown_Mariani	#N/A	#N/A	#N/A	#N/A	protein_coding								#N/A	#N/A
ENSG00000076984	MAP2K7	brown4	#N/A	#N/A	#N/A	#N/A	protein_coding			ENSG00000077721	UBE2A	M17	#N/A	3	#N/A	known	protein_coding			ENSG00000079974	black_Mariani	#N/A	#N/A	#N/A	#N/A	protein_coding								#N/A	#N/A
ENSG00000077009	NMRK2	brown4	#N/A	#N/A	#N/A	#N/A	protein_coding			ENSG00000077782	FGFR1	M11	#N/A	2	#N/A	known	protein_coding			ENSG00000079999	salmon_Mariani	#N/A	#N/A	#N/A	#N/A	protein_coding								#N/A	#N/A
ENSG00000077044	DGKD	brown4	#N/A	#N/A	#N/A	#N/A	protein_coding			ENSG00000077809	GTF2I	M3	4	#N/A	4	#N/A	protein_coding			ENSG00000080031	grey_Mariani	#N/A	#N/A	#N/A	#N/A	protein_coding								#N/A	#N/A
ENSG00000077063	CTTNBP2	lightcyan1	3	#N/A	3	high_candidate	protein_coding			ENSG00000077942	FBLN1	M3	#N/A	#N/A	#N/A	#N/A	protein_coding			ENSG00000080166	blue_Mariani	#N/A	#N/A	#N/A	#N/A	protein_coding								#N/A	#N/A
ENSG00000077080	ACTL6B	black	#N/A	#N/A	#N/A	#N/A	protein_coding			ENSG00000077943	ITGA8	M18	#N/A	#N/A	#N/A	#N/A	protein_coding			ENSG00000080189	greenyellow_Mariani	#N/A	#N/A	#N/A	#N/A	protein_coding								#N/A	#N/A
ENSG00000077092	RARB	black	#N/A	#N/A	#N/A	#N/A	protein_coding			ENSG00000078018	MAP2	-	#N/A	#N/A	#N/A	#N/A	protein_coding			ENSG00000080200	salmon_Mariani	#N/A	#N/A	#N/A	#N/A	protein_coding								#N/A	#N/A
ENSG00000077097	TOP2B	saddlebrown	#N/A	#N/A	#N/A	#N/A	protein_coding			ENSG00000078043	PIAS2	-	#N/A	#N/A	#N/A	#N/A	protein_coding			ENSG00000080224	pink_Mariani	#N/A	#N/A	#N/A	#N/A	protein_coding								#N/A	#N/A
ENSG00000077147	TM9SF3	brown4	#N/A	#N/A	#N/A	#N/A	protein_coding			ENSG00000078053	AMPH	-	#N/A	#N/A	#N/A	#N/A	protein_coding			ENSG00000080293	yellow_Mariani	#N/A	#N/A	#N/A	#N/A	protein_coding								#N/A	#N/A
ENSG00000077150	NFKB2	black	#N/A	#N/A	#N/A	#N/A	protein_coding			ENSG00000078061	ARAF	-	#N/A	#N/A	#N/A	#N/A	protein_coding			ENSG00000080298	black_Mariani	#N/A	#N/A	4	#N/A	protein_coding								#N/A	#N/A
ENSG00000077152	UBE2T	brown4	#N/A	#N/A	#N/A	#N/A	protein_coding			ENSG00000078070	MCCC1	-	#N/A	2	#N/A	known	protein_coding			ENSG00000080345	turquoise_Mariani	#N/A	#N/A	#N/A	#N/A	protein_coding								#N/A	#N/A
ENSG00000077157	PPP1R12B	black	#N/A	#N/A	#N/A	#N/A	protein_coding			ENSG00000078098	FAP	M18	#N/A	#N/A	#N/A	#N/A	protein_coding			ENSG00000080371	cyan_Mariani	#N/A	#N/A	#N/A	#N/A	protein_coding								#N/A	#N/A
ENSG00000077232	DNAJC10	brown4	#N/A	#N/A	#N/A	#N/A	protein_coding			ENSG00000078114	NEBL	M17	#N/A	#N/A	#N/A	#N/A	protein_coding			ENSG00000080493	purple_Mariani	#N/A	2	#N/A	#N/A	protein_coding								#N/A	#N/A
ENSG00000077235	GTF3C1	brown4	#N/A	#N/A	#N/A	#N/A	protein_coding			ENSG00000078124	ACER3	-	#N/A	#N/A	#N/A	#N/A	protein_coding			ENSG00000080503	lightcyan_Mariani	S	1	#N/A	known	protein_coding								#N/A	#N/A
ENSG00000077238	IL4R	brown4	#N/A	#N/A	#N/A	#N/A	protein_coding			ENSG00000078140	UBE2K	-	#N/A	#N/A	#N/A	#N/A	protein_coding			ENSG00000080546	greenyellow_Mariani	#N/A	#N/A	#N/A	#N/A	protein_coding								#N/A	#N/A
ENSG00000077254	USP33	brown4	#N/A	#N/A	#N/A	#N/A	protein_coding			ENSG00000078142	PIK3C3	-	#N/A	#N/A	#N/A	#N/A	protein_coding			ENSG00000080561	purple_Mariani	#N/A	#N/A	#N/A	known	protein_coding								#N/A	#N/A
ENSG00000077264	PAK3	black	#N/A	3	#N/A	known	protein_coding			ENSG00000078177	N4BP2	-	#N/A	#N/A	#N/A	#N/A	protein_coding			ENSG00000080573	grey_Mariani	#N/A	#N/A	#N/A	#N/A	protein_coding								#N/A	#N/A
ENSG00000077274	CAPN6	black	#N/A	#N/A	#N/A	#N/A	protein_coding			ENSG00000078237	TIGAR	-	#N/A	#N/A	#N/A	#N/A	protein_coding			ENSG00000080603	black_Mariani	2	1	2	known	protein_coding								#N/A	#N/A
ENSG00000077279	DCX	black	#N/A	2	#N/A	known	protein_coding			ENSG00000078246	TULP3	-	#N/A	#N/A	#N/A	#N/A	protein_coding			ENSG00000080618	magenta_Mariani	#N/A	#N/A	#N/A	#N/A	protein_coding								#N/A	#N/A
ENSG00000077312	SNRPA	brown4	#N/A	#N/A	#N/A	#N/A	protein_coding			ENSG00000078269	SYNJ2	-	#N/A	#N/A	#N/A	#N/A	protein_coding			ENSG00000080644	blue_Mariani	#N/A	#N/A	#N/A	#N/A	protein_coding								#N/A	#N/A
ENSG00000077327	SPAG6	black	#N/A	#N/A	#N/A	#N/A	protein_coding			ENSG00000078295	ADCY2	-	#N/A	#N/A	#N/A	#N/A	protein_coding			ENSG00000080709	red_Mariani	#N/A	#N/A	#N/A	#N/A	protein_coding								#N/A	#N/A
ENSG00000077348	EXOSC5	brown4	#N/A	#N/A	#N/A	#N/A	protein_coding			ENSG00000078304	PPP2R5C	M4	#N/A	#N/A	#N/A	#N/A	protein_coding			ENSG00000080802	blue_Mariani	#N/A	#N/A	#N/A	#N/A	protein_coding								#N/A	#N/A
ENSG00000077380	DYNC1I2	black	#N/A	#N/A	#N/A	#N/A	protein_coding			ENSG00000078319	PMS2P1	-	#N/A	#N/A	#N/A	#N/A	pseudogene			ENSG00000080815	green_Mariani	#N/A	#N/A	#N/A	#N/A	protein_coding								#N/A	#N/A
ENSG00000077420	APBB1IP	brown4	#N/A	#N/A	#N/A	#N/A	protein_coding			ENSG00000078328	RBFOX1	-	3	#N/A	3	#N/A	protein_coding			ENSG00000080819	green_Mariani	#N/A	#N/A	#N/A	#N/A	protein_coding								#N/A	#N/A
ENSG00000077454	LRCH4	brown4	#N/A	#N/A	#N/A	#N/A	protein_coding			ENSG00000078369	GNB1	-	#N/A	#N/A	#N/A	known	protein_coding			ENSG00000080822	red_Mariani	#N/A	#N/A	#N/A	#N/A	protein_coding								#N/A	#N/A
ENSG00000077458	FAM76B	brown4	#N/A	#N/A	#N/A	#N/A	protein_coding			ENSG00000078401	EDN1	-	#N/A	#N/A	#N/A	#N/A	protein_coding			ENSG00000080824	turquoise_Mariani	#N/A	#N/A	#N/A	#N/A	protein_coding								#N/A	#N/A
ENSG00000077463	SIRT6	brown4	#N/A	#N/A	#N/A	#N/A	protein_coding			ENSG00000078403	MLLT10	-	#N/A	#N/A	#N/A	#N/A	protein_coding			ENSG00000080839	black_Mariani	#N/A	#N/A	#N/A	#N/A	protein_coding								#N/A	#N/A
ENSG00000077498	TYR	black	#N/A	#N/A	#N/A	#N/A	protein_coding			ENSG00000078487	ZCWPW1	M17	#N/A	#N/A	#N/A	#N/A	protein_coding			ENSG00000080845	magenta_Mariani	#N/A	#N/A	#N/A	#N/A	protein_coding								#N/A	#N/A
ENSG00000077514	POLD3	black	#N/A	#N/A	#N/A	#N/A	protein_coding			ENSG00000078549	ADCYAP1R1	-	#N/A	#N/A	#N/A	#N/A	protein_coding			ENSG00000080854	tan_Mariani	#N/A	#N/A	#N/A	#N/A	protein_coding								#N/A	#N/A
ENSG00000077522	ACTN2	magenta	#N/A	#N/A	#N/A	#N/A	protein_coding			ENSG00000078596	ITM2A	M18	#N/A	#N/A	#N/A	#N/A	protein_coding			ENSG00000080986	turquoise_Mariani	#N/A	#N/A	#N/A	#N/A	protein_coding								#N/A	#N/A
ENSG00000077549	CAPZB	black	#N/A	#N/A	#N/A	#N/A	protein_coding			ENSG00000078618	NRDC	M9	#N/A	#N/A	#N/A	#N/A	protein_coding			ENSG00000081014	red_Mariani	#N/A	2	#N/A	#N/A	protein_coding								#N/A	#N/A
ENSG00000077585	GPR137B	black	#N/A	#N/A	#N/A	#N/A	protein_coding			ENSG00000078668	VDAC3	-	#N/A	#N/A	#N/A	#N/A	protein_coding			ENSG00000081019	blue_Mariani	#N/A	#N/A	#N/A	#N/A	protein_coding								#N/A	#N/A
ENSG00000077616	NAALAD2	lightyellow	#N/A	#N/A	#N/A	#N/A	protein_coding			ENSG00000078674	PCM1	M2	#N/A	#N/A	#N/A	#N/A	protein_coding			ENSG00000081026	blue_Mariani	#N/A	#N/A	#N/A	#N/A	protein_coding								#N/A	#N/A
ENSG00000077684	JADE1	magenta	#N/A	#N/A	#N/A	#N/A	protein_coding			ENSG00000078687	TNRC6C	M6	#N/A	#N/A	#N/A	#N/A	protein_coding			ENSG00000081041	yellow_Mariani	#N/A	#N/A	#N/A	#N/A	protein_coding								#N/A	#N/A
ENSG00000077713	SLC25A43	brown4	#N/A	#N/A	#N/A	#N/A	protein_coding			ENSG00000078699	CBFA2T2	M2	#N/A	#N/A	#N/A	#N/A	protein_coding			ENSG00000081051	yellow_Mariani	#N/A	#N/A	#N/A	#N/A	protein_coding								#N/A	#N/A
ENSG00000077721	UBE2A	brown4	#N/A	3	#N/A	known	protein_coding			ENSG00000078725	BRINP1	M16	#N/A	#N/A	#N/A	#N/A	protein_coding			ENSG00000081052	grey_Mariani	#N/A	#N/A	#N/A	#N/A	protein_coding								#N/A	#N/A
ENSG00000077782	FGFR1	brown4	#N/A	2	#N/A	known	protein_coding			ENSG00000078747	ITCH	-	#N/A	#N/A	#N/A	#N/A	protein_coding			ENSG00000081059	turquoise_Mariani	#N/A	#N/A	#N/A	#N/A	protein_coding								#N/A	#N/A
ENSG00000077800	FKBP6	brown4	#N/A	#N/A	#N/A	#N/A	protein_coding			ENSG00000078795	PKD2L2	-	#N/A	#N/A	#N/A	#N/A	protein_coding			ENSG00000081087	yellow_Mariani	#N/A	#N/A	#N/A	#N/A	protein_coding								#N/A	#N/A
ENSG00000077935	SMC1B	black	#N/A	#N/A	#N/A	#N/A	protein_coding			ENSG00000078804	TP53INP2	-	#N/A	#N/A	#N/A	#N/A	protein_coding			ENSG00000081138	grey_Mariani	#N/A	#N/A	#N/A	#N/A	protein_coding								#N/A	#N/A
ENSG00000077942	FBLN1	black	#N/A	#N/A	#N/A	#N/A	protein_coding			ENSG00000078808	SDF4	-	#N/A	#N/A	#N/A	#N/A	protein_coding			ENSG00000081148	purple_Mariani	#N/A	#N/A	#N/A	#N/A	protein_coding								#N/A	#N/A
ENSG00000077943	ITGA8	black	#N/A	#N/A	#N/A	#N/A	protein_coding			ENSG00000078814	MYH7B	M12	#N/A	#N/A	#N/A	#N/A	protein_coding			ENSG00000081154	turquoise_Mariani	#N/A	#N/A	#N/A	#N/A	protein_coding								#N/A	#N/A
ENSG00000078018	MAP2	skyblue1	#N/A	#N/A	#N/A	#N/A	protein_coding			ENSG00000078900	TP73	-	#N/A	#N/A	#N/A	#N/A	protein_coding			ENSG00000081177	blue_Mariani	#N/A	#N/A	#N/A	#N/A	protein_coding								#N/A	#N/A
ENSG00000078043	PIAS2	black	#N/A	#N/A	#N/A	#N/A	protein_coding			ENSG00000078902	TOLLIP	-	#N/A	#N/A	#N/A	#N/A	protein_coding			ENSG00000081181	turquoise_Mariani	#N/A	#N/A	#N/A	#N/A	protein_coding								#N/A	#N/A
ENSG00000078053	AMPH	black	#N/A	#N/A	#N/A	#N/A	protein_coding			ENSG00000078967	UBE2D4	-	#N/A	#N/A	#N/A	#N/A	protein_coding			ENSG00000081189	pink_Mariani	4	1	4	known	protein_coding								#N/A	#N/A
ENSG00000078061	ARAF	darkorange2	#N/A	#N/A	#N/A	#N/A	protein_coding			ENSG00000079101	CLUL1	-	#N/A	#N/A	#N/A	#N/A	protein_coding			ENSG00000081237	pink_Mariani	#N/A	#N/A	#N/A	#N/A	protein_coding								#N/A	#N/A
ENSG00000078070	MCCC1	brown4	#N/A	2	#N/A	known	protein_coding			ENSG00000079102	RUNX1T1	-	#N/A	#N/A	#N/A	#N/A	protein_coding			ENSG00000081248	magenta_Mariani	#N/A	#N/A	#N/A	#N/A	protein_coding								#N/A	#N/A
ENSG00000078081	LAMP3	lightyellow	#N/A	#N/A	#N/A	#N/A	protein_coding			ENSG00000079134	THOC1	M6	#N/A	#N/A	#N/A	#N/A	protein_coding			ENSG00000081307	black_Mariani	#N/A	1	#N/A	#N/A	protein_coding								#N/A	#N/A
ENSG00000078098	FAP	black	#N/A	#N/A	#N/A	#N/A	protein_coding			ENSG00000079150	FKBP7	M3	#N/A	#N/A	#N/A	#N/A	protein_coding			ENSG00000081320	green_Mariani	#N/A	#N/A	#N/A	#N/A	protein_coding								#N/A	#N/A
ENSG00000078114	NEBL	black	#N/A	#N/A	#N/A	#N/A	protein_coding			ENSG00000079156	OSBPL6	-	#N/A	#N/A	#N/A	#N/A	protein_coding			ENSG00000081377	turquoise_Mariani	#N/A	#N/A	#N/A	#N/A	protein_coding								#N/A	#N/A
ENSG00000078124	ACER3	yellow4	#N/A	#N/A	#N/A	#N/A	protein_coding			ENSG00000079215	SLC1A3	M8	#N/A	#N/A	#N/A	#N/A	protein_coding			ENSG00000081386	blue_Mariani	#N/A	#N/A	#N/A	#N/A	protein_coding								#N/A	#N/A
ENSG00000078140	UBE2K	black	#N/A	#N/A	#N/A	#N/A	protein_coding			ENSG00000079246	XRCC5	M3	#N/A	#N/A	#N/A	#N/A	protein_coding			ENSG00000081479	red_Mariani	4	1	4	known	protein_coding								#N/A	#N/A
ENSG00000078142	PIK3C3	brown4	#N/A	#N/A	#N/A	#N/A	protein_coding			ENSG00000079257	LXN	M1	#N/A	#N/A	#N/A	#N/A	protein_coding			ENSG00000081665	grey_Mariani	#N/A	#N/A	#N/A	#N/A	protein_coding								#N/A	#N/A
ENSG00000078177	N4BP2	brown4	#N/A	#N/A	#N/A	#N/A	protein_coding			ENSG00000079277	MKNK1	-	#N/A	#N/A	#N/A	#N/A	protein_coding			ENSG00000081692	darkred_Mariani	#N/A	#N/A	#N/A	#N/A	protein_coding								#N/A	#N/A
ENSG00000078246	TULP3	brown4	#N/A	#N/A	#N/A	#N/A	protein_coding			ENSG00000079308	TNS1	M1	#N/A	#N/A	#N/A	#N/A	protein_coding			ENSG00000081721	black_Mariani	#N/A	#N/A	#N/A	#N/A	protein_coding								#N/A	#N/A
ENSG00000078269	SYNJ2	lightyellow	#N/A	#N/A	#N/A	#N/A	protein_coding			ENSG00000079313	REXO1	-	#N/A	#N/A	#N/A	#N/A	protein_coding			ENSG00000081760	grey_Mariani	#N/A	#N/A	#N/A	#N/A	protein_coding								#N/A	#N/A
ENSG00000078295	ADCY2	bisque4	#N/A	#N/A	#N/A	#N/A	protein_coding			ENSG00000079332	SAR1A	-	#N/A	#N/A	#N/A	#N/A	protein_coding			ENSG00000081803	cyan_Mariani	4	#N/A	4	#N/A	protein_coding								#N/A	#N/A
ENSG00000078304	PPP2R5C	black	#N/A	#N/A	#N/A	#N/A	protein_coding			ENSG00000079335	CDC14A	M8	#N/A	#N/A	#N/A	#N/A	protein_coding			ENSG00000081818	blue_Mariani	#N/A	#N/A	#N/A	#N/A	protein_coding								#N/A	#N/A
ENSG00000078319	PMS2P1	lightyellow	#N/A	#N/A	#N/A	#N/A	unprocessed_pseudogene			ENSG00000079337	RAPGEF3	-	#N/A	#N/A	#N/A	#N/A	protein_coding			ENSG00000081842	brown_Mariani	#N/A	#N/A	4	#N/A	protein_coding								#N/A	#N/A
ENSG00000078328	RBFOX1	black	3	#N/A	3	#N/A	protein_coding			ENSG00000079387	SENP1	M3	#N/A	#N/A	#N/A	#N/A	protein_coding			ENSG00000081870	black_Mariani	#N/A	#N/A	#N/A	#N/A	protein_coding								#N/A	#N/A
ENSG00000078369	GNB1	salmon	#N/A	#N/A	#N/A	known	protein_coding			ENSG00000079393	DUSP13	-	#N/A	#N/A	#N/A	#N/A	protein_coding			ENSG00000081913	magenta_Mariani	#N/A	#N/A	#N/A	#N/A	protein_coding								#N/A	#N/A
ENSG00000078399	HOXA9	brown4	#N/A	#N/A	#N/A	#N/A	protein_coding			ENSG00000079432	CIC	M6	2	#N/A	2	#N/A	protein_coding			ENSG00000081923	yellow_Mariani	#N/A	#N/A	#N/A	high_candidate	protein_coding								#N/A	#N/A
ENSG00000078401	EDN1	brown4	#N/A	#N/A	#N/A	#N/A	protein_coding			ENSG00000079435	LIPE	-	#N/A	#N/A	#N/A	#N/A	protein_coding			ENSG00000081985	grey_Mariani	#N/A	#N/A	#N/A	#N/A	protein_coding								#N/A	#N/A
ENSG00000078403	MLLT10	black	#N/A	#N/A	#N/A	#N/A	protein_coding			ENSG00000079459	FDFT1	-	#N/A	#N/A	#N/A	#N/A	protein_coding			ENSG00000082014	brown_Mariani	#N/A	#N/A	#N/A	#N/A	protein_coding								#N/A	#N/A
ENSG00000078487	ZCWPW1	brown4	#N/A	#N/A	#N/A	#N/A	protein_coding			ENSG00000079462	PAFAH1B3	-	#N/A	#N/A	#N/A	#N/A	protein_coding			ENSG00000082068	turquoise_Mariani	#N/A	#N/A	#N/A	#N/A	protein_coding								#N/A	#N/A
ENSG00000078549	ADCYAP1R1	black	#N/A	#N/A	#N/A	#N/A	protein_coding			ENSG00000079482	OPHN1	-	3	3	3	known	protein_coding			ENSG00000082126	grey_Mariani	#N/A	#N/A	#N/A	#N/A	protein_coding								#N/A	#N/A
ENSG00000078579	FGF20	lightyellow	#N/A	#N/A	#N/A	#N/A	protein_coding			ENSG00000079616	KIF22	M11	#N/A	#N/A	#N/A	#N/A	protein_coding			ENSG00000082146	pink_Mariani	#N/A	#N/A	#N/A	#N/A	protein_coding								#N/A	#N/A
ENSG00000078596	ITM2A	lightyellow	#N/A	#N/A	#N/A	#N/A	protein_coding			ENSG00000079689	SCGN	-	#N/A	#N/A	#N/A	#N/A	protein_coding			ENSG00000082153	cyan_Mariani	#N/A	#N/A	#N/A	#N/A	protein_coding								#N/A	#N/A
ENSG00000078668	VDAC3	black	#N/A	#N/A	#N/A	#N/A	protein_coding			ENSG00000079691	CARMIL1	-	#N/A	#N/A	#N/A	#N/A	protein_coding			ENSG00000082196	purple_Mariani	#N/A	#N/A	#N/A	#N/A	protein_coding								#N/A	#N/A
ENSG00000078674	PCM1	black	#N/A	#N/A	#N/A	#N/A	protein_coding			ENSG00000079739	PGM1	M1	#N/A	#N/A	#N/A	#N/A	protein_coding			ENSG00000082212	turquoise_Mariani	#N/A	#N/A	#N/A	#N/A	protein_coding								#N/A	#N/A
ENSG00000078687	TNRC6C	brown4	#N/A	#N/A	#N/A	#N/A	protein_coding			ENSG00000079785	DDX1	-	#N/A	#N/A	#N/A	#N/A	protein_coding			ENSG00000082213	lightyellow_Mariani	#N/A	#N/A	#N/A	#N/A	protein_coding								#N/A	#N/A
ENSG00000078699	CBFA2T2	lightyellow	#N/A	#N/A	#N/A	#N/A	protein_coding			ENSG00000079805	DNM2	-	#N/A	#N/A	#N/A	#N/A	protein_coding			ENSG00000082258	black_Mariani	#N/A	#N/A	#N/A	#N/A	protein_coding								#N/A	#N/A
ENSG00000078725	BRINP1	black	#N/A	#N/A	#N/A	#N/A	protein_coding			ENSG00000079819	EPB41L2	M13	#N/A	#N/A	#N/A	#N/A	protein_coding			ENSG00000082269	brown_Mariani	#N/A	#N/A	#N/A	#N/A	protein_coding								#N/A	#N/A
ENSG00000078747	ITCH	lightyellow	#N/A	#N/A	#N/A	#N/A	protein_coding			ENSG00000079841	RIMS1	M13	2	#N/A	2	#N/A	protein_coding			ENSG00000082293	yellow_Mariani	#N/A	#N/A	#N/A	#N/A	protein_coding								#N/A	#N/A
ENSG00000078795	PKD2L2	black	#N/A	#N/A	#N/A	#N/A	protein_coding			ENSG00000079931	MOXD1	M8	#N/A	#N/A	#N/A	#N/A	protein_coding			ENSG00000082397	purple_Mariani	#N/A	#N/A	#N/A	#N/A	protein_coding								#N/A	#N/A
ENSG00000078804	TP53INP2	black	#N/A	#N/A	#N/A	#N/A	protein_coding			ENSG00000079950	STX7	M5	#N/A	#N/A	#N/A	#N/A	protein_coding			ENSG00000082438	greenyellow_Mariani	#N/A	#N/A	#N/A	#N/A	protein_coding								#N/A	#N/A
ENSG00000078808	SDF4	lightyellow	#N/A	#N/A	#N/A	#N/A	protein_coding			ENSG00000079974	RABL2B	-	#N/A	#N/A	#N/A	#N/A	protein_coding			ENSG00000082458	magenta_Mariani	#N/A	3	#N/A	known	protein_coding								#N/A	#N/A
ENSG00000078814	MYH7B	black	#N/A	#N/A	#N/A	#N/A	protein_coding			ENSG00000079999	KEAP1	-	#N/A	#N/A	#N/A	#N/A	protein_coding			ENSG00000082482	grey_Mariani	#N/A	#N/A	#N/A	#N/A	protein_coding								#N/A	#N/A
ENSG00000078898	BPIFB2	black	#N/A	#N/A	#N/A	#N/A	protein_coding			ENSG00000080031	PTPRH	M13	#N/A	#N/A	#N/A	#N/A	protein_coding			ENSG00000082497	pink_Mariani	#N/A	#N/A	#N/A	#N/A	protein_coding								#N/A	#N/A
ENSG00000078900	TP73	brown4	#N/A	#N/A	#N/A	#N/A	protein_coding			ENSG00000080166	DCT	-	#N/A	#N/A	#N/A	#N/A	protein_coding			ENSG00000082512	grey_Mariani	#N/A	#N/A	#N/A	#N/A	protein_coding								#N/A	#N/A
ENSG00000078902	TOLLIP	brown4	#N/A	#N/A	#N/A	#N/A	protein_coding			ENSG00000080189	SLC35C2	-	#N/A	#N/A	#N/A	#N/A	protein_coding			ENSG00000082515	red_Mariani	#N/A	#N/A	#N/A	#N/A	protein_coding								#N/A	#N/A
ENSG00000078967	UBE2D4	brown4	#N/A	#N/A	#N/A	#N/A	protein_coding			ENSG00000080200	CRYBG3	M1	#N/A	#N/A	#N/A	#N/A	protein_coding			ENSG00000082516	turquoise_Mariani	#N/A	#N/A	#N/A	#N/A	protein_coding								#N/A	#N/A
ENSG00000079101	CLUL1	brown4	#N/A	#N/A	#N/A	#N/A	protein_coding			ENSG00000080224	EPHA6	-	#N/A	#N/A	#N/A	#N/A	protein_coding			ENSG00000082556	brown_Mariani	#N/A	#N/A	#N/A	#N/A	protein_coding								#N/A	#N/A
ENSG00000079102	RUNX1T1	salmon	#N/A	#N/A	#N/A	#N/A	protein_coding			ENSG00000080298	RFX3	-	#N/A	#N/A	4	#N/A	protein_coding			ENSG00000082641	purple_Mariani	#N/A	#N/A	#N/A	#N/A	protein_coding								#N/A	#N/A
ENSG00000079112	CDH17	brown4	#N/A	#N/A	#N/A	#N/A	protein_coding			ENSG00000080345	RIF1	-	#N/A	#N/A	#N/A	#N/A	protein_coding			ENSG00000082684	blue_Mariani	#N/A	#N/A	#N/A	#N/A	protein_coding								#N/A	#N/A
ENSG00000079134	THOC1	lightyellow	#N/A	#N/A	#N/A	#N/A	protein_coding			ENSG00000080371	RAB21	-	#N/A	#N/A	#N/A	#N/A	protein_coding			ENSG00000082701	blue_Mariani	#N/A	#N/A	#N/A	#N/A	protein_coding								#N/A	#N/A
ENSG00000079150	FKBP7	brown4	#N/A	#N/A	#N/A	#N/A	protein_coding			ENSG00000080493	SLC4A4	M15	#N/A	2	#N/A	#N/A	protein_coding			ENSG00000082781	green_Mariani	#N/A	#N/A	#N/A	#N/A	protein_coding								#N/A	#N/A
ENSG00000079156	OSBPL6	black	#N/A	#N/A	#N/A	#N/A	protein_coding			ENSG00000080503	SMARCA2	-	S	1	#N/A	known	protein_coding			ENSG00000082805	pink_Mariani	#N/A	#N/A	#N/A	#N/A	protein_coding								#N/A	#N/A
ENSG00000079215	SLC1A3	brown4	#N/A	#N/A	#N/A	#N/A	protein_coding			ENSG00000080546	SESN1	M17	#N/A	#N/A	#N/A	#N/A	protein_coding			ENSG00000082898	turquoise_Mariani	4	#N/A	4	#N/A	protein_coding								#N/A	#N/A
ENSG00000079246	XRCC5	brown4	#N/A	#N/A	#N/A	#N/A	protein_coding			ENSG00000080561	MID2	-	#N/A	#N/A	#N/A	known	protein_coding			ENSG00000082996	greenyellow_Mariani	#N/A	#N/A	#N/A	#N/A	protein_coding								#N/A	#N/A
ENSG00000079257	LXN	black	#N/A	#N/A	#N/A	#N/A	protein_coding			ENSG00000080573	COL5A3	M13	#N/A	#N/A	#N/A	#N/A	protein_coding			ENSG00000083067	grey_Mariani	#N/A	#N/A	#N/A	#N/A	protein_coding								#N/A	#N/A
ENSG00000079263	SP140	black	#N/A	#N/A	#N/A	#N/A	protein_coding			ENSG00000080603	SRCAP	M2	2	1	2	known	protein_coding			ENSG00000083093	turquoise_Mariani	#N/A	#N/A	#N/A	#N/A	protein_coding								#N/A	#N/A
ENSG00000079277	MKNK1	black	#N/A	#N/A	#N/A	#N/A	protein_coding			ENSG00000080608	PUM3	-	#N/A	#N/A	#N/A	#N/A	protein_coding			ENSG00000083099	blue_Mariani	#N/A	#N/A	#N/A	#N/A	protein_coding								#N/A	#N/A
ENSG00000079308	TNS1	black	#N/A	#N/A	#N/A	#N/A	protein_coding			ENSG00000080644	CHRNA3	-	#N/A	#N/A	#N/A	#N/A	protein_coding			ENSG00000083123	cyan_Mariani	#N/A	2	#N/A	known	protein_coding								#N/A	#N/A
ENSG00000079313	REXO1	black	#N/A	#N/A	#N/A	#N/A	protein_coding			ENSG00000080709	KCNN2	-	#N/A	#N/A	#N/A	#N/A	protein_coding			ENSG00000083290	blue_Mariani	#N/A	#N/A	#N/A	#N/A	protein_coding								#N/A	#N/A
ENSG00000079332	SAR1A	brown4	#N/A	#N/A	#N/A	#N/A	protein_coding			ENSG00000080802	CNOT4	M5	#N/A	#N/A	#N/A	#N/A	protein_coding			ENSG00000083307	yellow_Mariani	#N/A	#N/A	#N/A	#N/A	protein_coding								#N/A	#N/A
ENSG00000079335	CDC14A	brown4	#N/A	#N/A	#N/A	#N/A	protein_coding			ENSG00000080815	PSEN1	-	#N/A	#N/A	#N/A	#N/A	protein_coding			ENSG00000083312	turquoise_Mariani	#N/A	#N/A	#N/A	#N/A	protein_coding								#N/A	#N/A
ENSG00000079337	RAPGEF3	black	#N/A	#N/A	#N/A	#N/A	protein_coding			ENSG00000080819	CPOX	-	#N/A	#N/A	#N/A	#N/A	protein_coding			ENSG00000083444	purple_Mariani	#N/A	#N/A	#N/A	#N/A	protein_coding								#N/A	#N/A
ENSG00000079385	CEACAM1	lightyellow	#N/A	#N/A	#N/A	#N/A	protein_coding			ENSG00000080822	CLDND1	-	#N/A	#N/A	#N/A	#N/A	protein_coding			ENSG00000083454	tan_Mariani	3	#N/A	3	#N/A	protein_coding								#N/A	#N/A
ENSG00000079387	SENP1	lightyellow	#N/A	#N/A	#N/A	#N/A	protein_coding			ENSG00000080823	MOK	-	#N/A	#N/A	#N/A	#N/A	protein_coding			ENSG00000083457	turquoise_Mariani	#N/A	#N/A	#N/A	#N/A	protein_coding								#N/A	#N/A
ENSG00000079393	DUSP13	lightyellow	#N/A	#N/A	#N/A	#N/A	protein_coding			ENSG00000080824	HSP90AA1	-	#N/A	#N/A	#N/A	#N/A	protein_coding			ENSG00000083520	red_Mariani	#N/A	#N/A	#N/A	#N/A	protein_coding								#N/A	#N/A
ENSG00000079432	CIC	lightyellow	2	#N/A	2	#N/A	protein_coding			ENSG00000080839	RBL1	M11	#N/A	#N/A	#N/A	#N/A	protein_coding			ENSG00000083535	grey60_Mariani	#N/A	#N/A	#N/A	#N/A	protein_coding								#N/A	#N/A
ENSG00000079435	LIPE	lightyellow	#N/A	#N/A	#N/A	#N/A	protein_coding			ENSG00000080845	DLGAP4	-	#N/A	#N/A	#N/A	#N/A	protein_coding			ENSG00000083544	cyan_Mariani	#N/A	#N/A	#N/A	#N/A	protein_coding								#N/A	#N/A
ENSG00000079459	FDFT1	lightyellow	#N/A	#N/A	#N/A	#N/A	protein_coding			ENSG00000080854	IGSF9B	-	#N/A	#N/A	#N/A	#N/A	protein_coding			ENSG00000083635	turquoise_Mariani	#N/A	#N/A	#N/A	#N/A	protein_coding								#N/A	#N/A
ENSG00000079462	PAFAH1B3	lightyellow	#N/A	#N/A	#N/A	#N/A	protein_coding			ENSG00000080947	CROCCP3	M12	#N/A	#N/A	#N/A	#N/A	pseudogene			ENSG00000083642	blue_Mariani	#N/A	#N/A	#N/A	#N/A	protein_coding								#N/A	#N/A
ENSG00000079482	OPHN1	skyblue3	3	3	3	known	protein_coding			ENSG00000080986	NDC80	M11	#N/A	#N/A	#N/A	#N/A	protein_coding			ENSG00000083720	blue_Mariani	#N/A	#N/A	#N/A	#N/A	protein_coding								#N/A	#N/A
ENSG00000079557	AFM	skyblue3	#N/A	#N/A	#N/A	#N/A	protein_coding			ENSG00000081014	AP4E1	-	#N/A	2	#N/A	#N/A	protein_coding			ENSG00000083750	blue_Mariani	#N/A	#N/A	#N/A	#N/A	protein_coding								#N/A	#N/A
ENSG00000079616	KIF22	black	#N/A	#N/A	#N/A	#N/A	protein_coding			ENSG00000081019	RSBN1	M3	#N/A	#N/A	#N/A	#N/A	protein_coding			ENSG00000083782	yellow_Mariani	#N/A	#N/A	#N/A	#N/A	protein_coding								#N/A	#N/A
ENSG00000079689	SCGN	black	#N/A	#N/A	#N/A	#N/A	protein_coding			ENSG00000081026	MAGI3	-	#N/A	#N/A	#N/A	#N/A	protein_coding			ENSG00000083799	brown_Mariani	#N/A	#N/A	#N/A	#N/A	protein_coding								#N/A	#N/A
ENSG00000079739	PGM1	lightyellow	#N/A	#N/A	#N/A	#N/A	protein_coding			ENSG00000081041	CXCL2	-	#N/A	#N/A	#N/A	#N/A	protein_coding			ENSG00000083807	tan_Mariani	#N/A	#N/A	#N/A	#N/A	protein_coding								#N/A	#N/A
ENSG00000079785	DDX1	black	#N/A	#N/A	#N/A	#N/A	protein_coding			ENSG00000081052	COL4A4	M17	#N/A	#N/A	#N/A	#N/A	protein_coding			ENSG00000083812	blue_Mariani	#N/A	#N/A	#N/A	#N/A	protein_coding								#N/A	#N/A
ENSG00000079805	DNM2	black	#N/A	#N/A	#N/A	#N/A	protein_coding			ENSG00000081059	TCF7	M11	#N/A	#N/A	#N/A	#N/A	protein_coding			ENSG00000083814	blue_Mariani	#N/A	#N/A	#N/A	#N/A	protein_coding								#N/A	#N/A
ENSG00000079819	EPB41L2	black	#N/A	#N/A	#N/A	#N/A	protein_coding			ENSG00000081087	OSTM1	M16	#N/A	#N/A	#N/A	#N/A	protein_coding			ENSG00000083817	turquoise_Mariani	#N/A	#N/A	#N/A	#N/A	protein_coding								#N/A	#N/A
ENSG00000079841	RIMS1	brown4	2	#N/A	2	#N/A	protein_coding			ENSG00000081138	CDH7	-	#N/A	#N/A	#N/A	#N/A	protein_coding			ENSG00000083828	turquoise_Mariani	#N/A	#N/A	#N/A	#N/A	protein_coding								#N/A	#N/A
ENSG00000079931	MOXD1	brown4	#N/A	#N/A	#N/A	#N/A	protein_coding			ENSG00000081154	PCNP	-	#N/A	#N/A	#N/A	#N/A	protein_coding			ENSG00000083838	cyan_Mariani	#N/A	#N/A	#N/A	#N/A	protein_coding								#N/A	#N/A
ENSG00000079950	STX7	black	#N/A	#N/A	#N/A	#N/A	protein_coding			ENSG00000081177	EXD2	-	#N/A	#N/A	#N/A	#N/A	protein_coding			ENSG00000083844	blue_Mariani	#N/A	#N/A	#N/A	#N/A	protein_coding								#N/A	#N/A
ENSG00000079974	RABL2B	black	#N/A	#N/A	#N/A	#N/A	protein_coding			ENSG00000081181	ARG2	M14	#N/A	#N/A	#N/A	#N/A	protein_coding			ENSG00000083845	red_Mariani	#N/A	#N/A	#N/A	#N/A	protein_coding								#N/A	#N/A
ENSG00000079999	KEAP1	lightcyan1	#N/A	#N/A	#N/A	#N/A	protein_coding			ENSG00000081189	MEF2C	-	4	1	4	known	protein_coding			ENSG00000083857	grey_Mariani	#N/A	#N/A	4	#N/A	protein_coding								#N/A	#N/A
ENSG00000080007	DDX43	lightcyan1	#N/A	#N/A	#N/A	#N/A	protein_coding			ENSG00000081237	PTPRC	M18	#N/A	#N/A	#N/A	#N/A	protein_coding			ENSG00000083896	turquoise_Mariani	#N/A	#N/A	#N/A	#N/A	protein_coding								#N/A	#N/A
ENSG00000080031	PTPRH	lightcyan1	#N/A	#N/A	#N/A	#N/A	protein_coding			ENSG00000081248	CACNA1S	-	#N/A	#N/A	#N/A	#N/A	protein_coding			ENSG00000083937	green_Mariani	#N/A	#N/A	#N/A	#N/A	protein_coding								#N/A	#N/A
ENSG00000080166	DCT	lightcyan1	#N/A	#N/A	#N/A	#N/A	protein_coding			ENSG00000081307	UBA5	-	#N/A	1	#N/A	#N/A	protein_coding			ENSG00000084070	brown_Mariani	#N/A	#N/A	#N/A	#N/A	protein_coding								#N/A	#N/A
ENSG00000080189	SLC35C2	saddlebrown	#N/A	#N/A	#N/A	#N/A	protein_coding			ENSG00000081320	STK17B	M1	#N/A	#N/A	#N/A	#N/A	protein_coding			ENSG00000084072	red_Mariani	#N/A	#N/A	#N/A	#N/A	protein_coding								#N/A	#N/A
ENSG00000080200	CRYBG3	brown4	#N/A	#N/A	#N/A	#N/A	protein_coding			ENSG00000081377	CDC14B	M13	#N/A	#N/A	#N/A	#N/A	protein_coding			ENSG00000084073	red_Mariani	#N/A	#N/A	#N/A	#N/A	protein_coding								#N/A	#N/A
ENSG00000080224	EPHA6	black	#N/A	#N/A	#N/A	#N/A	protein_coding			ENSG00000081386	ZNF510	M5	#N/A	#N/A	#N/A	#N/A	protein_coding			ENSG00000084090	turquoise_Mariani	#N/A	#N/A	#N/A	#N/A	protein_coding								#N/A	#N/A
ENSG00000080293	SCTR	brown4	#N/A	#N/A	#N/A	#N/A	protein_coding			ENSG00000081479	LRP2	-	4	1	4	known	protein_coding			ENSG00000084093	red_Mariani	#N/A	#N/A	#N/A	#N/A	protein_coding								#N/A	#N/A
ENSG00000080298	RFX3	brown4	#N/A	#N/A	4	#N/A	protein_coding			ENSG00000081665	ZNF506	M6	#N/A	#N/A	#N/A	#N/A	protein_coding			ENSG00000084112	red_Mariani	#N/A	#N/A	#N/A	#N/A	protein_coding								#N/A	#N/A
ENSG00000080345	RIF1	black	#N/A	#N/A	#N/A	#N/A	protein_coding			ENSG00000081692	JMJD4	-	#N/A	#N/A	#N/A	#N/A	protein_coding			ENSG00000084207	red_Mariani	#N/A	#N/A	#N/A	#N/A	protein_coding								#N/A	#N/A
ENSG00000080371	RAB21	black	#N/A	#N/A	#N/A	#N/A	protein_coding			ENSG00000081721	DUSP12	M2	#N/A	#N/A	#N/A	#N/A	protein_coding			ENSG00000084234	greenyellow_Mariani	#N/A	#N/A	#N/A	#N/A	protein_coding								#N/A	#N/A
ENSG00000080493	SLC4A4	black	#N/A	2	#N/A	#N/A	protein_coding			ENSG00000081760	AACS	M4	#N/A	#N/A	#N/A	#N/A	protein_coding			ENSG00000084453	green_Mariani	#N/A	#N/A	#N/A	high_candidate	protein_coding								#N/A	#N/A
ENSG00000080503	SMARCA2	black	S	1	#N/A	known	protein_coding			ENSG00000081791	KIAA0141	M1	#N/A	#N/A	#N/A	#N/A	protein_coding			ENSG00000084463	red_Mariani	#N/A	#N/A	#N/A	#N/A	protein_coding								#N/A	#N/A
ENSG00000080511	RDH8	black	#N/A	#N/A	#N/A	#N/A	protein_coding			ENSG00000081803	CADPS2	M13	4	#N/A	4	#N/A	protein_coding			ENSG00000084623	red_Mariani	#N/A	#N/A	#N/A	#N/A	protein_coding								#N/A	#N/A
ENSG00000080546	SESN1	brown4	#N/A	#N/A	#N/A	#N/A	protein_coding			ENSG00000081818	PCDHB4	-	#N/A	#N/A	#N/A	#N/A	protein_coding			ENSG00000084628	blue_Mariani	#N/A	#N/A	#N/A	#N/A	protein_coding								#N/A	#N/A
ENSG00000080561	MID2	black	#N/A	#N/A	#N/A	known	protein_coding			ENSG00000081842	PCDHA6	M16	#N/A	#N/A	4	#N/A	protein_coding			ENSG00000084636	purple_Mariani	#N/A	#N/A	#N/A	#N/A	protein_coding								#N/A	#N/A
ENSG00000080572	PIH1D3	brown4	#N/A	#N/A	#N/A	#N/A	protein_coding			ENSG00000081853	PCDHGA2	-	#N/A	#N/A	#N/A	#N/A	protein_coding			ENSG00000084652	greenyellow_Mariani	#N/A	#N/A	#N/A	#N/A	protein_coding								#N/A	#N/A
ENSG00000080573	COL5A3	black	#N/A	#N/A	#N/A	#N/A	protein_coding			ENSG00000081870	HSPB11	-	#N/A	#N/A	#N/A	#N/A	protein_coding			ENSG00000084674	greenyellow_Mariani	#N/A	#N/A	#N/A	#N/A	protein_coding								#N/A	#N/A
ENSG00000080603	SRCAP	black	2	1	2	known	protein_coding			ENSG00000081913	PHLPP1	-	#N/A	#N/A	#N/A	#N/A	protein_coding			ENSG00000084676	brown_Mariani	#N/A	#N/A	#N/A	#N/A	protein_coding								#N/A	#N/A
ENSG00000080618	CPB2	black	#N/A	#N/A	#N/A	#N/A	protein_coding			ENSG00000081923	ATP8B1	M17	#N/A	#N/A	#N/A	high_candidate	protein_coding			ENSG00000084693	black_Mariani	#N/A	#N/A	#N/A	#N/A	protein_coding								#N/A	#N/A
ENSG00000080644	CHRNA3	black	#N/A	#N/A	#N/A	#N/A	protein_coding			ENSG00000081985	IL12RB2	M17	#N/A	#N/A	#N/A	#N/A	protein_coding			ENSG00000084710	blue_Mariani	#N/A	#N/A	#N/A	#N/A	protein_coding								#N/A	#N/A
ENSG00000080709	KCNN2	brown4	#N/A	#N/A	#N/A	#N/A	protein_coding			ENSG00000082014	SMARCD3	-	#N/A	#N/A	#N/A	#N/A	protein_coding			ENSG00000084731	brown_Mariani	#N/A	#N/A	#N/A	#N/A	protein_coding								#N/A	#N/A
ENSG00000080802	CNOT4	brown4	#N/A	#N/A	#N/A	#N/A	protein_coding			ENSG00000082068	WDR70	M14	#N/A	#N/A	#N/A	#N/A	protein_coding			ENSG00000084733	grey_Mariani	#N/A	#N/A	#N/A	#N/A	protein_coding								#N/A	#N/A
ENSG00000080815	PSEN1	lightyellow	#N/A	#N/A	#N/A	#N/A	protein_coding			ENSG00000082074	FYB	M18	#N/A	#N/A	#N/A	#N/A	protein_coding			ENSG00000084734	midnightblue_Mariani	#N/A	#N/A	#N/A	#N/A	protein_coding								#N/A	#N/A
ENSG00000080819	CPOX	black	#N/A	#N/A	#N/A	#N/A	protein_coding			ENSG00000082146	STRADB	-	#N/A	#N/A	#N/A	#N/A	protein_coding			ENSG00000084754	grey_Mariani	#N/A	#N/A	#N/A	high_candidate	protein_coding								#N/A	#N/A
ENSG00000080822	CLDND1	black	#N/A	#N/A	#N/A	#N/A	protein_coding			ENSG00000082153	BZW1	-	#N/A	#N/A	#N/A	#N/A	protein_coding			ENSG00000084764	brown_Mariani	#N/A	#N/A	#N/A	#N/A	protein_coding								#N/A	#N/A
ENSG00000080823	MOK	brown4	#N/A	#N/A	#N/A	#N/A	protein_coding			ENSG00000082196	C1QTNF3	-	#N/A	#N/A	#N/A	#N/A	protein_coding			ENSG00000084774	turquoise_Mariani	#N/A	#N/A	#N/A	#N/A	protein_coding								#N/A	#N/A
ENSG00000080824	HSP90AA1	brown4	#N/A	#N/A	#N/A	#N/A	protein_coding			ENSG00000082212	ME2	-	#N/A	#N/A	#N/A	#N/A	protein_coding			ENSG00000085063	pink_Mariani	#N/A	#N/A	#N/A	#N/A	protein_coding								#N/A	#N/A
ENSG00000080839	RBL1	brown4	#N/A	#N/A	#N/A	#N/A	protein_coding			ENSG00000082213	C5orf22	M16	#N/A	#N/A	#N/A	#N/A	protein_coding			ENSG00000085117	turquoise_Mariani	#N/A	#N/A	#N/A	#N/A	protein_coding								#N/A	#N/A
ENSG00000080845	DLGAP4	brown4	#N/A	#N/A	#N/A	#N/A	protein_coding			ENSG00000082258	CCNT2	M3	#N/A	#N/A	#N/A	#N/A	protein_coding			ENSG00000085185	black_Mariani	#N/A	#N/A	#N/A	#N/A	protein_coding								#N/A	#N/A
ENSG00000080854	IGSF9B	brown4	#N/A	#N/A	#N/A	#N/A	protein_coding			ENSG00000082269	FAM135A	-	#N/A	#N/A	#N/A	#N/A	protein_coding			ENSG00000085224	magenta_Mariani	4	3	4	known	protein_coding								#N/A	#N/A
ENSG00000080947	CROCCP3	brown4	#N/A	#N/A	#N/A	#N/A	transcribed_unprocessed_pseudogene			ENSG00000082293	COL19A1	-	#N/A	#N/A	#N/A	#N/A	protein_coding			ENSG00000085274	grey_Mariani	#N/A	#N/A	#N/A	#N/A	protein_coding								#N/A	#N/A
ENSG00000080986	NDC80	lightcyan1	#N/A	#N/A	#N/A	#N/A	protein_coding			ENSG00000082397	EPB41L3	-	#N/A	#N/A	#N/A	#N/A	protein_coding			ENSG00000085276	greenyellow_Mariani	#N/A	#N/A	#N/A	#N/A	protein_coding								#N/A	#N/A
ENSG00000081014	AP4E1	brown4	#N/A	2	#N/A	#N/A	protein_coding			ENSG00000082438	COBLL1	-	#N/A	#N/A	#N/A	#N/A	protein_coding			ENSG00000085365	brown_Mariani	#N/A	#N/A	#N/A	#N/A	processed_transcript								#N/A	#N/A
ENSG00000081019	RSBN1	black	#N/A	#N/A	#N/A	#N/A	protein_coding			ENSG00000082458	DLG3	M16	#N/A	3	#N/A	known	protein_coding			ENSG00000085377	red_Mariani	#N/A	#N/A	#N/A	#N/A	protein_coding								#N/A	#N/A
ENSG00000081026	MAGI3	black	#N/A	#N/A	#N/A	#N/A	protein_coding			ENSG00000082482	KCNK2	-	#N/A	#N/A	#N/A	#N/A	protein_coding			ENSG00000085382	turquoise_Mariani	#N/A	#N/A	#N/A	#N/A	protein_coding								#N/A	#N/A
ENSG00000081041	CXCL2	coral1	#N/A	#N/A	#N/A	#N/A	protein_coding			ENSG00000082497	SERTAD4	M1	#N/A	#N/A	#N/A	#N/A	protein_coding			ENSG00000085415	turquoise_Mariani	#N/A	#N/A	#N/A	#N/A	protein_coding								#N/A	#N/A
ENSG00000081051	AFP	brown4	#N/A	#N/A	#N/A	#N/A	protein_coding			ENSG00000082512	TRAF5	M17	#N/A	#N/A	#N/A	#N/A	protein_coding			ENSG00000085433	blue_Mariani	#N/A	#N/A	#N/A	#N/A	protein_coding								#N/A	#N/A
ENSG00000081052	COL4A4	black	#N/A	#N/A	#N/A	#N/A	protein_coding			ENSG00000082515	MRPL22	M1	#N/A	#N/A	#N/A	#N/A	protein_coding			ENSG00000085449	green_Mariani	#N/A	#N/A	#N/A	#N/A	protein_coding								#N/A	#N/A
ENSG00000081059	TCF7	brown4	#N/A	#N/A	#N/A	#N/A	protein_coding			ENSG00000082516	GEMIN5	-	#N/A	#N/A	#N/A	#N/A	protein_coding			ENSG00000085465	lightcyan_Mariani	#N/A	#N/A	#N/A	#N/A	protein_coding								#N/A	#N/A
ENSG00000081087	OSTM1	skyblue3	#N/A	#N/A	#N/A	#N/A	protein_coding			ENSG00000082556	OPRK1	M17	#N/A	#N/A	#N/A	#N/A	protein_coding			ENSG00000085491	red_Mariani	#N/A	#N/A	#N/A	#N/A	protein_coding								#N/A	#N/A
ENSG00000081138	CDH7	brown4	#N/A	#N/A	#N/A	#N/A	protein_coding			ENSG00000082641	NFE2L1	-	#N/A	#N/A	#N/A	#N/A	protein_coding			ENSG00000085511	turquoise_Mariani	#N/A	#N/A	#N/A	#N/A	protein_coding								#N/A	#N/A
ENSG00000081148	IMPG2	black	#N/A	#N/A	#N/A	#N/A	protein_coding			ENSG00000082684	SEMA5B	M11	#N/A	#N/A	#N/A	#N/A	protein_coding			ENSG00000085514	midnightblue_Mariani	#N/A	#N/A	#N/A	#N/A	protein_coding								#N/A	#N/A
ENSG00000081154	PCNP	brown4	#N/A	#N/A	#N/A	#N/A	protein_coding			ENSG00000082701	GSK3B	-	#N/A	#N/A	#N/A	#N/A	protein_coding			ENSG00000085552	magenta_Mariani	#N/A	#N/A	#N/A	#N/A	protein_coding								#N/A	#N/A
ENSG00000081177	EXD2	brown4	#N/A	#N/A	#N/A	#N/A	protein_coding			ENSG00000082781	ITGB5	M1	#N/A	#N/A	#N/A	#N/A	protein_coding			ENSG00000085563	tan_Mariani	#N/A	#N/A	#N/A	#N/A	protein_coding								#N/A	#N/A
ENSG00000081181	ARG2	brown4	#N/A	#N/A	#N/A	#N/A	protein_coding			ENSG00000082805	ERC1	M5	#N/A	#N/A	#N/A	#N/A	protein_coding			ENSG00000085644	blue_Mariani	#N/A	#N/A	#N/A	#N/A	protein_coding								#N/A	#N/A
ENSG00000081189	MEF2C	tan	4	1	4	known	protein_coding			ENSG00000082898	XPO1	M14	4	#N/A	4	#N/A	protein_coding			ENSG00000085662	turquoise_Mariani	#N/A	#N/A	#N/A	#N/A	protein_coding								#N/A	#N/A
ENSG00000081237	PTPRC	coral2	#N/A	#N/A	#N/A	#N/A	protein_coding			ENSG00000082996	RNF13	M4	#N/A	#N/A	#N/A	#N/A	protein_coding			ENSG00000085719	darkred_Mariani	#N/A	#N/A	#N/A	#N/A	protein_coding								#N/A	#N/A
ENSG00000081248	CACNA1S	black	#N/A	#N/A	#N/A	#N/A	protein_coding			ENSG00000083067	TRPM3	-	#N/A	#N/A	#N/A	#N/A	protein_coding			ENSG00000085721	blue_Mariani	#N/A	#N/A	#N/A	#N/A	protein_coding								#N/A	#N/A
ENSG00000081277	PKP1	black	#N/A	#N/A	#N/A	#N/A	protein_coding			ENSG00000083093	PALB2	M2	#N/A	#N/A	#N/A	#N/A	protein_coding			ENSG00000085733	green_Mariani	#N/A	#N/A	#N/A	#N/A	protein_coding								#N/A	#N/A
ENSG00000081307	UBA5	brown4	#N/A	1	#N/A	#N/A	protein_coding			ENSG00000083097	DOPEY1	-	#N/A	#N/A	#N/A	#N/A	protein_coding			ENSG00000085741	green_Mariani	#N/A	#N/A	#N/A	#N/A	protein_coding								#N/A	#N/A
ENSG00000081320	STK17B	brown4	#N/A	#N/A	#N/A	#N/A	protein_coding			ENSG00000083099	LYRM2	M4	#N/A	#N/A	#N/A	#N/A	protein_coding			ENSG00000085760	red_Mariani	#N/A	#N/A	#N/A	#N/A	protein_coding								#N/A	#N/A
ENSG00000081377	CDC14B	brown4	#N/A	#N/A	#N/A	#N/A	protein_coding			ENSG00000083123	BCKDHB	-	#N/A	2	#N/A	known	protein_coding			ENSG00000085788	black_Mariani	#N/A	#N/A	#N/A	known	protein_coding								#N/A	#N/A
ENSG00000081386	ZNF510	brown4	#N/A	#N/A	#N/A	#N/A	protein_coding			ENSG00000083168	KAT6A	M3	3	1	3	known	protein_coding			ENSG00000085831	yellow_Mariani	#N/A	#N/A	#N/A	#N/A	protein_coding								#N/A	#N/A
ENSG00000081479	LRP2	brown4	4	1	4	known	protein_coding			ENSG00000083223	ZCCHC6	M2	#N/A	#N/A	#N/A	#N/A	protein_coding			ENSG00000085832	brown_Mariani	#N/A	#N/A	#N/A	#N/A	protein_coding								#N/A	#N/A
ENSG00000081665	ZNF506	black	#N/A	#N/A	#N/A	#N/A	protein_coding			ENSG00000083290	ULK2	M16	#N/A	#N/A	#N/A	#N/A	protein_coding			ENSG00000085840	turquoise_Mariani	#N/A	#N/A	#N/A	known	protein_coding								#N/A	#N/A
ENSG00000081692	JMJD4	black	#N/A	#N/A	#N/A	#N/A	protein_coding			ENSG00000083307	GRHL2	-	#N/A	#N/A	#N/A	#N/A	protein_coding			ENSG00000085871	greenyellow_Mariani	#N/A	#N/A	#N/A	#N/A	protein_coding								#N/A	#N/A
[truncated: 21,027 more rows]

## Sheet: ST13E
Supplementary Table S13E - Expressed genes in iPSC-derived neurons from this study and correspondent module-assigments in other studies conducted with iPSC-derived neurons or fetal/neonatal brain
[truncated: 15,027 more rows]

[truncated: 1 more sheets: ST13F]
